# Supplementary material for: OsASR6 Alleviates Rice Resistance to Xanthomonas oryzae via Transcriptional Suppression of OsCIPK15
Source: Int J Mol Sci. 2022 Jun 14;23(12):6622. doi: 10.3390/ijms23126622 (PMC9223573; doi:10.3390/ijms23126622)
Supplement: Supplementary file 1 [file ijms-23-06622-s001.zip]

Archive with 7 entries (7 files):
- Table S1. Raw data of transcriptome analyses..xlsx
- Table S2. 3378 DEGs between  Xoc-inoculated and mock-inoculated WT plants..xlsx
- Table S3. 1952 DEGs between Xoc-inoculated and mock-inoculated OsASR6-RNAi plants..xlsx
- Table S4. 3780 DEGs between OsASR6-RNAi and WT plants..xlsx
- Table S5. 252 DEGs showing opposite trends of Xoc-responsive expression in OsASR6-RNAi and WT plants.xlsx
- Table S6. DEGs-enriched KEGG pathways related to hexose biosynthesis_R1.xlsx
- Table S7 and Figure S1-S4.pdf
