# Supplementary material for: OsASR6 Alleviates Rice Resistance to Xanthomonas oryzae via Transcriptional Suppression of OsCIPK15
Source: Int J Mol Sci. 2022 Jun 14;23(12):6622. doi: 10.3390/ijms23126622 (PMC9223573; doi:10.3390/ijms23126622)
Supplement: Supplementary file 1 [file ijms-23-06622-s001.zip › Table S1. Raw data of transcriptome analyses..xlsx]

## Sheet: WT-Xoc vs WT-mock
test_id	gene_id	gene	locus	sample_1	sample_2	status	value_1	value_2	log2(fold_change)	test_stat	p_value	q_value	significant
XLOC_000001	XLOC_000001	OS01G0100100	1:2894-10861	189	189_X	OK	14.3899	14.7171	0.0324415	0.0967389	0.8627	0.932505	no
XLOC_000002	XLOC_000002	OS01G0100200	1:11218-12435	189	189_X	NOTEST	0.149299	0.069462	-1.10391	0	1	1	no
XLOC_000003	XLOC_000003	OS01G0100400,OS01G0100500	1:12654-20324	189	189_X	OK	23.8255	23.6757	-0.00909866	-0.0257039	0.9646	0.982415	no
XLOC_000004	XLOC_000004	EPlOSAG00000029741	1:22432-22542	189	189_X	NOTEST	0	0	0	0	1	1	no
XLOC_000005	XLOC_000005	OS01G0100600,OS01G0100700	1:22776-28651	189	189_X	OK	68.0984	91.2698	0.422517	1.04543	0.0685	0.195938	no
XLOC_000006	XLOC_000006	OS01G0100800	1:29424-34453	189	189_X	OK	17.2463	12.1625	-0.503846	-1.35275	0.0197	0.0817126	no
XLOC_000007	XLOC_000007	OS01G0100900	1:35623-41136	189	189_X	OK	70.6118	41.5874	-0.763763	-2.28605	0.00015	0.00162904	yes
XLOC_000008	XLOC_000008	EPlOSAG00000052859	1:48507-48593	189	189_X	NOTEST	0	0	0	0	1	1	no
XLOC_000009	XLOC_000009	OS01G0101150,OS01G0101200	1:58210-66213	189	189_X	OK	56.7662	66.5516	0.22944	0.556708	0.3437	0.551086	no
XLOC_000010	XLOC_000010	OS01G0101600,OS01G0101700	1:72778-84260	189	189_X	OK	42.9044	35.4754	-0.274307	-0.568127	0.319	0.526655	no
XLOC_000011	XLOC_000011	OS01G0101800	1:85337-88844	189	189_X	OK	0.836723	0.198843	-2.07312	-0.631357	0.0249	0.0968159	no
XLOC_000012	XLOC_000012	OS01G0102300,OS01G0102400	1:116048-141567	189	189_X	OK	196.557	304.589	0.631917	1.68246	0.0032	0.0204337	yes
XLOC_000013	XLOC_000013	EPlOSAG00000049147	1:118465-118539	189	189_X	NOTEST	0	0	0	0	1	1	no
XLOC_000014	XLOC_000014	EPlOSAG00000024546	1:125792-125856	189	189_X	NOTEST	0	0	0	0	1	1	no
XLOC_000015	XLOC_000015	EPlOSAG00000020878	1:138856-138918	189	189_X	NOTEST	0	0	0	0	1	1	no
XLOC_000016	XLOC_000016	OS01G0102500	1:141959-144554	189	189_X	OK	9.13982	8.34655	-0.130986	-0.330517	0.55935	0.738213	no
XLOC_000017	XLOC_000017	OS01G0102600,OS01G0102700	1:145569-150577	189	189_X	OK	100.548	110.827	0.140429	0.377743	0.51215	0.702225	no
XLOC_000018	XLOC_000018	OS01G0102800	1:151231-156551	189	189_X	OK	6.99369	4.46319	-0.647979	-1.71224	0.0035	0.0219538	yes
XLOC_000019	XLOC_000019	OS01G0102850	1:164577-172253	189	189_X	OK	61.1943	29.1104	-1.07186	-0.2854	0.62025	0.783859	no
XLOC_000020	XLOC_000020	OS01G0103050	1:172587-175073	189	189_X	NOTEST	0.071593	0.121829	0.766964	0	1	1	no
XLOC_000021	XLOC_000021	OS01G0103100	1:178607-180575	189	189_X	OK	2.50237	4.46405	0.83506	1.27301	0.03135	0.113729	no
XLOC_000022	XLOC_000022	EPlOSAG00000052458	1:182074-182154	189	189_X	NOTEST	0	0	0	0	1	1	no
XLOC_000023	XLOC_000023	EPlOSAG00000000477	1:182263-182344	189	189_X	NOTEST	0	0	0	0	1	1	no
XLOC_000024	XLOC_000024	EPlOSAG00000043589	1:182522-182608	189	189_X	NOTEST	0	0	0	0	1	1	no
XLOC_000025	XLOC_000025	OS01G0103400	1:184974-185871	189	189_X	OK	2.73076	0.863611	-1.66085	-1.19991	0.05155	0.1618	no
XLOC_000026	XLOC_000026	OS01G0103650,OS01G0103700	1:186141-196486	189	189_X	OK	1.21133	1.78172	0.556676	0.668588	0.2502	0.452738	no
XLOC_000027	XLOC_000027	OS01G0103800	1:197647-200851	189	189_X	OK	11.8462	11.8641	0.00218091	0.00601186	0.99235	0.995531	no
XLOC_000028	XLOC_000028	OS01G0103900	1:201944-208836	189	189_X	NOTEST	0.311462	0.389631	0.323053	0	1	1	no
XLOC_000029	XLOC_000029	OS01G0104100	1:209714-214218	189	189_X	OK	51.1421	45.0228	-0.183858	-0.561454	0.3327	0.539951	no
XLOC_000030	XLOC_000030	OS01G0104200	1:216212-217345	189	189_X	NOTEST	0.041819	0.320893	2.93986	0	1	1	no
XLOC_000031	XLOC_000031	OS01G0104350	1:224916-225543	189	189_X	OK	28.252	29.8473	0.0792451	0.19255	0.7278	0.855532	no
XLOC_000032	XLOC_000032	OS01G0104400	1:226681-230620	189	189_X	OK	77.225	130.513	0.757057	2.25346	5e-05	0.00061983	yes
XLOC_000033	XLOC_000033	EPlOSAG00000023432	1:232328-232392	189	189_X	NOTEST	0	0	0	0	1	1	no
XLOC_000034	XLOC_000034	OS01G0104500	1:241680-243440	189	189_X	NOTEST	0	0	0	0	1	1	no
XLOC_000035	XLOC_000035	EPlOSAG00000052118	1:248982-249083	189	189_X	NOTEST	0	0	0	0	1	1	no
XLOC_000036	XLOC_000036	OS01G0104800	1:261487-268479	189	189_X	OK	21.1143	18.5913	-0.183589	-0.518742	0.3692	0.576291	no
XLOC_000037	XLOC_000037	OS01G0105400	1:288291-293312	189	189_X	OK	7.94042	9.84091	0.309576	0.753728	0.1586	0.341015	no
XLOC_000038	XLOC_000038	EPlOSAG00000018912	1:296868-296940	189	189_X	NOTEST	0	0	0	0	1	1	no
XLOC_000039	XLOC_000039	EPlOSAG00000011793	1:298142-298200	189	189_X	NOTEST	0	0	0	0	1	1	no
XLOC_000040	XLOC_000040	EPlOSAG00000011338	1:298716-298837	189	189_X	NOTEST	0	0	0	0	1	1	no
XLOC_000041	XLOC_000041	EPlOSAG00000043111	1:299223-299350	189	189_X	NOTEST	0	0	0	0	1	1	no
XLOC_000042	XLOC_000042	OS01G0105700	1:303233-306736	189	189_X	NOTEST	0.218535	0.0857473	-1.3497	0	1	1	no
XLOC_000043	XLOC_000043	OS01G0106200	1:319698-322977	189	189_X	OK	60.3664	62.9069	0.059472	0.176384	0.75955	0.875683	no
XLOC_000044	XLOC_000044	EPlOSAG00000022578	1:321149-321216	189	189_X	NOTEST	0	0	0	0	1	1	no
XLOC_000045	XLOC_000045	OS01G0106600	1:331112-333867	189	189_X	NOTEST	0.0397526	0.184758	2.21652	0	1	1	no
XLOC_000046	XLOC_000046	OS01G0106700	1:335450-371198	189	189_X	OK	12.8379	8.11683	-0.661424	-0.534498	0.0482	0.154835	no
XLOC_000047	XLOC_000047	OS01G0106800	1:371831-377217	189	189_X	OK	76.0704	61.1606	-0.314734	-0.326192	0.56	0.738626	no
XLOC_000048	XLOC_000048	-	1:403227-405800	189	189_X	OK	4.63873	8.97673	0.952461	2.30491	5e-05	0.00061983	yes
XLOC_000049	XLOC_000049	EPlOSAG00000009673	1:405865-405929	189	189_X	NOTEST	0	0	0	0	1	1	no
XLOC_000050	XLOC_000050	EPlOSAG00000009801	1:406108-406204	189	189_X	NOTEST	0	0	0	0	1	1	no
XLOC_000051	XLOC_000051	OS01G0107700	1:412544-415832	189	189_X	OK	1.23506	1.24543	0.01206	0.0191883	0.9725	0.986417	no
XLOC_000052	XLOC_000052	EPlOSAG00000011844	1:416058-416130	189	189_X	NOTEST	0	0	0	0	1	1	no
XLOC_000053	XLOC_000053	OS01G0108000	1:422419-431711	189	189_X	OK	15.7215	16.0112	0.0263428	0.0781261	0.892	0.948478	no
XLOC_000054	XLOC_000054	OS01G0108200	1:437545-450056	189	189_X	OK	20.4385	18.4012	-0.15149	-0.440558	0.44505	0.645789	no
XLOC_000055	XLOC_000055	EPlOSAG00000052697	1:444611-444672	189	189_X	NOTEST	0	0	0	0	1	1	no
XLOC_000056	XLOC_000056	EPlOSAG00000029008	1:454956-455025	189	189_X	NOTEST	0	0	0	0	1	1	no
XLOC_000057	XLOC_000057	OS01G0108400,OS01G0108500	1:455328-461576	189	189_X	OK	1.76572	21.0674	3.57668	3.88464	5e-05	0.00061983	yes
XLOC_000058	XLOC_000058	OS01G0108600	1:478283-481469	189	189_X	OK	23.7133	50.1153	1.07956	2.83713	5e-05	0.00061983	yes
XLOC_000059	XLOC_000059	OS01G0108700	1:482332-482955	189	189_X	NOTEST	0	0	0	0	1	1	no
XLOC_000060	XLOC_000060	OS01G0108800	1:483687-486492	189	189_X	OK	0.458226	1.89665	2.04932	2.96214	5e-05	0.00061983	yes
XLOC_000061	XLOC_000061	OS01G0109300	1:495320-506233	189	189_X	OK	35.0705	26.7461	-0.390928	-0.939131	0.10295	0.258598	no
XLOC_000062	XLOC_000062	OS01G0109366	1:508687-509191	189	189_X	NOTEST	0	0	0	0	1	1	no
XLOC_000063	XLOC_000063	OS01G0109500	1:509287-512413	189	189_X	OK	0.400666	1.48068	1.88579	1.51278	0.0789	0.216636	no
XLOC_000064	XLOC_000064	OS01G0110100	1:537710-543354	189	189_X	NOTEST	0.149727	0.223364	0.577061	0	1	1	no
XLOC_000065	XLOC_000065	EPlOSAG00000004445	1:547546-547699	189	189_X	NOTEST	0	0	0	0	1	1	no
XLOC_000066	XLOC_000066	OS01G0110400	1:549157-552574	189	189_X	OK	62.805	28.2343	-1.15343	-3.31164	5e-05	0.00061983	yes
XLOC_000067	XLOC_000067	OS01G0110600	1:554334-557933	189	189_X	NOTEST	0.01275	2.83307e-07	-15.4578	0	1	1	no
XLOC_000068	XLOC_000068	EPlOSAG00000048043	1:565210-565318	189	189_X	NOTEST	0	0	0	0	1	1	no
XLOC_000069	XLOC_000069	EPlOSAG00000023317	1:569236-569279	189	189_X	NOTEST	0	0	0	0	1	1	no
XLOC_000070	XLOC_000070	OS01G0111000	1:585842-587791	189	189_X	NOTEST	0.194488	0.24418	0.328265	0	1	1	no
XLOC_000071	XLOC_000071	OS01G0111200	1:588735-593758	189	189_X	OK	48.9853	34.7401	-0.495747	-1.47485	0.0116	0.055116	no
XLOC_000072	XLOC_000072	OS01G0111300	1:595039-597846	189	189_X	OK	1.92574	3.08134	0.678146	0.959355	0.10395	0.260323	no
XLOC_000073	XLOC_000073	OS01G0111400	1:597911-620167	189	189_X	OK	15.5974	10.2975	-0.599011	-1.68295	0.00385	0.0236868	yes
XLOC_000074	XLOC_000074	EPlOSAG00000049633	1:604723-604828	189	189_X	NOTEST	0	0	0	0	1	1	no
XLOC_000075	XLOC_000075	OS01G0111600	1:612564-615631	189	189_X	NOTEST	0	0	0	0	1	1	no
XLOC_000076	XLOC_000076	EPlOSAG00000031061	1:614242-614366	189	189_X	NOTEST	0	0	0	0	1	1	no
XLOC_000077	XLOC_000077	OS01G0111800	1:624087-624759	189	189_X	OK	17.9463	12.0414	-0.575679	-1.09248	0.0593	0.178166	no
XLOC_000078	XLOC_000078	OS01G0111900	1:625986-627009	189	189_X	OK	11.9255	19.9901	0.745241	1.83414	0.00155	0.0115502	yes
XLOC_000079	XLOC_000079	OS01G0112000	1:632139-632790	189	189_X	NOTEST	0	0	0	0	1	1	no
XLOC_000080	XLOC_000080	OS01G0112201	1:637962-639060	189	189_X	OK	0.394653	1.98762	2.33238	1.04097	0.09045	0.236853	no
XLOC_000081	XLOC_000081	EPlOSAG00000010705	1:639111-639168	189	189_X	NOTEST	0	0	0	0	1	1	no
XLOC_000082	XLOC_000082	EPlOSAG00000046008	1:651809-651877	189	189_X	NOTEST	0	0	0	0	1	1	no
XLOC_000083	XLOC_000083	EPlOSAG00000009367	1:673256-673403	189	189_X	NOTEST	0	0	0	0	1	1	no
XLOC_000084	XLOC_000084	OS01G0112600	1:677029-677602	189	189_X	NOTEST	0	0.0965817	inf	0	1	1	no
XLOC_000085	XLOC_000085	OS01G0112800	1:689788-693923	189	189_X	NOTEST	0	0	0	0	1	1	no
XLOC_000086	XLOC_000086	-	1:710191-710955	189	189_X	OK	1.84146	1.73084	-0.089379	-0.0757197	0.8935	0.94911	no
XLOC_000087	XLOC_000087	OS01G0113150	1:710956-714232	189	189_X	NOTEST	0	0	0	0	1	1	no
XLOC_000088	XLOC_000088	EPlOSAG00000049773	1:720328-720447	189	189_X	NOTEST	0	0	0	0	1	1	no
XLOC_000089	XLOC_000089	OS01G0113300	1:723693-726099	189	189_X	OK	0.47047	0.412638	-0.189227	-0.0655566	0.83135	0.91671	no
XLOC_000090	XLOC_000090	OS01G0113350,OS01G0113450,OS01G0113500	1:728828-737556	189	189_X	OK	4.85661	4.6711	-0.0561876	-0.131253	0.8196	0.910293	no
XLOC_000091	XLOC_000091	OS01G0113650	1:738908-740898	189	189_X	OK	0.317691	0.551931	0.796864	0.743838	0.1963	0.390413	no
XLOC_000092	XLOC_000092	OS01G0113800	1:742506-748945	189	189_X	OK	0.388766	0.803259	1.04696	0.49043	0.2797	0.485626	no
XLOC_000093	XLOC_000093	OS01G0113950	1:752189-754829	189	189_X	NOTEST	0.134736	0.0471572	-1.51458	0	1	1	no
XLOC_000094	XLOC_000094	OS01G0114050	1:760695-760756	189	189_X	NOTEST	0	0	0	0	1	1	no
XLOC_000095	XLOC_000095	OS01G0114300,OS01G0115900	1:767384-869367	189	189_X	OK	23.4911	30.1295	0.35906	0.479738	0.4184	0.621948	no
XLOC_000096	XLOC_000096	OS01G0114402	1:774848-779158	189	189_X	NOTEST	0	0	0	0	1	1	no
XLOC_000097	XLOC_000097	EPlOSAG00000038269	1:780174-780296	189	189_X	NOTEST	0	0	0	0	1	1	no
XLOC_000098	XLOC_000098	OS01G0114550	1:781235-784818	189	189_X	OK	0.373764	2.09736	2.48838	0.495782	0.09335	0.242444	no
XLOC_000099	XLOC_000099	OS01G0114650	1:786401-788484	189	189_X	OK	10.1307	11.9441	0.237565	0.154081	0.78775	0.893238	no
XLOC_000100	XLOC_000100	OS01G0114700	1:789714-793709	189	189_X	NOTEST	0.0959899	0.153954	0.681542	0	1	1	no
XLOC_000101	XLOC_000101	OS01G0114900	1:794499-795413	189	189_X	NOTEST	0.0460913	0.059531	0.369145	0	1	1	no
XLOC_000102	XLOC_000102	OS01G0114800	1:796156-799558	189	189_X	OK	2.58893	4.93565	0.930886	0.476246	0.62925	0.790672	no
XLOC_000103	XLOC_000103	EPlOSAG00000027820	1:803555-803724	189	189_X	NOTEST	0	0	0	0	1	1	no
XLOC_000104	XLOC_000104	OS01G0115200	1:807617-825249	189	189_X	OK	1.99807	1.99765	-0.000305514	-0.000146533	0.99975	0.9998	no
XLOC_000105	XLOC_000105	EPlOSAG00000006043	1:835320-835404	189	189_X	NOTEST	0	0	0	0	1	1	no
XLOC_000106	XLOC_000106	OS01G0115533	1:839879-842743	189	189_X	NOTEST	6.4127e-109	0.0306648	354.382	0	1	1	no
XLOC_000107	XLOC_000107	OS01G0115600	1:843166-847526	189	189_X	OK	6.14838	15.8347	1.36481	0.919447	0.20895	0.405957	no
XLOC_000108	XLOC_000108	OS01G0115725	1:848404-860581	189	189_X	OK	1.30172	3.20235	1.29871	0.523065	0.1106	0.27131	no
XLOC_000109	XLOC_000109	OS01G0115950	1:863115-865183	189	189_X	OK	0.147092	0.544596	1.88846	0.210769	0.34205	0.549647	no
XLOC_000110	XLOC_000110	EPlOSAG00000009665	1:871318-871384	189	189_X	NOTEST	0	0	0	0	1	1	no
XLOC_000111	XLOC_000111	EPlOSAG00000009582	1:871399-871453	189	189_X	NOTEST	0	0	0	0	1	1	no
XLOC_000112	XLOC_000112	EPlOSAG00000009800	1:871685-871780	189	189_X	NOTEST	0	0	0	0	1	1	no
XLOC_000113	XLOC_000113	OS01G0116101	1:872509-874697	189	189_X	NOTEST	0.171649	0.242912	0.50097	0	1	1	no
XLOC_000114	XLOC_000114	EPlOSAG00000000714	1:894305-894369	189	189_X	NOTEST	0	0	0	0	1	1	no
XLOC_000115	XLOC_000115	EPlOSAG00000023410	1:908557-908646	189	189_X	NOTEST	0	0	0	0	1	1	no
XLOC_000116	XLOC_000116	OS01G0116250	1:911978-914143	189	189_X	NOTEST	0	0.0493572	inf	0	1	1	no
XLOC_000117	XLOC_000117	OS01G0116300	1:915439-919701	189	189_X	NOTEST	0.049875	0.298119	2.5795	0	1	1	no
XLOC_000118	XLOC_000118	OS01G0116650	1:921296-923591	189	189_X	OK	0.444921	0.805063	0.855553	0.238197	0.7023	0.838397	no
XLOC_000119	XLOC_000119	OS01G0116900,OS01G0116901	1:923891-956838	189	189_X	OK	7.12521	21.8167	1.61443	1.06945	0.08855	0.233373	no
XLOC_000120	XLOC_000120	OS01G0117025,OS01G0117100	1:957847-971380	189	189_X	OK	24.7714	15.6141	-0.665825	-0.490604	0.3454	0.552709	no
XLOC_000121	XLOC_000121	OS01G0117266,OS01G0117300	1:976395-980882	189	189_X	OK	9.12307	25.9706	1.50929	2.62084	5e-05	0.00061983	yes
XLOC_000122	XLOC_000122	OS01G0117450	1:984536-986741	189	189_X	OK	0.169092	0.518264	1.61588	0.684767	0.36515	0.572379	no
XLOC_000123	XLOC_000123	OS01G0117500	1:987548-990912	189	189_X	OK	0.274238	0.450268	0.715357	0.706957	0.16115	0.344317	no
XLOC_000124	XLOC_000124	OS01G0117650,OS01G0117700	1:994711-1001302	189	189_X	OK	0.165513	0.615903	1.89576	0.917766	0.1945	0.388339	no
XLOC_000125	XLOC_000125	OS01G0117900	1:1007414-1012405	189	189_X	OK	3.42085	5.17366	0.596831	1.03204	0.0792	0.217212	no
XLOC_000126	XLOC_000126	OS01G0118000	1:1016065-1019435	189	189_X	OK	5.15629	8.12325	0.655725	1.46766	0.0108	0.0523259	no
XLOC_000127	XLOC_000127	OS01G0118100	1:1019898-1030113	189	189_X	OK	27.7395	17.6003	-0.656343	-1.86837	0.0013	0.0100768	yes
XLOC_000128	XLOC_000128	EPlOSAG00000028190	1:1036874-1036945	189	189_X	NOTEST	0	0	0	0	1	1	no
XLOC_000129	XLOC_000129	EPlOSAG00000009454	1:1040533-1040617	189	189_X	NOTEST	0	0	0	0	1	1	no
XLOC_000130	XLOC_000130	OS01G0118300	1:1046441-1053168	189	189_X	OK	0.400579	0.702687	0.810797	0.802985	0.10325	0.259001	no
XLOC_000131	XLOC_000131	EPlOSAG00000053049	1:1055447-1055486	189	189_X	NOTEST	0	0	0	0	1	1	no
XLOC_000132	XLOC_000132	EPlOSAG00000013748	1:1058793-1058832	189	189_X	NOTEST	0	0	0	0	1	1	no
XLOC_000133	XLOC_000133	OS01G0118700	1:1072225-1073597	189	189_X	OK	3.0459	2.2314	-0.448918	-0.273859	0.6046	0.772343	no
XLOC_000134	XLOC_000134	EPlOSAG00000052690	1:1095488-1095530	189	189_X	NOTEST	0	0	0	0	1	1	no
XLOC_000135	XLOC_000135	OS01G0119500	1:1098854-1107715	189	189_X	OK	16.1722	21.7887	0.430063	1.21376	0.0337	0.11959	no
XLOC_000136	XLOC_000136	EPlOSAG00000002948	1:1113824-1113883	189	189_X	NOTEST	0	0	0	0	1	1	no
XLOC_000137	XLOC_000137	EPlOSAG00000011015	1:1129092-1129184	189	189_X	NOTEST	0	0	0	0	1	1	no
XLOC_000138	XLOC_000138	EPlOSAG00000023848	1:1142578-1142684	189	189_X	NOTEST	0	0	0	0	1	1	no
XLOC_000139	XLOC_000139	EPlOSAG00000021435	1:1154580-1154624	189	189_X	NOTEST	0	0	0	0	1	1	no
XLOC_000140	XLOC_000140	OS01G0120600	1:1165674-1170907	189	189_X	OK	12.2329	8.40523	-0.541404	-0.429617	0.4616	0.660797	no
XLOC_000141	XLOC_000141	OS01G0120800	1:1171565-1173651	189	189_X	OK	2.12905	0.597865	-1.83231	-0.428772	0.36445	0.571728	no
XLOC_000142	XLOC_000142	OS01G0121000	1:1181317-1182147	189	189_X	NOTEST	0	0.179783	inf	0	1	1	no
XLOC_000143	XLOC_000143	OS01G0121100	1:1183436-1186699	189	189_X	OK	105.524	74.232	-0.507452	-1.45698	0.012	0.056471	no
XLOC_000144	XLOC_000144	EPlOSAG00000023903	1:1187975-1188036	189	189_X	NOTEST	0	0	0	0	1	1	no
XLOC_000145	XLOC_000145	OS01G0121400	1:1198958-1203465	189	189_X	NOTEST	0.117405	0.089884	-0.385356	0	1	1	no
XLOC_000146	XLOC_000146	EPlOSAG00000034673	1:1213194-1213321	189	189_X	NOTEST	0	0	0	0	1	1	no
XLOC_000147	XLOC_000147	EPlOSAG00000051234	1:1215030-1215219	189	189_X	NOTEST	0	0	0	0	1	1	no
XLOC_000148	XLOC_000148	EPlOSAG00000024948	1:1220871-1221017	189	189_X	NOTEST	0	0	0	0	1	1	no
XLOC_000149	XLOC_000149	EPlOSAG00000050874	1:1222412-1222510	189	189_X	NOTEST	0	0	0	0	1	1	no
XLOC_000150	XLOC_000150	EPlOSAG00000017571	1:1223732-1223768	189	189_X	NOTEST	0	0	0	0	1	1	no
XLOC_000151	XLOC_000151	EPlOSAG00000029896	1:1231146-1231217	189	189_X	NOTEST	0	0	0	0	1	1	no
XLOC_000152	XLOC_000152	OS01G0121800	1:1232472-1237331	189	189_X	OK	34.5948	45.5919	0.398224	0.993502	0.08595	0.229533	no
XLOC_000153	XLOC_000153	EPlOSAG00000016568	1:1237786-1237898	189	189_X	NOTEST	0	0	0	0	1	1	no
XLOC_000154	XLOC_000154	OS01G0121900	1:1238623-1240005	189	189_X	NOTEST	0	0	0	0	1	1	no
XLOC_000155	XLOC_000155	OS01G0121950	1:1240943-1242391	189	189_X	NOTEST	0.037762	0.132143	1.80709	0	1	1	no
XLOC_000156	XLOC_000156	OS01G0122000	1:1249881-1329484	189	189_X	OK	30.2634	24.2413	-0.320105	-0.918508	0.10935	0.269368	no
XLOC_000157	XLOC_000157	OS01G0122200	1:1254028-1255635	189	189_X	NOTEST	0	2.99919e-25	972.299	0	1	1	no
XLOC_000158	XLOC_000158	OS01G0122701	1:1264968-1265273	189	189_X	NOTEST	0	0	0	0	1	1	no
XLOC_000159	XLOC_000159	EPlOSAG00000003494	1:1278283-1278338	189	189_X	NOTEST	0	0	0	0	1	1	no
XLOC_000160	XLOC_000160	EPlOSAG00000015689	1:1305394-1305445	189	189_X	NOTEST	0	0	0	0	1	1	no
XLOC_000161	XLOC_000161	EPlOSAG00000038277	1:1316611-1316738	189	189_X	NOTEST	0	0	0	0	1	1	no
XLOC_000162	XLOC_000162	OS01G0123500	1:1328172-1329191	189	189_X	NOTEST	0	0	0	0	1	1	no
XLOC_000163	XLOC_000163	EPlOSAG00000022792	1:1333057-1333116	189	189_X	NOTEST	0	0	0	0	1	1	no
XLOC_000164	XLOC_000164	OS01G0123800	1:1335864-1339293	189	189_X	OK	0.0831495	0.615865	2.88883	0.354078	0.0618	0.183008	no
XLOC_000165	XLOC_000165	EPlOSAG00000053167	1:1340320-1340371	189	189_X	NOTEST	0	0	0	0	1	1	no
XLOC_000166	XLOC_000166	EPlOSAG00000024117	1:1342103-1342186	189	189_X	NOTEST	0	0	0	0	1	1	no
XLOC_000167	XLOC_000167	EPlOSAG00000004696	1:1344252-1344367	189	189_X	NOTEST	0	0	0	0	1	1	no
XLOC_000168	XLOC_000168	OS01G0124550	1:1356759-1361044	189	189_X	NOTEST	0	0	0	0	1	1	no
XLOC_000169	XLOC_000169	OS01G0124700	1:1365703-1366502	189	189_X	OK	5.57321	21.7427	1.96395	2.10659	0.00315	0.020254	yes
XLOC_000170	XLOC_000170	OS01G0124900	1:1369191-1374138	189	189_X	NOTEST	0	0	0	0	1	1	no
XLOC_000171	XLOC_000171	EPlOSAG00000020368	1:1374824-1374889	189	189_X	NOTEST	0	0	0	0	1	1	no
XLOC_000172	XLOC_000172	OS01G0125000	1:1375169-1376327	189	189_X	NOTEST	0	0	0	0	1	1	no
XLOC_000173	XLOC_000173	EPlOSAG00000004794	1:1384171-1384212	189	189_X	NOTEST	0	0	0	0	1	1	no
XLOC_000174	XLOC_000174	OS01G0125600	1:1401417-1407685	189	189_X	NOTEST	0.313057	0.309179	-0.0179831	0	1	1	no
XLOC_000175	XLOC_000175	OS01G0125800	1:1413839-1418982	189	189_X	OK	8.89598	9.61812	0.1126	0.302915	0.6009	0.76937	no
XLOC_000176	XLOC_000176	OS01G0125900	1:1421693-1427972	189	189_X	OK	15.5274	11.6091	-0.419559	-1.24256	0.03055	0.111701	no
XLOC_000177	XLOC_000177	OS01G0126100	1:1433115-1436824	189	189_X	NOTEST	0.0657198	0.384919	2.55016	0	1	1	no
XLOC_000178	XLOC_000178	OS01G0126200,OS01G0126600	1:1437065-1450473	189	189_X	OK	8.39412	16.5394	0.978455	2.31005	0.00025	0.00254639	yes
XLOC_000179	XLOC_000179	EPlOSAG00000016084	1:1441432-1441493	189	189_X	NOTEST	0	0	0	0	1	1	no
XLOC_000180	XLOC_000180	EPlOSAG00000032230	1:1443434-1443524	189	189_X	NOTEST	0	0	0	0	1	1	no
XLOC_000181	XLOC_000181	EPlOSAG00000052246	1:1455446-1455494	189	189_X	NOTEST	0	0	0	0	1	1	no
XLOC_000182	XLOC_000182	EPlOSAG00000022435	1:1472953-1473003	189	189_X	NOTEST	0	0	0	0	1	1	no
XLOC_000183	XLOC_000183	OS01G0126900	1:1486400-1488897	189	189_X	NOTEST	0	0	0	0	1	1	no
XLOC_000184	XLOC_000184	OS01G0127100	1:1490993-1492680	189	189_X	NOTEST	0	0	0	0	1	1	no
XLOC_000185	XLOC_000185	OS01G0127400,OS01G0127450	1:1505424-1512725	189	189_X	OK	13.9656	13.9431	-0.00232559	-0.00334291	0.9951	0.997127	no
XLOC_000186	XLOC_000186	OS01G0127500	1:1513138-1514432	189	189_X	NOTEST	0.0175929	0.158165	3.16837	0	1	1	no
XLOC_000187	XLOC_000187	OS01G0127600	1:1515837-1516714	189	189_X	OK	0.279043	11.3708	5.3487	5.17436	0.00025	0.00254639	yes
XLOC_000188	XLOC_000188	OS01G0127700	1:1517917-1521610	189	189_X	OK	16.9091	17.8897	0.0813238	0.226795	0.69475	0.833656	no
XLOC_000189	XLOC_000189	OS01G0127900	1:1534016-1539606	189	189_X	OK	1.58448	1.9399	0.291978	0.486696	0.3878	0.594163	no
XLOC_000190	XLOC_000190	EPlOSAG00000018321	1:1537736-1537797	189	189_X	NOTEST	0	0	0	0	1	1	no
XLOC_000191	XLOC_000191	EPlOSAG00000021191	1:1543576-1543644	189	189_X	NOTEST	0	0	0	0	1	1	no
XLOC_000192	XLOC_000192	OS01G0128200	1:1566025-1569467	189	189_X	OK	8.82279	10.7064	0.279162	0.216557	0.73775	0.862181	no
XLOC_000193	XLOC_000193	EPlOSAG00000011078	1:1579052-1579129	189	189_X	NOTEST	0	0	0	0	1	1	no
XLOC_000194	XLOC_000194	OS01G0128800	1:1596469-1605789	189	189_X	OK	27.2506	23.9105	-0.188644	-0.549884	0.33425	0.541446	no
XLOC_000195	XLOC_000195	EPlOSAG00000020827	1:1614596-1614684	189	189_X	NOTEST	0	0	0	0	1	1	no
XLOC_000196	XLOC_000196	OS01G0129200	1:1625159-1626574	189	189_X	NOTEST	0	0	0	0	1	1	no
XLOC_000197	XLOC_000197	OS01G0129550	1:1641526-1642777	189	189_X	NOTEST	0.11454	0.223347	0.96343	0	1	1	no
XLOC_000198	XLOC_000198	EPlOSAG00000051562	1:1643935-1643975	189	189_X	NOTEST	0	0	0	0	1	1	no
XLOC_000199	XLOC_000199	OS01G0129600	1:1657306-1658388	189	189_X	NOTEST	0	0.208596	inf	0	1	1	no
XLOC_000200	XLOC_000200	OS01G0130100	1:1673866-1674692	189	189_X	NOTEST	0.332972	0.43937	0.400035	0	1	1	no
XLOC_000201	XLOC_000201	OS01G0130000	1:1675668-1677113	189	189_X	OK	1.11809	1.08007	-0.0499184	-0.0274426	0.95995	0.980206	no
XLOC_000202	XLOC_000202	EPlOSAG00000034488	1:1696481-1696639	189	189_X	NOTEST	0	0	0	0	1	1	no
XLOC_000203	XLOC_000203	OS01G0130400	1:1698203-1703090	189	189_X	NOTEST	1.14196e-07	0.172627	20.5277	0	1	1	no
XLOC_000204	XLOC_000204	EPlOSAG00000033646	1:1704623-1704734	189	189_X	NOTEST	0	0	0	0	1	1	no
XLOC_000205	XLOC_000205	EPlOSAG00000044035	1:1720110-1720194	189	189_X	NOTEST	0	0	0	0	1	1	no
XLOC_000206	XLOC_000206	OS01G0131300	1:1738416-1740753	189	189_X	OK	145.041	166.479	0.19888	0.589338	0.29425	0.499903	no
XLOC_000207	XLOC_000207	OS01G0131600	1:1746396-1748560	189	189_X	OK	800.082	439.924	-0.862891	-1.31846	0.02395	0.0941859	no
XLOC_000208	XLOC_000208	OS01G0131800	1:1754344-1758075	189	189_X	OK	33.4255	39.1756	0.229005	0.598115	0.29415	0.499769	no
XLOC_000209	XLOC_000209	OS01G0132100	1:1764998-1769835	189	189_X	OK	0.251862	0.638842	1.34283	1.95083	0.00155	0.0115502	yes
XLOC_000210	XLOC_000210	EPlOSAG00000023399	1:1775494-1775567	189	189_X	NOTEST	0	0	0	0	1	1	no
XLOC_000211	XLOC_000211	OS01G0132500	1:1781075-1782840	189	189_X	OK	7.48996	8.27276	0.143411	0.321281	0.5818	0.755431	no
XLOC_000212	XLOC_000212	EPlOSAG00000011960	1:1784653-1784842	189	189_X	NOTEST	0	0	0	0	1	1	no
XLOC_000213	XLOC_000213	EPlOSAG00000026519	1:1825319-1825412	189	189_X	NOTEST	0	0	0	0	1	1	no
XLOC_000214	XLOC_000214	OS01G0133100	1:1834110-1836549	189	189_X	NOTEST	0	0	0	0	1	1	no
XLOC_000215	XLOC_000215	EPlOSAG00000022783	1:1842080-1842138	189	189_X	NOTEST	0	0	0	0	1	1	no
XLOC_000216	XLOC_000216	OS01G0133400	1:1843750-1849102	189	189_X	OK	38.6853	31.63	-0.290493	-0.872788	0.12805	0.298412	no
XLOC_000217	XLOC_000217	OS01G0133500	1:1849807-1856428	189	189_X	OK	15.6388	7.31813	-1.09558	-2.86818	5e-05	0.00061983	yes
XLOC_000218	XLOC_000218	OS01G0133600	1:1857083-1858534	189	189_X	NOTEST	0.248053	0.115202	-1.10648	0	1	1	no
XLOC_000219	XLOC_000219	OS01G0133700	1:1865027-1866109	189	189_X	NOTEST	0	0.0409315	inf	0	1	1	no
XLOC_000220	XLOC_000220	OS01G0133900	1:1869773-1870408	189	189_X	NOTEST	0	0	0	0	1	1	no
XLOC_000221	XLOC_000221	EPlOSAG00000012533	1:1875242-1875367	189	189_X	NOTEST	0	0	0	0	1	1	no
XLOC_000222	XLOC_000222	OS01G0134200	1:1875950-1881053	189	189_X	OK	0.446369	0.521177	0.223537	0.278147	0.6089	0.77578	no
XLOC_000223	XLOC_000223	OS01G0134500	1:1888525-1892262	189	189_X	OK	9.34029	25.7321	1.46203	3.45938	5e-05	0.00061983	yes
XLOC_000224	XLOC_000224	OS01G0134700	1:1902741-1904902	189	189_X	OK	2.40128	12.0593	2.32827	4.70191	5e-05	0.00061983	yes
XLOC_000225	XLOC_000225	OS01G0134850	1:1906985-1909022	189	189_X	NOTEST	0	0	0	0	1	1	no
XLOC_000226	XLOC_000226	OS01G0135000	1:1914497-1916083	189	189_X	NOTEST	0.0128149	0.01102	-0.217699	0	1	1	no
XLOC_000227	XLOC_000227	OS01G0135600	1:1926454-1930571	189	189_X	OK	2.9026	7.8758	1.44008	2.36662	0.00065	0.00569199	yes
XLOC_000228	XLOC_000228	EPlOSAG00000016599	1:1930634-1930714	189	189_X	NOTEST	0	0	0	0	1	1	no
XLOC_000229	XLOC_000229	OS01G0135800	1:1930987-1934924	189	189_X	OK	0.0641677	0.782251	3.60771	0.969699	0.00635	0.034994	yes
XLOC_000230	XLOC_000230	OS01G0135900	1:1941012-1941851	189	189_X	OK	16.4922	45.6739	1.46958	3.72408	5e-05	0.00061983	yes
XLOC_000231	XLOC_000231	EPlOSAG00000052601	1:1942025-1942132	189	189_X	NOTEST	0	0	0	0	1	1	no
XLOC_000232	XLOC_000232	OS01G0136050	1:1944322-1945659	189	189_X	OK	0.0513192	9.67877	7.55918	2.55703	0.14315	0.320492	no
XLOC_000233	XLOC_000233	OS01G0136200	1:1951930-1952681	189	189_X	OK	1.02971	1.19502	0.214802	0.214234	0.7097	0.843596	no
XLOC_000234	XLOC_000234	OS01G0136400	1:1957541-1963764	189	189_X	OK	1.33423	2.65518	0.992804	0.952854	0.1072	0.265893	no
XLOC_000235	XLOC_000235	OS01G0136502	1:1966504-1967547	189	189_X	NOTEST	7.67377e-27	1.18315e-55	-95.7113	0	1	1	no
XLOC_000236	XLOC_000236	OS01G0136600	1:1970071-1970782	189	189_X	OK	3.29144	1.15728	-1.50798	-0.561219	0.51355	0.703344	no
XLOC_000237	XLOC_000237	OS01G0136850	1:1977659-1982249	189	189_X	NOTEST	2.48744e-09	1.52458e-09	-0.70625	0	1	1	no
XLOC_000238	XLOC_000238	OS01G0136900	1:1984080-1986574	189	189_X	OK	1.65498	2.17636	0.395105	0.349215	0.5811	0.754725	no
XLOC_000239	XLOC_000239	OS01G0137200,OS01G0137250,OS01G0137282,OS01G0137400	1:1988350-2004044	189	189_X	OK	3.66819	7.84833	1.09732	1.5901	0.0067	0.0365136	yes
XLOC_000240	XLOC_000240	EPlOSAG00000050942	1:1989620-1991730	189	189_X	OK	0.424817	0.527025	0.31103	0.0938224	0.79885	0.899434	no
XLOC_000241	XLOC_000241	EPlOSAG00000018036	1:2014679-2014732	189	189_X	NOTEST	0	0	0	0	1	1	no
XLOC_000242	XLOC_000242	OS01G0137500	1:2014791-2018248	189	189_X	NOTEST	0.0214497	0.0558081	1.37952	0	1	1	no
XLOC_000243	XLOC_000243	EPlOSAG00000017814	1:2021019-2021051	189	189_X	NOTEST	0	0	0	0	1	1	no
XLOC_000244	XLOC_000244	OS01G0137700,OS01G0137950	1:2021384-2048594	189	189_X	OK	45.9099	41.2411	-0.154721	-0.227567	0.60455	0.77232	no
XLOC_000245	XLOC_000245	OS01G0138300	1:2048717-2053068	189	189_X	OK	0.206829	0.776984	1.90945	0.253894	0.18895	0.381334	no
XLOC_000246	XLOC_000246	EPlOSAG00000033916	1:2049639-2049734	189	189_X	NOTEST	0	0	0	0	1	1	no
XLOC_000247	XLOC_000247	OS01G0138400	1:2053583-2057636	189	189_X	OK	0.348505	2.23404	2.6804	3.64091	5e-05	0.00061983	yes
XLOC_000248	XLOC_000248	OS01G0138500	1:2059309-2062272	189	189_X	OK	1.35678	1.09285	-0.312082	-0.427729	0.45525	0.65542	no
XLOC_000249	XLOC_000249	EPlOSAG00000007128	1:2066390-2066520	189	189_X	NOTEST	0	0	0	0	1	1	no
XLOC_000250	XLOC_000250	OS01G0138800	1:2071709-2073761	189	189_X	OK	1.39752	2.91084	1.05857	0.414833	0.5116	0.701779	no
XLOC_000251	XLOC_000251	OS01G0139000	1:2080112-2081303	189	189_X	NOTEST	0.119826	0.104333	-0.199735	0	1	1	no
XLOC_000252	XLOC_000252	OS01G0139600	1:2097192-2100692	189	189_X	NOTEST	0	0	0	0	1	1	no
XLOC_000253	XLOC_000253	EPlOSAG00000002144	1:2112515-2112589	189	189_X	NOTEST	0	0	0	0	1	1	no
XLOC_000254	XLOC_000254	OS01G0140100	1:2120489-2122320	189	189_X	NOTEST	0.0679538	0.16268	1.25941	0	1	1	no
XLOC_000255	XLOC_000255	EPlOSAG00000032747	1:2124199-2124338	189	189_X	NOTEST	0	0	0	0	1	1	no
XLOC_000256	XLOC_000256	EPlOSAG00000049058	1:2129554-2129654	189	189_X	NOTEST	0	0	0	0	1	1	no
XLOC_000257	XLOC_000257	OS01G0140400	1:2131013-2137293	189	189_X	NOTEST	0.247359	0.371704	0.587544	0	1	1	no
XLOC_000258	XLOC_000258	OS01G0140500	1:2137547-2138780	189	189_X	NOTEST	0.260526	0.273224	0.0686546	0	1	1	no
XLOC_000259	XLOC_000259	OS01G0140700	1:2154326-2155279	189	189_X	NOTEST	0	0.279161	inf	0	1	1	no
XLOC_000260	XLOC_000260	EPlOSAG00000025305	1:2167552-2167648	189	189_X	NOTEST	0	0	0	0	1	1	no
XLOC_000261	XLOC_000261	EPlOSAG00000023075	1:2182338-2182362	189	189_X	NOTEST	0	0	0	0	1	1	no
XLOC_000262	XLOC_000262	EPlOSAG00000024109	1:2187390-2187454	189	189_X	NOTEST	0	0	0	0	1	1	no
XLOC_000263	XLOC_000263	OS01G0141000	1:2202278-2203787	189	189_X	OK	39.7535	78.1252	0.974706	2.91547	5e-05	0.00061983	yes
XLOC_000264	XLOC_000264	EPlOSAG00000035801	1:2208981-2209142	189	189_X	NOTEST	0	0	0	0	1	1	no
XLOC_000265	XLOC_000265	OS01G0141150	1:2216130-2222523	189	189_X	NOTEST	5.48525e-67	1.89896e-109	-141.051	0	1	1	no
XLOC_000266	XLOC_000266	OS01G0141450	1:2226816-2229461	189	189_X	NOTEST	0	0	0	0	1	1	no
XLOC_000267	XLOC_000267	EPlOSAG00000033790	1:2228824-2228940	189	189_X	NOTEST	0	0	0	0	1	1	no
XLOC_000268	XLOC_000268	EPlOSAG00000037184	1:2229793-2229954	189	189_X	NOTEST	0	0	0	0	1	1	no
XLOC_000269	XLOC_000269	EPlOSAG00000015730	1:2237597-2237670	189	189_X	NOTEST	0	0	0	0	1	1	no
XLOC_000270	XLOC_000270	EPlOSAG00000024940	1:2239327-2239447	189	189_X	NOTEST	0	0	0	0	1	1	no
XLOC_000271	XLOC_000271	OS01G0141600	1:2245732-2250435	189	189_X	OK	27.964	28.6582	0.0353752	0.0942321	0.8725	0.938008	no
XLOC_000272	XLOC_000272	EPlOSAG00000023148	1:2259728-2259755	189	189_X	NOTEST	0	0	0	0	1	1	no
XLOC_000273	XLOC_000273	OS01G0141900	1:2261458-2268630	189	189_X	OK	13.306	10.3404	-0.36378	-0.422155	0.46505	0.663897	no
XLOC_000274	XLOC_000274	OS01G0142200	1:2271163-2273724	189	189_X	OK	7.05419	6.31691	-0.159262	-0.327444	0.56395	0.741604	no
XLOC_000275	XLOC_000275	OS01G0142300	1:2275152-2278882	189	189_X	OK	16.3852	15.3998	-0.0894756	-0.233025	0.68155	0.824303	no
XLOC_000276	XLOC_000276	EPlOSAG00000001732	1:2279100-2279171	189	189_X	NOTEST	0	0	0	0	1	1	no
XLOC_000277	XLOC_000277	EPlOSAG00000038881	1:2291001-2291147	189	189_X	NOTEST	0	0	0	0	1	1	no
XLOC_000278	XLOC_000278	OS01G0142600,OS01G0142800	1:2292031-2298397	189	189_X	OK	95.5303	72.0694	-0.406571	-1.14127	0.05125	0.161111	no
XLOC_000279	XLOC_000279	EPlOSAG00000013578	1:2307734-2307790	189	189_X	NOTEST	0	0	0	0	1	1	no
XLOC_000280	XLOC_000280	EPlOSAG00000033763	1:2318167-2318328	189	189_X	NOTEST	0	0	0	0	1	1	no
XLOC_000281	XLOC_000281	EPlOSAG00000036665	1:2324160-2324221	189	189_X	NOTEST	0	0	0	0	1	1	no
XLOC_000282	XLOC_000282	EPlOSAG00000048930	1:2341215-2341307	189	189_X	NOTEST	0	0	0	0	1	1	no
XLOC_000283	XLOC_000283	EPlOSAG00000009857	1:2348850-2348946	189	189_X	NOTEST	0	0	0	0	1	1	no
XLOC_000284	XLOC_000284	EPlOSAG00000018510	1:2353808-2353874	189	189_X	NOTEST	0	0	0	0	1	1	no
XLOC_000285	XLOC_000285	OS01G0143350	1:2358098-2360393	189	189_X	NOTEST	2.65464e-07	4.21847e-07	0.668206	0	1	1	no
XLOC_000286	XLOC_000286	EPlOSAG00000015626	1:2369267-2369329	189	189_X	NOTEST	0	0	0	0	1	1	no
XLOC_000287	XLOC_000287	OS01G0143750	1:2372336-2374091	189	189_X	NOTEST	0	0	0	0	1	1	no
XLOC_000288	XLOC_000288	OS01G0143800	1:2374472-2376713	189	189_X	OK	2.51245	2.27319	-0.144376	-0.0797588	0.89535	0.950112	no
XLOC_000289	XLOC_000289	OS01G0143900	1:2377098-2378574	189	189_X	OK	0.566031	1.14538	1.01687	0.257539	0.6385	0.796357	no
XLOC_000290	XLOC_000290	EPlOSAG00000012502	1:2384516-2384582	189	189_X	NOTEST	0	0	0	0	1	1	no
XLOC_000291	XLOC_000291	OS01G0144200	1:2386373-2388597	189	189_X	OK	53.0473	27.1718	-0.96517	-2.7641	5e-05	0.00061983	yes
XLOC_000292	XLOC_000292	OS01G0144300	1:2388861-2390874	189	189_X	OK	1.65135	1.07566	-0.61843	-0.778958	0.13225	0.304519	no
XLOC_000293	XLOC_000293	OS01G0144380	1:2393483-2398292	189	189_X	NOTEST	0.0690938	0.0683634	-0.0153316	0	1	1	no
XLOC_000294	XLOC_000294	OS01G0144600	1:2403023-2405954	189	189_X	OK	31.3541	20.9354	-0.582712	-1.49834	0.009	0.0456517	yes
XLOC_000295	XLOC_000295	OS01G0144700	1:2406446-2411837	189	189_X	OK	54.9629	27.6966	-0.98875	-2.47474	5e-05	0.00061983	yes
XLOC_000296	XLOC_000296	EPlOSAG00000024559	1:2414132-2414199	189	189_X	NOTEST	0	0	0	0	1	1	no
XLOC_000297	XLOC_000297	OS01G0144800,OS01G0144900	1:2414203-2419213	189	189_X	OK	3.76989	5.23183	0.472793	0.801637	0.16605	0.350959	no
XLOC_000298	XLOC_000298	OS01G0145000	1:2422347-2422682	189	189_X	NOTEST	0	0.401264	inf	0	1	1	no
XLOC_000299	XLOC_000299	EPlOSAG00000003976	1:2432544-2432615	189	189_X	NOTEST	0	0	0	0	1	1	no
XLOC_000300	XLOC_000300	OS01G0145200	1:2434724-2438772	189	189_X	OK	9.60166	6.79186	-0.499476	-0.994282	0.0844	0.226599	no
XLOC_000301	XLOC_000301	EPlOSAG00000023643	1:2443563-2443651	189	189_X	NOTEST	0	0	0	0	1	1	no
XLOC_000302	XLOC_000302	OS01G0145600	1:2452435-2456566	189	189_X	OK	12.636	7.68165	-0.718056	-1.49581	0.0098	0.0486347	yes
XLOC_000303	XLOC_000303	EPlOSAG00000017991	1:2457887-2457923	189	189_X	NOTEST	0	0	0	0	1	1	no
XLOC_000304	XLOC_000304	-	1:2459440-2462362	189	189_X	OK	1.83117	2.14649	0.22921	0.327419	0.5705	0.74647	no
XLOC_000305	XLOC_000305	-	1:2481141-2483375	189	189_X	OK	7.83842	8.54149	0.123925	0.291574	0.61145	0.777549	no
XLOC_000306	XLOC_000306	OS01G0146101	1:2488413-2491357	189	189_X	OK	11.1493	8.01789	-0.475658	-0.997623	0.0765	0.211929	no
XLOC_000307	XLOC_000307	EPlOSAG00000035840	1:2491542-2491700	189	189_X	NOTEST	0	0	0	0	1	1	no
XLOC_000308	XLOC_000308	OS01G0146200	1:2500280-2501248	189	189_X	NOTEST	0.0216064	0.169901	2.97516	0	1	1	no
XLOC_000309	XLOC_000309	-	1:2501730-2502878	189	189_X	OK	1.55616	0.962844	-0.69262	-0.877615	0.13385	0.306767	no
XLOC_000310	XLOC_000310	EPlOSAG00000010836	1:2508488-2508553	189	189_X	NOTEST	0	0	0	0	1	1	no
XLOC_000311	XLOC_000311	OS01G0147001	1:2550946-2551461	189	189_X	NOTEST	0	0.105452	inf	0	1	1	no
XLOC_000312	XLOC_000312	EPlOSAG00000043821	1:2554114-2554192	189	189_X	NOTEST	0	0	0	0	1	1	no
XLOC_000313	XLOC_000313	OS01G0147200	1:2560868-2572336	189	189_X	OK	54.2503	41.546	-0.384922	-1.13006	0.048	0.154336	no
XLOC_000314	XLOC_000314	OS01G0147300	1:2568051-2570029	189	189_X	NOTEST	0.134473	0.188466	0.486986	0	1	1	no
XLOC_000315	XLOC_000315	EPlOSAG00000050078	1:2573504-2573568	189	189_X	NOTEST	0	0	0	0	1	1	no
XLOC_000316	XLOC_000316	EPlOSAG00000018624	1:2575366-2575469	189	189_X	NOTEST	0	0	0	0	1	1	no
XLOC_000317	XLOC_000317	OS01G0147850	1:2585294-2585668	189	189_X	NOTEST	0	0	0	0	1	1	no
XLOC_000318	XLOC_000318	EPlOSAG00000018278	1:2587043-2587100	189	189_X	NOTEST	0	0	0	0	1	1	no
XLOC_000319	XLOC_000319	EPlOSAG00000015906	1:2588328-2588375	189	189_X	NOTEST	0	0	0	0	1	1	no
XLOC_000320	XLOC_000320	OS01G0147950	1:2589897-2593567	189	189_X	NOTEST	7.02708e-32	4.33479e-35	-10.6627	0	1	1	no
XLOC_000321	XLOC_000321	OS01G0148000,OS01G0148050	1:2599354-2612862	189	189_X	OK	55.6912	35.6559	-0.643307	-1.66039	0.0036	0.0224351	yes
XLOC_000322	XLOC_000322	EPlOSAG00000035040	1:2616339-2616451	189	189_X	NOTEST	0	0	0	0	1	1	no
XLOC_000323	XLOC_000323	EPlOSAG00000005048	1:2625895-2625928	189	189_X	NOTEST	0	0	0	0	1	1	no
XLOC_000324	XLOC_000324	OS01G0148200	1:2629374-2630050	189	189_X	NOTEST	0	0	0	0	1	1	no
XLOC_000325	XLOC_000325	OS01G0148400	1:2632573-2637829	189	189_X	OK	13.8714	14.8037	0.0938422	0.17731	0.7093	0.84337	no
XLOC_000326	XLOC_000326	OS01G0148700	1:2652648-2655564	189	189_X	OK	22.5768	25.789	0.191914	0.556377	0.33795	0.545204	no
XLOC_000327	XLOC_000327	OS01G0149400	1:2674400-2675508	189	189_X	OK	228.206	101.323	-1.17137	-1.39844	0.04815	0.154716	no
XLOC_000328	XLOC_000328	OS01G0149600,OS01G0149750	1:2686486-2692248	189	189_X	OK	5.231	0.24453	-4.419	-0.409431	0.0626	0.184357	no
XLOC_000329	XLOC_000329	EPlOSAG00000020408	1:2692896-2692950	189	189_X	NOTEST	0	0	0	0	1	1	no
XLOC_000330	XLOC_000330	EPlOSAG00000041304	1:2697909-2698078	189	189_X	NOTEST	0	0	0	0	1	1	no
XLOC_000331	XLOC_000331	EPlOSAG00000002286	1:2698237-2698337	189	189_X	NOTEST	0	0	0	0	1	1	no
XLOC_000332	XLOC_000332	OS01G0150100,OS01G0150200	1:2713132-2721203	189	189_X	OK	26.2196	17.2928	-0.60047	-0.218216	0.52405	0.710977	no
XLOC_000333	XLOC_000333	OS01G0150400	1:2722396-2726163	189	189_X	NOTEST	0.326534	0.138182	-1.24067	0	1	1	no
XLOC_000334	XLOC_000334	OS01G0150500	1:2727751-2736707	189	189_X	NOTEST	0	0	0	0	1	1	no
XLOC_000335	XLOC_000335	EPlOSAG00000026845	1:2740822-2740939	189	189_X	NOTEST	0	0	0	0	1	1	no
XLOC_000336	XLOC_000336	OS01G0150800	1:2741454-2747439	189	189_X	OK	1.5785	0.787728	-1.00278	-0.0855876	0.32795	0.535488	no
XLOC_000337	XLOC_000337	EPlOSAG00000049116	1:2751946-2752025	189	189_X	NOTEST	0	0	0	0	1	1	no
XLOC_000338	XLOC_000338	OS01G0150900	1:2752144-2761554	189	189_X	NOTEST	0.0710988	0.0759341	0.0949234	0	1	1	no
XLOC_000339	XLOC_000339	OS01G0150950	1:2753663-2755342	189	189_X	NOTEST	0	0	0	0	1	1	no
XLOC_000340	XLOC_000340	OS01G0151100	1:2765779-2768602	189	189_X	OK	20.556	18.7804	-0.130336	-0.0631033	0.90405	0.953675	no
XLOC_000341	XLOC_000341	OS01G0151200	1:2770142-2774609	189	189_X	OK	143.38	129.081	-0.151563	-0.156723	0.7813	0.888936	no
XLOC_000342	XLOC_000342	OS01G0151400	1:2776942-2781833	189	189_X	OK	9.82881	10.2592	0.0618361	0.0204885	0.962	0.981518	no
XLOC_000343	XLOC_000343	OS01G0151500	1:2783189-2790377	189	189_X	NOTEST	0.132552	0.119527	-0.149218	0	1	1	no
XLOC_000344	XLOC_000344	EPlOSAG00000025406	1:2785417-2785536	189	189_X	NOTEST	0	0	0	0	1	1	no
XLOC_000345	XLOC_000345	OS01G0151600	1:2791399-2795857	189	189_X	OK	17.4338	7.71917	-1.17537	-0.333045	0.56785	0.744619	no
XLOC_000346	XLOC_000346	OS01G0151700	1:2800246-2803721	189	189_X	OK	5.13867	3.33641	-0.623099	-0.104362	0.47905	0.675598	no
XLOC_000347	XLOC_000347	OS01G0151900	1:2805586-2808152	189	189_X	OK	2.00953	1.42077	-0.500187	-0.0683635	0.7169	0.848096	no
XLOC_000348	XLOC_000348	OS01G0152000	1:2810313-2815017	189	189_X	OK	2.33501	8.26504	1.82359	0.501418	0.43995	0.641634	no
XLOC_000349	XLOC_000349	EPlOSAG00000012840	1:2823145-2823205	189	189_X	NOTEST	0	0	0	0	1	1	no
XLOC_000350	XLOC_000350	OS01G0152600	1:2830325-2833623	189	189_X	OK	1.05291	0.729665	-0.529079	-0.0608597	0.70705	0.841769	no
XLOC_000351	XLOC_000351	OS01G0152687	1:2835281-2836233	189	189_X	NOTEST	3.50911e-191	1.17232e-128	207.7	0	1	1	no
XLOC_000352	XLOC_000352	OS01G0152800	1:2839934-2843512	189	189_X	OK	2.00247	1.91532	-0.0641981	-0.0116394	0.96635	0.983158	no
XLOC_000353	XLOC_000353	OS01G0152951	1:2849160-2851689	189	189_X	NOTEST	0	0	0	0	1	1	no
XLOC_000354	XLOC_000354	OS01G0153000	1:2851954-2855225	189	189_X	NOTEST	0.000661189	0.000586076	-0.173976	0	1	1	no
XLOC_000355	XLOC_000355	OS01G0153150	1:2859098-2864539	189	189_X	NOTEST	0.00494638	0.0148559	1.58659	0	1	1	no
XLOC_000356	XLOC_000356	OS01G0153275	1:2864726-2867411	189	189_X	NOTEST	1.57543e-07	2.2972e-06	3.86606	0	1	1	no
XLOC_000357	XLOC_000357	OS01G0153300	1:2872115-2872826	189	189_X	OK	783.594	622.169	-0.3328	-0.879368	0.1311	0.302913	no
XLOC_000358	XLOC_000358	OS01G0153400	1:2873450-2882702	189	189_X	OK	39.1489	30.6441	-0.35336	-0.972846	0.0931	0.242004	no
XLOC_000359	XLOC_000359	OS01G0153500	1:2885392-2886301	189	189_X	NOTEST	0	0	0	0	1	1	no
XLOC_000360	XLOC_000360	OS01G0153625	1:2887717-2888430	189	189_X	NOTEST	0	0	0	0	1	1	no
XLOC_000361	XLOC_000361	OS01G0153700	1:2892762-2896091	189	189_X	NOTEST	9.80512e-07	0.0670627	16.0616	0	1	1	no
XLOC_000362	XLOC_000362	OS01G0153800	1:2896841-2897944	189	189_X	NOTEST	0	0	0	0	1	1	no
XLOC_000363	XLOC_000363	EPlOSAG00000000713	1:2912291-2912355	189	189_X	NOTEST	0	0	0	0	1	1	no
XLOC_000364	XLOC_000364	OS01G0154250	1:2920641-2921282	189	189_X	NOTEST	0	0	0	0	1	1	no
XLOC_000365	XLOC_000365	OS01G0154300	1:2922561-2924802	189	189_X	NOTEST	0	0	0	0	1	1	no
XLOC_000366	XLOC_000366	OS01G0154500	1:2925935-2928765	189	189_X	NOTEST	0.0427174	0.0694517	0.701187	0	1	1	no
XLOC_000367	XLOC_000367	EPlOSAG00000013669	1:2930485-2930534	189	189_X	NOTEST	0	0	0	0	1	1	no
XLOC_000368	XLOC_000368	OS01G0154600	1:2930802-2932994	189	189_X	OK	1.26644	1.64523	0.377513	0.502363	0.38045	0.587797	no
XLOC_000369	XLOC_000369	EPlOSAG00000007231	1:2935098-2935152	189	189_X	NOTEST	0	0	0	0	1	1	no
XLOC_000370	XLOC_000370	EPlOSAG00000016157	1:2951147-2951183	189	189_X	NOTEST	0	0	0	0	1	1	no
XLOC_000371	XLOC_000371	OS01G0154950	1:2954158-2958644	189	189_X	NOTEST	0.0462404	0.419786	3.18243	0	1	1	no
XLOC_000372	XLOC_000372	OS01G0155300	1:2966314-2967346	189	189_X	NOTEST	0	0	0	0	1	1	no
XLOC_000373	XLOC_000373	EPlOSAG00000028440	1:2968719-2968817	189	189_X	NOTEST	0	0	0	0	1	1	no
XLOC_000374	XLOC_000374	EPlOSAG00000036185	1:2981408-2981517	189	189_X	NOTEST	0	0	0	0	1	1	no
XLOC_000375	XLOC_000375	OS01G0155500	1:2981945-2986883	189	189_X	OK	2.18441	5.97262	1.45112	0.969175	0.17215	0.358786	no
XLOC_000376	XLOC_000376	EPlOSAG00000051412	1:2989507-2989607	189	189_X	NOTEST	0	0	0	0	1	1	no
XLOC_000377	XLOC_000377	EPlOSAG00000025250	1:2989674-2989747	189	189_X	NOTEST	0	0	0	0	1	1	no
XLOC_000378	XLOC_000378	OS01G0155800	1:2999576-3001139	189	189_X	OK	0.727345	6.5114	3.16226	3.7573	5e-05	0.00061983	yes
XLOC_000379	XLOC_000379	OS01G0157200	1:3031479-3033009	189	189_X	NOTEST	0	0	0	0	1	1	no
XLOC_000380	XLOC_000380	OS01G0157400	1:3035059-3035716	189	189_X	NOTEST	0	0	0	0	1	1	no
XLOC_000381	XLOC_000381	OS01G0157600	1:3037689-3038708	189	189_X	NOTEST	0	0.0172064	inf	0	1	1	no
XLOC_000382	XLOC_000382	OS01G0157700	1:3039286-3039984	189	189_X	NOTEST	0	0.0602739	inf	0	1	1	no
XLOC_000383	XLOC_000383	OS01G0157900	1:3044222-3047131	189	189_X	OK	19.8489	27.021	0.445024	1.21566	0.03415	0.12092	no
XLOC_000384	XLOC_000384	OS01G0158000	1:3047372-3053209	189	189_X	OK	35.2664	15.6514	-1.172	-3.06526	5e-05	0.00061983	yes
XLOC_000385	XLOC_000385	OS01G0158200	1:3054132-3057514	189	189_X	OK	9.0517	12.062	0.414211	1.08328	0.0569	0.173245	no
XLOC_000386	XLOC_000386	OS01G0158400	1:3058457-3059699	189	189_X	NOTEST	0.254758	0.302961	0.250005	0	1	1	no
XLOC_000387	XLOC_000387	EPlOSAG00000047026	1:3060496-3060557	189	189_X	NOTEST	0	0	0	0	1	1	no
XLOC_000388	XLOC_000388	OS01G0158500	1:3060894-3066214	189	189_X	OK	7.93605	5.35093	-0.568633	-0.651587	0.2018	0.397027	no
XLOC_000389	XLOC_000389	OS01G0158566	1:3067222-3071506	189	189_X	OK	2.22627	2.29892	0.0463254	0.0307644	0.95905	0.979577	no
XLOC_000390	XLOC_000390	EPlOSAG00000028588	1:3077542-3077592	189	189_X	NOTEST	0	0	0	0	1	1	no
XLOC_000391	XLOC_000391	OS01G0159250	1:3097610-3098332	189	189_X	NOTEST	0	0	0	0	1	1	no
XLOC_000392	XLOC_000392	EPlOSAG00000028456	1:3114435-3114532	189	189_X	NOTEST	0	0	0	0	1	1	no
XLOC_000393	XLOC_000393	EPlOSAG00000004042	1:3122491-3122600	189	189_X	NOTEST	0	0	0	0	1	1	no
XLOC_000394	XLOC_000394	OS01G0159500	1:3122888-3124051	189	189_X	NOTEST	0	0	0	0	1	1	no
XLOC_000395	XLOC_000395	OS01G0159800	1:3128960-3130651	189	189_X	OK	12.8856	11.5652	-0.155976	-0.311724	0.54185	0.725366	no
XLOC_000396	XLOC_000396	OS01G0160150	1:3136504-3140130	189	189_X	NOTEST	4.96605e-08	0.00914429	17.4904	0	1	1	no
XLOC_000397	XLOC_000397	-	1:3147379-3151917	189	189_X	OK	4.91435	3.37356	-0.542729	-0.972855	0.08645	0.230205	no
XLOC_000398	XLOC_000398	EPlOSAG00000009517	1:3175115-3175204	189	189_X	NOTEST	0	0	0	0	1	1	no
XLOC_000399	XLOC_000399	EPlOSAG00000031086	1:3175887-3176049	189	189_X	NOTEST	0	0	0	0	1	1	no
XLOC_000400	XLOC_000400	OS01G0160700	1:3182139-3185207	189	189_X	NOTEST	0.0113493	0.0410609	1.85516	0	1	1	no
XLOC_000401	XLOC_000401	EPlOSAG00000029615	1:3189205-3189335	189	189_X	NOTEST	0	0	0	0	1	1	no
XLOC_000402	XLOC_000402	EPlOSAG00000041483	1:3192991-3193118	189	189_X	NOTEST	0	0	0	0	1	1	no
XLOC_000403	XLOC_000403	-	1:3195247-3200124	189	189_X	OK	0.862486	2.91821	1.75851	2.77785	5e-05	0.00061983	yes
XLOC_000404	XLOC_000404	EPlOSAG00000000640	1:3200828-3200993	189	189_X	NOTEST	0	0	0	0	1	1	no
XLOC_000405	XLOC_000405	OS01G0161000	1:3201220-3204252	189	189_X	NOTEST	0	0.00970981	inf	0	1	1	no
XLOC_000406	XLOC_000406	EPlOSAG00000025362	1:3219433-3219549	189	189_X	NOTEST	0	0	0	0	1	1	no
XLOC_000407	XLOC_000407	OS01G0161300	1:3222179-3226576	189	189_X	OK	1.49459	1.54467	0.0475493	0.0719743	0.90475	0.954079	no
XLOC_000408	XLOC_000408	EPlOSAG00000015793	1:3230649-3230707	189	189_X	NOTEST	0	0	0	0	1	1	no
XLOC_000409	XLOC_000409	EPlOSAG00000037642	1:3237301-3237462	189	189_X	NOTEST	0	0	0	0	1	1	no
XLOC_000410	XLOC_000410	OS01G0162200,OS01G0162300,OS01G0162400	1:3250630-3259014	189	189_X	OK	20.1048	126.405	2.65244	3.81911	5e-05	0.00061983	yes
XLOC_000411	XLOC_000411	EPlOSAG00000004055	1:3255099-3255209	189	189_X	NOTEST	0	0	0	0	1	1	no
XLOC_000412	XLOC_000412	OS01G0162500	1:3259275-3263359	189	189_X	OK	2.4789	1.18838	-1.06071	-1.08259	0.06815	0.195355	no
XLOC_000413	XLOC_000413	EPlOSAG00000031638	1:3271698-3271823	189	189_X	NOTEST	0	0	0	0	1	1	no
XLOC_000414	XLOC_000414	OS01G0162800	1:3272665-3278279	189	189_X	OK	0.634485	1.30364	1.03889	1.08831	0.0654	0.189957	no
XLOC_000415	XLOC_000415	OS01G0163000	1:3283266-3286357	189	189_X	OK	0.487005	0.472054	-0.0449823	-0.0502837	0.9325	0.96755	no
XLOC_000416	XLOC_000416	EPlOSAG00000033621	1:3288229-3288296	189	189_X	NOTEST	0	0	0	0	1	1	no
XLOC_000417	XLOC_000417	OS01G0163450	1:3291241-3293494	189	189_X	NOTEST	0	0	0	0	1	1	no
XLOC_000418	XLOC_000418	EPlOSAG00000008079	1:3307726-3307809	189	189_X	NOTEST	0	0	0	0	1	1	no
XLOC_000419	XLOC_000419	OS01G0164400	1:3322810-3328315	189	189_X	OK	32.5407	24.261	-0.423607	-0.929899	0.10005	0.253854	no
XLOC_000420	XLOC_000420	EPlOSAG00000026271	1:3332106-3332247	189	189_X	NOTEST	0	0	0	0	1	1	no
XLOC_000421	XLOC_000421	OS01G0164650	1:3334870-3335479	189	189_X	OK	0.185707	0.495105	1.41471	0.18985	0.553	0.73373	no
XLOC_000422	XLOC_000422	OS01G0164700	1:3335845-3343240	189	189_X	OK	16.2013	18.8955	0.221927	0.382173	0.5004	0.692656	no
XLOC_000423	XLOC_000423	OS01G0165000	1:3356317-3361613	189	189_X	OK	26.4496	12.5779	-1.07235	-2.55959	5e-05	0.00061983	yes
XLOC_000424	XLOC_000424	OS01G0165600	1:3376592-3377212	189	189_X	NOTEST	0.0919071	0	-inf	0	1	1	no
XLOC_000425	XLOC_000425	EPlOSAG00000045575	1:3378693-3378967	189	189_X	NOTEST	0	0	0	0	1	1	no
XLOC_000426	XLOC_000426	OS01G0166100	1:3397441-3400487	189	189_X	OK	16.8336	13.9307	-0.273082	-0.723879	0.2148	0.412698	no
XLOC_000427	XLOC_000427	OS01G0166300	1:3401426-3404007	189	189_X	OK	2.87895	3.19687	0.151119	0.168625	0.72395	0.852895	no
XLOC_000428	XLOC_000428	EPlOSAG00000003962	1:3403041-3403145	189	189_X	NOTEST	0	0	0	0	1	1	no
XLOC_000429	XLOC_000429	OS01G0166400	1:3405466-3408694	189	189_X	NOTEST	0.114071	0.315022	1.46552	0	1	1	no
XLOC_000430	XLOC_000430	EPlOSAG00000035008	1:3417523-3417684	189	189_X	NOTEST	0	0	0	0	1	1	no
XLOC_000431	XLOC_000431	EPlOSAG00000000010	1:3421334-3421415	189	189_X	NOTEST	0	0	0	0	1	1	no
XLOC_000432	XLOC_000432	EPlOSAG00000013574	1:3421658-3421736	189	189_X	NOTEST	0	0	0	0	1	1	no
XLOC_000433	XLOC_000433	OS01G0166700	1:3422373-3425500	189	189_X	OK	32.2352	39.41	0.289923	0.71077	0.2106	0.407814	no
XLOC_000434	XLOC_000434	EPlOSAG00000017008	1:3426589-3426664	189	189_X	NOTEST	0	0	0	0	1	1	no
XLOC_000435	XLOC_000435	OS01G0167100,OS01G0167400	1:3431440-3446576	189	189_X	OK	13.086	25.3377	0.953259	2.27111	0.0001	0.00114267	yes
XLOC_000436	XLOC_000436	EPlOSAG00000043041	1:3436773-3436901	189	189_X	NOTEST	0	0	0	0	1	1	no
XLOC_000437	XLOC_000437	EPlOSAG00000007571	1:3439717-3439781	189	189_X	NOTEST	0	0	0	0	1	1	no
XLOC_000438	XLOC_000438	EPlOSAG00000020439	1:3444151-3444185	189	189_X	NOTEST	0	0	0	0	1	1	no
XLOC_000439	XLOC_000439	EPlOSAG00000010021	1:3446988-3447057	189	189_X	NOTEST	0	0	0	0	1	1	no
XLOC_000440	XLOC_000440	OS01G0167600	1:3454882-3456059	189	189_X	NOTEST	0.115927	0.197779	0.770672	0	1	1	no
XLOC_000441	XLOC_000441	OS01G0167700	1:3457780-3459102	189	189_X	OK	0.251063	0.603544	1.26541	0.697528	0.2151	0.412945	no
XLOC_000442	XLOC_000442	EPlOSAG00000038864	1:3462557-3462718	189	189_X	NOTEST	0	0	0	0	1	1	no
XLOC_000443	XLOC_000443	EPlOSAG00000007378	1:3476912-3477031	189	189_X	NOTEST	0	0	0	0	1	1	no
XLOC_000444	XLOC_000444	EPlOSAG00000030189	1:3479202-3479358	189	189_X	NOTEST	0	0	0	0	1	1	no
XLOC_000445	XLOC_000445	OS01G0168300	1:3493195-3493833	189	189_X	OK	3.66206	3.9195	0.0980162	0.0595793	0.9157	0.959455	no
XLOC_000446	XLOC_000446	EPlOSAG00000053042	1:3495374-3495410	189	189_X	NOTEST	0	0	0	0	1	1	no
XLOC_000447	XLOC_000447	OS01G0168350	1:3495948-3496585	189	189_X	NOTEST	0	0.0703155	inf	0	1	1	no
XLOC_000448	XLOC_000448	OS01G0168400	1:3501009-3504901	189	189_X	OK	31.9655	26.1198	-0.291375	-0.876788	0.1303	0.301527	no
XLOC_000449	XLOC_000449	OS01G0168500	1:3505759-3510461	189	189_X	OK	12.1276	9.98386	-0.280628	-0.742027	0.20185	0.39706	no
XLOC_000450	XLOC_000450	EPlOSAG00000014124	1:3508968-3509016	189	189_X	NOTEST	0	0	0	0	1	1	no
XLOC_000451	XLOC_000451	OS01G0168600	1:3511877-3515905	189	189_X	OK	2.60957	3.10539	0.250961	0.520116	0.3652	0.572383	no
XLOC_000452	XLOC_000452	OS01G0168850	1:3518372-3519175	189	189_X	NOTEST	2.80187e-45	0.161696	145.372	0	1	1	no
XLOC_000453	XLOC_000453	OS01G0169000	1:3520944-3521309	189	189_X	NOTEST	0	0	0	0	1	1	no
XLOC_000454	XLOC_000454	EPlOSAG00000029715	1:3538557-3538670	189	189_X	NOTEST	0	0	0	0	1	1	no
XLOC_000455	XLOC_000455	EPlOSAG00000033560	1:3545387-3545550	189	189_X	NOTEST	0	0	0	0	1	1	no
XLOC_000456	XLOC_000456	EPlOSAG00000030297	1:3560639-3560733	189	189_X	NOTEST	0	0	0	0	1	1	no
XLOC_000457	XLOC_000457	EPlOSAG00000033187	1:3564707-3564817	189	189_X	NOTEST	0	0	0	0	1	1	no
XLOC_000458	XLOC_000458	EPlOSAG00000016420	1:3569224-3569252	189	189_X	NOTEST	0	0	0	0	1	1	no
XLOC_000459	XLOC_000459	EPlOSAG00000042917	1:3572018-3572154	189	189_X	NOTEST	0	0	0	0	1	1	no
XLOC_000460	XLOC_000460	EPlOSAG00000039006	1:3593670-3593771	189	189_X	NOTEST	0	0	0	0	1	1	no
XLOC_000461	XLOC_000461	OS01G0170051	1:3598662-3601908	189	189_X	NOTEST	4.51701e-06	2.79547e-05	2.62965	0	1	1	no
XLOC_000462	XLOC_000462	OS01G0170100	1:3609569-3615842	189	189_X	OK	4.93898	4.97306	0.00992054	0.0207459	0.9715	0.98615	no
XLOC_000463	XLOC_000463	EPlOSAG00000035021	1:3617382-3617472	189	189_X	NOTEST	0	0	0	0	1	1	no
XLOC_000464	XLOC_000464	OS01G0170300	1:3621211-3625338	189	189_X	NOTEST	0	0.00338002	inf	0	1	1	no
XLOC_000465	XLOC_000465	OS01G0170500	1:3633503-3634572	189	189_X	NOTEST	0.0363	0.118089	1.70184	0	1	1	no
XLOC_000466	XLOC_000466	EPlOSAG00000033059	1:3645225-3645317	189	189_X	NOTEST	0	0	0	0	1	1	no
XLOC_000467	XLOC_000467	OS01G0170600	1:3645508-3650691	189	189_X	OK	12.8003	11.9528	-0.0988194	-0.259312	0.65375	0.807231	no
XLOC_000468	XLOC_000468	OS01G0170700	1:3652273-3656479	189	189_X	OK	0.308947	0.739815	1.2598	1.40454	0.0195	0.0810784	no
XLOC_000469	XLOC_000469	EPlOSAG00000032685	1:3656970-3657102	189	189_X	NOTEST	0	0	0	0	1	1	no
XLOC_000470	XLOC_000470	OS01G0170800	1:3661049-3667047	189	189_X	OK	3.16118	2.46765	-0.357328	-0.655891	0.24655	0.449305	no
XLOC_000471	XLOC_000471	EPlOSAG00000032023	1:3674190-3674313	189	189_X	NOTEST	0	0	0	0	1	1	no
XLOC_000472	XLOC_000472	EPlOSAG00000029018	1:3676551-3676671	189	189_X	NOTEST	0	0	0	0	1	1	no
XLOC_000473	XLOC_000473	EPlOSAG00000020791	1:3679755-3679841	189	189_X	NOTEST	0	0	0	0	1	1	no
XLOC_000474	XLOC_000474	EPlOSAG00000023485	1:3707072-3707102	189	189_X	NOTEST	0	0	0	0	1	1	no
XLOC_000475	XLOC_000475	EPlOSAG00000035156	1:3710461-3710623	189	189_X	NOTEST	0	0	0	0	1	1	no
XLOC_000476	XLOC_000476	OS01G0172100	1:3711082-3713653	189	189_X	OK	22.5097	21.0728	-0.095169	-0.230699	0.6898	0.830012	no
XLOC_000477	XLOC_000477	EPlOSAG00000047774	1:3718465-3718535	189	189_X	NOTEST	0	0	0	0	1	1	no
XLOC_000478	XLOC_000478	EPlOSAG00000049489	1:3723073-3723181	189	189_X	NOTEST	0	0	0	0	1	1	no
XLOC_000479	XLOC_000479	OS01G0172600,OS01G0172800,OS01G0172900	1:3728993-3740685	189	189_X	OK	10.7561	25.2587	1.23162	1.71166	0.0053	0.0304541	yes
XLOC_000480	XLOC_000480	EPlOSAG00000022889	1:3729901-3729961	189	189_X	NOTEST	0	0	0	0	1	1	no
XLOC_000481	XLOC_000481	EPlOSAG00000014688,EPlOSAG00000035879	1:3730109-3730274	189	189_X	NOTEST	0	0	0	0	1	1	no
XLOC_000482	XLOC_000482	EPlOSAG00000014949	1:3746972-3747007	189	189_X	NOTEST	0	0	0	0	1	1	no
XLOC_000483	XLOC_000483	EPlOSAG00000012158	1:3759181-3759299	189	189_X	NOTEST	0	0	0	0	1	1	no
XLOC_000484	XLOC_000484	EPlOSAG00000051297	1:3759355-3759483	189	189_X	NOTEST	0	0	0	0	1	1	no
XLOC_000485	XLOC_000485	EPlOSAG00000002600,EPlOSAG00000052241	1:3768062-3768212	189	189_X	NOTEST	0	0	0	0	1	1	no
XLOC_000486	XLOC_000486	OS01G0173600	1:3779634-3782002	189	189_X	NOTEST	0	0	0	0	1	1	no
XLOC_000487	XLOC_000487	-	1:3787154-3788826	189	189_X	OK	0.798386	1.26949	0.66909	0.818091	0.14535	0.323553	no
XLOC_000488	XLOC_000488	OS01G0173900	1:3804293-3812760	189	189_X	OK	13.0894	19.1766	0.550942	1.59702	0.0047	0.0278156	yes
XLOC_000489	XLOC_000489	OS01G0174400	1:3825669-3829404	189	189_X	NOTEST	0.177891	0.0434856	-2.03238	0	1	1	no
XLOC_000490	XLOC_000490	-	1:3838712-3840812	189	189_X	OK	2.41794	5.8567	1.27631	0.611301	0.4592	0.658738	no
XLOC_000491	XLOC_000491	OS01G0174900	1:3842745-3845475	189	189_X	OK	39.2074	29.7808	-0.396745	-1.10362	0.05385	0.166846	no
XLOC_000492	XLOC_000492	EPlOSAG00000032209	1:3845891-3846043	189	189_X	NOTEST	0	0	0	0	1	1	no
XLOC_000493	XLOC_000493	EPlOSAG00000010153	1:3866587-3866663	189	189_X	NOTEST	0	0	0	0	1	1	no
XLOC_000494	XLOC_000494	OS01G0175500	1:3875591-3878455	189	189_X	OK	7.92909	7.90877	-0.00370248	-0.0087265	0.9891	0.994091	no
XLOC_000495	XLOC_000495	OS01G0175633	1:3878702-3882875	189	189_X	NOTEST	6.09534e-18	8.75845e-25	-22.7305	0	1	1	no
XLOC_000496	XLOC_000496	EPlOSAG00000035230	1:3884645-3884753	189	189_X	NOTEST	0	0	0	0	1	1	no
XLOC_000497	XLOC_000497	OS01G0175733	1:3894637-3898734	189	189_X	NOTEST	0	6.33784e-38	inf	0	1	1	no
XLOC_000498	XLOC_000498	EPlOSAG00000020144	1:3910672-3910716	189	189_X	NOTEST	0	0	0	0	1	1	no
XLOC_000499	XLOC_000499	OS01G0176000,OS01G0176100,OS01G0176200	1:3913676-3926692	189	189_X	OK	30.867	27.9533	-0.143044	-0.302513	0.6135	0.779046	no
XLOC_000500	XLOC_000500	OS01G0176400	1:3933232-3939192	189	189_X	NOTEST	0.294866	0.377488	0.356373	0	1	1	no
XLOC_000501	XLOC_000501	EPlOSAG00000000268	1:3935703-3935761	189	189_X	NOTEST	0	0	0	0	1	1	no
XLOC_000502	XLOC_000502	EPlOSAG00000044584	1:3935958-3936194	189	189_X	NOTEST	0	0	0	0	1	1	no
XLOC_000503	XLOC_000503	EPlOSAG00000026783	1:3946104-3946205	189	189_X	NOTEST	0	0	0	0	1	1	no
XLOC_000504	XLOC_000504	OS01G0176700	1:3952899-3955570	189	189_X	OK	1.39769	1.88553	0.431922	0.70335	0.21925	0.418114	no
XLOC_000505	XLOC_000505	OS01G0176800	1:3958210-3962124	189	189_X	NOTEST	0	0	0	0	1	1	no
XLOC_000506	XLOC_000506	EPlOSAG00000038879	1:3968395-3968548	189	189_X	NOTEST	0	0	0	0	1	1	no
XLOC_000507	XLOC_000507	OS01G0177100	1:3975902-3984909	189	189_X	NOTEST	0.00534866	0.0519063	3.27866	0	1	1	no
XLOC_000508	XLOC_000508	OS01G0177200	1:3986620-3995398	189	189_X	OK	20.6984	18.3343	-0.174975	-0.527788	0.35615	0.563661	no
XLOC_000509	XLOC_000509	EPlOSAG00000017645	1:3998375-4001790	189	189_X	NOTEST	0.314391	0.219505	-0.518308	0	1	1	no
XLOC_000510	XLOC_000510	OS01G0177500	1:4003779-4004759	189	189_X	NOTEST	0.028614	0.0225773	-0.341846	0	1	1	no
XLOC_000511	XLOC_000511	EPlOSAG00000011010	1:4034632-4034702	189	189_X	NOTEST	0	0	0	0	1	1	no
XLOC_000512	XLOC_000512	EPlOSAG00000021095	1:4055804-4055854	189	189_X	NOTEST	0	0	0	0	1	1	no
XLOC_000513	XLOC_000513	OS01G0178100	1:4058685-4063447	189	189_X	OK	13.7097	8.89269	-0.624504	-1.43354	0.01235	0.0577012	no
XLOC_000514	XLOC_000514	OS01G0178200	1:4063712-4067411	189	189_X	OK	7.32767	4.53557	-0.69207	-1.14504	0.0464	0.150903	no
XLOC_000515	XLOC_000515	OS01G0178600	1:4081140-4082680	189	189_X	NOTEST	0	0	0	0	1	1	no
XLOC_000516	XLOC_000516	OS01G0178700	1:4091055-4094861	189	189_X	OK	1.99829	2.57746	0.367183	0.676116	0.2395	0.441431	no
XLOC_000517	XLOC_000517	EPlOSAG00000034694	1:4096854-4096945	189	189_X	NOTEST	0	0	0	0	1	1	no
XLOC_000518	XLOC_000518	OS01G0178850	1:4099317-4099593	189	189_X	NOTEST	0	0	0	0	1	1	no
XLOC_000519	XLOC_000519	EPlOSAG00000030692	1:4099908-4099980	189	189_X	NOTEST	0	0	0	0	1	1	no
XLOC_000520	XLOC_000520	OS01G0178900	1:4102356-4109860	189	189_X	OK	10.844	9.4799	-0.193947	-0.449464	0.42775	0.630361	no
XLOC_000521	XLOC_000521	EPlOSAG00000015090	1:4104474-4104513	189	189_X	NOTEST	0	0	0	0	1	1	no
XLOC_000522	XLOC_000522	OS01G0179200	1:4118041-4122224	189	189_X	OK	15.4805	18.7353	0.275306	0.742901	0.1969	0.391251	no
XLOC_000523	XLOC_000523	OS01G0179300	1:4123141-4126568	189	189_X	OK	133.614	125.04	-0.0956842	-0.167465	0.7629	0.878117	no
XLOC_000524	XLOC_000524	OS01G0179400	1:4126885-4140798	189	189_X	OK	15.1577	10.8079	-0.487971	-1.3589	0.0162	0.0707638	no
XLOC_000525	XLOC_000525	OS01G0179500	1:4142550-4150978	189	189_X	OK	20.3878	19.5375	-0.0614631	-0.109941	0.8441	0.92346	no
XLOC_000526	XLOC_000526	EPlOSAG00000028511	1:4158465-4158593	189	189_X	NOTEST	0	0	0	0	1	1	no
XLOC_000527	XLOC_000527	EPlOSAG00000023852	1:4159542-4159645	189	189_X	NOTEST	0	0	0	0	1	1	no
XLOC_000528	XLOC_000528	OS01G0179750	1:4160867-4163366	189	189_X	NOTEST	0	0	0	0	1	1	no
XLOC_000529	XLOC_000529	EPlOSAG00000042682	1:4167039-4167178	189	189_X	NOTEST	0	0	0	0	1	1	no
XLOC_000530	XLOC_000530	OS01G0180050	1:4180207-4181178	189	189_X	NOTEST	3.11065e-07	3.19234e-06	3.35932	0	1	1	no
XLOC_000531	XLOC_000531	EPlOSAG00000010864	1:4189500-4189565	189	189_X	NOTEST	0	0	0	0	1	1	no
XLOC_000532	XLOC_000532	EPlOSAG00000047801	1:4217427-4217522	189	189_X	NOTEST	0	0	0	0	1	1	no
XLOC_000533	XLOC_000533	EPlOSAG00000031135	1:4231147-4231261	189	189_X	NOTEST	0	0	0	0	1	1	no
XLOC_000534	XLOC_000534	EPlOSAG00000035071	1:4244770-4244934	189	189_X	NOTEST	0	0	0	0	1	1	no
XLOC_000535	XLOC_000535	EPlOSAG00000000246	1:4250927-4250967	189	189_X	NOTEST	0	0	0	0	1	1	no
XLOC_000536	XLOC_000536	OS01G0180800	1:4253845-4259581	189	189_X	OK	81.4731	41.479	-0.973944	-2.36558	5e-05	0.00061983	yes
XLOC_000537	XLOC_000537	EPlOSAG00000052219	1:4261483-4261521	189	189_X	NOTEST	0	0	0	0	1	1	no
XLOC_000538	XLOC_000538	OS01G0180900	1:4263722-4269624	189	189_X	NOTEST	0	0	0	0	1	1	no
XLOC_000539	XLOC_000539	OS01G0182100	1:4306921-4309939	189	189_X	OK	5.11851	6.51561	0.348177	0.797273	0.16685	0.351848	no
XLOC_000540	XLOC_000540	OS01G0182500	1:4326573-4330820	189	189_X	OK	24.6777	12.3801	-0.995183	-0.35544	0.7126	0.845084	no
XLOC_000541	XLOC_000541	EPlOSAG00000048468	1:4342303-4342381	189	189_X	NOTEST	0	0	0	0	1	1	no
XLOC_000542	XLOC_000542	EPlOSAG00000014839	1:4356631-4356666	189	189_X	NOTEST	0	0	0	0	1	1	no
XLOC_000543	XLOC_000543	EPlOSAG00000007927,EPlOSAG00000025968,EPlOSAG00000026291	1:4356824-4356950	189	189_X	NOTEST	0	0	0	0	1	1	no
XLOC_000544	XLOC_000544	EPlOSAG00000039334	1:4373410-4373571	189	189_X	NOTEST	0	0	0	0	1	1	no
XLOC_000545	XLOC_000545	OS01G0182832,OS01G0182900,OS01G0183000	1:4374133-4397438	189	189_X	OK	21.1219	13.5432	-0.641177	-1.17468	0.0395	0.134679	no
XLOC_000546	XLOC_000546	OS01G0183100	1:4397653-4402014	189	189_X	OK	8.14785	8.28165	0.0234999	0.0608734	0.91695	0.959971	no
XLOC_000547	XLOC_000547	EPlOSAG00000051420	1:4402333-4402403	189	189_X	NOTEST	0	0	0	0	1	1	no
XLOC_000548	XLOC_000548	OS01G0183400	1:4415416-4416182	189	189_X	NOTEST	0	0	0	0	1	1	no
XLOC_000549	XLOC_000549	OS01G0183500	1:4418239-4419153	189	189_X	NOTEST	0.0277764	0.0471407	0.763114	0	1	1	no
XLOC_000550	XLOC_000550	OS01G0183600	1:4421318-4423105	189	189_X	OK	0.638595	1.60584	1.33035	1.8796	0.00325	0.0206817	yes
XLOC_000551	XLOC_000551	EPlOSAG00000047080	1:4429548-4429649	189	189_X	NOTEST	0	0	0	0	1	1	no
XLOC_000552	XLOC_000552	OS01G0183800	1:4434097-4437827	189	189_X	OK	74.1574	54.2359	-0.451343	-1.34538	0.0179	0.0761066	no
XLOC_000553	XLOC_000553	OS01G0183850	1:4438266-4438766	189	189_X	OK	0.566952	2.10061	1.88951	1.40652	0.0373	0.128929	no
XLOC_000554	XLOC_000554	OS01G0184000	1:4444670-4448384	189	189_X	OK	8.20387	7.50538	-0.12838	-0.117383	0.85275	0.927282	no
XLOC_000555	XLOC_000555	OS01G0184050	1:4449056-4449806	189	189_X	NOTEST	2.97205e-29	1.28639e-84	-183.914	0	1	1	no
XLOC_000556	XLOC_000556	EPlOSAG00000008195	1:4457434-4457519	189	189_X	NOTEST	0	0	0	0	1	1	no
XLOC_000557	XLOC_000557	EPlOSAG00000003103	1:4478073-4478143	189	189_X	NOTEST	0	0	0	0	1	1	no
XLOC_000558	XLOC_000558	EPlOSAG00000003314	1:4487356-4487415	189	189_X	NOTEST	0	0	0	0	1	1	no
XLOC_000559	XLOC_000559	EPlOSAG00000017339	1:4493206-4493236	189	189_X	NOTEST	0	0	0	0	1	1	no
XLOC_000560	XLOC_000560	OS01G0184700	1:4493346-4497094	189	189_X	OK	2.25278	2.78908	0.308087	0.280695	0.62645	0.788469	no
XLOC_000561	XLOC_000561	OS01G0184900	1:4497719-4504384	189	189_X	OK	131.905	75.9528	-0.79633	-2.21474	0.0002	0.00210105	yes
XLOC_000562	XLOC_000562	OS01G0185100	1:4509219-4512681	189	189_X	NOTEST	0	0	0	0	1	1	no
XLOC_000563	XLOC_000563	EPlOSAG00000050381	1:4523247-4523336	189	189_X	NOTEST	0	0	0	0	1	1	no
XLOC_000564	XLOC_000564	OS01G0185300	1:4528237-4532862	189	189_X	OK	50.8972	39.1045	-0.380253	-1.05245	0.0657	0.190393	no
XLOC_000565	XLOC_000565	EPlOSAG00000020608	1:4530221-4530313	189	189_X	NOTEST	0	0	0	0	1	1	no
XLOC_000566	XLOC_000566	OS01G0185400	1:4533892-4540216	189	189_X	OK	26.5975	18.4145	-0.530448	-1.56128	0.00705	0.038034	yes
XLOC_000567	XLOC_000567	OS01G0185500	1:4542331-4546616	189	189_X	OK	2.38347	3.87021	0.699348	1.29412	0.024	0.0942748	no
XLOC_000568	XLOC_000568	EPlOSAG00000011143	1:4548530-4548587	189	189_X	NOTEST	0	0	0	0	1	1	no
XLOC_000569	XLOC_000569	EPlOSAG00000018641	1:4548688-4548784	189	189_X	NOTEST	0	0	0	0	1	1	no
XLOC_000570	XLOC_000570	OS01G0185900	1:4566304-4568589	189	189_X	OK	0	1.92152	inf	-nan	5e-05	0.00061983	yes
XLOC_000571	XLOC_000571	EPlOSAG00000047161	1:4579377-4579449	189	189_X	NOTEST	0	0	0	0	1	1	no
XLOC_000572	XLOC_000572	EPlOSAG00000016705	1:4582702-4582768	189	189_X	NOTEST	0	0	0	0	1	1	no
XLOC_000573	XLOC_000573	OS01G0186400	1:4586170-4591083	189	189_X	NOTEST	0	0.019215	inf	0	1	1	no
XLOC_000574	XLOC_000574	OS01G0186600	1:4601092-4622743	189	189_X	OK	4.26045	3.65181	-0.222394	-0.140861	0.8209	0.910966	no
XLOC_000575	XLOC_000575	EPlOSAG00000024416	1:4608337-4608401	189	189_X	NOTEST	0	0	0	0	1	1	no
XLOC_000576	XLOC_000576	OS01G0186600	1:4614772-4616545	189	189_X	OK	4.36154	28.558	2.71099	2.1509	0.0053	0.0304541	yes
XLOC_000577	XLOC_000577	EPlOSAG00000034907	1:4619313-4619446	189	189_X	NOTEST	0	0	0	0	1	1	no
XLOC_000578	XLOC_000578	EPlOSAG00000040760	1:4626731-4626864	189	189_X	NOTEST	0	0	0	0	1	1	no
XLOC_000579	XLOC_000579	EPlOSAG00000019412	1:4636423-4636521	189	189_X	NOTEST	0	0	0	0	1	1	no
XLOC_000580	XLOC_000580	EPlOSAG00000032136	1:4637658-4637809	189	189_X	NOTEST	0	0	0	0	1	1	no
XLOC_000581	XLOC_000581	OS01G0186900	1:4646434-4648258	189	189_X	OK	0.994447	0.448141	-1.14994	-0.502901	0.3621	0.569375	no
XLOC_000582	XLOC_000582	OS01G0187000	1:4650156-4651884	189	189_X	OK	1.16529	1.42393	0.289182	0.409266	0.4681	0.666592	no
XLOC_000583	XLOC_000583	EPlOSAG00000049368	1:4656132-4656272	189	189_X	NOTEST	0	0	0	0	1	1	no
XLOC_000584	XLOC_000584	EPlOSAG00000027102	1:4665173-4665333	189	189_X	NOTEST	0	0	0	0	1	1	no
XLOC_000585	XLOC_000585	OS01G0187200	1:4665786-4667062	189	189_X	NOTEST	0	0	0	0	1	1	no
XLOC_000586	XLOC_000586	OS01G0187300	1:4667309-4669037	189	189_X	NOTEST	0	0	0	0	1	1	no
XLOC_000587	XLOC_000587	OS01G0187400	1:4673257-4684889	189	189_X	OK	34.0687	35.4574	0.0576434	0.170393	0.7667	0.879927	no
XLOC_000588	XLOC_000588	OS01G0187500	1:4688114-4693134	189	189_X	OK	29.4428	18.5116	-0.669483	-1.94395	0.0009	0.00742015	yes
XLOC_000589	XLOC_000589	OS01G0188100	1:4726455-4731467	189	189_X	OK	129.695	84.8413	-0.612286	-1.81457	0.0016	0.0118532	yes
XLOC_000590	XLOC_000590	EPlOSAG00000039668	1:4729099-4729230	189	189_X	NOTEST	0	0	0	0	1	1	no
XLOC_000591	XLOC_000591	OS01G0188525	1:4739768-4744023	189	189_X	NOTEST	0	0	0	0	1	1	no
XLOC_000592	XLOC_000592	OS01G0189700	1:4789656-4795364	189	189_X	OK	20.083	12.3489	-0.7016	-1.44954	0.0165	0.0716844	no
XLOC_000593	XLOC_000593	EPlOSAG00000001648	1:4799716-4799833	189	189_X	NOTEST	0	0	0	0	1	1	no
XLOC_000594	XLOC_000594	OS01G0190000	1:4800138-4813608	189	189_X	OK	224.248	143.552	-0.643519	-1.87901	0.00115	0.00909247	yes
XLOC_000595	XLOC_000595	EPlOSAG00000002440	1:4806212-4806273	189	189_X	NOTEST	0	0	0	0	1	1	no
XLOC_000596	XLOC_000596	EPlOSAG00000027218	1:4807365-4807463	189	189_X	NOTEST	0	0	0	0	1	1	no
XLOC_000597	XLOC_000597	EPlOSAG00000028742	1:4809910-4810028	189	189_X	NOTEST	0	0	0	0	1	1	no
XLOC_000598	XLOC_000598	OS01G0190300	1:4816831-4818972	189	189_X	OK	2.00101	5.29623	1.40424	2.71351	5e-05	0.00061983	yes
XLOC_000599	XLOC_000599	EPlOSAG00000028436	1:4819553-4819686	189	189_X	NOTEST	0	0	0	0	1	1	no
XLOC_000600	XLOC_000600	OS01G0190500	1:4826590-4828733	189	189_X	NOTEST	0	0.00807287	inf	0	1	1	no
XLOC_000601	XLOC_000601	EPlOSAG00000034859	1:4837541-4837677	189	189_X	NOTEST	0	0	0	0	1	1	no
XLOC_000602	XLOC_000602	EPlOSAG00000040153	1:4845761-4845952	189	189_X	NOTEST	0	0	0	0	1	1	no
XLOC_000603	XLOC_000603	EPlOSAG00000043775	1:4848173-4848348	189	189_X	NOTEST	0	0	0	0	1	1	no
XLOC_000604	XLOC_000604	OS01G0191100	1:4852435-4854387	189	189_X	OK	83.6519	66.3292	-0.334754	-0.976524	0.0856	0.228928	no
XLOC_000605	XLOC_000605	EPlOSAG00000032404	1:4878418-4878553	189	189_X	NOTEST	0	0	0	0	1	1	no
XLOC_000606	XLOC_000606	OS01G0191500	1:4891508-4897905	189	189_X	OK	26.5041	24.7348	-0.0996729	-0.300176	0.59695	0.766594	no
XLOC_000607	XLOC_000607	EPlOSAG00000027316	1:4897927-4898091	189	189_X	NOTEST	0	0	0	0	1	1	no
XLOC_000608	XLOC_000608	OS01G0191700	1:4905487-4909339	189	189_X	OK	44.415	48.0099	0.112286	0.337701	0.54745	0.729419	no
XLOC_000609	XLOC_000609	EPlOSAG00000039588	1:4924436-4924597	189	189_X	NOTEST	0	0	0	0	1	1	no
XLOC_000610	XLOC_000610	OS01G0192101	1:4949129-4951508	189	189_X	NOTEST	2.15201e-22	2.27925e-18	13.3706	0	1	1	no
XLOC_000611	XLOC_000611	EPlOSAG00000052579	1:4953977-4954078	189	189_X	NOTEST	0	0	0	0	1	1	no
XLOC_000612	XLOC_000612	OS01G0192401	1:4979116-4979875	189	189_X	NOTEST	0.180524	6.39088e-06	-14.7858	0	1	1	no
XLOC_000613	XLOC_000613	OS01G0192550	1:4980670-4981942	189	189_X	NOTEST	0.0605745	0.289618	2.25737	0	1	1	no
XLOC_000614	XLOC_000614	EPlOSAG00000024985,EPlOSAG00000025991,OS01G0192700	1:4982399-4985220	189	189_X	NOTEST	0	3.4342e-10	inf	0	1	1	no
XLOC_000615	XLOC_000615	EPlOSAG00000016547	1:4994487-4994554	189	189_X	NOTEST	0	0	0	0	1	1	no
XLOC_000616	XLOC_000616	OS01G0193400	1:5016279-5020150	189	189_X	OK	1.5071	0.334502	-2.17169	-0.859288	0.19155	0.384424	no
XLOC_000617	XLOC_000617	OS01G0193700	1:5022112-5025748	189	189_X	NOTEST	1.81359e-38	4.93221e-21	57.9162	0	1	1	no
XLOC_000618	XLOC_000618	OS01G0193900	1:5028229-5041728	189	189_X	OK	4.79833	4.26608	-0.169623	-0.329088	0.5692	0.745619	no
XLOC_000619	XLOC_000619	EPlOSAG00000046375	1:5044425-5044615	189	189_X	NOTEST	0	0	0	0	1	1	no
XLOC_000620	XLOC_000620	EPlOSAG00000039100	1:5070639-5070745	189	189_X	NOTEST	0	0	0	0	1	1	no
XLOC_000621	XLOC_000621	EPlOSAG00000042184	1:5076263-5076371	189	189_X	NOTEST	0	0	0	0	1	1	no
XLOC_000622	XLOC_000622	EPlOSAG00000021114	1:5082814-5082881	189	189_X	NOTEST	0	0	0	0	1	1	no
XLOC_000623	XLOC_000623	OS01G0194600	1:5085833-5086504	189	189_X	OK	3.98612	11.2759	1.50018	2.48707	0.0003	0.0029949	yes
XLOC_000624	XLOC_000624	EPlOSAG00000038102	1:5095396-5095475	189	189_X	NOTEST	0	0	0	0	1	1	no
XLOC_000625	XLOC_000625	OS01G0195000	1:5099555-5102080	189	189_X	OK	8.05035	7.66517	-0.0707335	-0.186666	0.73575	0.860762	no
XLOC_000626	XLOC_000626	OS01G0195066	1:5102129-5102343	189	189_X	NOTEST	0	0	0	0	1	1	no
XLOC_000627	XLOC_000627	OS01G0195700	1:5148879-5149201	189	189_X	NOTEST	0	0	0	0	1	1	no
XLOC_000628	XLOC_000628	OS01G0195801	1:5149335-5150341	189	189_X	NOTEST	0	0	0	0	1	1	no
XLOC_000629	XLOC_000629	EPlOSAG00000003597	1:5150852-5151056	189	189_X	NOTEST	0	0	0	0	1	1	no
XLOC_000630	XLOC_000630	-	1:5163037-5169342	189	189_X	OK	0.868576	1.46222	0.751434	1.29645	0.02225	0.0893671	no
XLOC_000631	XLOC_000631	EPlOSAG00000021980	1:5180217-5180261	189	189_X	NOTEST	0	0	0	0	1	1	no
XLOC_000632	XLOC_000632	EPlOSAG00000039242	1:5183517-5183578	189	189_X	NOTEST	0	0	0	0	1	1	no
XLOC_000633	XLOC_000633	EPlOSAG00000039231	1:5185337-5185398	189	189_X	NOTEST	0	0	0	0	1	1	no
XLOC_000634	XLOC_000634	OS01G0196133	1:5196418-5197056	189	189_X	NOTEST	0	0	0	0	1	1	no
XLOC_000635	XLOC_000635	OS01G0196300	1:5201862-5204016	189	189_X	OK	0.0523043	2.11036	5.33442	2.84165	5e-05	0.00061983	yes
XLOC_000636	XLOC_000636	EPlOSAG00000019362	1:5206272-5206377	189	189_X	NOTEST	0	0	0	0	1	1	no
XLOC_000637	XLOC_000637	EPlOSAG00000035583	1:5207514-5207675	189	189_X	NOTEST	0	0	0	0	1	1	no
XLOC_000638	XLOC_000638	EPlOSAG00000033217	1:5208181-5208306	189	189_X	NOTEST	0	0	0	0	1	1	no
XLOC_000639	XLOC_000639	EPlOSAG00000033640	1:5213549-5213680	189	189_X	NOTEST	0	0	0	0	1	1	no
XLOC_000640	XLOC_000640	OS01G0196600	1:5218495-5221972	189	189_X	OK	1.73578	3.83809	1.14481	2.14466	0.0004	0.00381464	yes
XLOC_000641	XLOC_000641	OS01G0196800	1:5222052-5230065	189	189_X	NOTEST	0.0532131	0.0646011	0.279778	0	1	1	no
XLOC_000642	XLOC_000642	-	1:5233223-5234387	189	189_X	NOTEST	0.13538	0.164713	0.282942	0	1	1	no
XLOC_000643	XLOC_000643	OS01G0197100	1:5235857-5244526	189	189_X	OK	5.27891	6.71514	0.347175	0.773041	0.17665	0.365133	no
XLOC_000644	XLOC_000644	OS01G0197200	1:5246495-5248004	189	189_X	OK	7.23799	4.39049	-0.721208	-0.862525	0.136	0.310366	no
XLOC_000645	XLOC_000645	OS01G0197350,OS01G0197400	1:5256197-5261961	189	189_X	OK	62.0177	58.9185	-0.0739596	-0.187035	0.73775	0.862181	no
XLOC_000646	XLOC_000646	EPlOSAG00000007427	1:5305410-5305483	189	189_X	NOTEST	0	0	0	0	1	1	no
XLOC_000647	XLOC_000647	EPlOSAG00000047083	1:5327722-5327834	189	189_X	NOTEST	0	0	0	0	1	1	no
XLOC_000648	XLOC_000648	OS01G0198250	1:5330676-5333955	189	189_X	NOTEST	0	0	0	0	1	1	no
XLOC_000649	XLOC_000649	EPlOSAG00000021812	1:5358693-5358729	189	189_X	NOTEST	0	0	0	0	1	1	no
XLOC_000650	XLOC_000650	EPlOSAG00000049402	1:5360269-5360329	189	189_X	NOTEST	0	0	0	0	1	1	no
XLOC_000651	XLOC_000651	OS01G0198900	1:5373459-5374943	189	189_X	OK	17.2875	22.4387	0.376262	0.963962	0.0953	0.245761	no
XLOC_000652	XLOC_000652	OS01G0199300	1:5384196-5385088	189	189_X	OK	0.223405	0.795079	1.83143	1.40346	0.03665	0.127303	no
XLOC_000653	XLOC_000653	OS01G0199550	1:5390090-5391282	189	189_X	OK	1.05765	0.332108	-1.67114	-0.507589	0.3703	0.577409	no
XLOC_000654	XLOC_000654	OS01G0199700	1:5397625-5399150	189	189_X	OK	0.554388	0.961854	0.794921	0.722213	0.2165	0.414839	no
XLOC_000655	XLOC_000655	OS01G0199900	1:5406050-5420631	189	189_X	OK	26.0658	21.1091	-0.304294	-0.769921	0.1786	0.367776	no
XLOC_000656	XLOC_000656	OS01G0200150	1:5414253-5416534	189	189_X	NOTEST	0	0	0	0	1	1	no
XLOC_000657	XLOC_000657	OS01G0200200	1:5423073-5425030	189	189_X	OK	1.70146	2.13085	0.324655	0.471796	0.38355	0.590467	no
XLOC_000658	XLOC_000658	OS01G0200350	1:5426719-5431404	189	189_X	NOTEST	0.00681243	0.0152497	1.16254	0	1	1	no
XLOC_000659	XLOC_000659	EPlOSAG00000004493	1:5432782-5432906	189	189_X	NOTEST	0	0	0	0	1	1	no
XLOC_000660	XLOC_000660	EPlOSAG00000008409	1:5438806-5438944	189	189_X	NOTEST	0	0	0	0	1	1	no
XLOC_000661	XLOC_000661	OS01G0200500	1:5442460-5446255	189	189_X	OK	17.3566	17.3894	0.0027232	0.00688673	0.99015	0.994649	no
XLOC_000662	XLOC_000662	EPlOSAG00000026322	1:5451116-5451189	189	189_X	NOTEST	0	0	0	0	1	1	no
XLOC_000663	XLOC_000663	EPlOSAG00000009142	1:5468164-5468259	189	189_X	NOTEST	0	0	0	0	1	1	no
XLOC_000664	XLOC_000664	OS01G0200700	1:5478213-5479825	189	189_X	OK	32029.5	23350.6	-0.45594	-0.258962	0.60835	0.775489	no
XLOC_000665	XLOC_000665	OS01G0201000	1:5493117-5499733	189	189_X	OK	29.1005	23.9284	-0.28232	-0.566814	0.3193	0.526861	no
XLOC_000666	XLOC_000666	OS01G0201100	1:5507567-5509494	189	189_X	OK	1.59134	4.84045	1.6049	3.01827	5e-05	0.00061983	yes
XLOC_000667	XLOC_000667	OS01G0201275	1:5530408-5531111	189	189_X	NOTEST	0.0988891	5.76575e-07	-17.3879	0	1	1	no
XLOC_000668	XLOC_000668	EPlOSAG00000048947	1:5531236-5531299	189	189_X	NOTEST	0	0	0	0	1	1	no
XLOC_000669	XLOC_000669	OS01G0201300	1:5533238-5534034	189	189_X	NOTEST	0	0	0	0	1	1	no
XLOC_000670	XLOC_000670	EPlOSAG00000017716	1:5537314-5537340	189	189_X	NOTEST	0	0	0	0	1	1	no
XLOC_000671	XLOC_000671	EPlOSAG00000008073	1:5540880-5540965	189	189_X	NOTEST	0	0	0	0	1	1	no
XLOC_000672	XLOC_000672	EPlOSAG00000027300	1:5548157-5548236	189	189_X	NOTEST	0	0	0	0	1	1	no
XLOC_000673	XLOC_000673	EPlOSAG00000021127	1:5559880-5559936	189	189_X	NOTEST	0	0	0	0	1	1	no
XLOC_000674	XLOC_000674	OS01G0201750	1:5568902-5572385	189	189_X	NOTEST	0	0	0	0	1	1	no
XLOC_000675	XLOC_000675	OS01G0201850	1:5581650-5588943	189	189_X	NOTEST	0	0	0	0	1	1	no
XLOC_000676	XLOC_000676	OS01G0202500	1:5639835-5641475	189	189_X	OK	9.17135	17.8022	0.956847	2.40075	0.0001	0.00114267	yes
XLOC_000677	XLOC_000677	OS01G0202601,OS01G0202700	1:5645689-5655895	189	189_X	OK	0.109778	0.827518	2.9142	1.22442	0.0008	0.0067457	yes
XLOC_000678	XLOC_000678	EPlOSAG00000017813	1:5660042-5660074	189	189_X	NOTEST	0	0	0	0	1	1	no
XLOC_000679	XLOC_000679	EPlOSAG00000021034	1:5670694-5670729	189	189_X	NOTEST	0	0	0	0	1	1	no
XLOC_000680	XLOC_000680	OS01G0203300	1:5673289-5676812	189	189_X	NOTEST	0.295401	0.42473	0.523871	0	1	1	no
XLOC_000681	XLOC_000681	OS01G0203400	1:5685594-5686401	189	189_X	OK	18.6351	13.5517	-0.459547	-1.05843	0.06655	0.192163	no
XLOC_000682	XLOC_000682	OS01G0203900	1:5699243-5705512	189	189_X	OK	1.35715	1.11435	-0.284378	-0.194307	0.7259	0.854382	no
XLOC_000683	XLOC_000683	EPlOSAG00000015603	1:5717622-5717666	189	189_X	NOTEST	0	0	0	0	1	1	no
XLOC_000684	XLOC_000684	OS01G0205100,OS01G0205300	1:5760297-5769500	189	189_X	OK	18.2738	16.4319	-0.153277	-0.250968	0.66245	0.812912	no
XLOC_000685	XLOC_000685	EPlOSAG00000053191	1:5761949-5762027	189	189_X	NOTEST	0	0	0	0	1	1	no
XLOC_000686	XLOC_000686	EPlOSAG00000011733	1:5769842-5769914	189	189_X	NOTEST	0	0	0	0	1	1	no
XLOC_000687	XLOC_000687	OS01G0205500	1:5770062-5772270	189	189_X	OK	71.2541	53.4233	-0.415503	-1.23297	0.0316	0.114309	no
XLOC_000688	XLOC_000688	OS01G0205600	1:5773300-5774176	189	189_X	NOTEST	1.97206e-19	3.75536e-13	20.8608	0	1	1	no
XLOC_000689	XLOC_000689	OS01G0205800	1:5774960-5778040	189	189_X	NOTEST	4.93698e-99	6.63758e-88	36.9682	0	1	1	no
XLOC_000690	XLOC_000690	OS01G0205900	1:5789333-5790753	189	189_X	NOTEST	0	0	0	0	1	1	no
XLOC_000691	XLOC_000691	EPlOSAG00000051457	1:5795764-5795798	189	189_X	NOTEST	0	0	0	0	1	1	no
XLOC_000692	XLOC_000692	OS01G0206300	1:5799607-5801142	189	189_X	NOTEST	0	0	0	0	1	1	no
XLOC_000693	XLOC_000693	OS01G0206600	1:5807990-5808568	189	189_X	OK	20.6267	19.3946	-0.0888565	-0.174613	0.76	0.875992	no
XLOC_000694	XLOC_000694	OS01G0206650	1:5808960-5811661	189	189_X	NOTEST	1.02129e-07	9.82641e-11	-10.0214	0	1	1	no
XLOC_000695	XLOC_000695	OS01G0207001	1:5815059-5819001	189	189_X	NOTEST	2.92517e-08	2.31755e-07	2.98601	0	1	1	no
XLOC_000696	XLOC_000696	OS01G0207500	1:5841728-5843767	189	189_X	NOTEST	0	0	0	0	1	1	no
XLOC_000697	XLOC_000697	OS01G0207700	1:5848166-5848945	189	189_X	NOTEST	0	0	0	0	1	1	no
XLOC_000698	XLOC_000698	OS01G0207900	1:5856444-5857920	189	189_X	NOTEST	0.0619493	0.0127786	-2.27736	0	1	1	no
XLOC_000699	XLOC_000699	OS01G0208000	1:5861822-5863709	189	189_X	OK	0.694761	0.889481	0.356445	0.390351	0.48435	0.679732	no
XLOC_000700	XLOC_000700	EPlOSAG00000050445	1:5862323-5862368	189	189_X	NOTEST	0	0	0	0	1	1	no
XLOC_000701	XLOC_000701	EPlOSAG00000014437	1:5878321-5878370	189	189_X	NOTEST	0	0	0	0	1	1	no
XLOC_000702	XLOC_000702	OS01G0208600,OS01G0208700	1:5890507-5910388	189	189_X	OK	112.104	128.65	0.198615	0.340559	0.49095	0.684807	no
XLOC_000703	XLOC_000703	OS01G0209000	1:5910447-5916955	189	189_X	OK	21.3856	20.2314	-0.0800407	-0.0542162	0.93855	0.969777	no
XLOC_000704	XLOC_000704	OS01G0209200	1:5921596-5934222	189	189_X	OK	12.6667	9.71044	-0.383428	-0.962884	0.09115	0.238297	no
XLOC_000705	XLOC_000705	OS01G0209566	1:5945746-5946990	189	189_X	NOTEST	4.22312e-37	0.143346	118.031	0	1	1	no
XLOC_000706	XLOC_000706	EPlOSAG00000004576	1:5962179-5962317	189	189_X	NOTEST	0	0	0	0	1	1	no
XLOC_000707	XLOC_000707	OS01G0209750	1:5969790-5972419	189	189_X	NOTEST	6.09797e-07	0.0640953	16.6815	0	1	1	no
XLOC_000708	XLOC_000708	OS01G0209901	1:5983849-5985803	189	189_X	NOTEST	0.0919445	0.209521	1.18826	0	1	1	no
XLOC_000709	XLOC_000709	EPlOSAG00000052139	1:5994742-5994860	189	189_X	NOTEST	0	0	0	0	1	1	no
XLOC_000710	XLOC_000710	EPlOSAG00000010012	1:6002989-6003087	189	189_X	NOTEST	0	0	0	0	1	1	no
XLOC_000711	XLOC_000711	OS01G0210300	1:6003524-6004869	189	189_X	NOTEST	0	0	0	0	1	1	no
XLOC_000712	XLOC_000712	OS01G0210550	1:6008725-6009183	189	189_X	OK	42.3004	40.5193	-0.0620598	-0.0595095	0.9188	0.961167	no
XLOC_000713	XLOC_000713	OS01G0210750	1:6017264-6023690	189	189_X	OK	4.33562	2.96966	-0.545941	-0.472497	0.3931	0.59897	no
XLOC_000714	XLOC_000714	OS01G0210800	1:6025004-6030455	189	189_X	OK	1.32628	1.61628	0.28529	0.431437	0.44035	0.641945	no
XLOC_000715	XLOC_000715	EPlOSAG00000003485	1:6045468-6045518	189	189_X	NOTEST	0	0	0	0	1	1	no
XLOC_000716	XLOC_000716	EPlOSAG00000020332	1:6050862-6050939	189	189_X	NOTEST	0	0	0	0	1	1	no
XLOC_000717	XLOC_000717	OS01G0211600	1:6076851-6079119	189	189_X	OK	0.416857	0.730246	0.808831	0.700136	0.2333	0.434624	no
XLOC_000718	XLOC_000718	EPlOSAG00000026226	1:6083864-6083913	189	189_X	NOTEST	0	0	0	0	1	1	no
XLOC_000719	XLOC_000719	OS01G0212000	1:6109134-6109760	189	189_X	NOTEST	0	0	0	0	1	1	no
XLOC_000720	XLOC_000720	OS01G0212100	1:6112691-6132696	189	189_X	OK	46.9622	30.8683	-0.605374	-1.7969	0.00165	0.0121415	yes
XLOC_000721	XLOC_000721	OS01G0212400	1:6134184-6187531	189	189_X	OK	7.68588	10.5507	0.45706	1.19482	0.0414	0.13882	no
XLOC_000722	XLOC_000722	EPlOSAG00000011961	1:6157406-6157576	189	189_X	NOTEST	0	0	0	0	1	1	no
XLOC_000723	XLOC_000723	EPlOSAG00000026841	1:6179520-6179625	189	189_X	NOTEST	0	0	0	0	1	1	no
XLOC_000724	XLOC_000724	EPlOSAG00000049900	1:6181048-6181120	189	189_X	NOTEST	0	0	0	0	1	1	no
XLOC_000725	XLOC_000725	OS01G0212900	1:6182929-6183873	189	189_X	NOTEST	0	0.249522	inf	0	1	1	no
XLOC_000726	XLOC_000726	OS01G0213300	1:6191927-6193745	189	189_X	NOTEST	0	0	0	0	1	1	no
XLOC_000727	XLOC_000727	OS01G0213350	1:6195350-6200412	189	189_X	NOTEST	0.0708055	0.21571	1.60716	0	1	1	no
XLOC_000728	XLOC_000728	OS01G0214001	1:6221644-6224197	189	189_X	NOTEST	0	0.000181931	inf	0	1	1	no
XLOC_000729	XLOC_000729	OS01G0214300	1:6247155-6253493	189	189_X	OK	33.7308	26.3344	-0.357115	-0.982733	0.0829	0.223919	no
XLOC_000730	XLOC_000730	OS01G0214400,OS01G0214500	1:6253723-6258635	189	189_X	OK	182.139	55.484	-1.7149	-2.48492	0.00105	0.00841781	yes
XLOC_000731	XLOC_000731	OS01G0214600	1:6267440-6270770	189	189_X	NOTEST	0	0.0718101	inf	0	1	1	no
XLOC_000732	XLOC_000732	OS01G0214800	1:6278261-6283592	189	189_X	OK	50.5919	45.3595	-0.157502	-0.455496	0.42735	0.630083	no
XLOC_000733	XLOC_000733	OS01G0215000	1:6288365-6292301	189	189_X	OK	0.758957	1.98407	1.38637	0.712691	0.2509	0.453358	no
XLOC_000734	XLOC_000734	OS01G0215100	1:6295736-6376092	189	189_X	OK	43.5541	97.6547	1.16488	1.60762	0.0072	0.0386185	yes
XLOC_000735	XLOC_000735	OS01G0215500	1:6304802-6306605	189	189_X	NOTEST	0	0.0186589	inf	0	1	1	no
XLOC_000736	XLOC_000736	OS01G0215700	1:6319130-6322451	189	189_X	NOTEST	0	0	0	0	1	1	no
XLOC_000737	XLOC_000737	OS01G0215750	1:6326282-6329098	189	189_X	NOTEST	0	0	0	0	1	1	no
XLOC_000738	XLOC_000738	OS01G0216000	1:6340836-6344286	189	189_X	NOTEST	0	0	0	0	1	1	no
XLOC_000739	XLOC_000739	OS01G0216300	1:6352582-6358355	189	189_X	NOTEST	0	0	0	0	1	1	no
XLOC_000740	XLOC_000740	OS01G0216400	1:6361526-6363457	189	189_X	NOTEST	0	0	0	0	1	1	no
XLOC_000741	XLOC_000741	OS01G0216500	1:6365063-6367057	189	189_X	NOTEST	0	0	0	0	1	1	no
XLOC_000742	XLOC_000742	EPlOSAG00000031808	1:6370718-6370872	189	189_X	NOTEST	0	0	0	0	1	1	no
XLOC_000743	XLOC_000743	OS01G0216900	1:6374207-6381837	189	189_X	NOTEST	0	0	0	0	1	1	no
XLOC_000744	XLOC_000744	EPlOSAG00000013577	1:6386303-6386349	189	189_X	NOTEST	0	0	0	0	1	1	no
XLOC_000745	XLOC_000745	OS01G0217050	1:6388780-6390920	189	189_X	NOTEST	8.57472e-20	0.020733	57.7465	0	1	1	no
XLOC_000746	XLOC_000746	OS01G0217100	1:6394270-6395665	189	189_X	NOTEST	0.0198987	0	-inf	0	1	1	no
XLOC_000747	XLOC_000747	OS01G0217500	1:6412580-6419973	189	189_X	OK	0.39515	3.04452	2.94574	3.57441	5e-05	0.00061983	yes
XLOC_000748	XLOC_000748	EPlOSAG00000027007	1:6415016-6415119	189	189_X	NOTEST	0	0	0	0	1	1	no
XLOC_000749	XLOC_000749	EPlOSAG00000016565	1:6421857-6421933	189	189_X	NOTEST	0	0	0	0	1	1	no
XLOC_000750	XLOC_000750	EPlOSAG00000022606	1:6428347-6428384	189	189_X	NOTEST	0	0	0	0	1	1	no
XLOC_000751	XLOC_000751	OS01G0217800	1:6432166-6435934	189	189_X	OK	9.12957	11.5262	0.336295	0.887933	0.1215	0.288419	no
XLOC_000752	XLOC_000752	OS01G0217900,OS01G0218032	1:6443022-6456082	189	189_X	OK	48.4676	44.5432	-0.121814	-0.185819	0.7442	0.866056	no
XLOC_000753	XLOC_000753	EPlOSAG00000044479	1:6455014-6455219	189	189_X	NOTEST	0	0	0	0	1	1	no
XLOC_000754	XLOC_000754	EPlOSAG00000023366	1:6461614-6461650	189	189_X	NOTEST	0	0	0	0	1	1	no
XLOC_000755	XLOC_000755	OS01G0218100	1:6462708-6465222	189	189_X	OK	10.2425	11.6158	0.181521	0.487804	0.3966	0.602437	no
XLOC_000756	XLOC_000756	EPlOSAG00000052415	1:6468005-6468081	189	189_X	NOTEST	0	0	0	0	1	1	no
XLOC_000757	XLOC_000757	OS01G0218200	1:6471549-6476882	189	189_X	OK	0.427773	1.04169	1.28402	0.557535	0.08105	0.220953	no
XLOC_000758	XLOC_000758	OS01G0218500	1:6494446-6499802	189	189_X	NOTEST	0.370462	0.409079	0.143054	0	1	1	no
XLOC_000759	XLOC_000759	OS01G0219000	1:6523319-6524625	189	189_X	OK	5.65005	7.16623	0.342951	0.654668	0.2663	0.471014	no
XLOC_000760	XLOC_000760	OS01G0219100,OS01G0219200	1:6525486-6532044	189	189_X	OK	2.3206	2.63678	0.184279	0.219134	0.6936	0.832691	no
XLOC_000761	XLOC_000761	OS01G0219300	1:6534612-6535829	189	189_X	OK	0.149296	1.53869	3.36546	2.78817	0.00225	0.0156532	yes
XLOC_000762	XLOC_000762	OS01G0219500	1:6541008-6543076	189	189_X	NOTEST	0	0	0	0	1	1	no
XLOC_000763	XLOC_000763	EPlOSAG00000051373	1:6544853-6544919	189	189_X	NOTEST	0	0	0	0	1	1	no
XLOC_000764	XLOC_000764	EPlOSAG00000051227	1:6556048-6556246	189	189_X	NOTEST	0	0	0	0	1	1	no
XLOC_000765	XLOC_000765	-	1:6558416-6560012	189	189_X	OK	2.09097	3.26282	0.641945	0.804258	0.1569	0.339054	no
XLOC_000766	XLOC_000766	EPlOSAG00000051223	1:6563756-6563946	189	189_X	NOTEST	0	0	0	0	1	1	no
XLOC_000767	XLOC_000767	OS01G0220150	1:6565814-6568033	189	189_X	NOTEST	0	0	0	0	1	1	no
XLOC_000768	XLOC_000768	EPlOSAG00000023812	1:6572082-6572110	189	189_X	NOTEST	0	0	0	0	1	1	no
XLOC_000769	XLOC_000769	OS01G0220300	1:6582447-6588019	189	189_X	OK	34.5215	41.5821	0.268469	0.484388	0.3967	0.602437	no
XLOC_000770	XLOC_000770	EPlOSAG00000000183	1:6586522-6586567	189	189_X	NOTEST	0	0	0	0	1	1	no
XLOC_000771	XLOC_000771	EPlOSAG00000025982	1:6610330-6610370	189	189_X	NOTEST	0	0	0	0	1	1	no
XLOC_000772	XLOC_000772	OS01G0220801	1:6617011-6618001	189	189_X	NOTEST	0	0	0	0	1	1	no
XLOC_000773	XLOC_000773	EPlOSAG00000047053	1:6618944-6619017	189	189_X	NOTEST	0	0	0	0	1	1	no
XLOC_000774	XLOC_000774	EPlOSAG00000048068	1:6622356-6622438	189	189_X	NOTEST	0	0	0	0	1	1	no
XLOC_000775	XLOC_000775	OS01G0221000	1:6624411-6630319	189	189_X	OK	10.4803	33.0499	1.65697	1.26149	0.0302	0.110758	no
XLOC_000776	XLOC_000776	OS01G0221400	1:6649692-6650825	189	189_X	OK	27.797	23.7114	-0.229347	-0.373766	0.383	0.590074	no
XLOC_000777	XLOC_000777	OS01G0221500	1:6653019-6655397	189	189_X	OK	71.7854	76.4109	0.090087	0.262522	0.6459	0.801955	no
XLOC_000778	XLOC_000778	OS01G0221600	1:6659237-6662320	189	189_X	OK	0.0630121	0.630405	3.32258	0.433745	0.13335	0.306232	no
XLOC_000779	XLOC_000779	OS01G0221700	1:6662877-6670459	189	189_X	OK	61.3413	53.3571	-0.201177	-0.194948	0.71905	0.849556	no
XLOC_000780	XLOC_000780	EPlOSAG00000051224	1:6677570-6677767	189	189_X	NOTEST	0	0	0	0	1	1	no
XLOC_000781	XLOC_000781	EPlOSAG00000051236	1:6693112-6693301	189	189_X	NOTEST	0	0	0	0	1	1	no
XLOC_000782	XLOC_000782	EPlOSAG00000051618	1:6708832-6708893	189	189_X	NOTEST	0	0	0	0	1	1	no
XLOC_000783	XLOC_000783	OS01G0222800	1:6710686-6720169	189	189_X	OK	3.49974	4.63086	0.404031	0.788204	0.1631	0.346915	no
XLOC_000784	XLOC_000784	OS01G0222900	1:6715521-6717922	189	189_X	NOTEST	0.0991387	0.368515	1.89421	0	1	1	no
XLOC_000785	XLOC_000785	OS01G0223200	1:6726936-6728716	189	189_X	NOTEST	0.102931	0.41412	2.00836	0	1	1	no
XLOC_000786	XLOC_000786	OS01G0223300	1:6732152-6735482	189	189_X	NOTEST	0.0078074	0.0325032	2.05767	0	1	1	no
XLOC_000787	XLOC_000787	EPlOSAG00000050902	1:6780951-6781049	189	189_X	NOTEST	0	0	0	0	1	1	no
XLOC_000788	XLOC_000788	OS01G0223900	1:6787077-6793545	189	189_X	NOTEST	0.296735	0.281848	-0.0742577	0	1	1	no
XLOC_000789	XLOC_000789	OS01G0224100	1:6813719-6815534	189	189_X	NOTEST	0.217102	0.225424	0.0542712	0	1	1	no
XLOC_000790	XLOC_000790	EPlOSAG00000023849	1:6818877-6818947	189	189_X	NOTEST	0	0	0	0	1	1	no
XLOC_000791	XLOC_000791	EPlOSAG00000034089	1:6826301-6826431	189	189_X	NOTEST	0	0	0	0	1	1	no
XLOC_000792	XLOC_000792	OS01G0224166	1:6828512-6829334	189	189_X	NOTEST	4.84959e-06	0.0690959	13.7985	0	1	1	no
XLOC_000793	XLOC_000793	EPlOSAG00000035260	1:6831030-6831117	189	189_X	NOTEST	0	0	0	0	1	1	no
XLOC_000794	XLOC_000794	OS01G0224300	1:6833058-6835244	189	189_X	OK	1.39314	5.0164	1.84832	2.30881	0.0004	0.00381464	yes
XLOC_000795	XLOC_000795	OS01G0224400	1:6836746-6841372	189	189_X	OK	7.54986	5.8495	-0.368138	-0.827063	0.1472	0.326285	no
XLOC_000796	XLOC_000796	OS01G0224700	1:6857217-6860952	189	189_X	OK	0.341063	0.484276	0.505792	0.540099	0.3402	0.547514	no
XLOC_000797	XLOC_000797	EPlOSAG00000016369	1:6880684-6880779	189	189_X	NOTEST	0	0	0	0	1	1	no
XLOC_000798	XLOC_000798	EPlOSAG00000036916	1:6880932-6881093	189	189_X	NOTEST	0	0	0	0	1	1	no
XLOC_000799	XLOC_000799	EPlOSAG00000029357	1:6882435-6882551	189	189_X	NOTEST	0	0	0	0	1	1	no
XLOC_000800	XLOC_000800	OS01G0225100	1:6889309-6896387	189	189_X	OK	49.0668	40.4302	-0.279313	-0.845409	0.1413	0.318064	no
XLOC_000801	XLOC_000801	OS01G0225200,OS01G0225300	1:6897466-6910356	189	189_X	OK	14.1043	13.9788	-0.0128961	-0.0334042	0.95485	0.977566	no
XLOC_000802	XLOC_000802	OS01G0225550	1:6922190-6923336	189	189_X	NOTEST	9.7641e-08	0.0147096	17.2008	0	1	1	no
XLOC_000803	XLOC_000803	OS01G0225700	1:6924673-6925910	189	189_X	NOTEST	5.22078e-23	0.153494	71.3163	0	1	1	no
XLOC_000804	XLOC_000804	-	1:6940377-6941068	189	189_X	OK	0.783667	3.37501e-17	-54.3662	-1.20451e-14	0.19885	0.393667	no
XLOC_000805	XLOC_000805	EPlOSAG00000028325	1:6950311-6950415	189	189_X	NOTEST	0	0	0	0	1	1	no
XLOC_000806	XLOC_000806	OS01G0226300	1:6967629-6970168	189	189_X	OK	2.69216	2.80138	0.0573733	0.0946918	0.8685	0.93592	no
XLOC_000807	XLOC_000807	OS01G0226450	1:6971042-6976599	189	189_X	NOTEST	0	6.27427e-08	inf	0	1	1	no
XLOC_000808	XLOC_000808	EPlOSAG00000013763	1:6972586-6972628	189	189_X	NOTEST	0	0	0	0	1	1	no
XLOC_000809	XLOC_000809	OS01G0226500	1:6979554-6987093	189	189_X	OK	13.8445	9.70984	-0.511797	-1.3453	0.0193	0.0805108	no
XLOC_000810	XLOC_000810	OS01G0226600	1:6987901-6994006	189	189_X	NOTEST	0.049254	0.130329	1.40384	0	1	1	no
XLOC_000811	XLOC_000811	EPlOSAG00000040812	1:6995947-6996077	189	189_X	NOTEST	0	0	0	0	1	1	no
XLOC_000812	XLOC_000812	EPlOSAG00000046803	1:6999928-6999997	189	189_X	NOTEST	0	0	0	0	1	1	no
XLOC_000813	XLOC_000813	EPlOSAG00000029486	1:7004416-7004551	189	189_X	NOTEST	0	0	0	0	1	1	no
XLOC_000814	XLOC_000814	EPlOSAG00000007556	1:7007928-7007992	189	189_X	NOTEST	0	0	0	0	1	1	no
XLOC_000815	XLOC_000815	OS01G0226700	1:7009033-7010446	189	189_X	NOTEST	0	0	0	0	1	1	no
XLOC_000816	XLOC_000816	OS01G0227100	1:7024282-7030894	189	189_X	OK	149.914	96.3757	-0.637395	-1.75366	0.00235	0.0161393	yes
XLOC_000817	XLOC_000817	EPlOSAG00000012987	1:7033234-7033291	189	189_X	NOTEST	0	0	0	0	1	1	no
XLOC_000818	XLOC_000818	OS01G0227200	1:7038040-7042925	189	189_X	OK	12.9557	13.6349	0.073718	0.199116	0.7316	0.857739	no
XLOC_000819	XLOC_000819	OS01G0227300	1:7044012-7047544	189	189_X	OK	19.3705	18.2768	-0.0838511	-0.22427	0.69515	0.83391	no
XLOC_000820	XLOC_000820	OS01G0227400	1:7048058-7050874	189	189_X	OK	10.8509	15.9555	0.556238	1.37689	0.01835	0.0773918	no
XLOC_000821	XLOC_000821	OS01G0227500	1:7052817-7059126	189	189_X	OK	8.11752	14.4694	0.833899	1.65295	0.0053	0.0304541	yes
XLOC_000822	XLOC_000822	OS01G0227700	1:7061377-7065268	189	189_X	OK	14.1852	13.3278	-0.0899545	-0.229674	0.6828	0.825216	no
XLOC_000823	XLOC_000823	EPlOSAG00000026644	1:7064055-7064197	189	189_X	NOTEST	0	0	0	0	1	1	no
XLOC_000824	XLOC_000824	EPlOSAG00000012688	1:7065373-7065432	189	189_X	NOTEST	0	0	0	0	1	1	no
XLOC_000825	XLOC_000825	OS01G0227800	1:7071230-7080079	189	189_X	OK	23.5059	44.2533	0.912763	2.46262	5e-05	0.00061983	yes
XLOC_000826	XLOC_000826	EPlOSAG00000002621	1:7077221-7077376	189	189_X	NOTEST	0	0	0	0	1	1	no
XLOC_000827	XLOC_000827	EPlOSAG00000002105,EPlOSAG00000026346	1:7078711-7078882	189	189_X	NOTEST	0	0	0	0	1	1	no
XLOC_000828	XLOC_000828	EPlOSAG00000047236	1:7081562-7089282	189	189_X	NOTEST	0.377844	0.190153	-0.990634	0	1	1	no
XLOC_000829	XLOC_000829	OS01G0228400	1:7091988-7095358	189	189_X	OK	49.436	45.8524	-0.108567	-0.315883	0.58125	0.754879	no
XLOC_000830	XLOC_000830	EPlOSAG00000040043	1:7109480-7109601	189	189_X	NOTEST	0	0	0	0	1	1	no
XLOC_000831	XLOC_000831	OS01G0229000	1:7115759-7124011	189	189_X	OK	0.833763	0.859782	0.044334	0.0464607	0.93225	0.967499	no
XLOC_000832	XLOC_000832	EPlOSAG00000040297	1:7119581-7119733	189	189_X	NOTEST	0	0	0	0	1	1	no
XLOC_000833	XLOC_000833	OS01G0229200	1:7129164-7137562	189	189_X	OK	84.6719	95.1125	0.167751	0.452638	0.428	0.630578	no
XLOC_000834	XLOC_000834	EPlOSAG00000034418	1:7140419-7140580	189	189_X	NOTEST	0	0	0	0	1	1	no
XLOC_000835	XLOC_000835	EPlOSAG00000017730	1:7141626-7141653	189	189_X	NOTEST	0	0	0	0	1	1	no
XLOC_000836	XLOC_000836	EPlOSAG00000004612	1:7155202-7155247	189	189_X	NOTEST	0	0	0	0	1	1	no
XLOC_000837	XLOC_000837	OS01G0229300	1:7157753-7164472	189	189_X	OK	1.82965	1.65146	-0.147824	-0.330593	0.5565	0.735822	no
XLOC_000838	XLOC_000838	OS01G0229500,OS01G0229600	1:7173606-7179939	189	189_X	OK	25.1443	29.9718	0.253374	0.647558	0.26325	0.4673	no
XLOC_000839	XLOC_000839	OS01G0229900	1:7197022-7214307	189	189_X	OK	4.33254	4.41221	0.0262904	0.0558264	0.9199	0.961764	no
XLOC_000840	XLOC_000840	EPlOSAG00000033253	1:7218181-7218344	189	189_X	NOTEST	0	0	0	0	1	1	no
XLOC_000841	XLOC_000841	EPlOSAG00000043548	1:7235593-7235675	189	189_X	NOTEST	0	0	0	0	1	1	no
XLOC_000842	XLOC_000842	EPlOSAG00000025875	1:7237524-7237579	189	189_X	NOTEST	0	0	0	0	1	1	no
XLOC_000843	XLOC_000843	OS01G0230700	1:7238851-7243073	189	189_X	NOTEST	0	0.00319635	inf	0	1	1	no
XLOC_000844	XLOC_000844	OS01G0231000	1:7249771-7254629	189	189_X	OK	20.8264	43.3498	1.05761	2.92672	5e-05	0.00061983	yes
XLOC_000845	XLOC_000845	OS01G0231500	1:7265207-7276593	189	189_X	OK	15.1877	14.0978	-0.107434	-0.228026	0.70035	0.83748	no
XLOC_000846	XLOC_000846	EPlOSAG00000018631	1:7273842-7273908	189	189_X	NOTEST	0	0	0	0	1	1	no
XLOC_000847	XLOC_000847	EPlOSAG00000014394	1:7275261-7275320	189	189_X	NOTEST	0	0	0	0	1	1	no
XLOC_000848	XLOC_000848	OS01G0231600	1:7277271-7277972	189	189_X	NOTEST	0	0	0	0	1	1	no
XLOC_000849	XLOC_000849	OS01G0231800	1:7281724-7285991	189	189_X	OK	4.38559	6.41693	0.549112	1.06648	0.05605	0.171633	no
XLOC_000850	XLOC_000850	OS01G0231900	1:7287834-7294416	189	189_X	OK	26.2296	23.9133	-0.13338	-0.39332	0.50525	0.696608	no
XLOC_000851	XLOC_000851	EPlOSAG00000017346	1:7289950-7289986	189	189_X	NOTEST	0	0	0	0	1	1	no
XLOC_000852	XLOC_000852	OS01G0232000	1:7297781-7298619	189	189_X	OK	10.9459	32.8878	1.58717	2.87662	0.00025	0.00254639	yes
XLOC_000853	XLOC_000853	OS01G0232100	1:7302192-7303773	189	189_X	OK	1.00105	0.858985	-0.22081	-0.250542	0.6544	0.807702	no
XLOC_000854	XLOC_000854	EPlOSAG00000046564	1:7314386-7314552	189	189_X	NOTEST	0	0	0	0	1	1	no
XLOC_000855	XLOC_000855	OS01G0232300	1:7325060-7332278	189	189_X	OK	22.0741	14.795	-0.577245	-1.72005	0.0032	0.0204337	yes
XLOC_000856	XLOC_000856	OS01G0232400	1:7333827-7339244	189	189_X	OK	18.9001	13.088	-0.530157	-1.46501	0.0125	0.0582101	no
XLOC_000857	XLOC_000857	OS01G0232500	1:7340717-7345316	189	189_X	OK	62.4339	52.0987	-0.261082	-0.752036	0.19025	0.382612	no
XLOC_000858	XLOC_000858	EPlOSAG00000031142	1:7344364-7344488	189	189_X	NOTEST	0	0	0	0	1	1	no
XLOC_000859	XLOC_000859	EPlOSAG00000025291	1:7346934-7347018	189	189_X	NOTEST	0	0	0	0	1	1	no
XLOC_000860	XLOC_000860	OS01G0232700	1:7348539-7353007	189	189_X	OK	43.0739	35.8736	-0.263894	-0.446419	0.4407	0.642251	no
XLOC_000861	XLOC_000861	OS01G0233400	1:7385705-7388444	189	189_X	OK	0.915774	0.202202	-2.17919	-1.77681	0.02325	0.0921701	no
XLOC_000862	XLOC_000862	OS01G0233800	1:7400509-7404310	189	189_X	NOTEST	0.0252138	0.00718299	-1.81156	0	1	1	no
XLOC_000863	XLOC_000863	EPlOSAG00000044747	1:7400923-7401126	189	189_X	NOTEST	0	0	0	0	1	1	no
XLOC_000864	XLOC_000864	EPlOSAG00000038179	1:7402719-7402880	189	189_X	NOTEST	0	0	0	0	1	1	no
XLOC_000865	XLOC_000865	EPlOSAG00000014962	1:7412244-7412302	189	189_X	NOTEST	0	0	0	0	1	1	no
XLOC_000866	XLOC_000866	OS01G0234100	1:7417231-7422681	189	189_X	OK	1.14919	1.58833	0.4669	0.586794	0.2034	0.398904	no
XLOC_000867	XLOC_000867	EPlOSAG00000039125	1:7418416-7418527	189	189_X	NOTEST	0	0	0	0	1	1	no
XLOC_000868	XLOC_000868	EPlOSAG00000040636	1:7426288-7426449	189	189_X	NOTEST	0	0	0	0	1	1	no
XLOC_000869	XLOC_000869	OS01G0234300,OS01G0234499	1:7429278-7431577	189	189_X	OK	0.87744	1.75909	1.00346	0.931466	0.0919	0.239608	no
XLOC_000870	XLOC_000870	EPlOSAG00000011622	1:7434983-7435055	189	189_X	NOTEST	0	0	0	0	1	1	no
XLOC_000871	XLOC_000871	OS01G0234700	1:7437552-7439655	189	189_X	NOTEST	5.39457e-13	0.260559	38.8132	0	1	1	no
XLOC_000872	XLOC_000872	EPlOSAG00000021809	1:7439847-7439889	189	189_X	NOTEST	0	0	0	0	1	1	no
XLOC_000873	XLOC_000873	OS01G0234800	1:7440011-7440952	189	189_X	OK	0.563279	0.289364	-0.960962	-0.318299	0.6701	0.817285	no
XLOC_000874	XLOC_000874	EPlOSAG00000029820	1:7446325-7446440	189	189_X	NOTEST	0	0	0	0	1	1	no
XLOC_000875	XLOC_000875	EPlOSAG00000043580	1:7450376-7450458	189	189_X	NOTEST	0	0	0	0	1	1	no
XLOC_000876	XLOC_000876	EPlOSAG00000014955	1:7457418-7457489	189	189_X	NOTEST	0	0	0	0	1	1	no
XLOC_000877	XLOC_000877	OS01G0235100	1:7457835-7459959	189	189_X	OK	27.6293	21.2869	-0.37623	-1.00564	0.07895	0.216674	no
XLOC_000878	XLOC_000878	OS01G0235300	1:7470376-7473837	189	189_X	OK	49.7712	47.7057	-0.0611503	-0.157662	0.7893	0.893763	no
XLOC_000879	XLOC_000879	OS01G0235500	1:7484910-7485725	189	189_X	NOTEST	0	0	0	0	1	1	no
XLOC_000880	XLOC_000880	OS01G0235632	1:7495062-7498355	189	189_X	NOTEST	2.7691e-07	0.0429092	17.2415	0	1	1	no
XLOC_000881	XLOC_000881	OS01G0235800	1:7506219-7511762	189	189_X	OK	20.5502	16.4851	-0.317992	-0.905399	0.1187	0.284264	no
XLOC_000882	XLOC_000882	EPlOSAG00000036669	1:7512768-7512931	189	189_X	NOTEST	0	0	0	0	1	1	no
XLOC_000883	XLOC_000883	OS01G0235900	1:7516923-7519113	189	189_X	OK	58.2227	40.5792	-0.520841	-1.47774	0.0111	0.053425	no
XLOC_000884	XLOC_000884	OS01G0236000	1:7519617-7524433	189	189_X	OK	1.99281	2.06044	0.0481516	0.0761853	0.8982	0.951254	no
XLOC_000885	XLOC_000885	EPlOSAG00000035144	1:7534689-7534823	189	189_X	NOTEST	0	0	0	0	1	1	no
XLOC_000886	XLOC_000886	OS01G0236300	1:7546838-7564659	189	189_X	OK	11.6053	11.3346	-0.034055	-0.0975183	0.8675	0.935506	no
XLOC_000887	XLOC_000887	OS01G0236400	1:7557338-7560496	189	189_X	NOTEST	0.16234	0.148577	-0.127802	0	1	1	no
XLOC_000888	XLOC_000888	EPlOSAG00000007612	1:7568009-7568065	189	189_X	NOTEST	0	0	0	0	1	1	no
XLOC_000889	XLOC_000889	OS01G0236700	1:7571223-7576814	189	189_X	OK	42.0637	18.7333	-1.16697	-2.84686	5e-05	0.00061983	yes
XLOC_000890	XLOC_000890	OS01G0236900	1:7579824-7582828	189	189_X	NOTEST	3.98656e-192	0	-inf	0	1	1	no
XLOC_000891	XLOC_000891	OS01G0237000	1:7588191-7589529	189	189_X	NOTEST	0.0404597	0.0169628	-1.25411	0	1	1	no
XLOC_000892	XLOC_000892	EPlOSAG00000007421	1:7590650-7590721	189	189_X	NOTEST	0	0	0	0	1	1	no
XLOC_000893	XLOC_000893	EPlOSAG00000046556	1:7597760-7597956	189	189_X	NOTEST	0	0	0	0	1	1	no
XLOC_000894	XLOC_000894	EPlOSAG00000023390	1:7611271-7611294	189	189_X	NOTEST	0	0	0	0	1	1	no
XLOC_000895	XLOC_000895	EPlOSAG00000042869	1:7611850-7611981	189	189_X	NOTEST	0	0	0	0	1	1	no
XLOC_000896	XLOC_000896	EPlOSAG00000026810	1:7612583-7612661	189	189_X	NOTEST	0	0	0	0	1	1	no
XLOC_000897	XLOC_000897	EPlOSAG00000045976	1:7614657-7614731	189	189_X	NOTEST	0	0	0	0	1	1	no
XLOC_000898	XLOC_000898	EPlOSAG00000043400	1:7620256-7620341	189	189_X	NOTEST	0	0	0	0	1	1	no
XLOC_000899	XLOC_000899	EPlOSAG00000032442	1:7622535-7622649	189	189_X	NOTEST	0	0	0	0	1	1	no
XLOC_000900	XLOC_000900	EPlOSAG00000008043	1:7650911-7650979	189	189_X	NOTEST	0	0	0	0	1	1	no
XLOC_000901	XLOC_000901	OS01G0238287	1:7656089-7656431	189	189_X	NOTEST	3.37727e-06	1.97009e-06	-0.777593	0	1	1	no
XLOC_000902	XLOC_000902	OS01G0238375	1:7660812-7661458	189	189_X	NOTEST	0.0788605	0.393953	2.32065	0	1	1	no
XLOC_000903	XLOC_000903	OS01G0238500	1:7665112-7668138	189	189_X	OK	30.6671	84.6583	1.46496	3.9252	5e-05	0.00061983	yes
XLOC_000904	XLOC_000904	OS01G0238600	1:7670071-7672734	189	189_X	OK	23.9925	30.9626	0.36794	0.967582	0.09025	0.236535	no
XLOC_000905	XLOC_000905	OS01G0238700	1:7673033-7676401	189	189_X	NOTEST	0.0996917	0.0621754	-0.68113	0	1	1	no
XLOC_000906	XLOC_000906	OS01G0238850,OS01G0238900	1:7677950-7685849	189	189_X	OK	39.188	31.8544	-0.298917	-0.859129	0.1296	0.300571	no
XLOC_000907	XLOC_000907	EPlOSAG00000038625	1:7700665-7700821	189	189_X	NOTEST	0	0	0	0	1	1	no
XLOC_000908	XLOC_000908	EPlOSAG00000017173	1:7701761-7701825	189	189_X	NOTEST	0	0	0	0	1	1	no
XLOC_000909	XLOC_000909	OS01G0239100	1:7712339-7721253	189	189_X	OK	30.2886	32.7019	0.110601	0.0620877	0.89725	0.950956	no
XLOC_000910	XLOC_000910	OS01G0239300	1:7724314-7725532	189	189_X	OK	3.19805	3.95196	0.305375	0.0600582	0.8386	0.921077	no
XLOC_000911	XLOC_000911	EPlOSAG00000030779	1:7732180-7732293	189	189_X	NOTEST	0	0	0	0	1	1	no
XLOC_000912	XLOC_000912	OS01G0239700	1:7738965-7819364	189	189_X	OK	115.984	97.9404	-0.243953	-0.580137	0.30745	0.514066	no
XLOC_000913	XLOC_000913	EPlOSAG00000022066	1:7764276-7764347	189	189_X	NOTEST	0	0	0	0	1	1	no
XLOC_000914	XLOC_000914	OS01G0240600	1:7771395-7774272	189	189_X	NOTEST	0	0	0	0	1	1	no
XLOC_000915	XLOC_000915	OS01G0240700	1:7776045-7778090	189	189_X	NOTEST	0	0	0	0	1	1	no
XLOC_000916	XLOC_000916	EPlOSAG00000036533	1:7803032-7803177	189	189_X	NOTEST	0	0	0	0	1	1	no
XLOC_000917	XLOC_000917	OS01G0241000	1:7803914-7805858	189	189_X	OK	4.83231	14.8228	1.61703	0.822106	0.3324	0.539828	no
XLOC_000918	XLOC_000918	EPlOSAG00000003919	1:7813760-7813903	189	189_X	NOTEST	0	0	0	0	1	1	no
XLOC_000919	XLOC_000919	OS01G0241400	1:7817704-7818394	189	189_X	NOTEST	0	0.0921365	inf	0	1	1	no
XLOC_000920	XLOC_000920	EPlOSAG00000021703	1:7837237-7837282	189	189_X	NOTEST	0	0	0	0	1	1	no
XLOC_000921	XLOC_000921	OS01G0242200	1:7847490-7849833	189	189_X	NOTEST	0.0504182	0.0170373	-1.56524	0	1	1	no
XLOC_000922	XLOC_000922	OS01G0242300	1:7852689-7855760	189	189_X	OK	2.02472	4.86769	1.26551	1.99477	0.00075	0.00638892	yes
XLOC_000923	XLOC_000923	EPlOSAG00000019479	1:7853195-7853271	189	189_X	NOTEST	0	0	0	0	1	1	no
XLOC_000924	XLOC_000924	EPlOSAG00000039120	1:7853615-7853670	189	189_X	NOTEST	0	0	0	0	1	1	no
XLOC_000925	XLOC_000925	OS01G0242400	1:7856373-7857611	189	189_X	NOTEST	2.29397e-07	0.0505069	17.7483	0	1	1	no
XLOC_000926	XLOC_000926	EPlOSAG00000033556	1:7857639-7857796	189	189_X	NOTEST	0	0	0	0	1	1	no
XLOC_000927	XLOC_000927	EPlOSAG00000014018,EPlOSAG00000015911	1:7866713-7866789	189	189_X	NOTEST	0	0	0	0	1	1	no
XLOC_000928	XLOC_000928	OS01G0242900	1:7875898-7878793	189	189_X	OK	13.3669	15.0326	0.169424	0.344622	0.55085	0.732006	no
XLOC_000929	XLOC_000929	OS01G0243100	1:7885737-7896133	189	189_X	OK	4.94978	4.70464	-0.0732802	-0.104941	0.85125	0.926529	no
XLOC_000930	XLOC_000930	EPlOSAG00000013594	1:7894009-7894048	189	189_X	NOTEST	0	0	0	0	1	1	no
XLOC_000931	XLOC_000931	EPlOSAG00000009850	1:7896592-7896692	189	189_X	NOTEST	0	0	0	0	1	1	no
XLOC_000932	XLOC_000932	OS01G0243300	1:7900010-7900874	189	189_X	NOTEST	0.090023	0.0647656	-0.475067	0	1	1	no
XLOC_000933	XLOC_000933	OS01G0243450	1:7903637-7904872	189	189_X	OK	3.84007	6.26259	0.705628	1.29489	0.02815	0.105438	no
XLOC_000934	XLOC_000934	EPlOSAG00000032375	1:7909276-7909436	189	189_X	NOTEST	0	0	0	0	1	1	no
XLOC_000935	XLOC_000935	EPlOSAG00000025838	1:7926144-7926199	189	189_X	NOTEST	0	0	0	0	1	1	no
XLOC_000936	XLOC_000936	EPlOSAG00000010162	1:7942031-7942095	189	189_X	NOTEST	0	0	0	0	1	1	no
XLOC_000937	XLOC_000937	OS01G0243901	1:7942924-7943837	189	189_X	NOTEST	0	0	0	0	1	1	no
XLOC_000938	XLOC_000938	EPlOSAG00000050365	1:7951364-7951445	189	189_X	NOTEST	0	0	0	0	1	1	no
XLOC_000939	XLOC_000939	-	1:7984833-7988818	189	189_X	OK	0	1.50432	inf	-nan	0.0555	0.170468	no
XLOC_000940	XLOC_000940	EPlOSAG00000014189	1:7990117-7990177	189	189_X	NOTEST	0	0	0	0	1	1	no
XLOC_000941	XLOC_000941	EPlOSAG00000047447	1:7991053-7991124	189	189_X	NOTEST	0	0	0	0	1	1	no
XLOC_000942	XLOC_000942	EPlOSAG00000045963	1:7991649-7991923	189	189_X	NOTEST	0	0	0	0	1	1	no
XLOC_000943	XLOC_000943	EPlOSAG00000042154	1:7992096-7992357	189	189_X	NOTEST	0	0	0	0	1	1	no
XLOC_000944	XLOC_000944	EPlOSAG00000024308	1:8002085-8002172	189	189_X	NOTEST	0	0	0	0	1	1	no
XLOC_000945	XLOC_000945	EPlOSAG00000039673	1:8021824-8021985	189	189_X	NOTEST	0	0	0	0	1	1	no
XLOC_000946	XLOC_000946	OS01G0245600	1:8030884-8031842	189	189_X	NOTEST	0.0279943	0.0509014	0.862572	0	1	1	no
XLOC_000947	XLOC_000947	OS01G0246400	1:8061858-8062892	189	189_X	OK	0.135447	0.458491	1.75916	1.06884	0.0891	0.234387	no
XLOC_000948	XLOC_000948	OS01G0246700	1:8083782-8087053	189	189_X	OK	75.7763	136.351	0.84751	2.33808	5e-05	0.00061983	yes
XLOC_000949	XLOC_000949	EPlOSAG00000016306	1:8108753-8108865	189	189_X	NOTEST	0	0	0	0	1	1	no
XLOC_000950	XLOC_000950	OS01G0247550	1:8126659-8127416	189	189_X	NOTEST	9.63871e-09	1.1571e-08	0.263596	0	1	1	no
XLOC_000951	XLOC_000951	EPlOSAG00000015852	1:8129871-8129908	189	189_X	NOTEST	0	0	0	0	1	1	no
XLOC_000952	XLOC_000952	OS01G0247600	1:8130197-8131369	189	189_X	OK	101.233	71.1803	-0.508133	-1.40997	0.01385	0.0630114	no
XLOC_000953	XLOC_000953	EPlOSAG00000020558	1:8141974-8142059	189	189_X	NOTEST	0	0	0	0	1	1	no
XLOC_000954	XLOC_000954	OS01G0248300	1:8159901-8161287	189	189_X	OK	0.583417	0.259697	-1.1677	-0.865175	0.33755	0.54485	no
XLOC_000955	XLOC_000955	EPlOSAG00000049999	1:8169984-8170069	189	189_X	NOTEST	0	0	0	0	1	1	no
XLOC_000956	XLOC_000956	OS01G0248400	1:8170309-8176001	189	189_X	OK	24.5962	23.9751	-0.0368984	-0.0809717	0.88395	0.944503	no
XLOC_000957	XLOC_000957	EPlOSAG00000043315	1:8180726-8180848	189	189_X	NOTEST	0	0	0	0	1	1	no
XLOC_000958	XLOC_000958	EPlOSAG00000050419	1:8181805-8181892	189	189_X	NOTEST	0	0	0	0	1	1	no
XLOC_000959	XLOC_000959	OS01G0248701	1:8191032-8192289	189	189_X	OK	0.417112	2.68075	2.68413	3.0032	0.00025	0.00254639	yes
XLOC_000960	XLOC_000960	EPlOSAG00000041781	1:8192499-8192637	189	189_X	NOTEST	0	0	0	0	1	1	no
XLOC_000961	XLOC_000961	OS01G0248800	1:8193371-8194620	189	189_X	OK	0.378013	1.9538	2.36977	2.02056	0.00065	0.00569199	yes
XLOC_000962	XLOC_000962	OS01G0249050	1:8201959-8202513	189	189_X	NOTEST	0	0	0	0	1	1	no
XLOC_000963	XLOC_000963	EPlOSAG00000038418	1:8209705-8209836	189	189_X	NOTEST	0	0	0	0	1	1	no
XLOC_000964	XLOC_000964	OS01G0249700	1:8229331-8229903	189	189_X	NOTEST	0	0.0601122	inf	0	1	1	no
XLOC_000965	XLOC_000965	OS01G0249800	1:8232893-8233871	189	189_X	OK	0	1.0118	inf	-nan	5e-05	0.00061983	yes
XLOC_000966	XLOC_000966	EPlOSAG00000016183	1:8265279-8265339	189	189_X	NOTEST	0	0	0	0	1	1	no
XLOC_000967	XLOC_000967	OS01G0250600	1:8269588-8272570	189	189_X	OK	37.7021	36.0946	-0.0628643	-0.17596	0.75165	0.870757	no
XLOC_000968	XLOC_000968	OS01G0250900,OS01G0251000	1:8275423-8289120	189	189_X	OK	60.7629	51.232	-0.246144	-0.683858	0.23525	0.436603	no
XLOC_000969	XLOC_000969	OS01G0251100	1:8291337-8296089	189	189_X	OK	17.684	13.2894	-0.412175	-1.08121	0.0572	0.173807	no
XLOC_000970	XLOC_000970	OS01G0251200	1:8297615-8302625	189	189_X	OK	6.61679	6.57426	-0.00930251	-0.0241047	0.96325	0.982128	no
XLOC_000971	XLOC_000971	EPlOSAG00000035338	1:8299639-8299750	189	189_X	NOTEST	0	0	0	0	1	1	no
XLOC_000972	XLOC_000972	EPlOSAG00000038099	1:8312738-8312899	189	189_X	NOTEST	0	0	0	0	1	1	no
XLOC_000973	XLOC_000973	EPlOSAG00000021092	1:8314433-8314467	189	189_X	NOTEST	0	0	0	0	1	1	no
XLOC_000974	XLOC_000974	EPlOSAG00000036510	1:8321614-8321654	189	189_X	NOTEST	0	0	0	0	1	1	no
XLOC_000975	XLOC_000975	EPlOSAG00000027252	1:8322096-8322161	189	189_X	NOTEST	0	0	0	0	1	1	no
XLOC_000976	XLOC_000976	OS01G0252100,OS01G0252200	1:8329719-8338656	189	189_X	OK	101.965	84.1251	-0.277461	-0.804144	0.1648	0.349513	no
XLOC_000977	XLOC_000977	OS01G0252400	1:8339174-8339709	189	189_X	NOTEST	0	0	0	0	1	1	no
XLOC_000978	XLOC_000978	OS01G0252600	1:8344471-8346041	189	189_X	OK	39.0853	57.862	0.56599	1.63528	0.006	0.0335019	yes
XLOC_000979	XLOC_000979	OS01G0253050	1:8364602-8366959	189	189_X	NOTEST	0	0.024233	inf	0	1	1	no
XLOC_000980	XLOC_000980	OS01G0253200	1:8380048-8380745	189	189_X	NOTEST	0	0	0	0	1	1	no
XLOC_000981	XLOC_000981	OS01G0253300	1:8382115-8387231	189	189_X	OK	327.907	200.754	-0.707854	-1.75182	0.0028	0.018492	yes
XLOC_000982	XLOC_000982	EPlOSAG00000017652	1:8383286-8383310	189	189_X	NOTEST	0	0	0	0	1	1	no
XLOC_000983	XLOC_000983	OS01G0253500	1:8394453-8395607	189	189_X	OK	1.15259	2.05799	0.836364	1.15962	0.04765	0.153601	no
XLOC_000984	XLOC_000984	OS01G0253900	1:8404247-8408385	189	189_X	OK	12.532	4.97408	-1.33312	-3.32808	5e-05	0.00061983	yes
XLOC_000985	XLOC_000985	EPlOSAG00000008425	1:8411409-8411522	189	189_X	NOTEST	0	0	0	0	1	1	no
XLOC_000986	XLOC_000986	EPlOSAG00000015299	1:8414471-8414684	189	189_X	NOTEST	0	0	0	0	1	1	no
XLOC_000987	XLOC_000987	EPlOSAG00000024302	1:8423151-8423203	189	189_X	NOTEST	0	0	0	0	1	1	no
XLOC_000988	XLOC_000988	EPlOSAG00000021906	1:8425312-8425367	189	189_X	NOTEST	0	0	0	0	1	1	no
XLOC_000989	XLOC_000989	EPlOSAG00000040356	1:8426557-8426718	189	189_X	NOTEST	0	0	0	0	1	1	no
XLOC_000990	XLOC_000990	EPlOSAG00000035247	1:8433726-8433858	189	189_X	NOTEST	0	0	0	0	1	1	no
XLOC_000991	XLOC_000991	OS01G0254350	1:8448082-8450982	189	189_X	NOTEST	0	0	0	0	1	1	no
XLOC_000992	XLOC_000992	EPlOSAG00000003526	1:8452635-8452675	189	189_X	NOTEST	0	0	0	0	1	1	no
XLOC_000993	XLOC_000993	OS01G0254400	1:8455342-8456022	189	189_X	NOTEST	0	0.113516	inf	0	1	1	no
XLOC_000994	XLOC_000994	OS01G0254950	1:8478876-8479870	189	189_X	OK	0.953677	1.27246	0.416051	0.13054	0.84115	0.922255	no
XLOC_000995	XLOC_000995	OS01G0255000	1:8486471-8537276	189	189_X	OK	50.3921	65.8101	0.385112	1.12109	0.0499	0.158312	no
XLOC_000996	XLOC_000996	OS01G0255100	1:8490582-8492345	189	189_X	NOTEST	0.0136211	0.192678	3.82227	0	1	1	no
XLOC_000997	XLOC_000997	EPlOSAG00000011001	1:8522325-8522368	189	189_X	NOTEST	0	0	0	0	1	1	no
XLOC_000998	XLOC_000998	EPlOSAG00000010962	1:8522399-8522440	189	189_X	NOTEST	0	0	0	0	1	1	no
XLOC_000999	XLOC_000999	OS01G0256400	1:8540588-8544597	189	189_X	OK	36.2318	29.3477	-0.304012	-0.794391	0.16725	0.352414	no
XLOC_001000	XLOC_001000	EPlOSAG00000027215	1:8547504-8547641	189	189_X	NOTEST	0	0	0	0	1	1	no
XLOC_001001	XLOC_001001	EPlOSAG00000016083	1:8551706-8551767	189	189_X	NOTEST	0	0	0	0	1	1	no
XLOC_001002	XLOC_001002	EPlOSAG00000021489	1:8583708-8583748	189	189_X	NOTEST	0	0	0	0	1	1	no
XLOC_001003	XLOC_001003	EPlOSAG00000003307	1:8589448-8589524	189	189_X	NOTEST	0	0	0	0	1	1	no
XLOC_001004	XLOC_001004	EPlOSAG00000000390	1:8597413-8597506	189	189_X	NOTEST	0	0	0	0	1	1	no
XLOC_001005	XLOC_001005	EPlOSAG00000019592	1:8615702-8615767	189	189_X	NOTEST	0	0	0	0	1	1	no
XLOC_001006	XLOC_001006	OS01G0258000	1:8627165-8629931	189	189_X	OK	2.60116	5.95991	1.19614	1.82549	0.0048	0.028324	yes
XLOC_001007	XLOC_001007	OS01G0258600	1:8657086-8658466	189	189_X	OK	5.33005	6.26546	0.233273	0.389471	0.493	0.686672	no
XLOC_001008	XLOC_001008	EPlOSAG00000003320	1:8659115-8659190	189	189_X	NOTEST	0	0	0	0	1	1	no
XLOC_001009	XLOC_001009	EPlOSAG00000048562	1:8664686-8664738	189	189_X	NOTEST	0	0	0	0	1	1	no
XLOC_001010	XLOC_001010	EPlOSAG00000006056	1:8670932-8671006	189	189_X	NOTEST	0	0	0	0	1	1	no
XLOC_001011	XLOC_001011	OS01G0259200	1:8682968-8687579	189	189_X	OK	46.2583	40.121	-0.205355	-0.622653	0.28075	0.486713	no
XLOC_001012	XLOC_001012	EPlOSAG00000035782	1:8711166-8711320	189	189_X	NOTEST	0	0	0	0	1	1	no
XLOC_001013	XLOC_001013	EPlOSAG00000037023	1:8711403-8711519	189	189_X	NOTEST	0	0	0	0	1	1	no
XLOC_001014	XLOC_001014	OS01G0259900	1:8714374-8721382	189	189_X	OK	11.0398	6.36633	-0.794179	-1.78246	0.0025	0.0169663	yes
XLOC_001015	XLOC_001015	EPlOSAG00000037511,OS01G0259933	1:8722666-8724484	189	189_X	OK	8.1958	10.9508	0.418073	0.718185	0.1966	0.390848	no
XLOC_001016	XLOC_001016	EPlOSAG00000028272	1:8725410-8725521	189	189_X	NOTEST	0	0	0	0	1	1	no
XLOC_001017	XLOC_001017	OS01G0259966	1:8728995-8731925	189	189_X	OK	4.98872	3.11489	-0.679488	-0.739481	0.21855	0.417208	no
XLOC_001018	XLOC_001018	OS01G0260000	1:8732077-8743813	189	189_X	OK	1.1662	0.68163	-0.774758	-0.833595	0.1228	0.290446	no
XLOC_001019	XLOC_001019	OS01G0260500	1:8747124-8755447	189	189_X	NOTEST	0.364914	0.445608	0.288218	0	1	1	no
XLOC_001020	XLOC_001020	EPlOSAG00000029029	1:8757093-8757184	189	189_X	NOTEST	0	0	0	0	1	1	no
XLOC_001021	XLOC_001021	EPlOSAG00000040991	1:8758742-8758905	189	189_X	NOTEST	0	0	0	0	1	1	no
XLOC_001022	XLOC_001022	OS01G0260700	1:8759410-8763511	189	189_X	OK	84.6017	64.4478	-0.392556	-1.09322	0.05805	0.175725	no
XLOC_001023	XLOC_001023	OS01G0260800	1:8767828-8773534	189	189_X	OK	8.81465	18.1168	1.03935	0.843215	0.15305	0.334181	no
XLOC_001024	XLOC_001024	EPlOSAG00000041465	1:8781075-8781257	189	189_X	NOTEST	0	0	0	0	1	1	no
XLOC_001025	XLOC_001025	OS01G0260950	1:8783473-8785385	189	189_X	NOTEST	0	0	0	0	1	1	no
XLOC_001026	XLOC_001026	OS01G0261100	1:8786587-8793546	189	189_X	OK	48.2284	40.5847	-0.248947	-0.408371	0.46765	0.666148	no
XLOC_001027	XLOC_001027	OS01G0261500	1:8809242-8813014	189	189_X	OK	28.0911	21.1557	-0.409072	-0.872097	0.13295	0.305634	no
XLOC_001028	XLOC_001028	EPlOSAG00000018343	1:8810180-8810217	189	189_X	NOTEST	0	0	0	0	1	1	no
XLOC_001029	XLOC_001029	EPlOSAG00000052678	1:8833556-8833603	189	189_X	NOTEST	0	0	0	0	1	1	no
XLOC_001030	XLOC_001030	OS01G0262000	1:8835574-8837029	189	189_X	NOTEST	0	0	0	0	1	1	no
XLOC_001031	XLOC_001031	OS01G0262500	1:8883493-8885388	189	189_X	NOTEST	0.0253002	0	-inf	0	1	1	no
XLOC_001032	XLOC_001032	OS01G0262700	1:8891976-8900134	189	189_X	OK	34.8704	30.8203	-0.178123	-0.373064	0.52775	0.714268	no
XLOC_001033	XLOC_001033	EPlOSAG00000049259	1:8915784-8915872	189	189_X	NOTEST	0	0	0	0	1	1	no
XLOC_001034	XLOC_001034	OS01G0263300	1:8917756-8919968	189	189_X	NOTEST	0.019158	0.0247354	0.368626	0	1	1	no
XLOC_001035	XLOC_001035	OS01G0263500	1:8925072-8929807	189	189_X	OK	10.9993	7.37023	-0.577633	-1.41641	0.01505	0.0671648	no
XLOC_001036	XLOC_001036	OS01G0263600	1:8931299-8948834	189	189_X	OK	3.65398	3.81611	0.062633	0.12449	0.81875	0.909768	no
XLOC_001037	XLOC_001037	EPlOSAG00000028772	1:8934988-8935098	189	189_X	NOTEST	0	0	0	0	1	1	no
XLOC_001038	XLOC_001038	EPlOSAG00000047688	1:8939310-8939390	189	189_X	NOTEST	0	0	0	0	1	1	no
XLOC_001039	XLOC_001039	OS01G0263900	1:8949242-8952676	189	189_X	OK	54.5705	24.5373	-1.15315	-2.1384	0.00025	0.00254639	yes
XLOC_001040	XLOC_001040	EPlOSAG00000002327	1:8955040-8955169	189	189_X	NOTEST	0	0	0	0	1	1	no
XLOC_001041	XLOC_001041	OS01G0264100	1:8961073-8966217	189	189_X	NOTEST	0	0	0	0	1	1	no
XLOC_001042	XLOC_001042	EPlOSAG00000020881	1:8970812-8970897	189	189_X	NOTEST	0	0	0	0	1	1	no
XLOC_001043	XLOC_001043	EPlOSAG00000004620	1:8972351-8972493	189	189_X	NOTEST	0	0	0	0	1	1	no
XLOC_001044	XLOC_001044	EPlOSAG00000004554	1:8983782-8983917	189	189_X	NOTEST	0	0	0	0	1	1	no
XLOC_001045	XLOC_001045	OS01G0264400	1:8986253-8987397	189	189_X	OK	0.206469	0.545501	1.40166	1.04908	0.12285	0.290536	no
XLOC_001046	XLOC_001046	OS01G0264500	1:8988911-8992577	189	189_X	OK	70.7692	49.6625	-0.510966	-1.48917	0.00925	0.0465961	yes
XLOC_001047	XLOC_001047	EPlOSAG00000027010	1:8994949-8995052	189	189_X	NOTEST	0	0	0	0	1	1	no
XLOC_001048	XLOC_001048	OS01G0264600	1:8995314-8996892	189	189_X	NOTEST	0	0	0	0	1	1	no
XLOC_001049	XLOC_001049	EPlOSAG00000003650,EPlOSAG00000047699	1:8997056-8997178	189	189_X	NOTEST	0	0	0	0	1	1	no
XLOC_001050	XLOC_001050	OS01G0264900	1:9012899-9016581	189	189_X	OK	33.3033	34.239	0.0399748	0.0443278	0.9011	0.95223	no
XLOC_001051	XLOC_001051	OS01G0265000	1:9018169-9019831	189	189_X	OK	2.96801	3.96185	0.416679	0.801765	0.1583	0.340782	no
XLOC_001052	XLOC_001052	EPlOSAG00000043727	1:9049162-9049339	189	189_X	NOTEST	0	0	0	0	1	1	no
XLOC_001053	XLOC_001053	EPlOSAG00000020314	1:9067074-9067149	189	189_X	NOTEST	0	0	0	0	1	1	no
XLOC_001054	XLOC_001054	OS01G0266000	1:9074586-9083837	189	189_X	OK	21.4635	19.654	-0.127064	-0.379116	0.51145	0.701744	no
XLOC_001055	XLOC_001055	OS01G0266100	1:9088088-9089013	189	189_X	OK	0.555077	2.1469	1.95149	2.06435	0.00375	0.0232019	yes
XLOC_001056	XLOC_001056	OS01G0266200	1:9094481-9102787	189	189_X	OK	20.7288	17.0105	-0.285216	-0.801133	0.15855	0.341015	no
XLOC_001057	XLOC_001057	OS01G0266400	1:9113632-9114439	189	189_X	OK	2.03371e-14	0.740335	45.0491	3.82454e-12	0.12985	0.300919	no
XLOC_001058	XLOC_001058	OS01G0266500	1:9114574-9115432	189	189_X	OK	4.14421	2.75011	-0.591608	-0.28753	0.6897	0.829975	no
XLOC_001059	XLOC_001059	OS01G0266500	1:9115550-9116465	189	189_X	OK	1.22076	0.467933	-1.38341	-0.376444	0.59845	0.767784	no
XLOC_001060	XLOC_001060	EPlOSAG00000004371	1:9124712-9124791	189	189_X	NOTEST	0	0	0	0	1	1	no
XLOC_001061	XLOC_001061	EPlOSAG00000007278	1:9125037-9125176	189	189_X	NOTEST	0	0	0	0	1	1	no
XLOC_001062	XLOC_001062	EPlOSAG00000037462	1:9143875-9144020	189	189_X	NOTEST	0	0	0	0	1	1	no
XLOC_001063	XLOC_001063	OS01G0267100	1:9159492-9165728	189	189_X	OK	64.7942	25.6521	-1.33679	-3.6647	5e-05	0.00061983	yes
XLOC_001064	XLOC_001064	OS01G0267200	1:9166370-9169867	189	189_X	OK	77.547	72.772	-0.0916877	-0.27697	0.6288	0.790312	no
XLOC_001065	XLOC_001065	OS01G0267300	1:9171328-9172907	189	189_X	NOTEST	1.50177e-14	8.71445e-17	-7.42904	0	1	1	no
XLOC_001066	XLOC_001066	EPlOSAG00000029469	1:9178187-9178332	189	189_X	NOTEST	0	0	0	0	1	1	no
XLOC_001067	XLOC_001067	EPlOSAG00000000006	1:9181552-9181590	189	189_X	NOTEST	0	0	0	0	1	1	no
XLOC_001068	XLOC_001068	OS01G0267800	1:9191796-9194332	189	189_X	OK	0.673355	0.508577	-0.404902	-0.471645	0.39065	0.596558	no
XLOC_001069	XLOC_001069	EPlOSAG00000040165	1:9199755-9199923	189	189_X	NOTEST	0	0	0	0	1	1	no
XLOC_001070	XLOC_001070	EPlOSAG00000020375	1:9200036-9200081	189	189_X	NOTEST	0	0	0	0	1	1	no
XLOC_001071	XLOC_001071	OS01G0268000	1:9201354-9202372	189	189_X	NOTEST	0.0659256	0.102528	0.637106	0	1	1	no
XLOC_001072	XLOC_001072	OS01G0268201	1:9204472-9209552	189	189_X	NOTEST	0	0	0	0	1	1	no
XLOC_001073	XLOC_001073	OS01G0268300	1:9225187-9237066	189	189_X	OK	38.8732	34.8383	-0.158101	-0.427238	0.44945	0.649514	no
XLOC_001074	XLOC_001074	EPlOSAG00000040215	1:9227391-9227510	189	189_X	NOTEST	0	0	0	0	1	1	no
XLOC_001075	XLOC_001075	OS01G0268600	1:9245577-9253404	189	189_X	OK	7.2022	4.4179	-0.705078	-1.6692	0.0035	0.0219538	yes
XLOC_001076	XLOC_001076	EPlOSAG00000030135	1:9247498-9247609	189	189_X	NOTEST	0	0	0	0	1	1	no
XLOC_001077	XLOC_001077	OS01G0268733	1:9254067-9255167	189	189_X	NOTEST	0	0	0	0	1	1	no
XLOC_001078	XLOC_001078	EPlOSAG00000037419	1:9258245-9258354	189	189_X	NOTEST	0	0	0	0	1	1	no
XLOC_001079	XLOC_001079	OS01G0268800	1:9259148-9264227	189	189_X	OK	35.185	30.3944	-0.211155	-0.625688	0.27585	0.481404	no
XLOC_001080	XLOC_001080	EPlOSAG00000023364	1:9261569-9261598	189	189_X	NOTEST	0	0	0	0	1	1	no
XLOC_001081	XLOC_001081	OS01G0268900	1:9264884-9269397	189	189_X	OK	26.5876	27.3972	0.0432747	0.0607433	0.8983	0.951254	no
XLOC_001082	XLOC_001082	EPlOSAG00000026141,EPlOSAG00000047685	1:9272834-9272917	189	189_X	NOTEST	0	0	0	0	1	1	no
XLOC_001083	XLOC_001083	OS01G0269500,OS01G0269550	1:9293173-9304483	189	189_X	OK	2.27664	2.03114	-0.16462	-0.280869	0.6158	0.780691	no
XLOC_001084	XLOC_001084	EPlOSAG00000013651	1:9308714-9308772	189	189_X	NOTEST	0	0	0	0	1	1	no
XLOC_001085	XLOC_001085	OS01G0269800	1:9316276-9318060	189	189_X	NOTEST	0.0198415	0.00850741	-1.22173	0	1	1	no
XLOC_001086	XLOC_001086	OS01G0269950	1:9319350-9321607	189	189_X	NOTEST	2.01705e-154	1.24711e-142	39.1695	0	1	1	no
XLOC_001087	XLOC_001087	EPlOSAG00000052018	1:9337938-9338002	189	189_X	NOTEST	0	0	0	0	1	1	no
XLOC_001088	XLOC_001088	OS01G0270300	1:9339815-9342240	189	189_X	NOTEST	0.0703079	0.371655	2.40221	0	1	1	no
XLOC_001089	XLOC_001089	OS01G0270700	1:9348658-9350721	189	189_X	NOTEST	0	0	0	0	1	1	no
XLOC_001090	XLOC_001090	EPlOSAG00000007625	1:9355193-9355254	189	189_X	NOTEST	0	0	0	0	1	1	no
XLOC_001091	XLOC_001091	EPlOSAG00000044437	1:9369681-9369885	189	189_X	NOTEST	0	0	0	0	1	1	no
XLOC_001092	XLOC_001092	OS01G0271000	1:9370594-9377239	189	189_X	OK	12.2592	11.0782	-0.146139	-0.278965	0.62575	0.788084	no
XLOC_001093	XLOC_001093	OS01G0271500	1:9386202-9390616	189	189_X	OK	29.2396	29.9724	0.035711	0.107504	0.84955	0.925975	no
XLOC_001094	XLOC_001094	EPlOSAG00000009179	1:9399739-9399817	189	189_X	NOTEST	0	0	0	0	1	1	no
XLOC_001095	XLOC_001095	OS01G0272600	1:9424556-9429189	189	189_X	OK	2.09445	4.13995	0.983043	1.87257	0.0011	0.00875748	yes
XLOC_001096	XLOC_001096	OS01G0272850	1:9431788-9435864	189	189_X	NOTEST	8.429e-27	2.19346e-29	-8.58601	0	1	1	no
XLOC_001097	XLOC_001097	OS01G0272901	1:9438930-9439364	189	189_X	NOTEST	0	0	0	0	1	1	no
XLOC_001098	XLOC_001098	OS01G0273100	1:9445685-9446494	189	189_X	NOTEST	0.0274245	0	-inf	0	1	1	no
XLOC_001099	XLOC_001099	OS01G0273150	1:9447054-9451465	189	189_X	OK	0.735219	2.14158	1.54243	1.77609	0.00205	0.0145047	yes
XLOC_001100	XLOC_001100	OS01G0273300	1:9454783-9457178	189	189_X	OK	8.37732	5.69933	-0.555697	-1.0058	0.08635	0.230092	no
XLOC_001101	XLOC_001101	EPlOSAG00000038857	1:9458199-9458350	189	189_X	NOTEST	0	0	0	0	1	1	no
XLOC_001102	XLOC_001102	OS01G0273500	1:9464747-9475192	189	189_X	OK	16.4244	20.1657	0.296064	0.749941	0.189	0.381403	no
XLOC_001103	XLOC_001103	EPlOSAG00000032361	1:9475204-9475320	189	189_X	NOTEST	0	0	0	0	1	1	no
XLOC_001104	XLOC_001104	EPlOSAG00000023863	1:9485394-9485434	189	189_X	NOTEST	0	0	0	0	1	1	no
XLOC_001105	XLOC_001105	OS01G0273800	1:9488825-9493964	189	189_X	OK	0.608401	5.80846	3.25506	4.39886	5e-05	0.00061983	yes
XLOC_001106	XLOC_001106	OS01G0273900	1:9495603-9502985	189	189_X	NOTEST	0	0	0	0	1	1	no
XLOC_001107	XLOC_001107	EPlOSAG00000041477	1:9511463-9511578	189	189_X	NOTEST	0	0	0	0	1	1	no
XLOC_001108	XLOC_001108	OS01G0274100	1:9512985-9515102	189	189_X	NOTEST	0	0	0	0	1	1	no
XLOC_001109	XLOC_001109	EPlOSAG00000050318	1:9519530-9519595	189	189_X	NOTEST	0	0	0	0	1	1	no
XLOC_001110	XLOC_001110	OS01G0274300	1:9519722-9520278	189	189_X	OK	0.418942	0.907447	1.11506	0.830526	0.2216	0.420693	no
XLOC_001111	XLOC_001111	OS01G0274500	1:9526187-9526984	189	189_X	NOTEST	0	0	0	0	1	1	no
XLOC_001112	XLOC_001112	EPlOSAG00000046201	1:9527334-9527422	189	189_X	NOTEST	0	0	0	0	1	1	no
XLOC_001113	XLOC_001113	OS01G0274601	1:9558283-9563016	189	189_X	NOTEST	0	0	0	0	1	1	no
XLOC_001114	XLOC_001114	EPlOSAG00000049479	1:9571845-9572007	189	189_X	NOTEST	0	0	0	0	1	1	no
XLOC_001115	XLOC_001115	OS01G0274901	1:9586809-9593449	189	189_X	NOTEST	0	0	0	0	1	1	no
XLOC_001116	XLOC_001116	OS01G0275300	1:9625142-9626622	189	189_X	OK	111.165	94.6212	-0.232472	-0.650651	0.2604	0.463984	no
XLOC_001117	XLOC_001117	EPlOSAG00000015504	1:9635293-9635339	189	189_X	NOTEST	0	0	0	0	1	1	no
XLOC_001118	XLOC_001118	OS01G0275800	1:9640361-9653577	189	189_X	OK	0.55684	0.532571	-0.0642874	-0.0216983	0.969	0.98469	no
XLOC_001119	XLOC_001119	OS01G0276033	1:9658501-9661024	189	189_X	NOTEST	6.85336e-10	0	-inf	0	1	1	no
XLOC_001120	XLOC_001120	EPlOSAG00000021895	1:9661825-9661856	189	189_X	NOTEST	0	0	0	0	1	1	no
XLOC_001121	XLOC_001121	EPlOSAG00000018150	1:9664353-9664409	189	189_X	NOTEST	0	0	0	0	1	1	no
XLOC_001122	XLOC_001122	OS01G0276100	1:9665409-9670111	189	189_X	OK	46.7976	49.2776	0.0744967	0.227034	0.6961	0.834468	no
XLOC_001123	XLOC_001123	OS01G0276300	1:9679828-9680883	189	189_X	NOTEST	0.160266	0.0813878	-0.977582	0	1	1	no
XLOC_001124	XLOC_001124	OS01G0276600	1:9690348-9692191	189	189_X	OK	8.68262	12.8067	0.560693	1.22768	0.03115	0.113259	no
XLOC_001125	XLOC_001125	EPlOSAG00000015248	1:9705782-9705829	189	189_X	NOTEST	0	0	0	0	1	1	no
XLOC_001126	XLOC_001126	EPlOSAG00000014110	1:9719815-9719892	189	189_X	NOTEST	0	0	0	0	1	1	no
XLOC_001127	XLOC_001127	OS01G0277100	1:9727479-9728853	189	189_X	OK	0.769521	2.37475	1.62575	1.32446	0.02435	0.0952769	no
XLOC_001128	XLOC_001128	OS01G0277500	1:9732614-9738224	189	189_X	OK	4.58399	4.39257	-0.0615408	-0.0849154	0.8498	0.926147	no
XLOC_001129	XLOC_001129	OS01G0277700	1:9750124-9753739	189	189_X	OK	13.7944	11.6945	-0.238248	-0.589542	0.3047	0.511028	no
XLOC_001130	XLOC_001130	EPlOSAG00000051548	1:9754518-9754563	189	189_X	NOTEST	0	0	0	0	1	1	no
XLOC_001131	XLOC_001131	EPlOSAG00000052112	1:9759060-9759168	189	189_X	NOTEST	0	0	0	0	1	1	no
XLOC_001132	XLOC_001132	EPlOSAG00000051226	1:9760708-9760900	189	189_X	NOTEST	0	0	0	0	1	1	no
XLOC_001133	XLOC_001133	EPlOSAG00000022032,EPlOSAG00000025485	1:9764758-9768601	189	189_X	OK	3.11165	3.11457	0.00135309	0.0016573	0.99565	0.997264	no
XLOC_001134	XLOC_001134	EPlOSAG00000025485	1:9767555-9767703	189	189_X	NOTEST	0	0	0	0	1	1	no
XLOC_001135	XLOC_001135	EPlOSAG00000006006	1:9782421-9782494	189	189_X	NOTEST	0	0	0	0	1	1	no
XLOC_001136	XLOC_001136	OS01G0278050	1:9787093-9787848	189	189_X	NOTEST	0	0	0	0	1	1	no
XLOC_001137	XLOC_001137	EPlOSAG00000004412	1:9788654-9788748	189	189_X	NOTEST	0	0	0	0	1	1	no
XLOC_001138	XLOC_001138	EPlOSAG00000029425	1:9800209-9800301	189	189_X	NOTEST	0	0	0	0	1	1	no
XLOC_001139	XLOC_001139	OS01G0278600	1:9816593-9822776	189	189_X	OK	2.27282	2.88658	0.344881	0.687042	0.2202	0.419328	no
XLOC_001140	XLOC_001140	EPlOSAG00000024128	1:9843066-9843159	189	189_X	NOTEST	0	0	0	0	1	1	no
XLOC_001141	XLOC_001141	OS01G0278900	1:9859354-9860677	189	189_X	OK	285.752	308.226	0.109228	0.324709	0.5698	0.746121	no
XLOC_001142	XLOC_001142	EPlOSAG00000019316	1:9861028-9861149	189	189_X	NOTEST	0	0	0	0	1	1	no
XLOC_001143	XLOC_001143	OS01G0278950,OS01G0279000	1:9863216-9870864	189	189_X	OK	0.247155	0.593841	1.26466	1.37175	0.02295	0.0913565	no
XLOC_001144	XLOC_001144	OS01G0279100	1:9874379-9876678	189	189_X	OK	83.7063	91.1732	0.123274	0.304349	0.57315	0.748767	no
XLOC_001145	XLOC_001145	OS01G0279200	1:9878384-9885517	189	189_X	OK	48.601	37.5892	-0.370667	-0.916365	0.11395	0.276544	no
XLOC_001146	XLOC_001146	OS01G0279300	1:9887657-9889123	189	189_X	OK	201.62	147.158	-0.45427	-1.35361	0.0186	0.0782135	no
XLOC_001147	XLOC_001147	OS01G0279500	1:9892418-9896053	189	189_X	NOTEST	0.00904002	0	-inf	0	1	1	no
XLOC_001148	XLOC_001148	EPlOSAG00000049314	1:9910915-9911006	189	189_X	NOTEST	0	0	0	0	1	1	no
XLOC_001149	XLOC_001149	OS01G0279700	1:9913390-9917318	189	189_X	OK	83.3525	95.6925	0.19918	0.261477	0.6466	0.80239	no
XLOC_001150	XLOC_001150	EPlOSAG00000008380	1:9928732-9928811	189	189_X	NOTEST	0	0	0	0	1	1	no
XLOC_001151	XLOC_001151	OS01G0279900	1:9928925-9935981	189	189_X	OK	23.7471	16.6267	-0.514251	-1.39468	0.0148	0.06627	no
XLOC_001152	XLOC_001152	EPlOSAG00000018949	1:9936806-9938095	189	189_X	NOTEST	0.127378	0.284152	1.15754	0	1	1	no
XLOC_001153	XLOC_001153	EPlOSAG00000022716	1:9947775-9947807	189	189_X	NOTEST	0	0	0	0	1	1	no
XLOC_001154	XLOC_001154	OS01G0280200	1:9954154-9955696	189	189_X	NOTEST	0.11724	0.0905144	-0.37325	0	1	1	no
XLOC_001155	XLOC_001155	OS01G0280400	1:9962807-9966715	189	189_X	OK	0.650411	0.22324	-1.54275	-1.03922	0.09605	0.246981	no
XLOC_001156	XLOC_001156	EPlOSAG00000049120	1:9970346-9970433	189	189_X	NOTEST	0	0	0	0	1	1	no
XLOC_001157	XLOC_001157	EPlOSAG00000049098	1:9973929-9974000	189	189_X	NOTEST	0	0	0	0	1	1	no
XLOC_001158	XLOC_001158	EPlOSAG00000049109	1:9979630-9979723	189	189_X	NOTEST	0	0	0	0	1	1	no
XLOC_001159	XLOC_001159	OS01G0281000	1:10003952-10007742	189	189_X	OK	38.3105	31.3765	-0.288055	-0.856183	0.12775	0.298059	no
XLOC_001160	XLOC_001160	OS01G0281250	1:10012164-10014100	189	189_X	NOTEST	0	0	0	0	1	1	no
XLOC_001161	XLOC_001161	EPlOSAG00000013739	1:10043701-10043751	189	189_X	NOTEST	0	0	0	0	1	1	no
XLOC_001162	XLOC_001162	EPlOSAG00000028552	1:10047454-10047573	189	189_X	NOTEST	0	0	0	0	1	1	no
XLOC_001163	XLOC_001163	EPlOSAG00000003719	1:10057656-10057735	189	189_X	NOTEST	0	0	0	0	1	1	no
XLOC_001164	XLOC_001164	EPlOSAG00000038557	1:10060098-10060259	189	189_X	NOTEST	0	0	0	0	1	1	no
XLOC_001165	XLOC_001165	EPlOSAG00000011887	1:10063509-10063644	189	189_X	NOTEST	0	0	0	0	1	1	no
XLOC_001166	XLOC_001166	OS01G0282251	1:10074477-10079135	189	189_X	NOTEST	0	0	0	0	1	1	no
XLOC_001167	XLOC_001167	OS01G0282866	1:10099705-10102286	189	189_X	NOTEST	3.17198e-11	1.53841e-05	18.8876	0	1	1	no
XLOC_001168	XLOC_001168	EPlOSAG00000049464	1:10110954-10111080	189	189_X	NOTEST	0	0	0	0	1	1	no
XLOC_001169	XLOC_001169	OS01G0283100	1:10119242-10123678	189	189_X	OK	70.4954	56.2578	-0.325476	-0.983772	0.0836	0.225179	no
XLOC_001170	XLOC_001170	EPlOSAG00000043926	1:10125442-10125618	189	189_X	NOTEST	0	0	0	0	1	1	no
XLOC_001171	XLOC_001171	EPlOSAG00000036808	1:10128539-10128689	189	189_X	NOTEST	0	0	0	0	1	1	no
XLOC_001172	XLOC_001172	OS01G0283300	1:10133748-10135844	189	189_X	OK	80.1089	115.958	0.533564	1.57945	0.00535	0.0307195	yes
XLOC_001173	XLOC_001173	OS01G0283400	1:10136174-10139225	189	189_X	OK	0.557703	0.589656	0.0803764	0.0354093	0.9493	0.975115	no
XLOC_001174	XLOC_001174	OS01G0283500	1:10139760-10140210	189	189_X	OK	0.222143	5.01901	4.49784	0.890177	0.1441	0.321543	no
XLOC_001175	XLOC_001175	OS01G0283600	1:10144374-10146312	189	189_X	NOTEST	0	0	0	0	1	1	no
XLOC_001176	XLOC_001176	OS01G0283700	1:10148777-10152280	189	189_X	NOTEST	0	0	0	0	1	1	no
XLOC_001177	XLOC_001177	EPlOSAG00000008971	1:10150874-10150971	189	189_X	NOTEST	0	0	0	0	1	1	no
XLOC_001178	XLOC_001178	EPlOSAG00000040713	1:10158689-10158850	189	189_X	NOTEST	0	0	0	0	1	1	no
XLOC_001179	XLOC_001179	OS01G0284300	1:10164402-10165541	189	189_X	NOTEST	0	0	0	0	1	1	no
XLOC_001180	XLOC_001180	EPlOSAG00000050074	1:10167629-10167694	189	189_X	NOTEST	0	0	0	0	1	1	no
XLOC_001181	XLOC_001181	EPlOSAG00000052208	1:10178315-10178363	189	189_X	NOTEST	0	0	0	0	1	1	no
XLOC_001182	XLOC_001182	EPlOSAG00000026502	1:10178453-10178542	189	189_X	NOTEST	0	0	0	0	1	1	no
XLOC_001183	XLOC_001183	EPlOSAG00000028261	1:10188661-10188813	189	189_X	NOTEST	0	0	0	0	1	1	no
XLOC_001184	XLOC_001184	OS01G0284700	1:10193533-10196713	189	189_X	OK	13.0312	10.6456	-0.291706	-0.718598	0.2199	0.418889	no
XLOC_001185	XLOC_001185	OS01G0284900	1:10202339-10203674	189	189_X	OK	1.03272	1.1096	0.103587	0.0783699	0.89165	0.94838	no
XLOC_001186	XLOC_001186	EPlOSAG00000008104	1:10204422-10204507	189	189_X	NOTEST	0	0	0	0	1	1	no
XLOC_001187	XLOC_001187	EPlOSAG00000008052	1:10209109-10209194	189	189_X	NOTEST	0	0	0	0	1	1	no
XLOC_001188	XLOC_001188	OS01G0285200	1:10214072-10218854	189	189_X	NOTEST	0.00545325	0.0254624	2.22318	0	1	1	no
XLOC_001189	XLOC_001189	EPlOSAG00000005681	1:10223864-10223940	189	189_X	NOTEST	0	0	0	0	1	1	no
XLOC_001190	XLOC_001190	EPlOSAG00000011871	1:10253575-10253669	189	189_X	NOTEST	0	0	0	0	1	1	no
XLOC_001191	XLOC_001191	EPlOSAG00000012135	1:10258543-10258699	189	189_X	NOTEST	0	0	0	0	1	1	no
XLOC_001192	XLOC_001192	EPlOSAG00000002345	1:10259554-10259674	189	189_X	NOTEST	0	0	0	0	1	1	no
XLOC_001193	XLOC_001193	OS01G0286000	1:10261275-10268555	189	189_X	OK	8.20504	8.80673	0.102096	0.21807	0.70175	0.838322	no
XLOC_001194	XLOC_001194	OS01G0286200	1:10272708-10275638	189	189_X	NOTEST	0.243883	0.233178	-0.0647611	0	1	1	no
XLOC_001195	XLOC_001195	EPlOSAG00000052662	1:10276996-10277059	189	189_X	NOTEST	0	0	0	0	1	1	no
XLOC_001196	XLOC_001196	OS01G0286600	1:10289095-10295475	189	189_X	OK	19.9731	19.6379	-0.024416	-0.0641056	0.9085	0.955984	no
XLOC_001197	XLOC_001197	EPlOSAG00000037028	1:10306493-10306595	189	189_X	NOTEST	0	0	0	0	1	1	no
XLOC_001198	XLOC_001198	EPlOSAG00000021578	1:10310447-10310521	189	189_X	NOTEST	0	0	0	0	1	1	no
XLOC_001199	XLOC_001199	OS01G0286900	1:10312330-10314826	189	189_X	OK	0.594102	0.991726	0.739231	0.774793	0.164	0.348153	no
XLOC_001200	XLOC_001200	OS01G0287400	1:10333351-10334919	189	189_X	OK	0.917286	0.74164	-0.306654	-0.354015	0.5088	0.699342	no
XLOC_001201	XLOC_001201	EPlOSAG00000023144	1:10337043-10337071	189	189_X	NOTEST	0	0	0	0	1	1	no
XLOC_001202	XLOC_001202	EPlOSAG00000014686	1:10358698-10358735	189	189_X	NOTEST	0	0	0	0	1	1	no
XLOC_001203	XLOC_001203	EPlOSAG00000049726	1:10371782-10371901	189	189_X	NOTEST	0	0	0	0	1	1	no
XLOC_001204	XLOC_001204	OS01G0288700	1:10398599-10399277	189	189_X	NOTEST	0	0	0	0	1	1	no
XLOC_001205	XLOC_001205	EPlOSAG00000006506	1:10403446-10403517	189	189_X	NOTEST	0	0	0	0	1	1	no
XLOC_001206	XLOC_001206	EPlOSAG00000010743	1:10415066-10415116	189	189_X	NOTEST	0	0	0	0	1	1	no
XLOC_001207	XLOC_001207	EPlOSAG00000020005	1:10424310-10424374	189	189_X	NOTEST	0	0	0	0	1	1	no
XLOC_001208	XLOC_001208	EPlOSAG00000002658,EPlOSAG00000005976	1:10427155-10427245	189	189_X	NOTEST	0	0	0	0	1	1	no
XLOC_001209	XLOC_001209	EPlOSAG00000028373	1:10431708-10431849	189	189_X	NOTEST	0	0	0	0	1	1	no
XLOC_001210	XLOC_001210	EPlOSAG00000037807	1:10433732-10433841	189	189_X	NOTEST	0	0	0	0	1	1	no
XLOC_001211	XLOC_001211	EPlOSAG00000029568	1:10441186-10441343	189	189_X	NOTEST	0	0	0	0	1	1	no
XLOC_001212	XLOC_001212	EPlOSAG00000020980	1:10450059-10450141	189	189_X	NOTEST	0	0	0	0	1	1	no
XLOC_001213	XLOC_001213	EPlOSAG00000047385	1:10461637-10461687	189	189_X	NOTEST	0	0	0	0	1	1	no
XLOC_001214	XLOC_001214	EPlOSAG00000048222	1:10464136-10464188	189	189_X	NOTEST	0	0	0	0	1	1	no
XLOC_001215	XLOC_001215	EPlOSAG00000050146	1:10466318-10466368	189	189_X	NOTEST	0	0	0	0	1	1	no
XLOC_001216	XLOC_001216	EPlOSAG00000030282	1:10469907-10470000	189	189_X	NOTEST	0	0	0	0	1	1	no
XLOC_001217	XLOC_001217	OS01G0289600	1:10470534-10479056	189	189_X	OK	9.64775	49.431	2.35715	6.25099	5e-05	0.00061983	yes
XLOC_001218	XLOC_001218	EPlOSAG00000041098	1:10472149-10472283	189	189_X	NOTEST	0	0	0	0	1	1	no
XLOC_001219	XLOC_001219	EPlOSAG00000037916	1:10475825-10475936	189	189_X	NOTEST	0	0	0	0	1	1	no
XLOC_001220	XLOC_001220	OS01G0289950	1:10489015-10491186	189	189_X	NOTEST	2.31249e-07	0.0550176	17.8601	0	1	1	no
XLOC_001221	XLOC_001221	OS01G0290600	1:10509008-10513405	189	189_X	OK	1.08642	2.04922	0.915496	1.4811	0.011	0.053039	no
XLOC_001222	XLOC_001222	OS01G0290800	1:10514322-10522485	189	189_X	OK	2.64446	2.75216	0.0575908	0.0700649	0.8961	0.950542	no
XLOC_001223	XLOC_001223	EPlOSAG00000007531	1:10538375-10538439	189	189_X	NOTEST	0	0	0	0	1	1	no
XLOC_001224	XLOC_001224	EPlOSAG00000007680	1:10548224-10548288	189	189_X	NOTEST	0	0	0	0	1	1	no
XLOC_001225	XLOC_001225	OS01G0291733	1:10561594-10565100	189	189_X	NOTEST	0.018383	6.62843e-38	-117.739	0	1	1	no
XLOC_001226	XLOC_001226	EPlOSAG00000048236	1:10592796-10592913	189	189_X	NOTEST	0	0	0	0	1	1	no
XLOC_001227	XLOC_001227	EPlOSAG00000008261	1:10598333-10598456	189	189_X	NOTEST	0	0	0	0	1	1	no
XLOC_001228	XLOC_001228	EPlOSAG00000019506	1:10618832-10618890	189	189_X	NOTEST	0	0	0	0	1	1	no
XLOC_001229	XLOC_001229	OS01G0292200	1:10622951-10627532	189	189_X	OK	289.118	136.979	-1.0777	-1.597	0.00095	0.00776333	yes
XLOC_001230	XLOC_001230	EPlOSAG00000029203	1:10636032-10636145	189	189_X	NOTEST	0	0	0	0	1	1	no
XLOC_001231	XLOC_001231	OS01G0292700,OS01G0292900	1:10643130-10656767	189	189_X	OK	44.9134	43.1424	-0.0580387	-0.154043	0.78495	0.891183	no
XLOC_001232	XLOC_001232	EPlOSAG00000018761	1:10665821-10665886	189	189_X	NOTEST	0	0	0	0	1	1	no
XLOC_001233	XLOC_001233	OS01G0293200	1:10675126-10680105	189	189_X	OK	8.40717	6.88619	-0.287914	-0.699586	0.2392	0.441114	no
XLOC_001234	XLOC_001234	OS01G0293501	1:10691672-10692073	189	189_X	NOTEST	0	0	0	0	1	1	no
XLOC_001235	XLOC_001235	OS01G0293800	1:10696304-10701348	189	189_X	NOTEST	0	0	0	0	1	1	no
XLOC_001236	XLOC_001236	EPlOSAG00000012870	1:10768113-10768141	189	189_X	NOTEST	0	0	0	0	1	1	no
XLOC_001237	XLOC_001237	EPlOSAG00000043441	1:10778355-10778392	189	189_X	NOTEST	0	0	0	0	1	1	no
XLOC_001238	XLOC_001238	EPlOSAG00000000425	1:10802703-10802751	189	189_X	NOTEST	0	0	0	0	1	1	no
XLOC_001239	XLOC_001239	EPlOSAG00000036741	1:10803744-10803857	189	189_X	NOTEST	0	0	0	0	1	1	no
XLOC_001240	XLOC_001240	EPlOSAG00000038944	1:10812311-10812445	189	189_X	NOTEST	0	0	0	0	1	1	no
XLOC_001241	XLOC_001241	OS01G0296100	1:10822556-10833028	189	189_X	OK	104.832	60.156	-0.801301	-2.2918	0.00015	0.00162904	yes
XLOC_001242	XLOC_001242	OS01G0296200	1:10830261-10832020	189	189_X	OK	1.63275	4.04893	1.31024	0.429893	0.24065	0.442637	no
XLOC_001243	XLOC_001243	EPlOSAG00000021003	1:10837502-10837553	189	189_X	NOTEST	0	0	0	0	1	1	no
XLOC_001244	XLOC_001244	-	1:10845321-10848651	189	189_X	OK	0.464191	0.592732	0.35266	0.380743	0.49785	0.690514	no
XLOC_001245	XLOC_001245	OS01G0296700	1:10872358-10874262	189	189_X	NOTEST	0	0	0	0	1	1	no
XLOC_001246	XLOC_001246	EPlOSAG00000048360	1:10876515-10876600	189	189_X	NOTEST	0	0	0	0	1	1	no
XLOC_001247	XLOC_001247	OS01G0296900	1:10877446-10878567	189	189_X	NOTEST	0	0	0	0	1	1	no
XLOC_001248	XLOC_001248	EPlOSAG00000040547	1:10891578-10891668	189	189_X	NOTEST	0	0	0	0	1	1	no
XLOC_001249	XLOC_001249	OS01G0297200	1:10891810-10893684	189	189_X	OK	0.121061	2.51325	4.37575	3.97772	5e-05	0.00061983	yes
XLOC_001250	XLOC_001250	OS01G0297700	1:10911297-10914638	189	189_X	NOTEST	0	0	0	0	1	1	no
XLOC_001251	XLOC_001251	EPlOSAG00000049280	1:10934297-10934369	189	189_X	NOTEST	0	0	0	0	1	1	no
XLOC_001252	XLOC_001252	OS01G0298400	1:10934895-10935992	189	189_X	OK	0.131028	2.32073	4.14663	3.31306	0.00265	0.0177791	yes
XLOC_001253	XLOC_001253	EPlOSAG00000024755	1:10961754-10961865	189	189_X	NOTEST	0	0	0	0	1	1	no
XLOC_001254	XLOC_001254	OS01G0299150,OS01G0299200	1:10964940-10970527	189	189_X	OK	1.38966	2.11155	0.603569	0.705477	0.1651	0.349964	no
XLOC_001255	XLOC_001255	OS01G0299400	1:10977198-10979778	189	189_X	OK	36.0792	37.7931	0.0669529	0.16005	0.78285	0.89	no
XLOC_001256	XLOC_001256	OS01G0299801	1:10986340-10986999	189	189_X	NOTEST	0.0381582	0.0432334	0.180155	0	1	1	no
XLOC_001257	XLOC_001257	EPlOSAG00000011274	1:10998308-10998397	189	189_X	NOTEST	0	0	0	0	1	1	no
XLOC_001258	XLOC_001258	OS01G0300400	1:11012295-11016215	189	189_X	NOTEST	0.0205839	0.103847	2.33487	0	1	1	no
XLOC_001259	XLOC_001259	EPlOSAG00000013235	1:11028050-11028133	189	189_X	NOTEST	0	0	0	0	1	1	no
XLOC_001260	XLOC_001260	EPlOSAG00000016879,EPlOSAG00000036863	1:11030885-11030974	189	189_X	NOTEST	0	0	0	0	1	1	no
XLOC_001261	XLOC_001261	OS01G0300900	1:11058878-11063872	189	189_X	NOTEST	0.0115086	0.27172	4.56134	0	1	1	no
XLOC_001262	XLOC_001262	OS01G0301100	1:11070897-11071960	189	189_X	NOTEST	0	0	0	0	1	1	no
XLOC_001263	XLOC_001263	OS01G0301300	1:11075049-11077640	189	189_X	OK	3.64875	1.9585	-0.89765	-1.23925	0.0314	0.113825	no
XLOC_001264	XLOC_001264	EPlOSAG00000016955	1:11106341-11106477	189	189_X	NOTEST	0	0	0	0	1	1	no
XLOC_001265	XLOC_001265	OS01G0302000	1:11118689-11119343	189	189_X	OK	12.6713	16.7008	0.398359	0.701904	0.22395	0.423524	no
XLOC_001266	XLOC_001266	OS01G0302100	1:11129371-11131931	189	189_X	OK	6.55561	6.53429	-0.00469973	-0.0107206	0.984	0.992525	no
XLOC_001267	XLOC_001267	EPlOSAG00000007230	1:11142492-11142546	189	189_X	NOTEST	0	0	0	0	1	1	no
XLOC_001268	XLOC_001268	OS01G0302500	1:11167043-11174451	189	189_X	NOTEST	0	0	0	0	1	1	no
XLOC_001269	XLOC_001269	EPlOSAG00000022648	1:11169986-11170029	189	189_X	NOTEST	0	0	0	0	1	1	no
XLOC_001270	XLOC_001270	EPlOSAG00000000359	1:11172823-11172860	189	189_X	NOTEST	0	0	0	0	1	1	no
XLOC_001271	XLOC_001271	OS01G0302800,OS01G0302900	1:11191695-11200338	189	189_X	OK	15.2175	13.4855	-0.174324	-0.367468	0.50385	0.695583	no
XLOC_001272	XLOC_001272	OS01G0303100	1:11208573-11209811	189	189_X	NOTEST	0.0156678	0.0437183	1.48043	0	1	1	no
XLOC_001273	XLOC_001273	OS01G0303200,OS01G0303401	1:11211837-11223392	189	189_X	OK	3.12437	3.5757	0.194662	0.472273	0.4087	0.61347	no
XLOC_001274	XLOC_001274	EPlOSAG00000046337	1:11229983-11230133	189	189_X	NOTEST	0	0	0	0	1	1	no
XLOC_001275	XLOC_001275	OS01G0303800	1:11245034-11246744	189	189_X	OK	14.8348	99.0643	2.73938	7.15058	5e-05	0.00061983	yes
XLOC_001276	XLOC_001276	EPlOSAG00000002848,OS01G0304050	1:11253627-11266197	189	189_X	NOTEST	1.6199e-15	7.58111e-17	-4.41735	0	1	1	no
XLOC_001277	XLOC_001277	EPlOSAG00000046795	1:11260523-11260607	189	189_X	NOTEST	0	0	0	0	1	1	no
XLOC_001278	XLOC_001278	OS01G0304300	1:11272159-11277886	189	189_X	OK	2.87383	3.74537	0.382132	0.879626	0.1266	0.296092	no
XLOC_001279	XLOC_001279	EPlOSAG00000014023	1:11281012-11281069	189	189_X	NOTEST	0	0	0	0	1	1	no
XLOC_001280	XLOC_001280	EPlOSAG00000034408	1:11282809-11282920	189	189_X	NOTEST	0	0	0	0	1	1	no
XLOC_001281	XLOC_001281	OS01G0304400	1:11283364-11284127	189	189_X	NOTEST	0	0.0857097	inf	0	1	1	no
XLOC_001282	XLOC_001282	EPlOSAG00000051639	1:11287245-11287301	189	189_X	NOTEST	0	0	0	0	1	1	no
XLOC_001283	XLOC_001283	EPlOSAG00000009689	1:11292215-11292311	189	189_X	NOTEST	0	0	0	0	1	1	no
XLOC_001284	XLOC_001284	EPlOSAG00000009509	1:11299532-11299626	189	189_X	NOTEST	0	0	0	0	1	1	no
XLOC_001285	XLOC_001285	OS01G0305200	1:11316411-11320159	189	189_X	OK	112.236	53.7249	-1.06287	-2.68985	5e-05	0.00061983	yes
XLOC_001286	XLOC_001286	OS01G0305300	1:11317192-11317678	189	189_X	OK	4.13603	3.31378	-0.319771	-0.133723	0.84765	0.925239	no
XLOC_001287	XLOC_001287	EPlOSAG00000047105	1:11324918-11325009	189	189_X	NOTEST	0	0	0	0	1	1	no
XLOC_001288	XLOC_001288	EPlOSAG00000052185	1:11328625-11328673	189	189_X	NOTEST	0	0	0	0	1	1	no
XLOC_001289	XLOC_001289	EPlOSAG00000026490	1:11328760-11328853	189	189_X	NOTEST	0	0	0	0	1	1	no
XLOC_001290	XLOC_001290	EPlOSAG00000026464	1:11341813-11341873	189	189_X	NOTEST	0	0	0	0	1	1	no
XLOC_001291	XLOC_001291	EPlOSAG00000002816	1:11342723-11342794	189	189_X	NOTEST	0	0	0	0	1	1	no
XLOC_001292	XLOC_001292	EPlOSAG00000051767	1:11343652-11343730	189	189_X	NOTEST	0	0	0	0	1	1	no
XLOC_001293	XLOC_001293	EPlOSAG00000007304	1:11349892-11350051	189	189_X	NOTEST	0	0	0	0	1	1	no
XLOC_001294	XLOC_001294	OS01G0305900	1:11350507-11356863	189	189_X	OK	0.223009	3.10619	3.79998	3.49272	0.00035	0.00340244	yes
XLOC_001295	XLOC_001295	EPlOSAG00000013625	1:11378225-11378264	189	189_X	NOTEST	0	0	0	0	1	1	no
XLOC_001296	XLOC_001296	OS01G0306400	1:11378620-11380071	189	189_X	OK	0.584628	0.442685	-0.401239	-0.427039	0.4387	0.640547	no
XLOC_001297	XLOC_001297	EPlOSAG00000007660	1:11382312-11382375	189	189_X	NOTEST	0	0	0	0	1	1	no
XLOC_001298	XLOC_001298	EPlOSAG00000007473	1:11385126-11385191	189	189_X	NOTEST	0	0	0	0	1	1	no
XLOC_001299	XLOC_001299	EPlOSAG00000007740	1:11393221-11393285	189	189_X	NOTEST	0	0	0	0	1	1	no
XLOC_001300	XLOC_001300	OS01G0306800	1:11412113-11421047	189	189_X	OK	107.315	90.1013	-0.252228	-0.742541	0.1925	0.385816	no
XLOC_001301	XLOC_001301	EPlOSAG00000008751	1:11443801-11443896	189	189_X	NOTEST	0	0	0	0	1	1	no
XLOC_001302	XLOC_001302	EPlOSAG00000024642	1:11462832-11462901	189	189_X	NOTEST	0	0	0	0	1	1	no
XLOC_001303	XLOC_001303	EPlOSAG00000020461	1:11479477-11479524	189	189_X	NOTEST	0	0	0	0	1	1	no
XLOC_001304	XLOC_001304	EPlOSAG00000026562	1:11485360-11485457	189	189_X	NOTEST	0	0	0	0	1	1	no
XLOC_001305	XLOC_001305	EPlOSAG00000040335	1:11497412-11497573	189	189_X	NOTEST	0	0	0	0	1	1	no
XLOC_001306	XLOC_001306	EPlOSAG00000052742	1:11502419-11502465	189	189_X	NOTEST	0	0	0	0	1	1	no
XLOC_001307	XLOC_001307	EPlOSAG00000010056	1:11503510-11503561	189	189_X	NOTEST	0	0	0	0	1	1	no
XLOC_001308	XLOC_001308	OS01G0307750	1:11510765-11521423	189	189_X	NOTEST	0.214041	0.244311	0.190834	0	1	1	no
XLOC_001309	XLOC_001309	OS01G0307750	1:11515321-11515989	189	189_X	NOTEST	0	0	0	0	1	1	no
XLOC_001310	XLOC_001310	OS01G0308300	1:11526431-11530319	189	189_X	NOTEST	0.37793	0.414158	0.132062	0	1	1	no
XLOC_001311	XLOC_001311	EPlOSAG00000012866,EPlOSAG00000030121	1:11548639-11548748	189	189_X	NOTEST	0	0	0	0	1	1	no
XLOC_001312	XLOC_001312	EPlOSAG00000017617	1:11556785-11556820	189	189_X	NOTEST	0	0	0	0	1	1	no
XLOC_001313	XLOC_001313	EPlOSAG00000049515	1:11559971-11560068	189	189_X	NOTEST	0	0	0	0	1	1	no
XLOC_001314	XLOC_001314	EPlOSAG00000040098	1:11569338-11569519	189	189_X	NOTEST	0	0	0	0	1	1	no
XLOC_001315	XLOC_001315	OS01G0309100	1:11585607-11586480	189	189_X	NOTEST	0	0	0	0	1	1	no
XLOC_001316	XLOC_001316	OS01G0309800	1:11590594-11613275	189	189_X	OK	298.335	323.787	0.11811	0.271724	0.6414	0.798486	no
XLOC_001317	XLOC_001317	-	1:11590789-11592624	189	189_X	OK	1.78822	1.14303	-0.645662	-0.140775	0.6122	0.778115	no
XLOC_001318	XLOC_001318	OS01G0309900	1:11618160-11622541	189	189_X	OK	50.297	33.9808	-0.565754	-1.7184	0.0035	0.0219538	yes
XLOC_001319	XLOC_001319	EPlOSAG00000025300,EPlOSAG00000047015,EPlOSAG00000050358	1:11629687-11629779	189	189_X	NOTEST	0	0	0	0	1	1	no
XLOC_001320	XLOC_001320	EPlOSAG00000001745	1:11637824-11637941	189	189_X	NOTEST	0	0	0	0	1	1	no
XLOC_001321	XLOC_001321	EPlOSAG00000044659	1:11640550-11640811	189	189_X	NOTEST	0	0	0	0	1	1	no
XLOC_001322	XLOC_001322	EPlOSAG00000039910	1:11642693-11642854	189	189_X	NOTEST	0	0	0	0	1	1	no
XLOC_001323	XLOC_001323	EPlOSAG00000020848	1:11650216-11650296	189	189_X	NOTEST	0	0	0	0	1	1	no
XLOC_001324	XLOC_001324	OS01G0310500	1:11655072-11668669	189	189_X	OK	34.0077	32.2052	-0.0785671	-0.209659	0.71755	0.848675	no
XLOC_001325	XLOC_001325	EPlOSAG00000005893,EPlOSAG00000025682	1:11667837-11667935	189	189_X	NOTEST	0	0	0	0	1	1	no
XLOC_001326	XLOC_001326	OS01G0310700	1:11670153-11670582	189	189_X	OK	5.21818	3.22571	-0.693929	-0.774249	0.17325	0.360331	no
XLOC_001327	XLOC_001327	OS01G0310800	1:11670846-11685374	189	189_X	OK	7.4696	6.81582	-0.132144	-0.331235	0.5621	0.740019	no
XLOC_001328	XLOC_001328	OS01G0311100	1:11686442-11687191	189	189_X	OK	2.14319	4.74704	1.14727	1.63575	0.0065	0.0356494	yes
XLOC_001329	XLOC_001329	EPlOSAG00000023257	1:11687513-11687550	189	189_X	NOTEST	0	0	0	0	1	1	no
XLOC_001330	XLOC_001330	OS01G0311400	1:11689981-11691364	189	189_X	OK	14.7786	9.78659	-0.594635	-1.10426	0.0555	0.170468	no
XLOC_001331	XLOC_001331	OS01G0311500	1:11693782-11699966	189	189_X	OK	13.2695	6.05529	-1.13185	-2.19418	0.00065	0.00569199	yes
XLOC_001332	XLOC_001332	EPlOSAG00000052039	1:11702093-11702181	189	189_X	NOTEST	0	0	0	0	1	1	no
XLOC_001333	XLOC_001333	EPlOSAG00000014360	1:11706666-11706727	189	189_X	NOTEST	0	0	0	0	1	1	no
XLOC_001334	XLOC_001334	OS01G0311700	1:11713650-11714674	189	189_X	NOTEST	0	0	0	0	1	1	no
XLOC_001335	XLOC_001335	EPlOSAG00000044025	1:11725873-11726117	189	189_X	NOTEST	0	0	0	0	1	1	no
XLOC_001336	XLOC_001336	EPlOSAG00000022543	1:11735125-11735202	189	189_X	NOTEST	0	0	0	0	1	1	no
XLOC_001337	XLOC_001337	OS01G0312500	1:11741908-11750685	189	189_X	NOTEST	0	0	0	0	1	1	no
XLOC_001338	XLOC_001338	EPlOSAG00000047172	1:11745306-11745365	189	189_X	NOTEST	0	0	0	0	1	1	no
XLOC_001339	XLOC_001339	EPlOSAG00000033251	1:11745894-11745997	189	189_X	NOTEST	0	0	0	0	1	1	no
XLOC_001340	XLOC_001340	EPlOSAG00000017472	1:11755871-11755896	189	189_X	NOTEST	0	0	0	0	1	1	no
XLOC_001341	XLOC_001341	EPlOSAG00000017875	1:11755938-11755970	189	189_X	NOTEST	0	0	0	0	1	1	no
XLOC_001342	XLOC_001342	OS01G0312800	1:11756949-11759565	189	189_X	NOTEST	0	0	0	0	1	1	no
XLOC_001343	XLOC_001343	EPlOSAG00000027205	1:11776962-11777072	189	189_X	NOTEST	0	0	0	0	1	1	no
XLOC_001344	XLOC_001344	OS01G0313300	1:11783910-11784899	189	189_X	OK	3.64687	27.5874	2.91928	5.49398	5e-05	0.00061983	yes
XLOC_001345	XLOC_001345	EPlOSAG00000041429	1:11786441-11786596	189	189_X	NOTEST	0	0	0	0	1	1	no
XLOC_001346	XLOC_001346	EPlOSAG00000017622	1:11802860-11802893	189	189_X	NOTEST	0	0	0	0	1	1	no
XLOC_001347	XLOC_001347	OS01G0314600	1:11848194-11852000	189	189_X	NOTEST	0	0	0	0	1	1	no
XLOC_001348	XLOC_001348	EPlOSAG00000020959	1:11859028-11859086	189	189_X	NOTEST	0	0	0	0	1	1	no
XLOC_001349	XLOC_001349	EPlOSAG00000046943	1:11876978-11877075	189	189_X	NOTEST	0	0	0	0	1	1	no
XLOC_001350	XLOC_001350	EPlOSAG00000014184	1:11887889-11887951	189	189_X	NOTEST	0	0	0	0	1	1	no
XLOC_001351	XLOC_001351	OS01G0315600	1:11897584-11902407	189	189_X	NOTEST	0	0	0	0	1	1	no
XLOC_001352	XLOC_001352	EPlOSAG00000051905	1:11904752-11904829	189	189_X	NOTEST	0	0	0	0	1	1	no
XLOC_001353	XLOC_001353	OS01G0315700,OS01G0315850	1:11906167-11910774	189	189_X	OK	1.17124	1.94443	0.73131	0.240082	0.6763	0.821024	no
XLOC_001354	XLOC_001354	EPlOSAG00000052008	1:11920366-11920480	189	189_X	NOTEST	0	0	0	0	1	1	no
XLOC_001355	XLOC_001355	OS01G0316001	1:11939917-11943540	189	189_X	NOTEST	0	0	0	0	1	1	no
XLOC_001356	XLOC_001356	EPlOSAG00000028785	1:11947649-11947810	189	189_X	NOTEST	0	0	0	0	1	1	no
XLOC_001357	XLOC_001357	OS01G0316600	1:11958845-11964676	189	189_X	OK	57.4125	15.6858	-1.87191	-4.7688	5e-05	0.00061983	yes
XLOC_001358	XLOC_001358	EPlOSAG00000048321	1:11965877-11965987	189	189_X	NOTEST	0	0	0	0	1	1	no
XLOC_001359	XLOC_001359	OS01G0316800	1:11970683-11972524	189	189_X	OK	60.3876	40.8944	-0.562348	-1.57657	0.0062	0.0343559	yes
XLOC_001360	XLOC_001360	OS01G0316900	1:11973769-11986795	189	189_X	OK	64.3761	44.1313	-0.544722	-1.6046	0.005	0.0291191	yes
XLOC_001361	XLOC_001361	EPlOSAG00000038059	1:11980563-11980670	189	189_X	NOTEST	0	0	0	0	1	1	no
XLOC_001362	XLOC_001362	EPlOSAG00000045174	1:11986496-11986725	189	189_X	NOTEST	0	0	0	0	1	1	no
XLOC_001363	XLOC_001363	EPlOSAG00000041977	1:11987091-11987317	189	189_X	NOTEST	0	0	0	0	1	1	no
XLOC_001364	XLOC_001364	EPlOSAG00000035614	1:11998653-11998818	189	189_X	NOTEST	0	0	0	0	1	1	no
XLOC_001365	XLOC_001365	EPlOSAG00000016446	1:12021011-12021168	189	189_X	NOTEST	0	0	0	0	1	1	no
XLOC_001366	XLOC_001366	OS01G0317500	1:12031914-12032974	189	189_X	OK	0.856341	5.83313	2.76801	0.960403	0.14895	0.328462	no
XLOC_001367	XLOC_001367	OS01G0317800	1:12067488-12069289	189	189_X	OK	14.2403	10.6463	-0.419628	-1.01001	0.08275	0.223724	no
XLOC_001368	XLOC_001368	OS01G0318000	1:12074526-12075088	189	189_X	NOTEST	0	0	0	0	1	1	no
XLOC_001369	XLOC_001369	OS01G0318400	1:12091646-12093816	189	189_X	OK	0.614795	7.49003	3.60679	2.72098	0.01995	0.0825648	no
XLOC_001370	XLOC_001370	EPlOSAG00000026678	1:12097000-12097079	189	189_X	NOTEST	0	0	0	0	1	1	no
XLOC_001371	XLOC_001371	EPlOSAG00000030351	1:12102664-12102794	189	189_X	NOTEST	0	0	0	0	1	1	no
XLOC_001372	XLOC_001372	OS01G0318700	1:12106383-12110717	189	189_X	OK	5.89497	4.90109	-0.266383	-0.561974	0.32815	0.535669	no
XLOC_001373	XLOC_001373	EPlOSAG00000002110	1:12111058-12111129	189	189_X	NOTEST	0	0	0	0	1	1	no
XLOC_001374	XLOC_001374	-	1:12112225-12113944	189	189_X	OK	0.36238	1.1145	1.62082	1.84979	0.0063	0.0347582	yes
XLOC_001375	XLOC_001375	OS01G0319000	1:12117107-12123026	189	189_X	NOTEST	0.193175	0.0858684	-1.16971	0	1	1	no
XLOC_001376	XLOC_001376	EPlOSAG00000046114	1:12128472-12128635	189	189_X	NOTEST	0	0	0	0	1	1	no
XLOC_001377	XLOC_001377	EPlOSAG00000043633	1:12158276-12158350	189	189_X	NOTEST	0	0	0	0	1	1	no
XLOC_001378	XLOC_001378	EPlOSAG00000012438	1:12162855-12162905	189	189_X	NOTEST	0	0	0	0	1	1	no
XLOC_001379	XLOC_001379	EPlOSAG00000040440	1:12165005-12165166	189	189_X	NOTEST	0	0	0	0	1	1	no
XLOC_001380	XLOC_001380	EPlOSAG00000010032	1:12179134-12179197	189	189_X	NOTEST	0	0	0	0	1	1	no
XLOC_001381	XLOC_001381	EPlOSAG00000045478	1:12182033-12182307	189	189_X	NOTEST	0	0	0	0	1	1	no
XLOC_001382	XLOC_001382	EPlOSAG00000043986	1:12182374-12182462	189	189_X	NOTEST	0	0	0	0	1	1	no
XLOC_001383	XLOC_001383	EPlOSAG00000015162	1:12183755-12183800	189	189_X	NOTEST	0	0	0	0	1	1	no
XLOC_001384	XLOC_001384	EPlOSAG00000008396	1:12188059-12188106	189	189_X	NOTEST	0	0	0	0	1	1	no
XLOC_001385	XLOC_001385	EPlOSAG00000031847	1:12191961-12192052	189	189_X	NOTEST	0	0	0	0	1	1	no
XLOC_001386	XLOC_001386	EPlOSAG00000008045	1:12199355-12199448	189	189_X	NOTEST	0	0	0	0	1	1	no
XLOC_001387	XLOC_001387	EPlOSAG00000047470	1:12213798-12213901	189	189_X	NOTEST	0	0	0	0	1	1	no
XLOC_001388	XLOC_001388	OS01G0320700	1:12213910-12218813	189	189_X	OK	48.493	46.1839	-0.0703855	-0.125895	0.815	0.907987	no
XLOC_001389	XLOC_001389	EPlOSAG00000021911	1:12223172-12223228	189	189_X	NOTEST	0	0	0	0	1	1	no
XLOC_001390	XLOC_001390	EPlOSAG00000014228	1:12231665-12231716	189	189_X	NOTEST	0	0	0	0	1	1	no
XLOC_001391	XLOC_001391	EPlOSAG00000038697	1:12232908-12233028	189	189_X	NOTEST	0	0	0	0	1	1	no
XLOC_001392	XLOC_001392	EPlOSAG00000011854	1:12258763-12258844	189	189_X	NOTEST	0	0	0	0	1	1	no
XLOC_001393	XLOC_001393	OS01G0321800	1:12264862-12269045	189	189_X	OK	24.4867	16.856	-0.538737	-1.34972	0.01855	0.0780713	no
XLOC_001394	XLOC_001394	EPlOSAG00000009250	1:12285486-12285574	189	189_X	NOTEST	0	0	0	0	1	1	no
XLOC_001395	XLOC_001395	OS01G0322700	1:12301586-12302556	189	189_X	NOTEST	0.0424743	0.0788318	0.892187	0	1	1	no
XLOC_001396	XLOC_001396	EPlOSAG00000010606	1:12303596-12303626	189	189_X	NOTEST	0	0	0	0	1	1	no
XLOC_001397	XLOC_001397	EPlOSAG00000025071	1:12309895-12310000	189	189_X	NOTEST	0	0	0	0	1	1	no
XLOC_001398	XLOC_001398	EPlOSAG00000017462	1:12325817-12325838	189	189_X	NOTEST	0	0	0	0	1	1	no
XLOC_001399	XLOC_001399	OS01G0323000	1:12326546-12331707	189	189_X	NOTEST	0.344787	0.228742	-0.591982	0	1	1	no
XLOC_001400	XLOC_001400	EPlOSAG00000009306	1:12336943-12337091	189	189_X	NOTEST	0	0	0	0	1	1	no
XLOC_001401	XLOC_001401	OS01G0323300	1:12344403-12351677	189	189_X	OK	15.3954	26.3031	0.772732	1.98241	0.001	0.00809506	yes
XLOC_001402	XLOC_001402	EPlOSAG00000041419	1:12348088-12348249	189	189_X	NOTEST	0	0	0	0	1	1	no
XLOC_001403	XLOC_001403	EPlOSAG00000028475	1:12357553-12357686	189	189_X	NOTEST	0	0	0	0	1	1	no
XLOC_001404	XLOC_001404	EPlOSAG00000051043	1:12358331-12358416	189	189_X	NOTEST	0	0	0	0	1	1	no
XLOC_001405	XLOC_001405	EPlOSAG00000037268	1:12362264-12362336	189	189_X	NOTEST	0	0	0	0	1	1	no
XLOC_001406	XLOC_001406	EPlOSAG00000046709	1:12363271-12363362	189	189_X	NOTEST	0	0	0	0	1	1	no
XLOC_001407	XLOC_001407	OS01G0323775	1:12363862-12365491	189	189_X	NOTEST	0.000399029	0.000102704	-1.958	0	1	1	no
XLOC_001408	XLOC_001408	EPlOSAG00000005544	1:12369579-12369624	189	189_X	NOTEST	0	0	0	0	1	1	no
XLOC_001409	XLOC_001409	-	1:12388266-12397427	189	189_X	OK	9.93448	5.71524	-0.797631	-2.08084	0.00045	0.00419843	yes
XLOC_001410	XLOC_001410	EPlOSAG00000033542	1:12404147-12404215	189	189_X	NOTEST	0	0	0	0	1	1	no
XLOC_001411	XLOC_001411	EPlOSAG00000027494	1:12404678-12404755	189	189_X	NOTEST	0	0	0	0	1	1	no
XLOC_001412	XLOC_001412	EPlOSAG00000021860	1:12413968-12414017	189	189_X	NOTEST	0	0	0	0	1	1	no
XLOC_001413	XLOC_001413	EPlOSAG00000025564	1:12421168-12421248	189	189_X	NOTEST	0	0	0	0	1	1	no
XLOC_001414	XLOC_001414	EPlOSAG00000016371,EPlOSAG00000031348	1:12426063-12452680	189	189_X	OK	9.17366	9.08341	-0.0142634	-0.0288605	0.96035	0.980448	no
XLOC_001415	XLOC_001415	EPlOSAG00000031348	1:12429093-12429184	189	189_X	NOTEST	0	0	0	0	1	1	no
XLOC_001416	XLOC_001416	EPlOSAG00000016371	1:12444938-12445030	189	189_X	NOTEST	0	0	0	0	1	1	no
XLOC_001417	XLOC_001417	EPlOSAG00000022347	1:12456463-12456513	189	189_X	NOTEST	0	0	0	0	1	1	no
XLOC_001418	XLOC_001418	EPlOSAG00000022346	1:12465339-12465389	189	189_X	NOTEST	0	0	0	0	1	1	no
XLOC_001419	XLOC_001419	EPlOSAG00000020106	1:12472732-12472796	189	189_X	NOTEST	0	0	0	0	1	1	no
XLOC_001420	XLOC_001420	EPlOSAG00000013380	1:12491811-12498048	189	189_X	OK	4.33153	5.99165	0.468075	0.67595	0.2539	0.456248	no
XLOC_001421	XLOC_001421	OS01G0326000	1:12499923-12504209	189	189_X	OK	0.567838	1.94581	1.77682	2.15154	0.0013	0.0100768	yes
XLOC_001422	XLOC_001422	EPlOSAG00000033457	1:12502839-12502955	189	189_X	NOTEST	0	0	0	0	1	1	no
XLOC_001423	XLOC_001423	EPlOSAG00000005198	1:12504223-12504260	189	189_X	NOTEST	0	0	0	0	1	1	no
XLOC_001424	XLOC_001424	OS01G0326100,OS01G0326300	1:12509540-12519242	189	189_X	OK	1.03525	4.08543	1.98051	2.71633	5e-05	0.00061983	yes
XLOC_001425	XLOC_001425	EPlOSAG00000020573	1:12547305-12547386	189	189_X	NOTEST	0	0	0	0	1	1	no
XLOC_001426	XLOC_001426	OS01G0327000	1:12551333-12557268	189	189_X	NOTEST	0	0.15883	inf	0	1	1	no
XLOC_001427	XLOC_001427	OS01G0327100	1:12564283-12570030	189	189_X	OK	0	1.59784	inf	-nan	5e-05	0.00061983	yes
XLOC_001428	XLOC_001428	EPlOSAG00000027564	1:12569003-12569089	189	189_X	NOTEST	0	0	0	0	1	1	no
XLOC_001429	XLOC_001429	OS01G0327400	1:12578189-12582256	189	189_X	OK	8.65369	41.9519	2.27735	5.96404	5e-05	0.00061983	yes
XLOC_001430	XLOC_001430	EPlOSAG00000009311	1:12593855-12593924	189	189_X	NOTEST	0	0	0	0	1	1	no
XLOC_001431	XLOC_001431	EPlOSAG00000049146	1:12600797-12600871	189	189_X	NOTEST	0	0	0	0	1	1	no
XLOC_001432	XLOC_001432	EPlOSAG00000023094	1:12603090-12603114	189	189_X	NOTEST	0	0	0	0	1	1	no
XLOC_001433	XLOC_001433	EPlOSAG00000024108	1:12608125-12608189	189	189_X	NOTEST	0	0	0	0	1	1	no
XLOC_001434	XLOC_001434	EPlOSAG00000001393	1:12615540-12615657	189	189_X	NOTEST	0	0	0	0	1	1	no
XLOC_001435	XLOC_001435	OS01G0327900	1:12615716-12621118	189	189_X	OK	4.84474	3.96039	-0.290777	-0.509012	0.3826	0.589683	no
XLOC_001436	XLOC_001436	-	1:12627726-12630156	189	189_X	OK	0.552876	0.853242	0.626	0.634075	0.26555	0.470032	no
XLOC_001437	XLOC_001437	OS01G0328500	1:12646586-12650012	189	189_X	OK	14.0252	15.3899	0.133961	0.34326	0.5491	0.730674	no
XLOC_001438	XLOC_001438	OS01G0328600	1:12650498-12658369	189	189_X	OK	15.6624	13.0262	-0.265887	-0.330879	0.5328	0.718158	no
XLOC_001439	XLOC_001439	EPlOSAG00000022575	1:12659303-12659370	189	189_X	NOTEST	0	0	0	0	1	1	no
XLOC_001440	XLOC_001440	OS01G0329075	1:12677372-12683262	189	189_X	NOTEST	0	0	0	0	1	1	no
XLOC_001441	XLOC_001441	OS01G0329300	1:12701744-12704532	189	189_X	NOTEST	0	0	0	0	1	1	no
XLOC_001442	XLOC_001442	EPlOSAG00000010064	1:12711148-12711205	189	189_X	NOTEST	0	0	0	0	1	1	no
XLOC_001443	XLOC_001443	OS01G0329800	1:12725135-12731526	189	189_X	OK	4.71665	3.65411	-0.36824	-0.8751	0.12485	0.29348	no
XLOC_001444	XLOC_001444	EPlOSAG00000040279	1:12731618-12731773	189	189_X	NOTEST	0	0	0	0	1	1	no
XLOC_001445	XLOC_001445	OS01G0329900	1:12734054-12738081	189	189_X	OK	0.184413	0.984343	2.41622	2.10077	0.0003	0.0029949	yes
XLOC_001446	XLOC_001446	EPlOSAG00000003608	1:12740339-12740414	189	189_X	NOTEST	0	0	0	0	1	1	no
XLOC_001447	XLOC_001447	OS01G0330100	1:12742212-12745509	189	189_X	NOTEST	0.0285779	0.0534314	0.902788	0	1	1	no
XLOC_001448	XLOC_001448	EPlOSAG00000018721	1:12749667-12749708	189	189_X	NOTEST	0	0	0	0	1	1	no
XLOC_001449	XLOC_001449	EPlOSAG00000051631	1:12755196-12755240	189	189_X	NOTEST	0	0	0	0	1	1	no
XLOC_001450	XLOC_001450	OS01G0330650	1:12758484-12768050	189	189_X	NOTEST	0.269205	0.0629275	-2.09694	0	1	1	no
XLOC_001451	XLOC_001451	OS01G0330650	1:12762695-12765301	189	189_X	NOTEST	0	0	0	0	1	1	no
XLOC_001452	XLOC_001452	EPlOSAG00000030478	1:12803443-12803518	189	189_X	NOTEST	0	0	0	0	1	1	no
XLOC_001453	XLOC_001453	OS01G0331100	1:12804468-12810231	189	189_X	OK	2.71931	1.62396	-0.743728	-1.26848	0.02565	0.0988548	no
XLOC_001454	XLOC_001454	EPlOSAG00000019618	1:12843600-12843651	189	189_X	NOTEST	0	0	0	0	1	1	no
XLOC_001455	XLOC_001455	OS01G0331900	1:12848923-12853398	189	189_X	OK	26.6857	14.4013	-0.889871	-2.28684	0.0001	0.00114267	yes
XLOC_001456	XLOC_001456	OS01G0332002	1:12860155-12860298	189	189_X	NOTEST	0	0	0	0	1	1	no
XLOC_001457	XLOC_001457	OS01G0332100	1:12870233-12888639	189	189_X	OK	149.145	127.679	-0.224193	-0.532563	0.34695	0.554085	no
XLOC_001458	XLOC_001458	EPlOSAG00000006269	1:12889188-12889246	189	189_X	NOTEST	0	0	0	0	1	1	no
XLOC_001459	XLOC_001459	EPlOSAG00000006395	1:12889257-12889334	189	189_X	NOTEST	0	0	0	0	1	1	no
XLOC_001460	XLOC_001460	EPlOSAG00000025738	1:12891660-12891752	189	189_X	NOTEST	0	0	0	0	1	1	no
XLOC_001461	XLOC_001461	EPlOSAG00000013240	1:12895265-12895333	189	189_X	NOTEST	0	0	0	0	1	1	no
XLOC_001462	XLOC_001462	EPlOSAG00000050114	1:12896130-12896182	189	189_X	NOTEST	0	0	0	0	1	1	no
XLOC_001463	XLOC_001463	OS01G0332500	1:12896359-12915380	189	189_X	NOTEST	0	0	0	0	1	1	no
XLOC_001464	XLOC_001464	EPlOSAG00000000374	1:12898712-12898750	189	189_X	NOTEST	0	0	0	0	1	1	no
XLOC_001465	XLOC_001465	OS01G0333001	1:12921183-12925541	189	189_X	OK	0.712841	1.02462	0.523442	0.17045	0.8658	0.934443	no
XLOC_001466	XLOC_001466	EPlOSAG00000045512	1:12938094-12938366	189	189_X	NOTEST	0	0	0	0	1	1	no
XLOC_001467	XLOC_001467	EPlOSAG00000005940	1:12979203-12979280	189	189_X	NOTEST	0	0	0	0	1	1	no
XLOC_001468	XLOC_001468	OS01G0333600	1:12980585-12982781	189	189_X	NOTEST	0.0321427	0.040152	0.320982	0	1	1	no
XLOC_001469	XLOC_001469	EPlOSAG00000014853	1:13038071-13038129	189	189_X	NOTEST	0	0	0	0	1	1	no
XLOC_001470	XLOC_001470	EPlOSAG00000025944	1:13047303-13047358	189	189_X	NOTEST	0	0	0	0	1	1	no
XLOC_001471	XLOC_001471	EPlOSAG00000022187	1:13061567-13072096	189	189_X	NOTEST	0.284497	0.192267	-0.565305	0	1	1	no
XLOC_001472	XLOC_001472	EPlOSAG00000018566	1:13123768-13123841	189	189_X	NOTEST	0	0	0	0	1	1	no
XLOC_001473	XLOC_001473	EPlOSAG00000038326	1:13127241-13127395	189	189_X	NOTEST	0	0	0	0	1	1	no
XLOC_001474	XLOC_001474	EPlOSAG00000052394	1:13131150-13131199	189	189_X	NOTEST	0	0	0	0	1	1	no
XLOC_001475	XLOC_001475	OS01G0335600	1:13140037-13141283	189	189_X	NOTEST	0	0	0	0	1	1	no
XLOC_001476	XLOC_001476	EPlOSAG00000052073	1:13153265-13153361	189	189_X	NOTEST	0	0	0	0	1	1	no
XLOC_001477	XLOC_001477	EPlOSAG00000007356	1:13153702-13153747	189	189_X	NOTEST	0	0	0	0	1	1	no
XLOC_001478	XLOC_001478	EPlOSAG00000009046	1:13160745-13164000	189	189_X	OK	0	1.41223	inf	-nan	5e-05	0.00061983	yes
XLOC_001479	XLOC_001479	EPlOSAG00000019649	1:13162921-13162979	189	189_X	NOTEST	0	0	0	0	1	1	no
XLOC_001480	XLOC_001480	EPlOSAG00000023853	1:13177969-13178026	189	189_X	NOTEST	0	0	0	0	1	1	no
XLOC_001481	XLOC_001481	EPlOSAG00000052431	1:13184874-13184925	189	189_X	NOTEST	0	0	0	0	1	1	no
XLOC_001482	XLOC_001482	EPlOSAG00000041576	1:13191638-13191799	189	189_X	NOTEST	0	0	0	0	1	1	no
XLOC_001483	XLOC_001483	OS01G0337180	1:13198068-13199867	189	189_X	NOTEST	2.12335e-06	1.51329e-05	2.83328	0	1	1	no
XLOC_001484	XLOC_001484	OS01G0337100	1:13211987-13218563	189	189_X	NOTEST	0	0	0	0	1	1	no
XLOC_001485	XLOC_001485	EPlOSAG00000046929,EPlOSAG00000047514	1:13212328-13212522	189	189_X	NOTEST	0	0	0	0	1	1	no
XLOC_001486	XLOC_001486	EPlOSAG00000006213	1:13213020-13213097	189	189_X	NOTEST	0	0	0	0	1	1	no
XLOC_001487	XLOC_001487	EPlOSAG00000029616	1:13216626-13216672	189	189_X	NOTEST	0	0	0	0	1	1	no
XLOC_001488	XLOC_001488	EPlOSAG00000018548	1:13226646-13226732	189	189_X	NOTEST	0	0	0	0	1	1	no
XLOC_001489	XLOC_001489	OS01G0337500	1:13237248-13247468	189	189_X	OK	0.0405302	1.30664	5.01072	0.713828	0.0159	0.069706	no
XLOC_001490	XLOC_001490	EPlOSAG00000010719	1:13241673-13241726	189	189_X	NOTEST	0	0	0	0	1	1	no
XLOC_001491	XLOC_001491	OS01G0337700	1:13264820-13268431	189	189_X	OK	6.78303	8.4559	0.318029	0.69526	0.2321	0.433293	no
XLOC_001492	XLOC_001492	OS01G0337900	1:13272336-13282889	189	189_X	OK	13.8342	10.3698	-0.415852	-1.14098	0.04825	0.154872	no
XLOC_001493	XLOC_001493	EPlOSAG00000020415	1:13277482-13277584	189	189_X	NOTEST	0	0	0	0	1	1	no
XLOC_001494	XLOC_001494	OS01G0338000	1:13286103-13288444	189	189_X	OK	34.6674	36.1193	0.0591894	0.169835	0.7639	0.878596	no
XLOC_001495	XLOC_001495	EPlOSAG00000029405	1:13289334-13289468	189	189_X	NOTEST	0	0	0	0	1	1	no
XLOC_001496	XLOC_001496	OS01G0338100	1:13291298-13295024	189	189_X	OK	16.0905	25.5563	0.667473	1.67182	0.00335	0.0212005	yes
XLOC_001497	XLOC_001497	OS01G0338200	1:13296311-13307700	189	189_X	OK	24.8834	30.4174	0.28971	0.879181	0.12425	0.292784	no
XLOC_001498	XLOC_001498	OS01G0339001	1:13321102-13323366	189	189_X	OK	3.04881	3.84173	0.333513	0.358255	0.527	0.713613	no
XLOC_001499	XLOC_001499	EPlOSAG00000018289	1:13331384-13331457	189	189_X	NOTEST	0	0	0	0	1	1	no
XLOC_001500	XLOC_001500	EPlOSAG00000018176	1:13336407-13336480	189	189_X	NOTEST	0	0	0	0	1	1	no
XLOC_001501	XLOC_001501	OS01G0339400	1:13342128-13342490	189	189_X	NOTEST	0	0.141227	inf	0	1	1	no
XLOC_001502	XLOC_001502	OS01G0339600	1:13344958-13348414	189	189_X	OK	0.494443	0.56431	0.190684	0.0709717	0.8869	0.946323	no
XLOC_001503	XLOC_001503	EPlOSAG00000011507	1:13349418-13349497	189	189_X	NOTEST	0	0	0	0	1	1	no
XLOC_001504	XLOC_001504	OS01G0339851	1:13350181-13350781	189	189_X	NOTEST	0	0	0	0	1	1	no
XLOC_001505	XLOC_001505	OS01G0339900	1:13353629-13357499	189	189_X	OK	52.4579	45.9319	-0.191662	-0.582349	0.3078	0.514437	no
XLOC_001506	XLOC_001506	OS01G0340100	1:13363638-13364930	189	189_X	NOTEST	0	0.0164859	inf	0	1	1	no
XLOC_001507	XLOC_001507	OS01G0340400	1:13373620-13374471	189	189_X	NOTEST	0	0	0	0	1	1	no
XLOC_001508	XLOC_001508	EPlOSAG00000037006	1:13394414-13394576	189	189_X	NOTEST	0	0	0	0	1	1	no
XLOC_001509	XLOC_001509	OS01G0340801	1:13397235-13401925	189	189_X	NOTEST	0	0.00571652	inf	0	1	1	no
XLOC_001510	XLOC_001510	EPlOSAG00000036172	1:13408319-13408484	189	189_X	NOTEST	0	0	0	0	1	1	no
XLOC_001511	XLOC_001511	EPlOSAG00000027060	1:13420440-13420559	189	189_X	NOTEST	0	0	0	0	1	1	no
XLOC_001512	XLOC_001512	OS01G0341300	1:13442503-13443528	189	189_X	NOTEST	0	0.138858	inf	0	1	1	no
XLOC_001513	XLOC_001513	EPlOSAG00000009198	1:13447701-13447759	189	189_X	NOTEST	0	0	0	0	1	1	no
XLOC_001514	XLOC_001514	EPlOSAG00000009197	1:13452758-13452816	189	189_X	NOTEST	0	0	0	0	1	1	no
XLOC_001515	XLOC_001515	-	1:13452882-13458080	189	189_X	OK	18.5065	17.2788	-0.0990276	-0.229271	0.6872	0.828456	no
XLOC_001516	XLOC_001516	EPlOSAG00000009636	1:13460908-13461003	189	189_X	NOTEST	0	0	0	0	1	1	no
XLOC_001517	XLOC_001517	EPlOSAG00000009614	1:13468166-13468260	189	189_X	NOTEST	0	0	0	0	1	1	no
XLOC_001518	XLOC_001518	EPlOSAG00000002296	1:13471262-13471372	189	189_X	NOTEST	0	0	0	0	1	1	no
XLOC_001519	XLOC_001519	EPlOSAG00000007047,EPlOSAG00000051588	1:13473536-13473623	189	189_X	NOTEST	0	0	0	0	1	1	no
XLOC_001520	XLOC_001520	EPlOSAG00000046144	1:13476426-13476566	189	189_X	NOTEST	0	0	0	0	1	1	no
XLOC_001521	XLOC_001521	EPlOSAG00000016233,OS01G0341750	1:13487850-13507173	189	189_X	OK	0.281384	1.82481	2.69713	3.26967	5e-05	0.00061983	yes
XLOC_001522	XLOC_001522	EPlOSAG00000016233	1:13491945-13492010	189	189_X	NOTEST	0	0	0	0	1	1	no
XLOC_001523	XLOC_001523	OS01G0342750	1:13523758-13528485	189	189_X	NOTEST	0.180793	0.273362	0.596475	0	1	1	no
XLOC_001524	XLOC_001524	EPlOSAG00000022597	1:13525886-13525920	189	189_X	NOTEST	0	0	0	0	1	1	no
XLOC_001525	XLOC_001525	OS01G0342900	1:13539576-13541930	189	189_X	OK	1.07821	1.18879	0.140846	0.175712	0.75965	0.875714	no
XLOC_001526	XLOC_001526	OS01G0343100	1:13550372-13556984	189	189_X	NOTEST	0	0	0	0	1	1	no
XLOC_001527	XLOC_001527	EPlOSAG00000051634	1:13558829-13558890	189	189_X	NOTEST	0	0	0	0	1	1	no
XLOC_001528	XLOC_001528	OS01G0343200	1:13560741-13567081	189	189_X	OK	10.324	9.17436	-0.170325	-0.357998	0.5248	0.711674	no
XLOC_001529	XLOC_001529	EPlOSAG00000028765	1:13562017-13562081	189	189_X	NOTEST	0	0	0	0	1	1	no
XLOC_001530	XLOC_001530	OS01G0343300	1:13570702-13573119	189	189_X	OK	5.24868	8.1131	0.628298	1.2457	0.02945	0.108969	no
XLOC_001531	XLOC_001531	EPlOSAG00000038250	1:13573639-13573704	189	189_X	NOTEST	0	0	0	0	1	1	no
XLOC_001532	XLOC_001532	EPlOSAG00000017427	1:13579211-13579234	189	189_X	NOTEST	0	0	0	0	1	1	no
XLOC_001533	XLOC_001533	OS01G0343400	1:13580715-13581665	189	189_X	NOTEST	0.132999	0.436395	1.71422	0	1	1	no
XLOC_001534	XLOC_001534	OS01G0343780	1:13584186-13584856	189	189_X	NOTEST	1.78979e-11	9.60776e-09	9.06826	0	1	1	no
XLOC_001535	XLOC_001535	EPlOSAG00000014273	1:13586573-13586613	189	189_X	NOTEST	0	0	0	0	1	1	no
XLOC_001536	XLOC_001536	-	1:13594672-13598053	189	189_X	OK	0.636686	1.11117	0.803423	1.2237	0.031	0.112919	no
XLOC_001537	XLOC_001537	EPlOSAG00000035805	1:13599132-13599276	189	189_X	NOTEST	0	0	0	0	1	1	no
XLOC_001538	XLOC_001538	EPlOSAG00000005880	1:13601214-13601291	189	189_X	NOTEST	0	0	0	0	1	1	no
XLOC_001539	XLOC_001539	EPlOSAG00000019782	1:13630427-13630498	189	189_X	NOTEST	0	0	0	0	1	1	no
XLOC_001540	XLOC_001540	OS01G0346400	1:13642800-13644759	189	189_X	NOTEST	2.59656e-07	9.18363e-18	-34.7187	0	1	1	no
XLOC_001541	XLOC_001541	EPlOSAG00000002770	1:13679655-13679755	189	189_X	NOTEST	0	0	0	0	1	1	no
XLOC_001542	XLOC_001542	EPlOSAG00000003805	1:13691803-13691833	189	189_X	NOTEST	0	0	0	0	1	1	no
XLOC_001543	XLOC_001543	EPlOSAG00000008607	1:13707687-13707841	189	189_X	NOTEST	0	0	0	0	1	1	no
XLOC_001544	XLOC_001544	EPlOSAG00000050269	1:13712668-13712724	189	189_X	NOTEST	0	0	0	0	1	1	no
XLOC_001545	XLOC_001545	EPlOSAG00000048793	1:13720068-13720158	189	189_X	NOTEST	0	0	0	0	1	1	no
XLOC_001546	XLOC_001546	EPlOSAG00000019876	1:13722435-13722498	189	189_X	NOTEST	0	0	0	0	1	1	no
XLOC_001547	XLOC_001547	EPlOSAG00000030191	1:13769656-13769775	189	189_X	NOTEST	0	0	0	0	1	1	no
XLOC_001548	XLOC_001548	OS01G0346250	1:13770000-13772281	189	189_X	OK	7.36533	9.08886	0.303349	0.694548	0.23225	0.433472	no
XLOC_001549	XLOC_001549	EPlOSAG00000036200	1:13774584-13774745	189	189_X	NOTEST	0	0	0	0	1	1	no
XLOC_001550	XLOC_001550	OS01G0346600	1:13775077-13776899	189	189_X	OK	1.41255	1.81364	0.360587	0.583807	0.30665	0.513441	no
XLOC_001551	XLOC_001551	OS01G0346700	1:13778243-13779953	189	189_X	OK	0.325136	0.452291	0.47621	0.205999	0.7318	0.85789	no
XLOC_001552	XLOC_001552	OS01G0347000	1:13794854-13799906	189	189_X	NOTEST	0	0	0	0	1	1	no
XLOC_001553	XLOC_001553	OS01G0347150	1:13803508-13804502	189	189_X	NOTEST	8.23567e-32	2.07054e-39	-25.2454	0	1	1	no
XLOC_001554	XLOC_001554	OS01G0347300	1:13815140-13817635	189	189_X	NOTEST	0.084014	0.325288	1.95302	0	1	1	no
XLOC_001555	XLOC_001555	EPlOSAG00000025079	1:13818587-13818653	189	189_X	NOTEST	0	0	0	0	1	1	no
XLOC_001556	XLOC_001556	OS01G0347600	1:13842272-13843744	189	189_X	NOTEST	0	0	0	0	1	1	no
XLOC_001557	XLOC_001557	OS01G0348000	1:13859456-13859751	189	189_X	NOTEST	0	0	0	0	1	1	no
XLOC_001558	XLOC_001558	EPlOSAG00000023074	1:13867937-13867961	189	189_X	NOTEST	0	0	0	0	1	1	no
XLOC_001559	XLOC_001559	EPlOSAG00000024107	1:13872982-13873046	189	189_X	NOTEST	0	0	0	0	1	1	no
XLOC_001560	XLOC_001560	OS01G0348600	1:13887272-13893184	189	189_X	OK	49.9947	34.1932	-0.548064	-1.3086	0.0204	0.0839228	no
XLOC_001561	XLOC_001561	OS01G0348700	1:13896299-13898120	189	189_X	OK	598.906	509.197	-0.234105	-0.657425	0.2473	0.450093	no
XLOC_001562	XLOC_001562	EPlOSAG00000038998	1:13896653-13896740	189	189_X	NOTEST	0	0	0	0	1	1	no
XLOC_001563	XLOC_001563	EPlOSAG00000023654	1:13896826-13896892	189	189_X	NOTEST	0	0	0	0	1	1	no
XLOC_001564	XLOC_001564	EPlOSAG00000045648	1:13919146-13919420	189	189_X	NOTEST	0	0	0	0	1	1	no
XLOC_001565	XLOC_001565	OS01G0349600	1:13934251-13938305	189	189_X	OK	89.1139	91.4185	0.0368353	0.108778	0.8427	0.922808	no
XLOC_001566	XLOC_001566	OS01G0349800	1:13941318-13944605	189	189_X	NOTEST	0.111635	0.250998	1.16889	0	1	1	no
XLOC_001567	XLOC_001567	OS01G0350000	1:13957514-13959224	189	189_X	OK	0.148471	0.72862	2.29499	2.03273	0.005	0.0291191	yes
XLOC_001568	XLOC_001568	EPlOSAG00000043349	1:13986102-13986222	189	189_X	NOTEST	0	0	0	0	1	1	no
XLOC_001569	XLOC_001569	EPlOSAG00000001326	1:13991173-13991261	189	189_X	NOTEST	0	0	0	0	1	1	no
XLOC_001570	XLOC_001570	EPlOSAG00000049969	1:14000834-14000920	189	189_X	NOTEST	0	0	0	0	1	1	no
XLOC_001571	XLOC_001571	OS01G0350900	1:14012433-14019436	189	189_X	OK	71.4806	66.6211	-0.101572	-0.30033	0.6065	0.77395	no
XLOC_001572	XLOC_001572	EPlOSAG00000049064	1:14020891-14021039	189	189_X	NOTEST	0	0	0	0	1	1	no
XLOC_001573	XLOC_001573	EPlOSAG00000006323	1:14029519-14029594	189	189_X	NOTEST	0	0	0	0	1	1	no
XLOC_001574	XLOC_001574	EPlOSAG00000037628	1:14033606-14033755	189	189_X	NOTEST	0	0	0	0	1	1	no
XLOC_001575	XLOC_001575	OS01G0351100	1:14034602-14041039	189	189_X	OK	2.43875	2.16507	-0.171729	-0.32542	0.5557	0.735329	no
XLOC_001576	XLOC_001576	EPlOSAG00000021340	1:14041157-14041205	189	189_X	NOTEST	0	0	0	0	1	1	no
XLOC_001577	XLOC_001577	OS01G0351200	1:14047772-14054909	189	189_X	OK	1.02172	0.836429	-0.288688	-0.441664	0.44745	0.64814	no
XLOC_001578	XLOC_001578	EPlOSAG00000037896	1:14051407-14051510	189	189_X	NOTEST	0	0	0	0	1	1	no
XLOC_001579	XLOC_001579	OS01G0351300	1:14059577-14064522	189	189_X	OK	14.6053	13.6643	-0.0960842	-0.286067	0.61945	0.783363	no
XLOC_001580	XLOC_001580	EPlOSAG00000005285	1:14073629-14073662	189	189_X	NOTEST	0	0	0	0	1	1	no
XLOC_001581	XLOC_001581	OS01G0351800	1:14077661-14080700	189	189_X	OK	0.511135	0.582965	0.189705	0.21982	0.69845	0.835996	no
XLOC_001582	XLOC_001582	OS01G0352100	1:14101955-14108083	189	189_X	OK	1.17384	1.04463	-0.168244	-0.227439	0.68625	0.827808	no
XLOC_001583	XLOC_001583	EPlOSAG00000046109	1:14130484-14130664	189	189_X	NOTEST	0	0	0	0	1	1	no
XLOC_001584	XLOC_001584	EPlOSAG00000006502	1:14134651-14134728	189	189_X	NOTEST	0	0	0	0	1	1	no
XLOC_001585	XLOC_001585	OS01G0352751	1:14144925-14145049	189	189_X	NOTEST	0	0	0	0	1	1	no
XLOC_001586	XLOC_001586	EPlOSAG00000048949	1:14166677-14166716	189	189_X	NOTEST	0	0	0	0	1	1	no
XLOC_001587	XLOC_001587	OS01G0353400	1:14167662-14168570	189	189_X	NOTEST	0	0	0	0	1	1	no
XLOC_001588	XLOC_001588	EPlOSAG00000039592	1:14168903-14169048	189	189_X	NOTEST	0	0	0	0	1	1	no
XLOC_001589	XLOC_001589	OS01G0353600	1:14170963-14175788	189	189_X	NOTEST	0.39288	0.192024	-1.0328	0	1	1	no
XLOC_001590	XLOC_001590	EPlOSAG00000003466	1:14174874-14174935	189	189_X	NOTEST	0	0	0	0	1	1	no
XLOC_001591	XLOC_001591	EPlOSAG00000002517	1:14184143-14184218	189	189_X	NOTEST	0	0	0	0	1	1	no
XLOC_001592	XLOC_001592	EPlOSAG00000006991,EPlOSAG00000012189	1:14188993-14189186	189	189_X	NOTEST	0	0	0	0	1	1	no
XLOC_001593	XLOC_001593	EPlOSAG00000031293	1:14192750-14192897	189	189_X	NOTEST	0	0	0	0	1	1	no
XLOC_001594	XLOC_001594	OS01G0353900	1:14197291-14199660	189	189_X	OK	30.3713	22.5018	-0.432671	-1.24909	0.029	0.107817	no
XLOC_001595	XLOC_001595	EPlOSAG00000011142	1:14206862-14206999	189	189_X	NOTEST	0	0	0	0	1	1	no
XLOC_001596	XLOC_001596	EPlOSAG00000052055	1:14217126-14217212	189	189_X	NOTEST	0	0	0	0	1	1	no
XLOC_001597	XLOC_001597	EPlOSAG00000008454	1:14219056-14219120	189	189_X	NOTEST	0	0	0	0	1	1	no
XLOC_001598	XLOC_001598	OS01G0354175	1:14224319-14224915	189	189_X	NOTEST	0.0446251	0.118773	1.41228	0	1	1	no
XLOC_001599	XLOC_001599	EPlOSAG00000025874	1:14232847-14232902	189	189_X	NOTEST	0	0	0	0	1	1	no
XLOC_001600	XLOC_001600	OS01G0354700	1:14239757-14257687	189	189_X	OK	1.80891	1.98325	0.13275	0.138692	0.7593	0.875683	no
XLOC_001601	XLOC_001601	EPlOSAG00000004626	1:14259115-14259317	189	189_X	NOTEST	0	0	0	0	1	1	no
XLOC_001602	XLOC_001602	OS01G0355100	1:14264078-14267208	189	189_X	NOTEST	0.0874629	0.137351	0.651126	0	1	1	no
XLOC_001603	XLOC_001603	OS01G0355250	1:14280966-14282033	189	189_X	NOTEST	0	0	0	0	1	1	no
XLOC_001604	XLOC_001604	EPlOSAG00000046464	1:14283302-14283453	189	189_X	NOTEST	0	0	0	0	1	1	no
XLOC_001605	XLOC_001605	OS01G0355400	1:14290376-14290915	189	189_X	NOTEST	0	0.0960136	inf	0	1	1	no
XLOC_001606	XLOC_001606	OS01G0355600	1:14305689-14316681	189	189_X	OK	14.4235	13.4832	-0.0972613	-0.257792	0.64835	0.803693	no
XLOC_001607	XLOC_001607	OS01G0355800	1:14325965-14327235	189	189_X	OK	2.21471	5.47815	1.30657	2.2358	0.00035	0.00340244	yes
XLOC_001608	XLOC_001608	EPlOSAG00000045714	1:14327636-14327910	189	189_X	NOTEST	0	0	0	0	1	1	no
XLOC_001609	XLOC_001609	EPlOSAG00000037438	1:14330858-14331015	189	189_X	NOTEST	0	0	0	0	1	1	no
XLOC_001610	XLOC_001610	EPlOSAG00000043393	1:14364493-14364582	189	189_X	NOTEST	0	0	0	0	1	1	no
XLOC_001611	XLOC_001611	EPlOSAG00000049825	1:14376887-14376963	189	189_X	NOTEST	0	0	0	0	1	1	no
XLOC_001612	XLOC_001612	EPlOSAG00000028141	1:14380734-14380895	189	189_X	NOTEST	0	0	0	0	1	1	no
XLOC_001613	XLOC_001613	EPlOSAG00000029536	1:14396613-14396758	189	189_X	NOTEST	0	0	0	0	1	1	no
XLOC_001614	XLOC_001614	EPlOSAG00000031559	1:14400666-14400825	189	189_X	NOTEST	0	0	0	0	1	1	no
XLOC_001615	XLOC_001615	EPlOSAG00000004401	1:14402153-14402228	189	189_X	NOTEST	0	0	0	0	1	1	no
XLOC_001616	XLOC_001616	OS01G0356800	1:14414670-14435665	189	189_X	NOTEST	0	0	0	0	1	1	no
XLOC_001617	XLOC_001617	EPlOSAG00000029274	1:14436626-14436787	189	189_X	NOTEST	0	0	0	0	1	1	no
XLOC_001618	XLOC_001618	EPlOSAG00000005337	1:14442438-14442513	189	189_X	NOTEST	0	0	0	0	1	1	no
XLOC_001619	XLOC_001619	EPlOSAG00000005625	1:14442528-14442601	189	189_X	NOTEST	0	0	0	0	1	1	no
XLOC_001620	XLOC_001620	OS01G0356951	1:14444478-14445110	189	189_X	NOTEST	0.16249	0	-inf	0	1	1	no
XLOC_001621	XLOC_001621	EPlOSAG00000021651	1:14445866-14445915	189	189_X	NOTEST	0	0	0	0	1	1	no
XLOC_001622	XLOC_001622	OS01G0357100	1:14446654-14453463	189	189_X	OK	48.3488	65.8941	0.446669	1.20566	0.04035	0.136764	no
XLOC_001623	XLOC_001623	OS01G0357200	1:14453690-14454549	189	189_X	OK	0.973343	0.776419	-0.326112	-0.258937	0.64495	0.80125	no
XLOC_001624	XLOC_001624	EPlOSAG00000048676	1:14454630-14454705	189	189_X	NOTEST	0	0	0	0	1	1	no
XLOC_001625	XLOC_001625	OS01G0357400	1:14459951-14461690	189	189_X	NOTEST	0	0	0	0	1	1	no
XLOC_001626	XLOC_001626	OS01G0357500	1:14462311-14462787	189	189_X	NOTEST	0	0	0	0	1	1	no
XLOC_001627	XLOC_001627	EPlOSAG00000033609	1:14465872-14465935	189	189_X	NOTEST	0	0	0	0	1	1	no
XLOC_001628	XLOC_001628	EPlOSAG00000005256	1:14466394-14466474	189	189_X	NOTEST	0	0	0	0	1	1	no
XLOC_001629	XLOC_001629	EPlOSAG00000028668	1:14470306-14470457	189	189_X	NOTEST	0	0	0	0	1	1	no
XLOC_001630	XLOC_001630	OS01G0357800	1:14471208-14476771	189	189_X	OK	31.3543	21.1023	-0.571259	-1.70355	0.00275	0.018287	yes
XLOC_001631	XLOC_001631	EPlOSAG00000050304	1:14509821-14509886	189	189_X	NOTEST	0	0	0	0	1	1	no
XLOC_001632	XLOC_001632	OS01G0358400	1:14513332-14515250	189	189_X	OK	68.2196	42.2988	-0.689568	-2.05117	0.00025	0.00254639	yes
XLOC_001633	XLOC_001633	EPlOSAG00000017566	1:14528503-14528538	189	189_X	NOTEST	0	0	0	0	1	1	no
XLOC_001634	XLOC_001634	EPlOSAG00000008102	1:14536062-14536153	189	189_X	NOTEST	0	0	0	0	1	1	no
XLOC_001635	XLOC_001635	EPlOSAG00000011491	1:14536569-14536663	189	189_X	NOTEST	0	0	0	0	1	1	no
XLOC_001636	XLOC_001636	OS01G0358800	1:14544114-14544749	189	189_X	NOTEST	0	0	0	0	1	1	no
XLOC_001637	XLOC_001637	EPlOSAG00000039578	1:14546635-14546748	189	189_X	NOTEST	0	0	0	0	1	1	no
XLOC_001638	XLOC_001638	OS01G0360150	1:14611322-14611896	189	189_X	NOTEST	0	0.0849283	inf	0	1	1	no
XLOC_001639	XLOC_001639	OS01G0360333	1:14621567-14626552	189	189_X	NOTEST	1.74566e-32	0.0107929	98.9642	0	1	1	no
XLOC_001640	XLOC_001640	EPlOSAG00000005763	1:14642909-14642987	189	189_X	NOTEST	0	0	0	0	1	1	no
XLOC_001641	XLOC_001641	EPlOSAG00000021298	1:14655918-14655963	189	189_X	NOTEST	0	0	0	0	1	1	no
XLOC_001642	XLOC_001642	EPlOSAG00000052729	1:14657833-14657896	189	189_X	NOTEST	0	0	0	0	1	1	no
XLOC_001643	XLOC_001643	OS01G0361000	1:14702272-14705991	189	189_X	NOTEST	0.006444	0.00615933	-0.0651824	0	1	1	no
XLOC_001644	XLOC_001644	OS01G0361800	1:14744906-14748543	189	189_X	OK	17.1748	11.1726	-0.620323	-1.56638	0.0066	0.0361075	yes
XLOC_001645	XLOC_001645	OS01G0362000	1:14752117-14755887	189	189_X	OK	7.14681	11.7848	0.721551	1.09075	0.0664	0.191913	no
XLOC_001646	XLOC_001646	OS01G0362400	1:14769268-14770171	189	189_X	OK	6.86846	13.7694	1.00341	1.82195	0.0022	0.0153764	yes
XLOC_001647	XLOC_001647	OS01G0362533	1:14770806-14771426	189	189_X	OK	6.20645	10.8881	0.810911	1.43285	0.0145	0.0652054	no
XLOC_001648	XLOC_001648	OS01G0363000	1:14789737-14790461	189	189_X	NOTEST	0	0	0	0	1	1	no
XLOC_001649	XLOC_001649	OS01G0363300	1:14793093-14797054	189	189_X	OK	55.522	42.1582	-0.397245	-1.1389	0.0446	0.146413	no
XLOC_001650	XLOC_001650	OS01G0363500	1:14798503-14803608	189	189_X	OK	48.2287	33.7608	-0.514544	-1.13767	0.0506	0.159776	no
XLOC_001651	XLOC_001651	OS01G0363900	1:14803893-14822167	189	189_X	OK	9.18897	8.17707	-0.16832	-0.268803	0.64345	0.800005	no
XLOC_001652	XLOC_001652	OS01G0364100	1:14822845-14831828	189	189_X	OK	0.652127	1.41096	1.11345	1.09358	0.06615	0.19142	no
XLOC_001653	XLOC_001653	EPlOSAG00000003069	1:14836410-14836480	189	189_X	NOTEST	0	0	0	0	1	1	no
XLOC_001654	XLOC_001654	EPlOSAG00000007545	1:14853198-14853262	189	189_X	NOTEST	0	0	0	0	1	1	no
XLOC_001655	XLOC_001655	OS01G0364412	1:14856428-14858011	189	189_X	NOTEST	0.00567196	0.00755203	0.413019	0	1	1	no
XLOC_001656	XLOC_001656	EPlOSAG00000009131	1:14865333-14865387	189	189_X	NOTEST	0	0	0	0	1	1	no
XLOC_001657	XLOC_001657	EPlOSAG00000010835	1:14870491-14877286	189	189_X	OK	0.580766	0.61936	0.0928204	0.03609	0.9371	0.969318	no
XLOC_001658	XLOC_001658	EPlOSAG00000010835	1:14873580-14873645	189	189_X	NOTEST	0	0	0	0	1	1	no
XLOC_001659	XLOC_001659	OS01G0364800	1:14889292-14899306	189	189_X	OK	3.23555	5.17032	0.676242	1.4975	0.0104	0.0508686	no
XLOC_001660	XLOC_001660	OS01G0364900	1:14900942-14902670	189	189_X	NOTEST	0.27771	0	-inf	0	1	1	no
XLOC_001661	XLOC_001661	EPlOSAG00000020283	1:14914166-14914248	189	189_X	NOTEST	0	0	0	0	1	1	no
XLOC_001662	XLOC_001662	OS01G0365300	1:14924924-14927978	189	189_X	NOTEST	0	0	0	0	1	1	no
XLOC_001663	XLOC_001663	EPlOSAG00000009787	1:14943357-14943452	189	189_X	NOTEST	0	0	0	0	1	1	no
XLOC_001664	XLOC_001664	EPlOSAG00000009802	1:14943663-14943757	189	189_X	NOTEST	0	0	0	0	1	1	no
XLOC_001665	XLOC_001665	OS01G0366100	1:14955712-14959963	189	189_X	OK	5.36351	7.164	0.417587	1.08526	0.0631	0.185377	no
XLOC_001666	XLOC_001666	OS01G0366300	1:14964515-14968307	189	189_X	OK	2.7844	2.54918	-0.127337	-0.254468	0.6531	0.806841	no
XLOC_001667	XLOC_001667	OS01G0367201	1:14993500-14996713	189	189_X	NOTEST	0	0	0	0	1	1	no
XLOC_001668	XLOC_001668	OS01G0367450	1:15019896-15021709	189	189_X	NOTEST	1.56409e-76	6.79348e-95	-60.9978	0	1	1	no
XLOC_001669	XLOC_001669	OS01G0367500	1:15027748-15032264	189	189_X	NOTEST	0	0	0	0	1	1	no
XLOC_001670	XLOC_001670	EPlOSAG00000014894	1:15033146-15033182	189	189_X	NOTEST	0	0	0	0	1	1	no
XLOC_001671	XLOC_001671	EPlOSAG00000024527	1:15046430-15046494	189	189_X	NOTEST	0	0	0	0	1	1	no
XLOC_001672	XLOC_001672	EPlOSAG00000008996	1:15049994-15050090	189	189_X	NOTEST	0	0	0	0	1	1	no
XLOC_001673	XLOC_001673	OS01G0367700	1:15059427-15067603	189	189_X	OK	54.3664	38.3258	-0.504398	-1.52464	0.0073	0.0389727	yes
XLOC_001674	XLOC_001674	OS01G0368000	1:15085497-15086919	189	189_X	NOTEST	0.206276	0.19416	-0.0873329	0	1	1	no
XLOC_001675	XLOC_001675	EPlOSAG00000016583	1:15098537-15098688	189	189_X	NOTEST	0	0	0	0	1	1	no
XLOC_001676	XLOC_001676	OS01G0368500	1:15099900-15112071	189	189_X	NOTEST	0	0	0	0	1	1	no
XLOC_001677	XLOC_001677	OS01G0368600	1:15113035-15113731	189	189_X	NOTEST	0	0	0	0	1	1	no
XLOC_001678	XLOC_001678	OS01G0368700	1:15118693-15119756	189	189_X	OK	5.32343	7.62803	0.518954	1.05971	0.0607	0.180862	no
XLOC_001679	XLOC_001679	OS01G0368900	1:15124631-15125396	189	189_X	OK	15.5785	9.39956	-0.728889	-1.5035	0.0095	0.0475276	yes
XLOC_001680	XLOC_001680	EPlOSAG00000010097	1:15126777-15126826	189	189_X	NOTEST	0	0	0	0	1	1	no
XLOC_001681	XLOC_001681	OS01G0369200	1:15146089-15152275	189	189_X	NOTEST	0.20401	0.216185	0.0836268	0	1	1	no
XLOC_001682	XLOC_001682	OS01G0369366	1:15152517-15153876	189	189_X	NOTEST	0.0153292	0.000115467	-7.05267	0	1	1	no
XLOC_001683	XLOC_001683	EPlOSAG00000014076	1:15160188-15160244	189	189_X	NOTEST	0	0	0	0	1	1	no
XLOC_001684	XLOC_001684	OS01G0369500	1:15160442-15161605	189	189_X	NOTEST	0	0	0	0	1	1	no
XLOC_001685	XLOC_001685	OS01G0369600	1:15161785-15166115	189	189_X	OK	10.1345	7.29266	-0.474759	-1.20482	0.0379	0.130367	no
XLOC_001686	XLOC_001686	OS01G0369800	1:15170605-15171053	189	189_X	NOTEST	1.86908e-07	1.38314e-06	2.88755	0	1	1	no
XLOC_001687	XLOC_001687	OS01G0369950	1:15185336-15188091	189	189_X	NOTEST	4.57591e-13	0.287989	39.1951	0	1	1	no
XLOC_001688	XLOC_001688	EPlOSAG00000022862	1:15194773-15194833	189	189_X	NOTEST	0	0	0	0	1	1	no
XLOC_001689	XLOC_001689	OS01G0370400	1:15217032-15217959	189	189_X	NOTEST	0	0.0838874	inf	0	1	1	no
XLOC_001690	XLOC_001690	EPlOSAG00000022751	1:15233048-15233065	189	189_X	NOTEST	0	0	0	0	1	1	no
XLOC_001691	XLOC_001691	OS01G0370600	1:15234445-15234693	189	189_X	NOTEST	0	0	0	0	1	1	no
XLOC_001692	XLOC_001692	EPlOSAG00000020004	1:15239827-15239891	189	189_X	NOTEST	0	0	0	0	1	1	no
XLOC_001693	XLOC_001693	EPlOSAG00000021914	1:15254349-15254409	189	189_X	NOTEST	0	0	0	0	1	1	no
XLOC_001694	XLOC_001694	OS01G0370750	1:15258673-15260303	189	189_X	NOTEST	0.0989731	0.0862461	-0.198578	0	1	1	no
XLOC_001695	XLOC_001695	EPlOSAG00000010181	1:15266885-15266956	189	189_X	NOTEST	0	0	0	0	1	1	no
XLOC_001696	XLOC_001696	EPlOSAG00000002641	1:15268866-15269018	189	189_X	NOTEST	0	0	0	0	1	1	no
XLOC_001697	XLOC_001697	OS01G0371300	1:15281380-15282975	189	189_X	NOTEST	2.89349e-07	1.15453e-05	5.31835	0	1	1	no
XLOC_001698	XLOC_001698	OS01G0371400	1:15289214-15291315	189	189_X	NOTEST	0	0	0	0	1	1	no
XLOC_001699	XLOC_001699	OS01G0371500	1:15291669-15294409	189	189_X	OK	0.071766	0.517062	2.84897	1.52269	0.16165	0.344957	no
XLOC_001700	XLOC_001700	EPlOSAG00000022759	1:15296598-15296626	189	189_X	NOTEST	0	0	0	0	1	1	no
XLOC_001701	XLOC_001701	EPlOSAG00000022000	1:15315086-15315123	189	189_X	NOTEST	0	0	0	0	1	1	no
XLOC_001702	XLOC_001702	EPlOSAG00000017400	1:15334424-15334448	189	189_X	NOTEST	0	0	0	0	1	1	no
XLOC_001703	XLOC_001703	OS01G0372350	1:15338067-15342712	189	189_X	OK	4.33352	6.07076	0.486337	1.064	0.06735	0.19366	no
XLOC_001704	XLOC_001704	OS01G0372400	1:15344380-15345409	189	189_X	OK	2.38157	6.83295	1.5206	2.4099	0.00025	0.00254639	yes
XLOC_001705	XLOC_001705	OS01G0372866	1:15357072-15360597	189	189_X	NOTEST	2.27806e-07	4.08782e-07	0.843526	0	1	1	no
XLOC_001706	XLOC_001706	EPlOSAG00000014793	1:15357417-15357456	189	189_X	NOTEST	0	0	0	0	1	1	no
XLOC_001707	XLOC_001707	-	1:15377885-15380133	189	189_X	OK	0.347492	0.630131	0.858672	0.653964	0.22125	0.420298	no
XLOC_001708	XLOC_001708	EPlOSAG00000012790	1:15382238-15382325	189	189_X	NOTEST	0	0	0	0	1	1	no
XLOC_001709	XLOC_001709	OS01G0373500	1:15393438-15395768	189	189_X	NOTEST	0.014617	0	-inf	0	1	1	no
XLOC_001710	XLOC_001710	OS01G0374000	1:15410788-15412081	189	189_X	NOTEST	0	0	0	0	1	1	no
XLOC_001711	XLOC_001711	EPlOSAG00000005284	1:15426486-15426519	189	189_X	NOTEST	0	0	0	0	1	1	no
XLOC_001712	XLOC_001712	EPlOSAG00000012271	1:15427972-15428103	189	189_X	NOTEST	0	0	0	0	1	1	no
XLOC_001713	XLOC_001713	EPlOSAG00000004906	1:15442411-15442454	189	189_X	NOTEST	0	0	0	0	1	1	no
XLOC_001714	XLOC_001714	OS01G0374600	1:15445662-15447633	189	189_X	NOTEST	0	0.0522651	inf	0	1	1	no
XLOC_001715	XLOC_001715	EPlOSAG00000011974	1:15453346-15453514	189	189_X	NOTEST	0	0	0	0	1	1	no
XLOC_001716	XLOC_001716	OS01G0374900	1:15453686-15457657	189	189_X	OK	17.5793	23.4544	0.41598	1.1509	0.0469	0.151914	no
XLOC_001717	XLOC_001717	EPlOSAG00000043125	1:15473770-15473877	189	189_X	NOTEST	0	0	0	0	1	1	no
XLOC_001718	XLOC_001718	OS01G0375200	1:15479968-15493484	189	189_X	OK	3.04934	4.83005	0.663544	1.27269	0.02715	0.102908	no
XLOC_001719	XLOC_001719	OS01G0375500	1:15495834-15512806	189	189_X	OK	3.21765	6.21751	0.950328	1.76913	0.0011	0.00875748	yes
XLOC_001720	XLOC_001720	EPlOSAG00000015094	1:15504356-15504401	189	189_X	NOTEST	0	0	0	0	1	1	no
XLOC_001721	XLOC_001721	EPlOSAG00000010365	1:15538352-15538403	189	189_X	NOTEST	0	0	0	0	1	1	no
XLOC_001722	XLOC_001722	OS01G0376200	1:15541978-15544051	189	189_X	OK	8.57378	6.10586	-0.489737	-0.982017	0.088	0.232458	no
XLOC_001723	XLOC_001723	EPlOSAG00000019195	1:15548705-15548849	189	189_X	NOTEST	0	0	0	0	1	1	no
XLOC_001724	XLOC_001724	OS01G0376600	1:15562767-15563289	189	189_X	NOTEST	0.057058	0.374172	2.7132	0	1	1	no
XLOC_001725	XLOC_001725	OS01G0377250	1:15581777-15585711	189	189_X	OK	1.5853	1.25522	-0.336817	-0.199765	0.73605	0.860954	no
XLOC_001726	XLOC_001726	EPlOSAG00000032888	1:15595590-15595696	189	189_X	NOTEST	0	0	0	0	1	1	no
XLOC_001727	XLOC_001727	EPlOSAG00000022186	1:15608003-15608053	189	189_X	NOTEST	0	0	0	0	1	1	no
XLOC_001728	XLOC_001728	OS01G0377700	1:15644974-15649392	189	189_X	OK	20.6623	23.5267	0.187302	0.535399	0.34055	0.547822	no
XLOC_001729	XLOC_001729	EPlOSAG00000021054	1:15705095-15705236	189	189_X	NOTEST	0	0	0	0	1	1	no
XLOC_001730	XLOC_001730	EPlOSAG00000007910	1:15717805-15717908	189	189_X	NOTEST	0	0	0	0	1	1	no
XLOC_001731	XLOC_001731	OS01G0379101	1:15760508-15763103	189	189_X	OK	1.7687	1.5893	-0.154293	-0.175538	0.7566	0.873745	no
XLOC_001732	XLOC_001732	EPlOSAG00000004404,EPlOSAG00000011568	1:15776939-15777057	189	189_X	NOTEST	0	0	0	0	1	1	no
XLOC_001733	XLOC_001733	OS01G0379400	1:15777301-15780996	189	189_X	OK	2.7602	3.31664	0.264948	0.483455	0.37995	0.587439	no
XLOC_001734	XLOC_001734	EPlOSAG00000007942	1:15786860-15786922	189	189_X	NOTEST	0	0	0	0	1	1	no
XLOC_001735	XLOC_001735	EPlOSAG00000025942	1:15797272-15797480	189	189_X	NOTEST	0	0	0	0	1	1	no
XLOC_001736	XLOC_001736	OS01G0379800	1:15798713-15802130	189	189_X	NOTEST	0	0	0	0	1	1	no
XLOC_001737	XLOC_001737	EPlOSAG00000004390	1:15829189-15829379	189	189_X	NOTEST	0	0	0	0	1	1	no
XLOC_001738	XLOC_001738	EPlOSAG00000052684	1:15838898-15838963	189	189_X	NOTEST	0	0	0	0	1	1	no
XLOC_001739	XLOC_001739	EPlOSAG00000020324	1:15850885-15850934	189	189_X	NOTEST	0	0	0	0	1	1	no
XLOC_001740	XLOC_001740	OS01G0380800	1:15853158-15854437	189	189_X	NOTEST	0	0	0	0	1	1	no
XLOC_001741	XLOC_001741	EPlOSAG00000018065	1:15855254-15855327	189	189_X	NOTEST	0	0	0	0	1	1	no
XLOC_001742	XLOC_001742	EPlOSAG00000019523	1:15866553-15866614	189	189_X	NOTEST	0	0	0	0	1	1	no
XLOC_001743	XLOC_001743	EPlOSAG00000004161	1:15871608-15871655	189	189_X	NOTEST	0	0	0	0	1	1	no
XLOC_001744	XLOC_001744	EPlOSAG00000019581	1:15875496-15875554	189	189_X	NOTEST	0	0	0	0	1	1	no
XLOC_001745	XLOC_001745	EPlOSAG00000020003	1:15901849-15901913	189	189_X	NOTEST	0	0	0	0	1	1	no
XLOC_001746	XLOC_001746	EPlOSAG00000051289	1:15913939-15914065	189	189_X	NOTEST	0	0	0	0	1	1	no
XLOC_001747	XLOC_001747	OS01G0382000	1:15933581-15959489	189	189_X	OK	0.312599	29.492	6.55986	2.1152	0.04075	0.137617	no
XLOC_001748	XLOC_001748	EPlOSAG00000000428	1:15937531-15937589	189	189_X	NOTEST	0	0	0	0	1	1	no
XLOC_001749	XLOC_001749	OS01G0382200	1:15948833-15953007	189	189_X	NOTEST	0	0.0536531	inf	0	1	1	no
XLOC_001750	XLOC_001750	EPlOSAG00000026249	1:15957910-15957992	189	189_X	NOTEST	0	0	0	0	1	1	no
XLOC_001751	XLOC_001751	EPlOSAG00000049126	1:15958532-15958631	189	189_X	NOTEST	0	0	0	0	1	1	no
XLOC_001752	XLOC_001752	OS01G0382700	1:15975264-15980622	189	189_X	OK	97.664	68.7226	-0.507043	-1.44808	0.0129	0.0596235	no
XLOC_001753	XLOC_001753	EPlOSAG00000027368	1:15980802-15980907	189	189_X	NOTEST	0	0	0	0	1	1	no
XLOC_001754	XLOC_001754	OS01G0382900	1:15992647-15997238	189	189_X	OK	2.96947	5.1419	0.792096	1.52309	0.00845	0.04354	yes
XLOC_001755	XLOC_001755	EPlOSAG00000013785	1:16023687-16023722	189	189_X	NOTEST	0	0	0	0	1	1	no
XLOC_001756	XLOC_001756	OS01G0383700,OS01G0383900	1:16046427-16067709	189	189_X	OK	193.918	86.7482	-1.16054	-2.75572	5e-05	0.00061983	yes
XLOC_001757	XLOC_001757	EPlOSAG00000018557	1:16071318-16071454	189	189_X	NOTEST	0	0	0	0	1	1	no
XLOC_001758	XLOC_001758	EPlOSAG00000036476	1:16085628-16085700	189	189_X	NOTEST	0	0	0	0	1	1	no
XLOC_001759	XLOC_001759	OS01G0384300	1:16086518-16088908	189	189_X	OK	3.55402	4.45677	0.326547	0.728104	0.20715	0.403794	no
XLOC_001760	XLOC_001760	OS01G0384375	1:16097450-16101605	189	189_X	NOTEST	0	0	0	0	1	1	no
XLOC_001761	XLOC_001761	EPlOSAG00000010582	1:16107611-16107684	189	189_X	NOTEST	0	0	0	0	1	1	no
XLOC_001762	XLOC_001762	EPlOSAG00000012060	1:16112784-16112917	189	189_X	NOTEST	0	0	0	0	1	1	no
XLOC_001763	XLOC_001763	OS01G0384800	1:16130209-16132430	189	189_X	OK	50.6905	63.7357	0.330387	0.920463	0.10925	0.269204	no
XLOC_001764	XLOC_001764	EPlOSAG00000045034	1:16132800-16133066	189	189_X	NOTEST	0	0	0	0	1	1	no
XLOC_001765	XLOC_001765	OS01G0384901	1:16135873-16141845	189	189_X	NOTEST	0	0	0	0	1	1	no
XLOC_001766	XLOC_001766	EPlOSAG00000018228	1:16146309-16146360	189	189_X	NOTEST	0	0	0	0	1	1	no
XLOC_001767	XLOC_001767	-	1:16202332-16205287	189	189_X	OK	9.04256	7.62341	-0.246295	-0.578166	0.31435	0.521586	no
XLOC_001768	XLOC_001768	OS01G0386600	1:16227573-16227890	189	189_X	OK	3.11159	4.07083	0.387672	0.275938	0.63035	0.791258	no
XLOC_001769	XLOC_001769	EPlOSAG00000045511	1:16230274-16230548	189	189_X	NOTEST	0	0	0	0	1	1	no
XLOC_001770	XLOC_001770	EPlOSAG00000045122	1:16231371-16231645	189	189_X	NOTEST	0	0	0	0	1	1	no
XLOC_001771	XLOC_001771	EPlOSAG00000044156	1:16231712-16231800	189	189_X	NOTEST	0	0	0	0	1	1	no
XLOC_001772	XLOC_001772	OS01G0386700	1:16232122-16234521	189	189_X	OK	232.039	156.39	-0.569222	-1.62215	0.00485	0.0284865	yes
XLOC_001773	XLOC_001773	EPlOSAG00000016098	1:16246788-16246823	189	189_X	NOTEST	0	0	0	0	1	1	no
XLOC_001774	XLOC_001774	EPlOSAG00000032777	1:16250065-16250171	189	189_X	NOTEST	0	0	0	0	1	1	no
XLOC_001775	XLOC_001775	-	1:16253715-16256968	189	189_X	NOTEST	0.117801	0.415456	1.81835	0	1	1	no
XLOC_001776	XLOC_001776	EPlOSAG00000019875,OS01G0387133	1:16265672-16280437	189	189_X	OK	2.06838	2.63439	0.348971	0.362611	0.528	0.714485	no
XLOC_001777	XLOC_001777	EPlOSAG00000019875	1:16272689-16272761	189	189_X	NOTEST	0	0	0	0	1	1	no
XLOC_001778	XLOC_001778	OS01G0387566	1:16315793-16318736	189	189_X	NOTEST	0	0	0	0	1	1	no
XLOC_001779	XLOC_001779	OS01G0387865	1:16322731-16326809	189	189_X	NOTEST	0.0098403	0.0281034	1.51397	0	1	1	no
XLOC_001780	XLOC_001780	OS01G0388500	1:16364801-16389919	189	189_X	OK	38.2122	16.8814	-1.1786	-1.6896	0.0028	0.018492	yes
XLOC_001781	XLOC_001781	EPlOSAG00000042197	1:16383805-16383961	189	189_X	NOTEST	0	0	0	0	1	1	no
XLOC_001782	XLOC_001782	EPlOSAG00000015459	1:16391049-16391104	189	189_X	NOTEST	0	0	0	0	1	1	no
XLOC_001783	XLOC_001783	EPlOSAG00000033972	1:16392399-16392514	189	189_X	NOTEST	0	0	0	0	1	1	no
XLOC_001784	XLOC_001784	OS01G0389200	1:16415043-16416009	189	189_X	OK	0.113463	2.68597	4.56515	3.46801	0.013	0.0599822	no
XLOC_001785	XLOC_001785	OS01G0389700	1:16435858-16436778	189	189_X	OK	4.37547	18.6955	2.09518	4.16382	5e-05	0.00061983	yes
XLOC_001786	XLOC_001786	EPlOSAG00000051864	1:16451164-16451249	189	189_X	NOTEST	0	0	0	0	1	1	no
XLOC_001787	XLOC_001787	EPlOSAG00000011458	1:16456854-16456898	189	189_X	NOTEST	0	0	0	0	1	1	no
XLOC_001788	XLOC_001788	EPlOSAG00000002811	1:16464161-16464246	189	189_X	NOTEST	0	0	0	0	1	1	no
XLOC_001789	XLOC_001789	OS01G0390400	1:16479183-16494362	189	189_X	OK	29.7603	21.4267	-0.473984	-1.01327	0.07605	0.210974	no
XLOC_001790	XLOC_001790	OS01G0390600	1:16495285-16503654	189	189_X	OK	3.72933	4.06194	0.123251	0.299387	0.59815	0.767521	no
XLOC_001791	XLOC_001791	EPlOSAG00000037168	1:16501346-16501455	189	189_X	NOTEST	0	0	0	0	1	1	no
XLOC_001792	XLOC_001792	EPlOSAG00000053156	1:16516201-16516274	189	189_X	NOTEST	0	0	0	0	1	1	no
XLOC_001793	XLOC_001793	EPlOSAG00000034534	1:16519223-16519358	189	189_X	NOTEST	0	0	0	0	1	1	no
XLOC_001794	XLOC_001794	OS01G0391500	1:16588798-16597676	189	189_X	OK	12.8749	10.7349	-0.262242	-0.667432	0.24465	0.447161	no
XLOC_001795	XLOC_001795	EPlOSAG00000041874	1:16609967-16610071	189	189_X	NOTEST	0	0	0	0	1	1	no
XLOC_001796	XLOC_001796	EPlOSAG00000024042	1:16625754-16625814	189	189_X	NOTEST	0	0	0	0	1	1	no
XLOC_001797	XLOC_001797	EPlOSAG00000021829	1:16640601-16640632	189	189_X	NOTEST	0	0	0	0	1	1	no
XLOC_001798	XLOC_001798	EPlOSAG00000013209,EPlOSAG00000013298,EPlOSAG00000025999	1:16654619-16654800	189	189_X	NOTEST	0	0	0	0	1	1	no
XLOC_001799	XLOC_001799	OS01G0392100	1:16659734-16664415	189	189_X	OK	16.451	12.0707	-0.446662	-1.00318	0.08485	0.227402	no
XLOC_001800	XLOC_001800	EPlOSAG00000002267	1:16671751-16671883	189	189_X	NOTEST	0	0	0	0	1	1	no
XLOC_001801	XLOC_001801	EPlOSAG00000028515	1:16672091-16672217	189	189_X	NOTEST	0	0	0	0	1	1	no
XLOC_001802	XLOC_001802	OS01G0392600	1:16693833-16700643	189	189_X	OK	6.77961	1.53204	-2.14575	-3.58158	5e-05	0.00061983	yes
XLOC_001803	XLOC_001803	EPlOSAG00000004944	1:16703848-16703910	189	189_X	NOTEST	0	0	0	0	1	1	no
XLOC_001804	XLOC_001804	EPlOSAG00000045222	1:16704312-16704566	189	189_X	NOTEST	0	0	0	0	1	1	no
XLOC_001805	XLOC_001805	OS01G0392800	1:16706026-16709607	189	189_X	OK	15.4971	18.7363	0.273839	0.716792	0.2027	0.398017	no
XLOC_001806	XLOC_001806	OS01G0393000	1:16716518-16761421	189	189_X	OK	81.9843	60.9834	-0.426933	-1.26617	0.0236	0.0931744	no
XLOC_001807	XLOC_001807	OS01G0393200	1:16721664-16722131	189	189_X	NOTEST	0	0	0	0	1	1	no
XLOC_001808	XLOC_001808	OS01G0393400	1:16731979-16733411	189	189_X	NOTEST	0.136736	0	-inf	0	1	1	no
XLOC_001809	XLOC_001809	EPlOSAG00000006923	1:16736565-16736623	189	189_X	NOTEST	0	0	0	0	1	1	no
XLOC_001810	XLOC_001810	EPlOSAG00000007161	1:16772440-16772559	189	189_X	NOTEST	0	0	0	0	1	1	no
XLOC_001811	XLOC_001811	EPlOSAG00000052300	1:16779830-16780004	189	189_X	NOTEST	0	0	0	0	1	1	no
XLOC_001812	XLOC_001812	EPlOSAG00000015943	1:16845017-16845084	189	189_X	NOTEST	0	0	0	0	1	1	no
XLOC_001813	XLOC_001813	EPlOSAG00000007899	1:16845522-16845608	189	189_X	NOTEST	0	0	0	0	1	1	no
XLOC_001814	XLOC_001814	EPlOSAG00000008384	1:16845875-16845920	189	189_X	NOTEST	0	0	0	0	1	1	no
XLOC_001815	XLOC_001815	EPlOSAG00000014480	1:16887728-16887810	189	189_X	NOTEST	0	0	0	0	1	1	no
XLOC_001816	XLOC_001816	EPlOSAG00000007108	1:16910447-16910566	189	189_X	NOTEST	0	0	0	0	1	1	no
XLOC_001817	XLOC_001817	EPlOSAG00000052290	1:16912918-16913092	189	189_X	NOTEST	0	0	0	0	1	1	no
XLOC_001818	XLOC_001818	OS01G0495200	1:16928574-16929545	189	189_X	NOTEST	0	0	0	0	1	1	no
XLOC_001819	XLOC_001819	EPlOSAG00000022441	1:16940349-16940399	189	189_X	NOTEST	0	0	0	0	1	1	no
XLOC_001820	XLOC_001820	EPlOSAG00000015941	1:16959152-16959219	189	189_X	NOTEST	0	0	0	0	1	1	no
XLOC_001821	XLOC_001821	EPlOSAG00000007888	1:16959657-16959743	189	189_X	NOTEST	0	0	0	0	1	1	no
XLOC_001822	XLOC_001822	EPlOSAG00000008383	1:16960011-16960056	189	189_X	NOTEST	0	0	0	0	1	1	no
XLOC_001823	XLOC_001823	EPlOSAG00000017236	1:16976330-16976366	189	189_X	NOTEST	0	0	0	0	1	1	no
XLOC_001824	XLOC_001824	EPlOSAG00000014479	1:16977145-16977227	189	189_X	NOTEST	0	0	0	0	1	1	no
XLOC_001825	XLOC_001825	OS01G0444100	1:16982700-16982963	189	189_X	NOTEST	0	0	0	0	1	1	no
XLOC_001826	XLOC_001826	EPlOSAG00000052638	1:16997818-16997911	189	189_X	NOTEST	0	0	0	0	1	1	no
XLOC_001827	XLOC_001827	OS01G0495900	1:17012530-17016327	189	189_X	OK	40.0764	35.5397	-0.173318	-0.525628	0.35735	0.564966	no
XLOC_001828	XLOC_001828	EPlOSAG00000052148	1:17049333-17049435	189	189_X	NOTEST	0	0	0	0	1	1	no
XLOC_001829	XLOC_001829	EPlOSAG00000015600	1:17067895-17067964	189	189_X	NOTEST	0	0	0	0	1	1	no
XLOC_001830	XLOC_001830	EPlOSAG00000052072	1:17125656-17125738	189	189_X	NOTEST	0	0	0	0	1	1	no
XLOC_001831	XLOC_001831	EPlOSAG00000031655	1:17136975-17137081	189	189_X	NOTEST	0	0	0	0	1	1	no
XLOC_001832	XLOC_001832	EPlOSAG00000014489	1:17146893-17146976	189	189_X	NOTEST	0	0	0	0	1	1	no
XLOC_001833	XLOC_001833	OS01G0498200	1:17151733-17157921	189	189_X	OK	81.9908	54.0031	-0.60242	-1.545	0.00625	0.0345456	yes
XLOC_001834	XLOC_001834	OS01G0498802	1:17177800-17180448	189	189_X	NOTEST	0	0.0822972	inf	0	1	1	no
XLOC_001835	XLOC_001835	EPlOSAG00000023706	1:17189969-17189998	189	189_X	NOTEST	0	0	0	0	1	1	no
XLOC_001836	XLOC_001836	EPlOSAG00000042234	1:17214430-17214595	189	189_X	NOTEST	0	0	0	0	1	1	no
XLOC_001837	XLOC_001837	EPlOSAG00000014212	1:17225534-17230069	189	189_X	NOTEST	0.443419	0.125274	-1.82358	0	1	1	no
XLOC_001838	XLOC_001838	EPlOSAG00000052717	1:17237126-17237189	189	189_X	NOTEST	0	0	0	0	1	1	no
XLOC_001839	XLOC_001839	OS01G0500400	1:17261917-17263538	189	189_X	OK	0.734276	0.69632	-0.0765721	-0.0848853	0.87935	0.942387	no
XLOC_001840	XLOC_001840	EPlOSAG00000034993	1:17265452-17265568	189	189_X	NOTEST	0	0	0	0	1	1	no
XLOC_001841	XLOC_001841	EPlOSAG00000009894	1:17267083-17267225	189	189_X	NOTEST	0	0	0	0	1	1	no
XLOC_001842	XLOC_001842	EPlOSAG00000014460	1:17298665-17298755	189	189_X	NOTEST	0	0	0	0	1	1	no
XLOC_001843	XLOC_001843	OS01G0500825,OS01G0500900	1:17301041-17308267	189	189_X	OK	7.49812	8.20773	0.130454	0.309907	0.59705	0.766623	no
XLOC_001844	XLOC_001844	EPlOSAG00000027352	1:17323040-17323097	189	189_X	NOTEST	0	0	0	0	1	1	no
XLOC_001845	XLOC_001845	EPlOSAG00000025023	1:17345408-17345542	189	189_X	NOTEST	0	0	0	0	1	1	no
XLOC_001846	XLOC_001846	OS01G0501800	1:17349338-17350785	189	189_X	OK	1390.9	1296.15	-0.101779	-0.190244	0.74065	0.864095	no
XLOC_001847	XLOC_001847	EPlOSAG00000015257	1:17357919-17357969	189	189_X	NOTEST	0	0	0	0	1	1	no
XLOC_001848	XLOC_001848	OS01G0502300	1:17384240-17387239	189	189_X	NOTEST	0	0.122961	inf	0	1	1	no
XLOC_001849	XLOC_001849	OS01G0502400	1:17394305-17404420	189	189_X	OK	34.791	36.7713	0.0798662	0.241686	0.6768	0.821176	no
XLOC_001850	XLOC_001850	OS01G0502700	1:17413599-17421291	189	189_X	OK	3.97123	4.51887	0.186378	0.321146	0.57725	0.751913	no
XLOC_001851	XLOC_001851	EPlOSAG00000010834	1:17439489-17439554	189	189_X	NOTEST	0	0	0	0	1	1	no
XLOC_001852	XLOC_001852	EPlOSAG00000014541	1:17457329-17457400	189	189_X	NOTEST	0	0	0	0	1	1	no
XLOC_001853	XLOC_001853	EPlOSAG00000014637	1:17463181-17463235	189	189_X	NOTEST	0	0	0	0	1	1	no
XLOC_001854	XLOC_001854	EPlOSAG00000025175	1:17472353-17472427	189	189_X	NOTEST	0	0	0	0	1	1	no
XLOC_001855	XLOC_001855	-	1:17485193-17488967	189	189_X	OK	0.782426	0.958925	0.293465	0.346587	0.5312	0.716883	no
XLOC_001856	XLOC_001856	EPlOSAG00000039665	1:17500588-17500872	189	189_X	NOTEST	0	0	0	0	1	1	no
XLOC_001857	XLOC_001857	EPlOSAG00000014810	1:17528238-17528274	189	189_X	NOTEST	0	0	0	0	1	1	no
XLOC_001858	XLOC_001858	OS01G0505400	1:17560750-17564889	189	189_X	OK	81.3855	75.2679	-0.112737	-0.326311	0.56575	0.743023	no
XLOC_001859	XLOC_001859	EPlOSAG00000050252	1:17580298-17580372	189	189_X	NOTEST	0	0	0	0	1	1	no
XLOC_001860	XLOC_001860	OS01G0505600	1:17581215-17582104	189	189_X	NOTEST	0.24129	0.335157	0.474069	0	1	1	no
XLOC_001861	XLOC_001861	OS01G0505700	1:17583570-17586325	189	189_X	OK	6.75962	6.01618	-0.168095	-0.365843	0.52155	0.709102	no
XLOC_001862	XLOC_001862	EPlOSAG00000015297	1:17585740-17585805	189	189_X	NOTEST	0	0	0	0	1	1	no
XLOC_001863	XLOC_001863	EPlOSAG00000036818	1:17596747-17596835	189	189_X	NOTEST	0	0	0	0	1	1	no
XLOC_001864	XLOC_001864	OS01G0506100	1:17605170-17608454	189	189_X	OK	3.64982	3.82305	0.0668982	0.145541	0.79945	0.899773	no
XLOC_001865	XLOC_001865	EPlOSAG00000037169	1:17611376-17611477	189	189_X	NOTEST	0	0	0	0	1	1	no
XLOC_001866	XLOC_001866	EPlOSAG00000007044	1:17613280-17613343	189	189_X	NOTEST	0	0	0	0	1	1	no
XLOC_001867	XLOC_001867	EPlOSAG00000042011	1:17621248-17621409	189	189_X	NOTEST	0	0	0	0	1	1	no
XLOC_001868	XLOC_001868	EPlOSAG00000014135	1:17624670-17624728	189	189_X	NOTEST	0	0	0	0	1	1	no
XLOC_001869	XLOC_001869	EPlOSAG00000007941	1:17634488-17634550	189	189_X	NOTEST	0	0	0	0	1	1	no
XLOC_001870	XLOC_001870	EPlOSAG00000041888	1:17656112-17656276	189	189_X	NOTEST	0	0	0	0	1	1	no
XLOC_001871	XLOC_001871	EPlOSAG00000003998	1:17674249-17674314	189	189_X	NOTEST	0	0	0	0	1	1	no
XLOC_001872	XLOC_001872	EPlOSAG00000007516	1:17675519-17675576	189	189_X	NOTEST	0	0	0	0	1	1	no
XLOC_001873	XLOC_001873	EPlOSAG00000011395	1:17676036-17676127	189	189_X	NOTEST	0	0	0	0	1	1	no
XLOC_001874	XLOC_001874	OS01G0507000	1:17681439-17683119	189	189_X	OK	23.1159	19.1129	-0.274339	-0.517096	0.362	0.569334	no
XLOC_001875	XLOC_001875	EPlOSAG00000051686	1:17685347-17685412	189	189_X	NOTEST	0	0	0	0	1	1	no
XLOC_001876	XLOC_001876	OS01G0507300	1:17696888-17706381	189	189_X	OK	16.5418	16.3045	-0.0208442	-0.0563714	0.9216	0.962289	no
XLOC_001877	XLOC_001877	OS01G0507500	1:17708766-17713352	189	189_X	OK	50.3534	40.7495	-0.305307	-0.922715	0.1076	0.266391	no
XLOC_001878	XLOC_001878	EPlOSAG00000037878	1:17713475-17713609	189	189_X	NOTEST	0	0	0	0	1	1	no
XLOC_001879	XLOC_001879	EPlOSAG00000002289	1:17716411-17716551	189	189_X	NOTEST	0	0	0	0	1	1	no
XLOC_001880	XLOC_001880	EPlOSAG00000045852	1:17722103-17722378	189	189_X	NOTEST	0	0	0	0	1	1	no
XLOC_001881	XLOC_001881	EPlOSAG00000033009	1:17728206-17728330	189	189_X	NOTEST	0	0	0	0	1	1	no
XLOC_001882	XLOC_001882	OS01G0507700	1:17740801-17742280	189	189_X	OK	49.5135	80.8431	0.707303	2.12237	0.0001	0.00114267	yes
XLOC_001883	XLOC_001883	OS01G0507900	1:17746363-17752009	189	189_X	OK	40.3117	41.9733	0.0582733	0.170542	0.7681	0.880779	no
XLOC_001884	XLOC_001884	OS01G0508000	1:17756075-17765023	189	189_X	OK	8.06809	14.2988	0.825592	1.57695	0.00695	0.0375702	yes
XLOC_001885	XLOC_001885	OS01G0508100	1:17767883-17768453	189	189_X	OK	0.640636	5.66123	3.14354	2.89445	0.00085	0.00709776	yes
XLOC_001886	XLOC_001886	EPlOSAG00000021273	1:17771672-17771715	189	189_X	NOTEST	0	0	0	0	1	1	no
XLOC_001887	XLOC_001887	EPlOSAG00000022193	1:17780816-17780866	189	189_X	NOTEST	0	0	0	0	1	1	no
XLOC_001888	XLOC_001888	OS01G0508300	1:17792209-17794497	189	189_X	OK	10.7628	16.1371	0.584332	1.2654	0.02735	0.103422	no
XLOC_001889	XLOC_001889	EPlOSAG00000020829	1:17795167-17795220	189	189_X	NOTEST	0	0	0	0	1	1	no
XLOC_001890	XLOC_001890	OS01G0508500	1:17798170-17799107	189	189_X	OK	4.17751	35.0715	3.06958	5.27572	5e-05	0.00061983	yes
XLOC_001891	XLOC_001891	EPlOSAG00000031710	1:17808782-17808888	189	189_X	NOTEST	0	0	0	0	1	1	no
XLOC_001892	XLOC_001892	EPlOSAG00000045392	1:17845018-17845292	189	189_X	NOTEST	0	0	0	0	1	1	no
XLOC_001893	XLOC_001893	EPlOSAG00000037432	1:17845652-17845730	189	189_X	NOTEST	0	0	0	0	1	1	no
XLOC_001894	XLOC_001894	EPlOSAG00000021392	1:17849852-17849905	189	189_X	NOTEST	0	0	0	0	1	1	no
XLOC_001895	XLOC_001895	EPlOSAG00000007779	1:17851601-17851665	189	189_X	NOTEST	0	0	0	0	1	1	no
XLOC_001896	XLOC_001896	OS01G0509900	1:17894660-17898610	189	189_X	OK	0.158736	0.458566	1.5305	0.718741	0.1693	0.355038	no
XLOC_001897	XLOC_001897	OS01G0510100	1:17904784-17910064	189	189_X	OK	59.6832	56.4794	-0.0795996	-0.239076	0.67905	0.822622	no
XLOC_001898	XLOC_001898	EPlOSAG00000031690	1:17914562-17914673	189	189_X	NOTEST	0	0	0	0	1	1	no
XLOC_001899	XLOC_001899	OS01G0510500	1:17932369-17947291	189	189_X	OK	14.2086	13.1646	-0.110099	-0.291156	0.6162	0.780993	no
XLOC_001900	XLOC_001900	EPlOSAG00000006939	1:17934297-17934411	189	189_X	NOTEST	0	0	0	0	1	1	no
XLOC_001901	XLOC_001901	EPlOSAG00000007846	1:17953484-17953548	189	189_X	NOTEST	0	0	0	0	1	1	no
XLOC_001902	XLOC_001902	EPlOSAG00000034696	1:17956064-17956159	189	189_X	NOTEST	0	0	0	0	1	1	no
XLOC_001903	XLOC_001903	EPlOSAG00000041138	1:17958165-17958297	189	189_X	NOTEST	0	0	0	0	1	1	no
XLOC_001904	XLOC_001904	EPlOSAG00000031229	1:17958530-17958643	189	189_X	NOTEST	0	0	0	0	1	1	no
XLOC_001905	XLOC_001905	OS01G0510701	1:17959019-17960674	189	189_X	OK	4.79625	5.63131	0.231564	0.334398	0.55335	0.733831	no
XLOC_001906	XLOC_001906	OS01G0510901	1:17967782-17973329	189	189_X	OK	0.816053	0.250949	-1.70127	-0.860487	0.31845	0.526071	no
XLOC_001907	XLOC_001907	OS01G0511000	1:17975852-17978032	189	189_X	OK	1.34054	19.2813	3.84631	6.03746	5e-05	0.00061983	yes
XLOC_001908	XLOC_001908	EPlOSAG00000040438	1:17999936-18000097	189	189_X	NOTEST	0	0	0	0	1	1	no
XLOC_001909	XLOC_001909	OS01G0511400	1:18004602-18008011	189	189_X	NOTEST	0	0	0	0	1	1	no
XLOC_001910	XLOC_001910	-	1:18011906-18012713	189	189_X	OK	0.832997	0.772048	-0.10962	-0.0968217	0.87155	0.937404	no
XLOC_001911	XLOC_001911	EPlOSAG00000009783	1:18021422-18021517	189	189_X	NOTEST	0	0	0	0	1	1	no
XLOC_001912	XLOC_001912	EPlOSAG00000009819	1:18021729-18021824	189	189_X	NOTEST	0	0	0	0	1	1	no
XLOC_001913	XLOC_001913	OS01G0511700	1:18021930-18029857	189	189_X	OK	11.1673	10.0863	-0.146877	-0.282996	0.616	0.780822	no
XLOC_001914	XLOC_001914	OS01G0512100	1:18041689-18079545	189	189_X	OK	27.6944	27.311	-0.0201114	-0.0459985	0.9346	0.968187	no
XLOC_001915	XLOC_001915	EPlOSAG00000016341	1:18045041-18045113	189	189_X	NOTEST	0	0	0	0	1	1	no
XLOC_001916	XLOC_001916	OS01G0512200	1:18051553-18054687	189	189_X	OK	7.84494	7.42827	-0.0787358	-0.133546	0.8125	0.90667	no
XLOC_001917	XLOC_001917	EPlOSAG00000034811	1:18054705-18054783	189	189_X	NOTEST	0	0	0	0	1	1	no
XLOC_001918	XLOC_001918	EPlOSAG00000003656,EPlOSAG00000047464,EPlOSAG00000049993	1:18071367-18071519	189	189_X	NOTEST	0	0	0	0	1	1	no
XLOC_001919	XLOC_001919	OS01G0512700	1:18073579-18074311	189	189_X	NOTEST	0	0	0	0	1	1	no
XLOC_001920	XLOC_001920	OS01G0512800	1:18077464-18078185	189	189_X	NOTEST	0	0	0	0	1	1	no
XLOC_001921	XLOC_001921	EPlOSAG00000043109	1:18108676-18108801	189	189_X	NOTEST	0	0	0	0	1	1	no
XLOC_001922	XLOC_001922	OS01G0513400	1:18124934-18128862	189	189_X	OK	40.464	28.8344	-0.488845	-1.44582	0.01215	0.0569434	no
XLOC_001923	XLOC_001923	OS01G0513500	1:18130213-18132766	189	189_X	OK	1.52724	1.37634	-0.150093	-0.193343	0.7433	0.86561	no
XLOC_001924	XLOC_001924	EPlOSAG00000037978	1:18136461-18136622	189	189_X	NOTEST	0	0	0	0	1	1	no
XLOC_001925	XLOC_001925	OS01G0513850	1:18141082-18142581	189	189_X	NOTEST	2.93344e-09	1.09881e-10	-4.73858	0	1	1	no
XLOC_001926	XLOC_001926	EPlOSAG00000037361	1:18143233-18143387	189	189_X	NOTEST	0	0	0	0	1	1	no
XLOC_001927	XLOC_001927	OS01G0513900	1:18150939-18157844	189	189_X	NOTEST	0.00860685	0.0144015	0.742664	0	1	1	no
XLOC_001928	XLOC_001928	EPlOSAG00000047745,EPlOSAG00000048108	1:18161723-18161806	189	189_X	NOTEST	0	0	0	0	1	1	no
XLOC_001929	XLOC_001929	OS01G0514300	1:18163749-18173607	189	189_X	OK	6.72436	6.26009	-0.103215	-0.288815	0.6148	0.779875	no
XLOC_001930	XLOC_001930	OS01G0514450	1:18176854-18179687	189	189_X	NOTEST	0.0797059	0.10564	0.406403	0	1	1	no
XLOC_001931	XLOC_001931	OS01G0514600	1:18186985-18193374	189	189_X	NOTEST	0.0348606	0.0688919	0.982737	0	1	1	no
XLOC_001932	XLOC_001932	EPlOSAG00000005239	1:18197662-18197692	189	189_X	NOTEST	0	0	0	0	1	1	no
XLOC_001933	XLOC_001933	EPlOSAG00000019365	1:18199005-18199110	189	189_X	NOTEST	0	0	0	0	1	1	no
XLOC_001934	XLOC_001934	OS01G0514700	1:18205177-18208214	189	189_X	OK	1.2327	1.33631	0.116434	0.201609	0.72335	0.852671	no
XLOC_001935	XLOC_001935	EPlOSAG00000010833	1:18212868-18212933	189	189_X	NOTEST	0	0	0	0	1	1	no
XLOC_001936	XLOC_001936	EPlOSAG00000004807	1:18221223-18221264	189	189_X	NOTEST	0	0	0	0	1	1	no
XLOC_001937	XLOC_001937	EPlOSAG00000006986	1:18222898-18222996	189	189_X	NOTEST	0	0	0	0	1	1	no
XLOC_001938	XLOC_001938	EPlOSAG00000010120	1:18223111-18223143	189	189_X	NOTEST	0	0	0	0	1	1	no
XLOC_001939	XLOC_001939	EPlOSAG00000017751	1:18228949-18228981	189	189_X	NOTEST	0	0	0	0	1	1	no
XLOC_001940	XLOC_001940	OS01G0515300	1:18229321-18233091	189	189_X	OK	0.385756	1.7934	2.21694	0.601777	0.02015	0.0830929	no
XLOC_001941	XLOC_001941	OS01G0516200	1:18259513-18267127	189	189_X	NOTEST	0	0	0	0	1	1	no
XLOC_001942	XLOC_001942	EPlOSAG00000011839,EPlOSAG00000043459	1:18277820-18277926	189	189_X	NOTEST	0	0	0	0	1	1	no
XLOC_001943	XLOC_001943	EPlOSAG00000016990,EPlOSAG00000051295	1:18282805-18283017	189	189_X	NOTEST	0	0	0	0	1	1	no
XLOC_001944	XLOC_001944	EPlOSAG00000033918	1:18284317-18284428	189	189_X	NOTEST	0	0	0	0	1	1	no
XLOC_001945	XLOC_001945	OS01G0516600,OS01G0516625	1:18284556-18369099	189	189_X	OK	20.9446	27.9908	0.418374	0.826107	0.14895	0.328462	no
XLOC_001946	XLOC_001946	EPlOSAG00000048779	1:18289796-18289851	189	189_X	NOTEST	0	0	0	0	1	1	no
XLOC_001947	XLOC_001947	EPlOSAG00000003257	1:18290759-18290841	189	189_X	NOTEST	0	0	0	0	1	1	no
XLOC_001948	XLOC_001948	OS01G0516700	1:18298132-18298878	189	189_X	OK	1.93748	1.0249	-0.918695	-0.345056	0.6402	0.797775	no
XLOC_001949	XLOC_001949	EPlOSAG00000024041	1:18315851-18315911	189	189_X	NOTEST	0	0	0	0	1	1	no
XLOC_001950	XLOC_001950	EPlOSAG00000032241	1:18324807-18324956	189	189_X	NOTEST	0	0	0	0	1	1	no
XLOC_001951	XLOC_001951	OS01G0517900	1:18370910-18372056	189	189_X	NOTEST	0	0	0	0	1	1	no
XLOC_001952	XLOC_001952	OS01G0518400	1:18390223-18394126	189	189_X	NOTEST	0.245394	0.237057	-0.0498654	0	1	1	no
XLOC_001953	XLOC_001953	OS01G0518550	1:18394494-18401646	189	189_X	NOTEST	0	0	0	0	1	1	no
XLOC_001954	XLOC_001954	EPlOSAG00000020758	1:18412980-18413063	189	189_X	NOTEST	0	0	0	0	1	1	no
XLOC_001955	XLOC_001955	OS01G0518800	1:18416638-18419053	189	189_X	OK	5.08874	4.02222	-0.339318	-0.463802	0.40915	0.613801	no
XLOC_001956	XLOC_001956	OS01G0519400	1:18446947-18448982	189	189_X	OK	37.6483	28.1581	-0.419034	-1.18776	0.03855	0.132113	no
XLOC_001957	XLOC_001957	EPlOSAG00000048019	1:18488738-18488803	189	189_X	NOTEST	0	0	0	0	1	1	no
XLOC_001958	XLOC_001958	EPlOSAG00000022447	1:18492328-18492378	189	189_X	NOTEST	0	0	0	0	1	1	no
XLOC_001959	XLOC_001959	EPlOSAG00000019853	1:18494707-18494789	189	189_X	NOTEST	0	0	0	0	1	1	no
XLOC_001960	XLOC_001960	EPlOSAG00000012218	1:18500748-18500805	189	189_X	NOTEST	0	0	0	0	1	1	no
XLOC_001961	XLOC_001961	EPlOSAG00000014245	1:18501344-18501401	189	189_X	NOTEST	0	0	0	0	1	1	no
XLOC_001962	XLOC_001962	EPlOSAG00000016979	1:18516742-18516974	189	189_X	NOTEST	0	0	0	0	1	1	no
XLOC_001963	XLOC_001963	OS01G0520500	1:18530333-18531309	189	189_X	NOTEST	0	0	0	0	1	1	no
XLOC_001964	XLOC_001964	OS01G0520800	1:18555673-18560385	189	189_X	OK	6.70909	10.6244	0.663191	1.21054	0.03535	0.124166	no
XLOC_001965	XLOC_001965	EPlOSAG00000003068	1:18563600-18563670	189	189_X	NOTEST	0	0	0	0	1	1	no
XLOC_001966	XLOC_001966	OS01G0521200	1:18582397-18588200	189	189_X	OK	18.1414	10.12	-0.842075	-1.86693	0.00065	0.00569199	yes
XLOC_001967	XLOC_001967	OS01G0521400	1:18589915-18598096	189	189_X	OK	20.4593	13.3911	-0.611488	-1.57535	0.0059	0.0330892	yes
XLOC_001968	XLOC_001968	OS01G0521500	1:18601026-18611595	189	189_X	OK	28.7455	26.6021	-0.111798	-0.337166	0.55625	0.735653	no
XLOC_001969	XLOC_001969	OS01G0521600	1:18613736-18616526	189	189_X	NOTEST	0	0	0	0	1	1	no
XLOC_001970	XLOC_001970	-	1:18623820-18624774	189	189_X	OK	1.09556	1.01623	-0.10844	-0.0671431	0.9055	0.954494	no
XLOC_001971	XLOC_001971	EPlOSAG00000012508	1:18624966-18625098	189	189_X	NOTEST	0	0	0	0	1	1	no
XLOC_001972	XLOC_001972	OS01G0522100,OS01G0522400	1:18626121-18652086	189	189_X	OK	0.0324892	1.07051	5.0422	1.60515	0.1021	0.257402	no
XLOC_001973	XLOC_001973	EPlOSAG00000021657	1:18655876-18655913	189	189_X	NOTEST	0	0	0	0	1	1	no
XLOC_001974	XLOC_001974	OS01G0522800	1:18659094-18662684	189	189_X	NOTEST	0	0	0	0	1	1	no
XLOC_001975	XLOC_001975	OS01G0522950	1:18663624-18665275	189	189_X	NOTEST	0	0	0	0	1	1	no
XLOC_001976	XLOC_001976	OS01G0523000	1:18667324-18669012	189	189_X	OK	4.32792	5.27456	0.285378	0.456093	0.4285	0.631277	no
XLOC_001977	XLOC_001977	OS01G0523100	1:18671229-18674473	189	189_X	NOTEST	0.0533036	1.70155e-05	-11.6132	0	1	1	no
XLOC_001978	XLOC_001978	OS01G0523401	1:18687833-18688211	189	189_X	OK	7.44453	3.95333	-0.913114	-0.972189	0.0984	0.251175	no
XLOC_001979	XLOC_001979	EPlOSAG00000010066	1:18689348-18689419	189	189_X	NOTEST	0	0	0	0	1	1	no
XLOC_001980	XLOC_001980	EPlOSAG00000004900	1:18700310-18700384	189	189_X	NOTEST	0	0	0	0	1	1	no
XLOC_001981	XLOC_001981	OS01G0523800	1:18704760-18706173	189	189_X	NOTEST	0	0	0	0	1	1	no
XLOC_001982	XLOC_001982	EPlOSAG00000007759	1:18726834-18726898	189	189_X	NOTEST	0	0	0	0	1	1	no
XLOC_001983	XLOC_001983	EPlOSAG00000007735	1:18742556-18742620	189	189_X	NOTEST	0	0	0	0	1	1	no
XLOC_001984	XLOC_001984	OS01G0524400	1:18749252-18751521	189	189_X	OK	0.321478	1.18586	1.88314	1.84962	0.1474	0.326428	no
XLOC_001985	XLOC_001985	OS01G0524500,OS01G0524700	1:18755229-18774476	189	189_X	OK	54.8918	72.1204	0.393818	0.870272	0.1388	0.314522	no
XLOC_001986	XLOC_001986	EPlOSAG00000000895	1:18773118-18773235	189	189_X	NOTEST	0	0	0	0	1	1	no
XLOC_001987	XLOC_001987	EPlOSAG00000010670	1:18776513-18776539	189	189_X	NOTEST	0	0	0	0	1	1	no
XLOC_001988	XLOC_001988	OS01G0525100	1:18780600-18781392	189	189_X	OK	1.74414	3.69351	1.08248	1.50016	0.0139	0.0631911	no
XLOC_001989	XLOC_001989	EPlOSAG00000047596	1:18784196-18784301	189	189_X	NOTEST	0	0	0	0	1	1	no
XLOC_001990	XLOC_001990	EPlOSAG00000020019	1:18796567-18796625	189	189_X	NOTEST	0	0	0	0	1	1	no
XLOC_001991	XLOC_001991	OS01G0525350	1:18818271-18819071	189	189_X	NOTEST	0	0	0	0	1	1	no
XLOC_001992	XLOC_001992	OS01G0525700	1:18823738-18834467	189	189_X	OK	0.701608	0.866648	0.304782	0.235894	0.77365	0.88424	no
XLOC_001993	XLOC_001993	OS01G0525701	1:18835667-18836039	189	189_X	NOTEST	0	0	0	0	1	1	no
XLOC_001994	XLOC_001994	OS01G0525800	1:18839056-18839612	189	189_X	OK	0.477834	1.97899	2.05018	1.59482	0.0219	0.0883146	no
XLOC_001995	XLOC_001995	EPlOSAG00000040852	1:18845912-18846074	189	189_X	NOTEST	0	0	0	0	1	1	no
XLOC_001996	XLOC_001996	OS01G0526100	1:18847926-18851822	189	189_X	OK	15.1118	14.4688	-0.0627333	-0.168781	0.7714	0.882715	no
XLOC_001997	XLOC_001997	OS01G0526200	1:18853609-18857307	189	189_X	OK	17.4264	18.1508	0.0587585	0.166502	0.77205	0.883249	no
XLOC_001998	XLOC_001998	EPlOSAG00000047403	1:18868223-18868317	189	189_X	NOTEST	0	0	0	0	1	1	no
XLOC_001999	XLOC_001999	EPlOSAG00000038902	1:18892164-18892269	189	189_X	NOTEST	0	0	0	0	1	1	no
[truncated: 74,342 more rows]

## Sheet: ASR6-RNAi-Xoc vs ASR6-RNAi-mock
test_id	gene_id	gene	locus	sample_1	sample_2	status	value_1	value_2	log2(fold_change)	test_stat	p_value	q_value	significant
XLOC_000001	XLOC_000001	OS01G0100100	1:2894-10861	165	165_X	OK	17.6591	14.5334	-0.281034	-0.757075	0.19585	0.537476	no
XLOC_000002	XLOC_000002	OS01G0100200	1:11218-12435	165	165_X	NOTEST	0.285716	0.0399303	-2.83902	0	1	1	no
XLOC_000003	XLOC_000003	OS01G0100400,OS01G0100500	1:12654-20324	165	165_X	OK	19.7766	20.0653	0.0209067	0.0530087	0.92635	0.983168	no
XLOC_000004	XLOC_000004	EPlOSAG00000029741	1:22432-22542	165	165_X	NOTEST	0	0	0	0	1	1	no
XLOC_000005	XLOC_000005	OS01G0100600,OS01G0100700	1:22776-28651	165	165_X	OK	59.6389	84.9323	0.510061	1.14426	0.0454	0.240009	no
XLOC_000006	XLOC_000006	OS01G0100800	1:29424-34453	165	165_X	OK	14.7125	12.2405	-0.265377	-0.639938	0.26445	0.612431	no
XLOC_000007	XLOC_000007	OS01G0100900	1:35623-41136	165	165_X	OK	53.7742	49.8056	-0.110605	-0.303204	0.59745	0.864147	no
XLOC_000008	XLOC_000008	EPlOSAG00000052859	1:48507-48593	165	165_X	NOTEST	0	0	0	0	1	1	no
XLOC_000009	XLOC_000009	OS01G0101150,OS01G0101200	1:58210-66213	165	165_X	OK	123.06	75.6724	-0.701527	-1.65769	0.00365	0.0445925	yes
XLOC_000010	XLOC_000010	OS01G0101600,OS01G0101700	1:72778-84260	165	165_X	OK	64.8534	60.546	-0.099151	-0.169791	0.7672	0.936003	no
XLOC_000011	XLOC_000011	OS01G0101800	1:85337-88844	165	165_X	NOTEST	0.291193	0.308177	0.0817824	0	1	1	no
XLOC_000012	XLOC_000012	OS01G0102300,OS01G0102400	1:116048-141567	165	165_X	OK	308.832	300.614	-0.0389104	-0.0956286	0.86685	0.965753	no
XLOC_000013	XLOC_000013	EPlOSAG00000049147	1:118465-118539	165	165_X	NOTEST	0	0	0	0	1	1	no
XLOC_000014	XLOC_000014	EPlOSAG00000024546	1:125792-125856	165	165_X	NOTEST	0	0	0	0	1	1	no
XLOC_000015	XLOC_000015	EPlOSAG00000020878	1:138856-138918	165	165_X	NOTEST	0	0	0	0	1	1	no
XLOC_000016	XLOC_000016	OS01G0102500	1:141959-144554	165	165_X	OK	6.88477	8.7369	0.343713	0.773239	0.1746	0.506875	no
XLOC_000017	XLOC_000017	OS01G0102600,OS01G0102700	1:145569-150577	165	165_X	OK	173.849	121.175	-0.520747	-1.28019	0.0266	0.173255	no
XLOC_000018	XLOC_000018	OS01G0102800	1:151231-156551	165	165_X	OK	5.80375	4.80018	-0.273896	-0.63315	0.2644	0.612431	no
XLOC_000019	XLOC_000019	OS01G0102850	1:164577-172253	165	165_X	OK	8.39851	14.4114	0.779007	0.315967	0.6787	0.904373	no
XLOC_000020	XLOC_000020	OS01G0103050	1:172587-175073	165	165_X	NOTEST	0.0187808	0.0303927	0.694468	0	1	1	no
XLOC_000021	XLOC_000021	OS01G0103100	1:178607-180575	165	165_X	OK	5.00733	7.84852	0.64838	1.31602	0.02265	0.15744	no
XLOC_000022	XLOC_000022	EPlOSAG00000052458	1:182074-182154	165	165_X	NOTEST	0	0	0	0	1	1	no
XLOC_000023	XLOC_000023	EPlOSAG00000000477	1:182263-182344	165	165_X	NOTEST	0	0	0	0	1	1	no
XLOC_000024	XLOC_000024	EPlOSAG00000043589	1:182522-182608	165	165_X	NOTEST	0	0	0	0	1	1	no
XLOC_000025	XLOC_000025	OS01G0103400	1:184974-185871	165	165_X	OK	1.18282	1.4406	0.284437	0.140854	0.81835	0.953561	no
XLOC_000026	XLOC_000026	OS01G0103650,OS01G0103700	1:186141-196486	165	165_X	OK	2.82586	2.04978	-0.463225	-0.529251	0.33905	0.684136	no
XLOC_000027	XLOC_000027	OS01G0103800	1:197647-200851	165	165_X	OK	15.6101	13.4085	-0.219339	-0.567441	0.33165	0.679124	no
XLOC_000028	XLOC_000028	OS01G0103900	1:201944-208836	165	165_X	NOTEST	0.350077	0.390818	0.158825	0	1	1	no
XLOC_000029	XLOC_000029	OS01G0104100	1:209714-214218	165	165_X	OK	63.0844	45.5796	-0.468896	-1.28565	0.02495	0.166819	no
XLOC_000030	XLOC_000030	OS01G0104200	1:216212-217345	165	165_X	NOTEST	0.0545711	0.0694853	0.34857	0	1	1	no
XLOC_000031	XLOC_000031	OS01G0104350	1:224916-225543	165	165_X	OK	11.5084	19.7826	0.781551	1.46125	0.01265	0.105628	no
XLOC_000032	XLOC_000032	OS01G0104400	1:226681-230620	165	165_X	OK	106.956	70.2278	-0.6069	-1.62975	0.00365	0.0445925	yes
XLOC_000033	XLOC_000033	EPlOSAG00000023432	1:232328-232392	165	165_X	NOTEST	0	0	0	0	1	1	no
XLOC_000034	XLOC_000034	OS01G0104500	1:241680-243440	165	165_X	NOTEST	0	0	0	0	1	1	no
XLOC_000035	XLOC_000035	EPlOSAG00000052118	1:248982-249083	165	165_X	NOTEST	0	0	0	0	1	1	no
XLOC_000036	XLOC_000036	OS01G0104800	1:261487-268479	165	165_X	OK	14.4892	18.1972	0.328742	0.817769	0.1523	0.47484	no
XLOC_000037	XLOC_000037	OS01G0105400	1:288291-293312	165	165_X	OK	12.3952	12.4374	0.0049079	0.011807	0.9812	0.995531	no
XLOC_000038	XLOC_000038	EPlOSAG00000018912	1:296868-296940	165	165_X	NOTEST	0	0	0	0	1	1	no
XLOC_000039	XLOC_000039	EPlOSAG00000011793	1:298142-298200	165	165_X	NOTEST	0	0	0	0	1	1	no
XLOC_000040	XLOC_000040	EPlOSAG00000011338	1:298716-298837	165	165_X	NOTEST	0	0	0	0	1	1	no
XLOC_000041	XLOC_000041	EPlOSAG00000043111	1:299223-299350	165	165_X	NOTEST	0	0	0	0	1	1	no
XLOC_000042	XLOC_000042	OS01G0105700	1:303233-306736	165	165_X	NOTEST	0.0222435	0.0322127	0.534248	0	1	1	no
XLOC_000043	XLOC_000043	OS01G0106200	1:319698-322977	165	165_X	OK	47.7919	54.3166	0.184625	0.481144	0.39975	0.734653	no
XLOC_000044	XLOC_000044	EPlOSAG00000022578	1:321149-321216	165	165_X	NOTEST	0	0	0	0	1	1	no
XLOC_000045	XLOC_000045	OS01G0106600	1:331112-333867	165	165_X	NOTEST	0.0397705	0.0922732	1.21421	0	1	1	no
XLOC_000046	XLOC_000046	OS01G0106700	1:335450-371198	165	165_X	OK	8.5211	8.07039	-0.0784006	-0.0483179	0.84745	0.960135	no
XLOC_000047	XLOC_000047	OS01G0106800	1:371831-377217	165	165_X	OK	60.8468	58.6763	-0.0524031	-0.0386364	0.942	0.986352	no
XLOC_000048	XLOC_000048	-	1:403227-405800	165	165_X	OK	6.50931	10.838	0.735519	1.6951	0.00345	0.0430369	yes
XLOC_000049	XLOC_000049	EPlOSAG00000009673	1:405865-405929	165	165_X	NOTEST	0	0	0	0	1	1	no
XLOC_000050	XLOC_000050	EPlOSAG00000009801	1:406108-406204	165	165_X	NOTEST	0	0	0	0	1	1	no
XLOC_000051	XLOC_000051	OS01G0107700	1:412544-415832	165	165_X	OK	1.35682	1.27787	-0.0864941	-0.126089	0.8216	0.95514	no
XLOC_000052	XLOC_000052	EPlOSAG00000011844	1:416058-416130	165	165_X	NOTEST	0	0	0	0	1	1	no
XLOC_000053	XLOC_000053	OS01G0108000	1:422419-431711	165	165_X	OK	15.6092	14.4222	-0.114098	-0.301946	0.59545	0.862729	no
XLOC_000054	XLOC_000054	OS01G0108200	1:437545-450056	165	165_X	OK	20.679	21.88	0.0814456	0.215132	0.7102	0.916735	no
XLOC_000055	XLOC_000055	EPlOSAG00000052697	1:444611-444672	165	165_X	NOTEST	0	0	0	0	1	1	no
XLOC_000056	XLOC_000056	EPlOSAG00000029008	1:454956-455025	165	165_X	NOTEST	0	0	0	0	1	1	no
XLOC_000057	XLOC_000057	OS01G0108400,OS01G0108500	1:455328-461576	165	165_X	OK	27.5901	39.134	0.504272	0.411888	0.3783	0.717096	no
XLOC_000058	XLOC_000058	OS01G0108600	1:478283-481469	165	165_X	OK	66.2561	39.5259	-0.745255	-1.85376	0.0013	0.020921	yes
XLOC_000059	XLOC_000059	OS01G0108700	1:482332-482955	165	165_X	NOTEST	0	0.036461	inf	0	1	1	no
XLOC_000060	XLOC_000060	OS01G0108800	1:483687-486492	165	165_X	OK	1.75846	0.667687	-1.39707	-1.86955	0.0029	0.037767	yes
XLOC_000061	XLOC_000061	OS01G0109300	1:495320-506233	165	165_X	OK	31.9211	22.7076	-0.491332	-0.970625	0.09955	0.380116	no
XLOC_000062	XLOC_000062	OS01G0109366	1:508687-509191	165	165_X	NOTEST	0	0	0	0	1	1	no
XLOC_000063	XLOC_000063	OS01G0109500	1:509287-512413	165	165_X	OK	2.23967	2.26891	0.018715	0.0239288	0.96865	0.993087	no
XLOC_000064	XLOC_000064	OS01G0110100	1:537710-543354	165	165_X	OK	0.429076	0.116222	-1.88434	-1.57219	0.01835	0.136739	no
XLOC_000065	XLOC_000065	EPlOSAG00000004445	1:547546-547699	165	165_X	NOTEST	0	0	0	0	1	1	no
XLOC_000066	XLOC_000066	OS01G0110400	1:549157-552574	165	165_X	OK	18.7376	25.8918	0.466559	1.20139	0.0392	0.218805	no
XLOC_000067	XLOC_000067	OS01G0110600	1:554334-557933	165	165_X	NOTEST	3.95324e-08	1.33841e-07	1.75941	0	1	1	no
XLOC_000068	XLOC_000068	EPlOSAG00000048043	1:565210-565318	165	165_X	NOTEST	0	0	0	0	1	1	no
XLOC_000069	XLOC_000069	EPlOSAG00000023317	1:569236-569279	165	165_X	NOTEST	0	0	0	0	1	1	no
XLOC_000070	XLOC_000070	OS01G0111000	1:585842-587791	165	165_X	OK	0.639847	0.602504	-0.0867566	-0.0248868	0.9624	0.990841	no
XLOC_000071	XLOC_000071	OS01G0111200	1:588735-593758	165	165_X	OK	40.1981	35.6808	-0.17198	-0.456398	0.4278	0.755893	no
XLOC_000072	XLOC_000072	OS01G0111300	1:595039-597846	165	165_X	OK	4.82693	3.61506	-0.417086	-0.532129	0.3624	0.704604	no
XLOC_000073	XLOC_000073	OS01G0111400	1:597911-620167	165	165_X	OK	11.1747	13.5809	0.281336	0.724938	0.21145	0.557458	no
XLOC_000074	XLOC_000074	EPlOSAG00000049633	1:604723-604828	165	165_X	NOTEST	0	0	0	0	1	1	no
XLOC_000075	XLOC_000075	OS01G0111600	1:612564-615631	165	165_X	NOTEST	0	0	0	0	1	1	no
XLOC_000076	XLOC_000076	EPlOSAG00000031061	1:614242-614366	165	165_X	NOTEST	0	0	0	0	1	1	no
XLOC_000077	XLOC_000077	OS01G0111800	1:624087-624759	165	165_X	OK	16.7826	14.3333	-0.227599	-0.394978	0.4881	0.799405	no
XLOC_000078	XLOC_000078	OS01G0111900	1:625986-627009	165	165_X	OK	10.7567	9.49532	-0.179953	-0.365174	0.5234	0.823623	no
XLOC_000079	XLOC_000079	OS01G0112000	1:632139-632790	165	165_X	NOTEST	0	0	0	0	1	1	no
XLOC_000080	XLOC_000080	OS01G0112201	1:637962-639060	165	165_X	OK	1.36774	1.29791	-0.0755986	-0.0637664	0.91095	0.978973	no
XLOC_000081	XLOC_000081	EPlOSAG00000010705	1:639111-639168	165	165_X	NOTEST	0	0	0	0	1	1	no
XLOC_000082	XLOC_000082	EPlOSAG00000046008	1:651809-651877	165	165_X	NOTEST	0	0	0	0	1	1	no
XLOC_000083	XLOC_000083	EPlOSAG00000009367	1:673256-673403	165	165_X	NOTEST	0	0	0	0	1	1	no
XLOC_000084	XLOC_000084	OS01G0112600	1:677029-677602	165	165_X	NOTEST	0	0	0	0	1	1	no
XLOC_000085	XLOC_000085	OS01G0112800	1:689788-693923	165	165_X	NOTEST	0	0.00389471	inf	0	1	1	no
XLOC_000086	XLOC_000086	-	1:710191-710955	165	165_X	OK	3.38619	2.1364	-0.664484	-0.645032	0.2767	0.625095	no
XLOC_000087	XLOC_000087	OS01G0113150	1:710956-714232	165	165_X	NOTEST	0	0.00517968	inf	0	1	1	no
XLOC_000088	XLOC_000088	EPlOSAG00000049773	1:720328-720447	165	165_X	NOTEST	0	0	0	0	1	1	no
XLOC_000089	XLOC_000089	OS01G0113300	1:723693-726099	165	165_X	OK	0.849173	0.246207	-1.78619	-0.518158	0.064	0.294502	no
XLOC_000090	XLOC_000090	OS01G0113350,OS01G0113450,OS01G0113500	1:728828-737556	165	165_X	OK	6.98232	5.49143	-0.346524	-0.766295	0.1866	0.524673	no
XLOC_000091	XLOC_000091	OS01G0113650	1:738908-740898	165	165_X	OK	0.677156	0.0635658	-3.41317	-1.60219	0.1107	0.403008	no
XLOC_000092	XLOC_000092	OS01G0113800	1:742506-748945	165	165_X	OK	0.516408	0.809169	0.647932	0.387024	0.47915	0.793747	no
XLOC_000093	XLOC_000093	OS01G0113950	1:752189-754829	165	165_X	NOTEST	2.67735e-08	3.81665e-12	-12.7762	0	1	1	no
XLOC_000094	XLOC_000094	OS01G0114050	1:760695-760756	165	165_X	NOTEST	0	0	0	0	1	1	no
XLOC_000095	XLOC_000095	OS01G0114300,OS01G0115900	1:767384-869367	165	165_X	OK	32.9427	20.4661	-0.686723	-0.671002	0.297	0.645589	no
XLOC_000096	XLOC_000096	OS01G0114402	1:774848-779158	165	165_X	NOTEST	0	0	0	0	1	1	no
XLOC_000097	XLOC_000097	EPlOSAG00000038269	1:780174-780296	165	165_X	NOTEST	0	0	0	0	1	1	no
XLOC_000098	XLOC_000098	OS01G0114550	1:781235-784818	165	165_X	OK	2.42719	1.20813	-1.00651	-0.23591	0.3784	0.717113	no
XLOC_000099	XLOC_000099	OS01G0114650	1:786401-788484	165	165_X	OK	11.5546	11.8692	0.0387524	0.0190273	0.9763	0.994007	no
XLOC_000100	XLOC_000100	OS01G0114700	1:789714-793709	165	165_X	NOTEST	0.103635	0.149577	0.529378	0	1	1	no
XLOC_000101	XLOC_000101	OS01G0114900	1:794499-795413	165	165_X	NOTEST	0.274769	0.219878	-0.32152	0	1	1	no
XLOC_000102	XLOC_000102	OS01G0114800	1:796156-799558	165	165_X	OK	4.49844	6.46429	0.523066	0.257025	0.766	0.936003	no
XLOC_000103	XLOC_000103	EPlOSAG00000027820	1:803555-803724	165	165_X	NOTEST	0	0	0	0	1	1	no
XLOC_000104	XLOC_000104	OS01G0115200	1:807617-825249	165	165_X	OK	1.54228	2.52215	0.709585	0.437045	0.42385	0.752667	no
XLOC_000105	XLOC_000105	EPlOSAG00000006043	1:835320-835404	165	165_X	NOTEST	0	0	0	0	1	1	no
XLOC_000106	XLOC_000106	OS01G0115533	1:839879-842743	165	165_X	NOTEST	0.0139689	1.11543e-115	-375.702	0	1	1	no
XLOC_000107	XLOC_000107	OS01G0115600	1:843166-847526	165	165_X	OK	16.1618	30.974	0.938466	0.758554	0.2024	0.545777	no
XLOC_000108	XLOC_000108	OS01G0115725	1:848404-860581	165	165_X	OK	2.46421	1.85208	-0.411975	-0.127891	0.67055	0.900491	no
XLOC_000109	XLOC_000109	OS01G0115950	1:863115-865183	165	165_X	OK	0.82354	0.636143	-0.372487	-0.052596	0.82955	0.956822	no
XLOC_000110	XLOC_000110	EPlOSAG00000009665	1:871318-871384	165	165_X	NOTEST	0	0	0	0	1	1	no
XLOC_000111	XLOC_000111	EPlOSAG00000009582	1:871399-871453	165	165_X	NOTEST	0	0	0	0	1	1	no
XLOC_000112	XLOC_000112	EPlOSAG00000009800	1:871685-871780	165	165_X	NOTEST	0	0	0	0	1	1	no
XLOC_000113	XLOC_000113	OS01G0116101	1:872509-874697	165	165_X	NOTEST	0.0802714	0.236337	1.55789	0	1	1	no
XLOC_000114	XLOC_000114	EPlOSAG00000000714	1:894305-894369	165	165_X	NOTEST	0	0	0	0	1	1	no
XLOC_000115	XLOC_000115	EPlOSAG00000023410	1:908557-908646	165	165_X	NOTEST	0	0	0	0	1	1	no
XLOC_000116	XLOC_000116	OS01G0116250	1:911978-914143	165	165_X	NOTEST	0	0	0	0	1	1	no
XLOC_000117	XLOC_000117	OS01G0116300	1:915439-919701	165	165_X	OK	0.259438	0.514487	0.987742	0.5264	0.3978	0.732915	no
XLOC_000118	XLOC_000118	OS01G0116650	1:921296-923591	165	165_X	OK	1.20557	1.04914	-0.200512	-0.0669255	0.92605	0.983123	no
XLOC_000119	XLOC_000119	OS01G0116900,OS01G0116901	1:923891-956838	165	165_X	OK	11.9919	23.774	0.987322	0.747379	0.2015	0.545026	no
XLOC_000120	XLOC_000120	OS01G0117025,OS01G0117100	1:957847-971380	165	165_X	OK	15.0599	14.2627	-0.0784677	-0.0549677	0.9287	0.983478	no
XLOC_000121	XLOC_000121	OS01G0117266,OS01G0117300	1:976395-980882	165	165_X	OK	10.0616	14.8267	0.559341	0.706325	0.1532	0.475581	no
XLOC_000122	XLOC_000122	OS01G0117450	1:984536-986741	165	165_X	OK	0.467814	0.39826	-0.232223	-0.107384	0.84275	0.959591	no
XLOC_000123	XLOC_000123	OS01G0117500	1:987548-990912	165	165_X	OK	1.1905	0.488041	-1.28649	-1.37087	0.01005	0.0901456	no
XLOC_000124	XLOC_000124	OS01G0117650,OS01G0117700	1:994711-1001302	165	165_X	OK	0.345171	0.461122	0.417838	0.208105	0.81555	0.952923	no
XLOC_000125	XLOC_000125	OS01G0117900	1:1007414-1012405	165	165_X	OK	3.6365	2.96944	-0.29236	-0.440758	0.4461	0.769849	no
XLOC_000126	XLOC_000126	OS01G0118000	1:1016065-1019435	165	165_X	OK	7.34589	6.50948	-0.174395	-0.360579	0.52745	0.825772	no
XLOC_000127	XLOC_000127	OS01G0118100	1:1019898-1030113	165	165_X	OK	21.9984	19.0372	-0.208582	-0.533316	0.3493	0.693419	no
XLOC_000128	XLOC_000128	EPlOSAG00000028190	1:1036874-1036945	165	165_X	NOTEST	0	0	0	0	1	1	no
XLOC_000129	XLOC_000129	EPlOSAG00000009454	1:1040533-1040617	165	165_X	NOTEST	0	0	0	0	1	1	no
XLOC_000130	XLOC_000130	OS01G0118300	1:1046441-1053168	165	165_X	OK	0.409695	0.610787	0.576119	0.654599	0.2147	0.561441	no
XLOC_000131	XLOC_000131	EPlOSAG00000053049	1:1055447-1055486	165	165_X	NOTEST	0	0	0	0	1	1	no
XLOC_000132	XLOC_000132	EPlOSAG00000013748	1:1058793-1058832	165	165_X	NOTEST	0	0	0	0	1	1	no
XLOC_000133	XLOC_000133	OS01G0118700	1:1072225-1073597	165	165_X	OK	1.06133	2.66589	1.32874	0.594699	0.3167	0.665715	no
XLOC_000134	XLOC_000134	EPlOSAG00000052690	1:1095488-1095530	165	165_X	NOTEST	0	0	0	0	1	1	no
XLOC_000135	XLOC_000135	OS01G0119500	1:1098854-1107715	165	165_X	OK	15.1869	18.1848	0.259899	0.660894	0.24985	0.597667	no
XLOC_000136	XLOC_000136	EPlOSAG00000002948	1:1113824-1113883	165	165_X	NOTEST	0	0	0	0	1	1	no
XLOC_000137	XLOC_000137	EPlOSAG00000011015	1:1129092-1129184	165	165_X	NOTEST	0	0	0	0	1	1	no
XLOC_000138	XLOC_000138	EPlOSAG00000023848	1:1142578-1142684	165	165_X	NOTEST	0	0	0	0	1	1	no
XLOC_000139	XLOC_000139	EPlOSAG00000021435	1:1154580-1154624	165	165_X	NOTEST	0	0	0	0	1	1	no
XLOC_000140	XLOC_000140	OS01G0120600	1:1165674-1170907	165	165_X	OK	6.72084	8.1677	0.281287	0.157905	0.7731	0.938215	no
XLOC_000141	XLOC_000141	OS01G0120800	1:1171565-1173651	165	165_X	OK	0.695356	0.727854	0.065897	0.0130119	0.9704	0.993771	no
XLOC_000142	XLOC_000142	OS01G0121000	1:1181317-1182147	165	165_X	NOTEST	0	0	0	0	1	1	no
XLOC_000143	XLOC_000143	OS01G0121100	1:1183436-1186699	165	165_X	OK	66.9463	85.2414	0.348551	0.920209	0.10725	0.396356	no
XLOC_000144	XLOC_000144	EPlOSAG00000023903	1:1187975-1188036	165	165_X	NOTEST	0	0	0	0	1	1	no
XLOC_000145	XLOC_000145	OS01G0121400	1:1198958-1203465	165	165_X	NOTEST	0.0203227	1.14076e-08	-20.7647	0	1	1	no
XLOC_000146	XLOC_000146	EPlOSAG00000034673	1:1213194-1213321	165	165_X	NOTEST	0	0	0	0	1	1	no
XLOC_000147	XLOC_000147	EPlOSAG00000051234	1:1215030-1215219	165	165_X	NOTEST	0	0	0	0	1	1	no
XLOC_000148	XLOC_000148	EPlOSAG00000024948	1:1220871-1221017	165	165_X	NOTEST	0	0	0	0	1	1	no
XLOC_000149	XLOC_000149	EPlOSAG00000050874	1:1222412-1222510	165	165_X	NOTEST	0	0	0	0	1	1	no
XLOC_000150	XLOC_000150	EPlOSAG00000017571	1:1223732-1223768	165	165_X	NOTEST	0	0	0	0	1	1	no
XLOC_000151	XLOC_000151	EPlOSAG00000029896	1:1231146-1231217	165	165_X	NOTEST	0	0	0	0	1	1	no
XLOC_000152	XLOC_000152	OS01G0121800	1:1232472-1237331	165	165_X	OK	18.3751	30.6468	0.737989	1.52866	0.0082	0.0790919	no
XLOC_000153	XLOC_000153	EPlOSAG00000016568	1:1237786-1237898	165	165_X	NOTEST	0	0	0	0	1	1	no
XLOC_000154	XLOC_000154	OS01G0121900	1:1238623-1240005	165	165_X	NOTEST	0	0	0	0	1	1	no
XLOC_000155	XLOC_000155	OS01G0121950	1:1240943-1242391	165	165_X	NOTEST	0.172164	0	-inf	0	1	1	no
XLOC_000156	XLOC_000156	OS01G0122000	1:1249881-1329484	165	165_X	OK	16.441	13.6291	-0.270603	-0.641779	0.26795	0.616434	no
XLOC_000157	XLOC_000157	OS01G0122200	1:1254028-1255635	165	165_X	NOTEST	0	0.0114955	inf	0	1	1	no
XLOC_000158	XLOC_000158	OS01G0122701	1:1264968-1265273	165	165_X	NOTEST	0	0	0	0	1	1	no
XLOC_000159	XLOC_000159	EPlOSAG00000003494	1:1278283-1278338	165	165_X	NOTEST	0	0	0	0	1	1	no
XLOC_000160	XLOC_000160	EPlOSAG00000015689	1:1305394-1305445	165	165_X	NOTEST	0	0	0	0	1	1	no
XLOC_000161	XLOC_000161	EPlOSAG00000038277	1:1316611-1316738	165	165_X	NOTEST	0	0	0	0	1	1	no
XLOC_000162	XLOC_000162	OS01G0123500	1:1328172-1329191	165	165_X	NOTEST	0	0	0	0	1	1	no
XLOC_000163	XLOC_000163	EPlOSAG00000022792	1:1333057-1333116	165	165_X	NOTEST	0	0	0	0	1	1	no
XLOC_000164	XLOC_000164	OS01G0123800	1:1335864-1339293	165	165_X	NOTEST	0.107955	0.0287929	-1.90664	0	1	1	no
XLOC_000165	XLOC_000165	EPlOSAG00000053167	1:1340320-1340371	165	165_X	NOTEST	0	0	0	0	1	1	no
XLOC_000166	XLOC_000166	EPlOSAG00000024117	1:1342103-1342186	165	165_X	NOTEST	0	0	0	0	1	1	no
XLOC_000167	XLOC_000167	EPlOSAG00000004696	1:1344252-1344367	165	165_X	NOTEST	0	0	0	0	1	1	no
XLOC_000168	XLOC_000168	OS01G0124550	1:1356759-1361044	165	165_X	NOTEST	0	0	0	0	1	1	no
XLOC_000169	XLOC_000169	OS01G0124700	1:1365703-1366502	165	165_X	OK	1.12135	5.58471	2.31625	1.36042	0.0816	0.339544	no
XLOC_000170	XLOC_000170	OS01G0124900	1:1369191-1374138	165	165_X	NOTEST	0	0	0	0	1	1	no
XLOC_000171	XLOC_000171	EPlOSAG00000020368	1:1374824-1374889	165	165_X	NOTEST	0	0	0	0	1	1	no
XLOC_000172	XLOC_000172	OS01G0125000	1:1375169-1376327	165	165_X	NOTEST	0	0	0	0	1	1	no
XLOC_000173	XLOC_000173	EPlOSAG00000004794	1:1384171-1384212	165	165_X	NOTEST	0	0	0	0	1	1	no
XLOC_000174	XLOC_000174	OS01G0125600	1:1401417-1407685	165	165_X	NOTEST	0.266478	0.345128	0.373117	0	1	1	no
XLOC_000175	XLOC_000175	OS01G0125800	1:1413839-1418982	165	165_X	OK	7.49013	8.02167	0.0989108	0.232918	0.6896	0.908506	no
XLOC_000176	XLOC_000176	OS01G0125900	1:1421693-1427972	165	165_X	OK	13.916	12.1395	-0.197035	-0.52822	0.3557	0.6995	no
XLOC_000177	XLOC_000177	OS01G0126100	1:1433115-1436824	165	165_X	NOTEST	0.282633	0.402524	0.510146	0	1	1	no
XLOC_000178	XLOC_000178	OS01G0126200,OS01G0126600	1:1437065-1450473	165	165_X	OK	19.8192	20.0099	0.0138112	0.0349284	0.9508	0.987829	no
XLOC_000179	XLOC_000179	EPlOSAG00000016084	1:1441432-1441493	165	165_X	NOTEST	0	0	0	0	1	1	no
XLOC_000180	XLOC_000180	EPlOSAG00000032230	1:1443434-1443524	165	165_X	NOTEST	0	0	0	0	1	1	no
XLOC_000181	XLOC_000181	EPlOSAG00000052246	1:1455446-1455494	165	165_X	NOTEST	0	0	0	0	1	1	no
XLOC_000182	XLOC_000182	EPlOSAG00000022435	1:1472953-1473003	165	165_X	NOTEST	0	0	0	0	1	1	no
XLOC_000183	XLOC_000183	OS01G0126900	1:1486400-1488897	165	165_X	NOTEST	0	0	0	0	1	1	no
XLOC_000184	XLOC_000184	OS01G0127100	1:1490993-1492680	165	165_X	NOTEST	0	0	0	0	1	1	no
XLOC_000185	XLOC_000185	OS01G0127400,OS01G0127450	1:1505424-1512725	165	165_X	OK	17.1507	12.8094	-0.421065	-0.508448	0.34865	0.693099	no
XLOC_000186	XLOC_000186	OS01G0127500	1:1513138-1514432	165	165_X	NOTEST	0.0728931	0.0143376	-2.34598	0	1	1	no
XLOC_000187	XLOC_000187	OS01G0127600	1:1515837-1516714	165	165_X	NOTEST	0.316252	0.278382	-0.184008	0	1	1	no
XLOC_000188	XLOC_000188	OS01G0127700	1:1517917-1521610	165	165_X	OK	8.03241	14.6549	0.867478	2.02334	0.0006	0.0116887	yes
XLOC_000189	XLOC_000189	OS01G0127900	1:1534016-1539606	165	165_X	OK	1.76633	1.93629	0.132537	0.212788	0.707	0.915849	no
XLOC_000190	XLOC_000190	EPlOSAG00000018321	1:1537736-1537797	165	165_X	NOTEST	0	0	0	0	1	1	no
XLOC_000191	XLOC_000191	EPlOSAG00000021191	1:1543576-1543644	165	165_X	NOTEST	0	0	0	0	1	1	no
XLOC_000192	XLOC_000192	OS01G0128200	1:1566025-1569467	165	165_X	OK	3.15645	9.15997	1.53704	0.748812	0.2025	0.545861	no
XLOC_000193	XLOC_000193	EPlOSAG00000011078	1:1579052-1579129	165	165_X	NOTEST	0	0	0	0	1	1	no
XLOC_000194	XLOC_000194	OS01G0128800	1:1596469-1605789	165	165_X	OK	19.9882	11.731	-0.768817	-1.94369	0.0009	0.0159105	yes
XLOC_000195	XLOC_000195	EPlOSAG00000020827	1:1614596-1614684	165	165_X	NOTEST	0	0	0	0	1	1	no
XLOC_000196	XLOC_000196	OS01G0129200	1:1625159-1626574	165	165_X	NOTEST	0	0	0	0	1	1	no
XLOC_000197	XLOC_000197	OS01G0129550	1:1641526-1642777	165	165_X	NOTEST	0.139873	1.90355e-57	-185.583	0	1	1	no
XLOC_000198	XLOC_000198	EPlOSAG00000051562	1:1643935-1643975	165	165_X	NOTEST	0	0	0	0	1	1	no
XLOC_000199	XLOC_000199	OS01G0129600	1:1657306-1658388	165	165_X	NOTEST	0	0	0	0	1	1	no
XLOC_000200	XLOC_000200	OS01G0130100	1:1673866-1674692	165	165_X	OK	0.10561	0.422754	2.00106	0.306478	0.37125	0.711974	no
XLOC_000201	XLOC_000201	OS01G0130000	1:1675668-1677113	165	165_X	OK	0.510324	1.78507	1.80649	0.85221	0.3976	0.732805	no
XLOC_000202	XLOC_000202	EPlOSAG00000034488	1:1696481-1696639	165	165_X	NOTEST	0	0	0	0	1	1	no
XLOC_000203	XLOC_000203	OS01G0130400	1:1698203-1703090	165	165_X	NOTEST	0.149482	0.00402631	-5.21437	0	1	1	no
XLOC_000204	XLOC_000204	EPlOSAG00000033646	1:1704623-1704734	165	165_X	NOTEST	0	0	0	0	1	1	no
XLOC_000205	XLOC_000205	EPlOSAG00000044035	1:1720110-1720194	165	165_X	NOTEST	0	0	0	0	1	1	no
XLOC_000206	XLOC_000206	OS01G0131300	1:1738416-1740753	165	165_X	OK	177.08	207.038	0.225497	0.604446	0.2954	0.643934	no
XLOC_000207	XLOC_000207	OS01G0131600	1:1746396-1748560	165	165_X	OK	764.507	677.373	-0.174578	-0.201909	0.6756	0.903584	no
XLOC_000208	XLOC_000208	OS01G0131800	1:1754344-1758075	165	165_X	OK	24.5312	35.3562	0.527344	1.20836	0.0357	0.207177	no
XLOC_000209	XLOC_000209	OS01G0132100	1:1764998-1769835	165	165_X	OK	0.444415	0.367206	-0.275318	-0.36704	0.50375	0.811515	no
XLOC_000210	XLOC_000210	EPlOSAG00000023399	1:1775494-1775567	165	165_X	NOTEST	0	0	0	0	1	1	no
XLOC_000211	XLOC_000211	OS01G0132500	1:1781075-1782840	165	165_X	OK	2.49897	6.77112	1.43806	2.4021	0.0003	0.00684653	yes
XLOC_000212	XLOC_000212	EPlOSAG00000011960	1:1784653-1784842	165	165_X	NOTEST	0	0	0	0	1	1	no
XLOC_000213	XLOC_000213	EPlOSAG00000026519	1:1825319-1825412	165	165_X	NOTEST	0	0	0	0	1	1	no
XLOC_000214	XLOC_000214	OS01G0133100	1:1834110-1836549	165	165_X	NOTEST	0.00753974	0	-inf	0	1	1	no
XLOC_000215	XLOC_000215	EPlOSAG00000022783	1:1842080-1842138	165	165_X	NOTEST	0	0	0	0	1	1	no
XLOC_000216	XLOC_000216	OS01G0133400	1:1843750-1849102	165	165_X	OK	40.0215	31.8018	-0.331668	-0.909138	0.114	0.40967	no
XLOC_000217	XLOC_000217	OS01G0133500	1:1849807-1856428	165	165_X	OK	4.63063	3.24081	-0.514853	-0.974223	0.0972	0.374706	no
XLOC_000218	XLOC_000218	OS01G0133600	1:1857083-1858534	165	165_X	NOTEST	0	0	0	0	1	1	no
XLOC_000219	XLOC_000219	OS01G0133700	1:1865027-1866109	165	165_X	NOTEST	0	0	0	0	1	1	no
XLOC_000220	XLOC_000220	OS01G0133900	1:1869773-1870408	165	165_X	NOTEST	0.111924	0	-inf	0	1	1	no
XLOC_000221	XLOC_000221	EPlOSAG00000012533	1:1875242-1875367	165	165_X	NOTEST	0	0	0	0	1	1	no
XLOC_000222	XLOC_000222	OS01G0134200	1:1875950-1881053	165	165_X	OK	0.566151	0.476307	-0.249294	-0.349169	0.5435	0.834412	no
XLOC_000223	XLOC_000223	OS01G0134500	1:1888525-1892262	165	165_X	OK	27.6219	20.1352	-0.456089	-1.13513	0.05255	0.26285	no
XLOC_000224	XLOC_000224	OS01G0134700	1:1902741-1904902	165	165_X	OK	8.40593	12.725	0.598185	1.36023	0.01675	0.128204	no
XLOC_000225	XLOC_000225	OS01G0134850	1:1906985-1909022	165	165_X	NOTEST	0	0	0	0	1	1	no
XLOC_000226	XLOC_000226	OS01G0135000	1:1914497-1916083	165	165_X	NOTEST	0	0	0	0	1	1	no
XLOC_000227	XLOC_000227	OS01G0135600	1:1926454-1930571	165	165_X	OK	7.40379	12.4456	0.749303	1.42236	0.0167	0.127945	no
XLOC_000228	XLOC_000228	EPlOSAG00000016599	1:1930634-1930714	165	165_X	NOTEST	0	0	0	0	1	1	no
XLOC_000229	XLOC_000229	OS01G0135800	1:1930987-1934924	165	165_X	OK	0.254658	0.654971	1.36287	0.483842	0.2799	0.628072	no
XLOC_000230	XLOC_000230	OS01G0135900	1:1941012-1941851	165	165_X	OK	74.5637	79.2725	0.0883475	0.231952	0.68155	0.9051	no
XLOC_000231	XLOC_000231	EPlOSAG00000052601	1:1942025-1942132	165	165_X	NOTEST	0	0	0	0	1	1	no
XLOC_000232	XLOC_000232	OS01G0136050	1:1944322-1945659	165	165_X	NOTEST	0	0.0126084	inf	0	1	1	no
XLOC_000233	XLOC_000233	OS01G0136200	1:1951930-1952681	165	165_X	OK	0.960926	0.735552	-0.385597	-0.35922	0.52335	0.823623	no
XLOC_000234	XLOC_000234	OS01G0136400	1:1957541-1963764	165	165_X	OK	1.61922	1.75319	0.114684	0.0928542	0.87125	0.967243	no
XLOC_000235	XLOC_000235	OS01G0136502	1:1966504-1967547	165	165_X	NOTEST	3.20422e-24	6.08957e-47	-75.478	0	1	1	no
XLOC_000236	XLOC_000236	OS01G0136600	1:1970071-1970782	165	165_X	OK	2.39702	1.00876	-1.24865	-0.404029	0.6485	0.890345	no
XLOC_000237	XLOC_000237	OS01G0136850	1:1977659-1982249	165	165_X	NOTEST	0.0184961	3.21455e-15	-42.3877	0	1	1	no
XLOC_000238	XLOC_000238	OS01G0136900	1:1984080-1986574	165	165_X	OK	0.942919	1.1897	0.335392	0.205368	0.7326	0.924886	no
XLOC_000239	XLOC_000239	OS01G0137200,OS01G0137250,OS01G0137282,OS01G0137400	1:1988350-2004044	165	165_X	OK	3.49277	3.53443	0.017103	0.0150994	0.97945	0.995015	no
XLOC_000240	XLOC_000240	EPlOSAG00000050942	1:1989620-1991730	165	165_X	NOTEST	0.300489	0.311711	0.0528944	0	1	1	no
XLOC_000241	XLOC_000241	EPlOSAG00000018036	1:2014679-2014732	165	165_X	NOTEST	0	0	0	0	1	1	no
XLOC_000242	XLOC_000242	OS01G0137500	1:2014791-2018248	165	165_X	NOTEST	0.0498129	0.0540971	0.119033	0	1	1	no
XLOC_000243	XLOC_000243	EPlOSAG00000017814	1:2021019-2021051	165	165_X	NOTEST	0	0	0	0	1	1	no
XLOC_000244	XLOC_000244	OS01G0137700,OS01G0137950	1:2021384-2048594	165	165_X	OK	78.0248	218.146	1.48329	1.2799	0.00105	0.0178689	yes
XLOC_000245	XLOC_000245	OS01G0138300	1:2048717-2053068	165	165_X	OK	1.11613	0.745336	-0.582547	-0.0367447	0.5788	0.853854	no
XLOC_000246	XLOC_000246	EPlOSAG00000033916	1:2049639-2049734	165	165_X	NOTEST	0	0	0	0	1	1	no
XLOC_000247	XLOC_000247	OS01G0138400	1:2053583-2057636	165	165_X	OK	0.204652	0.642479	1.65048	1.69067	0.01385	0.112245	no
XLOC_000248	XLOC_000248	OS01G0138500	1:2059309-2062272	165	165_X	NOTEST	0.139787	0.0779351	-0.842886	0	1	1	no
XLOC_000249	XLOC_000249	EPlOSAG00000007128	1:2066390-2066520	165	165_X	NOTEST	0	0	0	0	1	1	no
XLOC_000250	XLOC_000250	OS01G0138800	1:2071709-2073761	165	165_X	OK	6.16809	7.58401	0.298138	0.207207	0.73235	0.924768	no
XLOC_000251	XLOC_000251	OS01G0139000	1:2080112-2081303	165	165_X	NOTEST	0	0.144392	inf	0	1	1	no
XLOC_000252	XLOC_000252	OS01G0139600	1:2097192-2100692	165	165_X	NOTEST	0.0211857	0	-inf	0	1	1	no
XLOC_000253	XLOC_000253	EPlOSAG00000002144	1:2112515-2112589	165	165_X	NOTEST	0	0	0	0	1	1	no
XLOC_000254	XLOC_000254	OS01G0140100	1:2120489-2122320	165	165_X	NOTEST	0.343692	0.175154	-0.972492	0	1	1	no
XLOC_000255	XLOC_000255	EPlOSAG00000032747	1:2124199-2124338	165	165_X	NOTEST	0	0	0	0	1	1	no
XLOC_000256	XLOC_000256	EPlOSAG00000049058	1:2129554-2129654	165	165_X	NOTEST	0	0	0	0	1	1	no
XLOC_000257	XLOC_000257	OS01G0140400	1:2131013-2137293	165	165_X	OK	0.492352	0.274194	-0.844492	-0.925117	0.12795	0.433864	no
XLOC_000258	XLOC_000258	OS01G0140500	1:2137547-2138780	165	165_X	NOTEST	0.115831	0.091129	-0.346044	0	1	1	no
XLOC_000259	XLOC_000259	OS01G0140700	1:2154326-2155279	165	165_X	OK	0.180305	0.598297	1.73042	1.13307	0.12815	0.433864	no
XLOC_000260	XLOC_000260	EPlOSAG00000025305	1:2167552-2167648	165	165_X	NOTEST	0	0	0	0	1	1	no
XLOC_000261	XLOC_000261	EPlOSAG00000023075	1:2182338-2182362	165	165_X	NOTEST	0	0	0	0	1	1	no
XLOC_000262	XLOC_000262	EPlOSAG00000024109	1:2187390-2187454	165	165_X	NOTEST	0	0	0	0	1	1	no
XLOC_000263	XLOC_000263	OS01G0141000	1:2202278-2203787	165	165_X	OK	108.676	439.134	2.01462	3.69668	5e-05	0.0015303	yes
XLOC_000264	XLOC_000264	EPlOSAG00000035801	1:2208981-2209142	165	165_X	NOTEST	0	0	0	0	1	1	no
XLOC_000265	XLOC_000265	OS01G0141150	1:2216130-2222523	165	165_X	NOTEST	4.98079e-68	2.11932e-74	-21.1643	0	1	1	no
XLOC_000266	XLOC_000266	OS01G0141450	1:2226816-2229461	165	165_X	NOTEST	0	0	0	0	1	1	no
XLOC_000267	XLOC_000267	EPlOSAG00000033790	1:2228824-2228940	165	165_X	NOTEST	0	0	0	0	1	1	no
XLOC_000268	XLOC_000268	EPlOSAG00000037184	1:2229793-2229954	165	165_X	NOTEST	0	0	0	0	1	1	no
XLOC_000269	XLOC_000269	EPlOSAG00000015730	1:2237597-2237670	165	165_X	NOTEST	0	0	0	0	1	1	no
XLOC_000270	XLOC_000270	EPlOSAG00000024940	1:2239327-2239447	165	165_X	NOTEST	0	0	0	0	1	1	no
XLOC_000271	XLOC_000271	OS01G0141600	1:2245732-2250435	165	165_X	OK	35.5757	26.7647	-0.410563	-1.02622	0.0877	0.353983	no
XLOC_000272	XLOC_000272	EPlOSAG00000023148	1:2259728-2259755	165	165_X	NOTEST	0	0	0	0	1	1	no
XLOC_000273	XLOC_000273	OS01G0141900	1:2261458-2268630	165	165_X	OK	7.98439	8.2288	0.0435009	0.0431661	0.9431	0.986911	no
XLOC_000274	XLOC_000274	OS01G0142200	1:2271163-2273724	165	165_X	OK	8.66327	7.60699	-0.187586	-0.364837	0.5066	0.813226	no
XLOC_000275	XLOC_000275	OS01G0142300	1:2275152-2278882	165	165_X	OK	30.8366	13.5843	-1.1827	-2.96978	5e-05	0.0015303	yes
XLOC_000276	XLOC_000276	EPlOSAG00000001732	1:2279100-2279171	165	165_X	NOTEST	0	0	0	0	1	1	no
XLOC_000277	XLOC_000277	EPlOSAG00000038881	1:2291001-2291147	165	165_X	NOTEST	0	0	0	0	1	1	no
XLOC_000278	XLOC_000278	OS01G0142600,OS01G0142800	1:2292031-2298397	165	165_X	OK	61.3217	105.449	0.782079	1.99691	0.0005	0.0102996	yes
XLOC_000279	XLOC_000279	EPlOSAG00000013578	1:2307734-2307790	165	165_X	NOTEST	0	0	0	0	1	1	no
XLOC_000280	XLOC_000280	EPlOSAG00000033763	1:2318167-2318328	165	165_X	NOTEST	0	0	0	0	1	1	no
XLOC_000281	XLOC_000281	EPlOSAG00000036665	1:2324160-2324221	165	165_X	NOTEST	0	0	0	0	1	1	no
XLOC_000282	XLOC_000282	EPlOSAG00000048930	1:2341215-2341307	165	165_X	NOTEST	0	0	0	0	1	1	no
XLOC_000283	XLOC_000283	EPlOSAG00000009857	1:2348850-2348946	165	165_X	NOTEST	0	0	0	0	1	1	no
XLOC_000284	XLOC_000284	EPlOSAG00000018510	1:2353808-2353874	165	165_X	NOTEST	0	0	0	0	1	1	no
XLOC_000285	XLOC_000285	OS01G0143350	1:2358098-2360393	165	165_X	NOTEST	1.56274e-07	4.8662e-07	1.63871	0	1	1	no
XLOC_000286	XLOC_000286	EPlOSAG00000015626	1:2369267-2369329	165	165_X	NOTEST	0	0	0	0	1	1	no
XLOC_000287	XLOC_000287	OS01G0143750	1:2372336-2374091	165	165_X	NOTEST	0	0	0	0	1	1	no
XLOC_000288	XLOC_000288	OS01G0143800	1:2374472-2376713	165	165_X	OK	1.73543	2.72207	0.649406	0.315763	0.73005	0.923664	no
XLOC_000289	XLOC_000289	OS01G0143900	1:2377098-2378574	165	165_X	OK	0.220579	0.53643	1.28209	0.179499	0.5114	0.81629	no
XLOC_000290	XLOC_000290	EPlOSAG00000012502	1:2384516-2384582	165	165_X	NOTEST	0	0	0	0	1	1	no
XLOC_000291	XLOC_000291	OS01G0144200	1:2386373-2388597	165	165_X	OK	39.7594	36.7139	-0.114969	-0.299321	0.603	0.867355	no
XLOC_000292	XLOC_000292	OS01G0144300	1:2388861-2390874	165	165_X	OK	1.45726	1.40118	-0.056616	-0.0689809	0.89775	0.975407	no
XLOC_000293	XLOC_000293	OS01G0144380	1:2393483-2398292	165	165_X	NOTEST	0.0967114	0.0667915	-0.534022	0	1	1	no
XLOC_000294	XLOC_000294	OS01G0144600	1:2403023-2405954	165	165_X	OK	20.3582	24.4823	0.266127	0.619534	0.28525	0.63432	no
XLOC_000295	XLOC_000295	OS01G0144700	1:2406446-2411837	165	165_X	OK	33.8296	42.1023	0.315611	0.724395	0.2075	0.552734	no
XLOC_000296	XLOC_000296	EPlOSAG00000024559	1:2414132-2414199	165	165_X	NOTEST	0	0	0	0	1	1	no
XLOC_000297	XLOC_000297	OS01G0144800,OS01G0144900	1:2414203-2419213	165	165_X	OK	3.44345	2.89607	-0.249761	-0.367438	0.5243	0.824054	no
XLOC_000298	XLOC_000298	OS01G0145000	1:2422347-2422682	165	165_X	NOTEST	0.354339	0	-inf	0	1	1	no
XLOC_000299	XLOC_000299	EPlOSAG00000003976	1:2432544-2432615	165	165_X	NOTEST	0	0	0	0	1	1	no
XLOC_000300	XLOC_000300	OS01G0145200	1:2434724-2438772	165	165_X	OK	5.6373	6.71622	0.252646	0.389849	0.5023	0.810668	no
XLOC_000301	XLOC_000301	EPlOSAG00000023643	1:2443563-2443651	165	165_X	NOTEST	0	0	0	0	1	1	no
XLOC_000302	XLOC_000302	OS01G0145600	1:2452435-2456566	165	165_X	OK	9.81809	10.9728	0.160417	0.305781	0.60475	0.867817	no
XLOC_000303	XLOC_000303	EPlOSAG00000017991	1:2457887-2457923	165	165_X	NOTEST	0	0	0	0	1	1	no
XLOC_000304	XLOC_000304	-	1:2459440-2462362	165	165_X	OK	1.57895	1.69676	0.103813	0.129951	0.8226	0.955327	no
XLOC_000305	XLOC_000305	-	1:2481141-2483375	165	165_X	OK	9.16259	10.9302	0.254487	0.569018	0.32205	0.670862	no
XLOC_000306	XLOC_000306	OS01G0146101	1:2488413-2491357	165	165_X	OK	12.8466	14.1212	0.136478	0.276517	0.62435	0.877862	no
XLOC_000307	XLOC_000307	EPlOSAG00000035840	1:2491542-2491700	165	165_X	NOTEST	0	0	0	0	1	1	no
XLOC_000308	XLOC_000308	OS01G0146200	1:2500280-2501248	165	165_X	NOTEST	0.0589119	0.186006	1.65872	0	1	1	no
XLOC_000309	XLOC_000309	-	1:2501730-2502878	165	165_X	OK	2.56671	2.17302	-0.240219	-0.341193	0.54275	0.834162	no
XLOC_000310	XLOC_000310	EPlOSAG00000010836	1:2508488-2508553	165	165_X	NOTEST	0	0	0	0	1	1	no
XLOC_000311	XLOC_000311	OS01G0147001	1:2550946-2551461	165	165_X	NOTEST	0	0	0	0	1	1	no
XLOC_000312	XLOC_000312	EPlOSAG00000043821	1:2554114-2554192	165	165_X	NOTEST	0	0	0	0	1	1	no
XLOC_000313	XLOC_000313	OS01G0147200	1:2560868-2572336	165	165_X	OK	41.2626	40.2177	-0.0370041	-0.0996918	0.86265	0.964931	no
XLOC_000314	XLOC_000314	OS01G0147300	1:2568051-2570029	165	165_X	NOTEST	0.20798	0.128811	-0.691191	0	1	1	no
XLOC_000315	XLOC_000315	EPlOSAG00000050078	1:2573504-2573568	165	165_X	NOTEST	0	0	0	0	1	1	no
XLOC_000316	XLOC_000316	EPlOSAG00000018624	1:2575366-2575469	165	165_X	NOTEST	0	0	0	0	1	1	no
XLOC_000317	XLOC_000317	OS01G0147850	1:2585294-2585668	165	165_X	NOTEST	0	0	0	0	1	1	no
XLOC_000318	XLOC_000318	EPlOSAG00000018278	1:2587043-2587100	165	165_X	NOTEST	0	0	0	0	1	1	no
XLOC_000319	XLOC_000319	EPlOSAG00000015906	1:2588328-2588375	165	165_X	NOTEST	0	0	0	0	1	1	no
XLOC_000320	XLOC_000320	OS01G0147950	1:2589897-2593567	165	165_X	NOTEST	0.0577166	4.09575e-25	-76.8992	0	1	1	no
XLOC_000321	XLOC_000321	OS01G0148000,OS01G0148050	1:2599354-2612862	165	165_X	OK	54.0852	45.3258	-0.254903	-0.558953	0.3268	0.674573	no
XLOC_000322	XLOC_000322	EPlOSAG00000035040	1:2616339-2616451	165	165_X	NOTEST	0	0	0	0	1	1	no
XLOC_000323	XLOC_000323	EPlOSAG00000005048	1:2625895-2625928	165	165_X	NOTEST	0	0	0	0	1	1	no
XLOC_000324	XLOC_000324	OS01G0148200	1:2629374-2630050	165	165_X	NOTEST	0	0	0	0	1	1	no
XLOC_000325	XLOC_000325	OS01G0148400	1:2632573-2637829	165	165_X	OK	14.5292	9.53783	-0.607227	-0.969035	0.03075	0.189057	no
XLOC_000326	XLOC_000326	OS01G0148700	1:2652648-2655564	165	165_X	OK	22.1832	28.3711	0.354954	0.931144	0.10505	0.391894	no
XLOC_000327	XLOC_000327	OS01G0149400	1:2674400-2675508	165	165_X	OK	41.3962	41.8633	0.0161855	0.0191261	0.95015	0.987829	no
XLOC_000328	XLOC_000328	OS01G0149600,OS01G0149750	1:2686486-2692248	165	165_X	OK	1.62146	0.0558466	-4.85968	-0.246608	0.18365	0.520268	no
XLOC_000329	XLOC_000329	EPlOSAG00000020408	1:2692896-2692950	165	165_X	NOTEST	0	0	0	0	1	1	no
XLOC_000330	XLOC_000330	EPlOSAG00000041304	1:2697909-2698078	165	165_X	NOTEST	0	0	0	0	1	1	no
XLOC_000331	XLOC_000331	EPlOSAG00000002286	1:2698237-2698337	165	165_X	NOTEST	0	0	0	0	1	1	no
XLOC_000332	XLOC_000332	OS01G0150100,OS01G0150200	1:2713132-2721203	165	165_X	OK	21.7714	26.533	0.285351	0.111995	0.79805	0.94686	no
XLOC_000333	XLOC_000333	OS01G0150400	1:2722396-2726163	165	165_X	NOTEST	0.0212541	0.0400272	0.91324	0	1	1	no
XLOC_000334	XLOC_000334	OS01G0150500	1:2727751-2736707	165	165_X	NOTEST	0	0	0	0	1	1	no
XLOC_000335	XLOC_000335	EPlOSAG00000026845	1:2740822-2740939	165	165_X	NOTEST	0	0	0	0	1	1	no
XLOC_000336	XLOC_000336	OS01G0150800	1:2741454-2747439	165	165_X	OK	1.27445	1.26326	-0.0127214	-0.00133393	0.9881	0.997222	no
XLOC_000337	XLOC_000337	EPlOSAG00000049116	1:2751946-2752025	165	165_X	NOTEST	0	0	0	0	1	1	no
XLOC_000338	XLOC_000338	OS01G0150900	1:2752144-2761554	165	165_X	NOTEST	0	0.0582508	inf	0	1	1	no
XLOC_000339	XLOC_000339	OS01G0150950	1:2753663-2755342	165	165_X	NOTEST	0	0	0	0	1	1	no
XLOC_000340	XLOC_000340	OS01G0151100	1:2765779-2768602	165	165_X	OK	16.5829	16.2394	-0.0302007	-0.0143144	0.82685	0.956222	no
XLOC_000341	XLOC_000341	OS01G0151200	1:2770142-2774609	165	165_X	OK	233.586	160.809	-0.538606	-0.74912	0.1939	0.535176	no
XLOC_000342	XLOC_000342	OS01G0151400	1:2776942-2781833	165	165_X	OK	3.41491	4.33279	0.343449	0.0738844	0.73545	0.925869	no
XLOC_000343	XLOC_000343	OS01G0151500	1:2783189-2790377	165	165_X	NOTEST	0.0179759	0.033764	0.909419	0	1	1	no
XLOC_000344	XLOC_000344	EPlOSAG00000025406	1:2785417-2785536	165	165_X	NOTEST	0	0	0	0	1	1	no
XLOC_000345	XLOC_000345	OS01G0151600	1:2791399-2795857	165	165_X	OK	5.72733	4.43857	-0.367768	-0.0755419	0.804	0.948905	no
XLOC_000346	XLOC_000346	OS01G0151700	1:2800246-2803721	165	165_X	OK	7.91044	2.42242	-1.70731	-0.300021	0.1074	0.39654	no
XLOC_000347	XLOC_000347	OS01G0151900	1:2805586-2808152	165	165_X	OK	0.903801	0.88654	-0.0278189	-0.00295109	0.9848	0.996367	no
XLOC_000348	XLOC_000348	OS01G0152000	1:2810313-2815017	165	165_X	OK	2.4213	3.72847	0.622802	0.165121	0.76755	0.936003	no
XLOC_000349	XLOC_000349	EPlOSAG00000012840	1:2823145-2823205	165	165_X	NOTEST	0	0	0	0	1	1	no
XLOC_000350	XLOC_000350	OS01G0152600	1:2830325-2833623	165	165_X	NOTEST	0.298098	0.118854	-1.3266	0	1	1	no
XLOC_000351	XLOC_000351	OS01G0152687	1:2835281-2836233	165	165_X	NOTEST	1.1661e-179	8.4084e-98	271.926	0	1	1	no
XLOC_000352	XLOC_000352	OS01G0152800	1:2839934-2843512	165	165_X	OK	0.821701	0.751371	-0.129088	-0.016175	0.9287	0.983478	no
XLOC_000353	XLOC_000353	OS01G0152951	1:2849160-2851689	165	165_X	NOTEST	0	0	0	0	1	1	no
XLOC_000354	XLOC_000354	OS01G0153000	1:2851954-2855225	165	165_X	NOTEST	0.000387284	0.0145277	5.22927	0	1	1	no
XLOC_000355	XLOC_000355	OS01G0153150	1:2859098-2864539	165	165_X	NOTEST	0.00384606	0.00421461	0.132017	0	1	1	no
XLOC_000356	XLOC_000356	OS01G0153275	1:2864726-2867411	165	165_X	NOTEST	3.40019e-05	1.01123e-08	-11.7153	0	1	1	no
XLOC_000357	XLOC_000357	OS01G0153300	1:2872115-2872826	165	165_X	OK	248.265	265.028	0.0942597	0.25663	0.6488	0.890516	no
XLOC_000358	XLOC_000358	OS01G0153400	1:2873450-2882702	165	165_X	OK	33.0262	27.8353	-0.246695	-0.616357	0.2853	0.63432	no
XLOC_000359	XLOC_000359	OS01G0153500	1:2885392-2886301	165	165_X	NOTEST	0	0	0	0	1	1	no
XLOC_000360	XLOC_000360	OS01G0153625	1:2887717-2888430	165	165_X	NOTEST	0	0	0	0	1	1	no
XLOC_000361	XLOC_000361	OS01G0153700	1:2892762-2896091	165	165_X	NOTEST	1.03272e-06	7.90632e-07	-0.385376	0	1	1	no
XLOC_000362	XLOC_000362	OS01G0153800	1:2896841-2897944	165	165_X	NOTEST	0	0	0	0	1	1	no
XLOC_000363	XLOC_000363	EPlOSAG00000000713	1:2912291-2912355	165	165_X	NOTEST	0	0	0	0	1	1	no
XLOC_000364	XLOC_000364	OS01G0154250	1:2920641-2921282	165	165_X	NOTEST	0.0734388	0	-inf	0	1	1	no
XLOC_000365	XLOC_000365	OS01G0154300	1:2922561-2924802	165	165_X	NOTEST	0	0	0	0	1	1	no
XLOC_000366	XLOC_000366	OS01G0154500	1:2925935-2928765	165	165_X	NOTEST	0.165208	0.170428	0.044882	0	1	1	no
XLOC_000367	XLOC_000367	EPlOSAG00000013669	1:2930485-2930534	165	165_X	NOTEST	0	0	0	0	1	1	no
XLOC_000368	XLOC_000368	OS01G0154600	1:2930802-2932994	165	165_X	OK	1.91583	1.15979	-0.724108	-0.878892	0.1261	0.430306	no
XLOC_000369	XLOC_000369	EPlOSAG00000007231	1:2935098-2935152	165	165_X	NOTEST	0	0	0	0	1	1	no
XLOC_000370	XLOC_000370	EPlOSAG00000016157	1:2951147-2951183	165	165_X	NOTEST	0	0	0	0	1	1	no
XLOC_000371	XLOC_000371	OS01G0154950	1:2954158-2958644	165	165_X	NOTEST	0.383006	0.388882	0.021966	0	1	1	no
XLOC_000372	XLOC_000372	OS01G0155300	1:2966314-2967346	165	165_X	NOTEST	0	0	0	0	1	1	no
XLOC_000373	XLOC_000373	EPlOSAG00000028440	1:2968719-2968817	165	165_X	NOTEST	0	0	0	0	1	1	no
XLOC_000374	XLOC_000374	EPlOSAG00000036185	1:2981408-2981517	165	165_X	NOTEST	0	0	0	0	1	1	no
XLOC_000375	XLOC_000375	OS01G0155500	1:2981945-2986883	165	165_X	OK	1.99546	3.09403	0.632765	0.314692	0.63375	0.883306	no
XLOC_000376	XLOC_000376	EPlOSAG00000051412	1:2989507-2989607	165	165_X	NOTEST	0	0	0	0	1	1	no
XLOC_000377	XLOC_000377	EPlOSAG00000025250	1:2989674-2989747	165	165_X	NOTEST	0	0	0	0	1	1	no
XLOC_000378	XLOC_000378	OS01G0155800	1:2999576-3001139	165	165_X	OK	0.520586	0.886146	0.767407	0.614312	0.26565	0.61395	no
XLOC_000379	XLOC_000379	OS01G0157200	1:3031479-3033009	165	165_X	NOTEST	0	0	0	0	1	1	no
XLOC_000380	XLOC_000380	OS01G0157400	1:3035059-3035716	165	165_X	NOTEST	0	0	0	0	1	1	no
XLOC_000381	XLOC_000381	OS01G0157600	1:3037689-3038708	165	165_X	NOTEST	0.018064	0.0538291	1.57527	0	1	1	no
XLOC_000382	XLOC_000382	OS01G0157700	1:3039286-3039984	165	165_X	NOTEST	0	0	0	0	1	1	no
XLOC_000383	XLOC_000383	OS01G0157900	1:3044222-3047131	165	165_X	OK	15.1276	17.4787	0.208416	0.484896	0.4006	0.73528	no
XLOC_000384	XLOC_000384	OS01G0158000	1:3047372-3053209	165	165_X	OK	16.359	18.7863	0.199595	0.453967	0.43405	0.761864	no
XLOC_000385	XLOC_000385	OS01G0158200	1:3054132-3057514	165	165_X	OK	13.1573	12.0299	-0.129243	-0.317423	0.5826	0.856208	no
XLOC_000386	XLOC_000386	OS01G0158400	1:3058457-3059699	165	165_X	OK	0.492955	0.333012	-0.56588	-0.27056	0.6106	0.870045	no
XLOC_000387	XLOC_000387	EPlOSAG00000047026	1:3060496-3060557	165	165_X	NOTEST	0	0	0	0	1	1	no
XLOC_000388	XLOC_000388	OS01G0158500	1:3060894-3066214	165	165_X	OK	2.95598	4.37656	0.566159	0.99983	0.07345	0.320257	no
XLOC_000389	XLOC_000389	OS01G0158566	1:3067222-3071506	165	165_X	OK	1.3202	0.814302	-0.697125	-0.29737	0.6968	0.911961	no
XLOC_000390	XLOC_000390	EPlOSAG00000028588	1:3077542-3077592	165	165_X	NOTEST	0	0	0	0	1	1	no
XLOC_000391	XLOC_000391	OS01G0159250	1:3097610-3098332	165	165_X	NOTEST	0	0	0	0	1	1	no
XLOC_000392	XLOC_000392	EPlOSAG00000028456	1:3114435-3114532	165	165_X	NOTEST	0	0	0	0	1	1	no
XLOC_000393	XLOC_000393	EPlOSAG00000004042	1:3122491-3122600	165	165_X	NOTEST	0	0	0	0	1	1	no
XLOC_000394	XLOC_000394	OS01G0159500	1:3122888-3124051	165	165_X	NOTEST	0	0	0	0	1	1	no
XLOC_000395	XLOC_000395	OS01G0159800	1:3128960-3130651	165	165_X	OK	13.4228	22.1768	0.724364	1.56532	0.00425	0.0495952	yes
XLOC_000396	XLOC_000396	OS01G0160150	1:3136504-3140130	165	165_X	NOTEST	6.64084e-08	7.89169e-09	-3.07296	0	1	1	no
XLOC_000397	XLOC_000397	-	1:3147379-3151917	165	165_X	OK	5.43729	4.79562	-0.181169	-0.341992	0.5395	0.832283	no
XLOC_000398	XLOC_000398	EPlOSAG00000009517	1:3175115-3175204	165	165_X	NOTEST	0	0	0	0	1	1	no
XLOC_000399	XLOC_000399	EPlOSAG00000031086	1:3175887-3176049	165	165_X	NOTEST	0	0	0	0	1	1	no
XLOC_000400	XLOC_000400	OS01G0160700	1:3182139-3185207	165	165_X	NOTEST	0.00997429	0.0421389	2.07887	0	1	1	no
XLOC_000401	XLOC_000401	EPlOSAG00000029615	1:3189205-3189335	165	165_X	NOTEST	0	0	0	0	1	1	no
XLOC_000402	XLOC_000402	EPlOSAG00000041483	1:3192991-3193118	165	165_X	NOTEST	0	0	0	0	1	1	no
XLOC_000403	XLOC_000403	-	1:3195247-3200124	165	165_X	OK	2.82776	2.28061	-0.310241	-0.461159	0.4106	0.743007	no
XLOC_000404	XLOC_000404	EPlOSAG00000000640	1:3200828-3200993	165	165_X	NOTEST	0	0	0	0	1	1	no
XLOC_000405	XLOC_000405	OS01G0161000	1:3201220-3204252	165	165_X	NOTEST	0	0	0	0	1	1	no
XLOC_000406	XLOC_000406	EPlOSAG00000025362	1:3219433-3219549	165	165_X	NOTEST	0	0	0	0	1	1	no
XLOC_000407	XLOC_000407	OS01G0161300	1:3222179-3226576	165	165_X	OK	1.94463	1.67323	-0.216853	-0.301126	0.6116	0.870685	no
XLOC_000408	XLOC_000408	EPlOSAG00000015793	1:3230649-3230707	165	165_X	NOTEST	0	0	0	0	1	1	no
XLOC_000409	XLOC_000409	EPlOSAG00000037642	1:3237301-3237462	165	165_X	NOTEST	0	0	0	0	1	1	no
XLOC_000410	XLOC_000410	OS01G0162200,OS01G0162300,OS01G0162400	1:3250630-3259014	165	165_X	OK	5.27503	3.40277	-0.632469	-0.839616	0.149	0.470027	no
XLOC_000411	XLOC_000411	EPlOSAG00000004055	1:3255099-3255209	165	165_X	NOTEST	0	0	0	0	1	1	no
XLOC_000412	XLOC_000412	OS01G0162500	1:3259275-3263359	165	165_X	OK	0.575751	0.231007	-1.3175	-0.758194	0.1725	0.504363	no
XLOC_000413	XLOC_000413	EPlOSAG00000031638	1:3271698-3271823	165	165_X	NOTEST	0	0	0	0	1	1	no
XLOC_000414	XLOC_000414	OS01G0162800	1:3272665-3278279	165	165_X	OK	1.33022	0.599313	-1.15028	-0.90913	0.146	0.465616	no
XLOC_000415	XLOC_000415	OS01G0163000	1:3283266-3286357	165	165_X	OK	0.25895	0.483018	0.899402	0.620938	0.3417	0.6872	no
XLOC_000416	XLOC_000416	EPlOSAG00000033621	1:3288229-3288296	165	165_X	NOTEST	0	0	0	0	1	1	no
XLOC_000417	XLOC_000417	OS01G0163450	1:3291241-3293494	165	165_X	NOTEST	0	0	0	0	1	1	no
XLOC_000418	XLOC_000418	EPlOSAG00000008079	1:3307726-3307809	165	165_X	NOTEST	0	0	0	0	1	1	no
XLOC_000419	XLOC_000419	OS01G0164400	1:3322810-3328315	165	165_X	OK	21.4199	22.3046	0.0583865	0.110776	0.84895	0.960629	no
XLOC_000420	XLOC_000420	EPlOSAG00000026271	1:3332106-3332247	165	165_X	NOTEST	0	0	0	0	1	1	no
XLOC_000421	XLOC_000421	OS01G0164650	1:3334870-3335479	165	165_X	OK	0.554399	0.232135	-1.25596	-0.130191	0.48405	0.797042	no
XLOC_000422	XLOC_000422	OS01G0164700	1:3335845-3343240	165	165_X	OK	13.6242	17.4328	0.355631	0.444111	0.45625	0.777506	no
XLOC_000423	XLOC_000423	OS01G0165000	1:3356317-3361613	165	165_X	OK	8.89425	14.9671	0.750848	1.56778	0.00625	0.0655696	no
XLOC_000424	XLOC_000424	OS01G0165600	1:3376592-3377212	165	165_X	NOTEST	0.152934	0.0367737	-2.05617	0	1	1	no
XLOC_000425	XLOC_000425	EPlOSAG00000045575	1:3378693-3378967	165	165_X	NOTEST	0	0	0	0	1	1	no
XLOC_000426	XLOC_000426	OS01G0166100	1:3397441-3400487	165	165_X	OK	11.5203	9.80803	-0.232141	-0.51949	0.36245	0.704643	no
XLOC_000427	XLOC_000427	OS01G0166300	1:3401426-3404007	165	165_X	OK	4.25639	3.49741	-0.283343	-0.328343	0.5159	0.819387	no
XLOC_000428	XLOC_000428	EPlOSAG00000003962	1:3403041-3403145	165	165_X	NOTEST	0	0	0	0	1	1	no
XLOC_000429	XLOC_000429	OS01G0166400	1:3405466-3408694	165	165_X	NOTEST	0.0406732	0.124695	1.61625	0	1	1	no
XLOC_000430	XLOC_000430	EPlOSAG00000035008	1:3417523-3417684	165	165_X	NOTEST	0	0	0	0	1	1	no
XLOC_000431	XLOC_000431	EPlOSAG00000000010	1:3421334-3421415	165	165_X	NOTEST	0	0	0	0	1	1	no
XLOC_000432	XLOC_000432	EPlOSAG00000013574	1:3421658-3421736	165	165_X	NOTEST	0	0	0	0	1	1	no
XLOC_000433	XLOC_000433	OS01G0166700	1:3422373-3425500	165	165_X	OK	52.8394	37.036	-0.512687	-1.12419	0.05	0.253847	no
XLOC_000434	XLOC_000434	EPlOSAG00000017008	1:3426589-3426664	165	165_X	NOTEST	0	0	0	0	1	1	no
XLOC_000435	XLOC_000435	OS01G0167100,OS01G0167400	1:3431440-3446576	165	165_X	OK	22.0993	32.259	0.5457	1.22008	0.03325	0.198553	no
XLOC_000436	XLOC_000436	EPlOSAG00000043041	1:3436773-3436901	165	165_X	NOTEST	0	0	0	0	1	1	no
XLOC_000437	XLOC_000437	EPlOSAG00000007571	1:3439717-3439781	165	165_X	NOTEST	0	0	0	0	1	1	no
XLOC_000438	XLOC_000438	EPlOSAG00000020439	1:3444151-3444185	165	165_X	NOTEST	0	0	0	0	1	1	no
XLOC_000439	XLOC_000439	EPlOSAG00000010021	1:3446988-3447057	165	165_X	NOTEST	0	0	0	0	1	1	no
XLOC_000440	XLOC_000440	OS01G0167600	1:3454882-3456059	165	165_X	NOTEST	0.25851	0.26445	0.0327728	0	1	1	no
XLOC_000441	XLOC_000441	OS01G0167700	1:3457780-3459102	165	165_X	OK	0.563205	0.126718	-2.15204	-1.0786	0.1574	0.481393	no
XLOC_000442	XLOC_000442	EPlOSAG00000038864	1:3462557-3462718	165	165_X	NOTEST	0	0	0	0	1	1	no
XLOC_000443	XLOC_000443	EPlOSAG00000007378	1:3476912-3477031	165	165_X	NOTEST	0	0	0	0	1	1	no
XLOC_000444	XLOC_000444	EPlOSAG00000030189	1:3479202-3479358	165	165_X	NOTEST	0	0	0	0	1	1	no
XLOC_000445	XLOC_000445	OS01G0168300	1:3493195-3493833	165	165_X	OK	2.69663	2.64673	-0.02695	-0.0114522	0.9855	0.996564	no
XLOC_000446	XLOC_000446	EPlOSAG00000053042	1:3495374-3495410	165	165_X	NOTEST	0	0	0	0	1	1	no
XLOC_000447	XLOC_000447	OS01G0168350	1:3495948-3496585	165	165_X	NOTEST	0	0	0	0	1	1	no
XLOC_000448	XLOC_000448	OS01G0168400	1:3501009-3504901	165	165_X	OK	19.1374	19.8252	0.0509352	0.136214	0.81475	0.952787	no
XLOC_000449	XLOC_000449	OS01G0168500	1:3505759-3510461	165	165_X	OK	10.248	8.57659	-0.256861	-0.594715	0.29445	0.643293	no
XLOC_000450	XLOC_000450	EPlOSAG00000014124	1:3508968-3509016	165	165_X	NOTEST	0	0	0	0	1	1	no
XLOC_000451	XLOC_000451	OS01G0168600	1:3511877-3515905	165	165_X	OK	4.05492	2.66546	-0.605287	-1.17536	0.0448	0.237526	no
XLOC_000452	XLOC_000452	OS01G0168850	1:3518372-3519175	165	165_X	NOTEST	2.65368e-12	3.39065e-18	-19.578	0	1	1	no
XLOC_000453	XLOC_000453	OS01G0169000	1:3520944-3521309	165	165_X	NOTEST	0	0	0	0	1	1	no
XLOC_000454	XLOC_000454	EPlOSAG00000029715	1:3538557-3538670	165	165_X	NOTEST	0	0	0	0	1	1	no
XLOC_000455	XLOC_000455	EPlOSAG00000033560	1:3545387-3545550	165	165_X	NOTEST	0	0	0	0	1	1	no
XLOC_000456	XLOC_000456	EPlOSAG00000030297	1:3560639-3560733	165	165_X	NOTEST	0	0	0	0	1	1	no
XLOC_000457	XLOC_000457	EPlOSAG00000033187	1:3564707-3564817	165	165_X	NOTEST	0	0	0	0	1	1	no
XLOC_000458	XLOC_000458	EPlOSAG00000016420	1:3569224-3569252	165	165_X	NOTEST	0	0	0	0	1	1	no
XLOC_000459	XLOC_000459	EPlOSAG00000042917	1:3572018-3572154	165	165_X	NOTEST	0	0	0	0	1	1	no
XLOC_000460	XLOC_000460	EPlOSAG00000039006	1:3593670-3593771	165	165_X	NOTEST	0	0	0	0	1	1	no
XLOC_000461	XLOC_000461	OS01G0170051	1:3598662-3601908	165	165_X	NOTEST	1.12977e-11	1.62634e-05	20.4572	0	1	1	no
XLOC_000462	XLOC_000462	OS01G0170100	1:3609569-3615842	165	165_X	OK	4.75275	5.11801	0.106822	0.212975	0.70445	0.915348	no
XLOC_000463	XLOC_000463	EPlOSAG00000035021	1:3617382-3617472	165	165_X	NOTEST	0	0	0	0	1	1	no
XLOC_000464	XLOC_000464	OS01G0170300	1:3621211-3625338	165	165_X	NOTEST	0	0	0	0	1	1	no
XLOC_000465	XLOC_000465	OS01G0170500	1:3633503-3634572	165	165_X	NOTEST	0.0605902	0.316707	2.38599	0	1	1	no
XLOC_000466	XLOC_000466	EPlOSAG00000033059	1:3645225-3645317	165	165_X	NOTEST	0	0	0	0	1	1	no
XLOC_000467	XLOC_000467	OS01G0170600	1:3645508-3650691	165	165_X	OK	10.5646	8.07016	-0.388575	-0.868585	0.13135	0.440355	no
XLOC_000468	XLOC_000468	OS01G0170700	1:3652273-3656479	165	165_X	OK	0.902001	0.49059	-0.878612	-1.16678	0.03935	0.219126	no
XLOC_000469	XLOC_000469	EPlOSAG00000032685	1:3656970-3657102	165	165_X	NOTEST	0	0	0	0	1	1	no
XLOC_000470	XLOC_000470	OS01G0170800	1:3661049-3667047	165	165_X	OK	2.90307	3.5775	0.301373	0.515693	0.36685	0.708314	no
XLOC_000471	XLOC_000471	EPlOSAG00000032023	1:3674190-3674313	165	165_X	NOTEST	0	0	0	0	1	1	no
XLOC_000472	XLOC_000472	EPlOSAG00000029018	1:3676551-3676671	165	165_X	NOTEST	0	0	0	0	1	1	no
XLOC_000473	XLOC_000473	EPlOSAG00000020791	1:3679755-3679841	165	165_X	NOTEST	0	0	0	0	1	1	no
XLOC_000474	XLOC_000474	EPlOSAG00000023485	1:3707072-3707102	165	165_X	NOTEST	0	0	0	0	1	1	no
XLOC_000475	XLOC_000475	EPlOSAG00000035156	1:3710461-3710623	165	165_X	NOTEST	0	0	0	0	1	1	no
XLOC_000476	XLOC_000476	OS01G0172100	1:3711082-3713653	165	165_X	OK	21.9537	13.4516	-0.706683	-1.38801	0.0203	0.146657	no
XLOC_000477	XLOC_000477	EPlOSAG00000047774	1:3718465-3718535	165	165_X	NOTEST	0	0	0	0	1	1	no
XLOC_000478	XLOC_000478	EPlOSAG00000049489	1:3723073-3723181	165	165_X	NOTEST	0	0	0	0	1	1	no
XLOC_000479	XLOC_000479	OS01G0172600,OS01G0172800,OS01G0172900	1:3728993-3740685	165	165_X	OK	14.7054	15.3438	0.061313	0.0763547	0.8912	0.9732	no
XLOC_000480	XLOC_000480	EPlOSAG00000022889	1:3729901-3729961	165	165_X	NOTEST	0	0	0	0	1	1	no
XLOC_000481	XLOC_000481	EPlOSAG00000014688,EPlOSAG00000035879	1:3730109-3730274	165	165_X	NOTEST	0	0	0	0	1	1	no
XLOC_000482	XLOC_000482	EPlOSAG00000014949	1:3746972-3747007	165	165_X	NOTEST	0	0	0	0	1	1	no
XLOC_000483	XLOC_000483	EPlOSAG00000012158	1:3759181-3759299	165	165_X	NOTEST	0	0	0	0	1	1	no
XLOC_000484	XLOC_000484	EPlOSAG00000051297	1:3759355-3759483	165	165_X	NOTEST	0	0	0	0	1	1	no
XLOC_000485	XLOC_000485	EPlOSAG00000002600,EPlOSAG00000052241	1:3768062-3768212	165	165_X	NOTEST	0	0	0	0	1	1	no
XLOC_000486	XLOC_000486	OS01G0173600	1:3779634-3782002	165	165_X	NOTEST	0	0	0	0	1	1	no
XLOC_000487	XLOC_000487	-	1:3787154-3788826	165	165_X	OK	1.84592	2.23554	0.276285	0.395395	0.48965	0.800947	no
XLOC_000488	XLOC_000488	OS01G0173900	1:3804293-3812760	165	165_X	OK	26.0024	29.6726	0.190486	0.483146	0.3958	0.731423	no
XLOC_000489	XLOC_000489	OS01G0174400	1:3825669-3829404	165	165_X	NOTEST	0.159167	0.125678	-0.340811	0	1	1	no
XLOC_000490	XLOC_000490	-	1:3838712-3840812	165	165_X	OK	4.65341	3.87367	-0.264588	-0.119779	0.8565	0.963071	no
XLOC_000491	XLOC_000491	OS01G0174900	1:3842745-3845475	165	165_X	OK	28.0726	37.4842	0.41712	1.04984	0.0666	0.301661	no
XLOC_000492	XLOC_000492	EPlOSAG00000032209	1:3845891-3846043	165	165_X	NOTEST	0	0	0	0	1	1	no
XLOC_000493	XLOC_000493	EPlOSAG00000010153	1:3866587-3866663	165	165_X	NOTEST	0	0	0	0	1	1	no
XLOC_000494	XLOC_000494	OS01G0175500	1:3875591-3878455	165	165_X	OK	3.93438	8.79637	1.16077	2.33506	0.0001	0.00277714	yes
XLOC_000495	XLOC_000495	OS01G0175633	1:3878702-3882875	165	165_X	NOTEST	2.74799e-11	0	-inf	0	1	1	no
XLOC_000496	XLOC_000496	EPlOSAG00000035230	1:3884645-3884753	165	165_X	NOTEST	0	0	0	0	1	1	no
XLOC_000497	XLOC_000497	OS01G0175733	1:3894637-3898734	165	165_X	NOTEST	0	0	0	0	1	1	no
XLOC_000498	XLOC_000498	EPlOSAG00000020144	1:3910672-3910716	165	165_X	NOTEST	0	0	0	0	1	1	no
XLOC_000499	XLOC_000499	OS01G0176000,OS01G0176100,OS01G0176200	1:3913676-3926692	165	165_X	OK	12.6093	24.3822	0.951336	1.78508	0.00255	0.0341475	yes
XLOC_000500	XLOC_000500	OS01G0176400	1:3933232-3939192	165	165_X	NOTEST	0.0917246	0.0576609	-0.669715	0	1	1	no
XLOC_000501	XLOC_000501	EPlOSAG00000000268	1:3935703-3935761	165	165_X	NOTEST	0	0	0	0	1	1	no
XLOC_000502	XLOC_000502	EPlOSAG00000044584	1:3935958-3936194	165	165_X	NOTEST	0	0	0	0	1	1	no
XLOC_000503	XLOC_000503	EPlOSAG00000026783	1:3946104-3946205	165	165_X	NOTEST	0	0	0	0	1	1	no
XLOC_000504	XLOC_000504	OS01G0176700	1:3952899-3955570	165	165_X	OK	2.24893	2.39956	0.093529	0.153528	0.78675	0.943137	no
XLOC_000505	XLOC_000505	OS01G0176800	1:3958210-3962124	165	165_X	NOTEST	0.025025	0	-inf	0	1	1	no
XLOC_000506	XLOC_000506	EPlOSAG00000038879	1:3968395-3968548	165	165_X	NOTEST	0	0	0	0	1	1	no
XLOC_000507	XLOC_000507	OS01G0177100	1:3975902-3984909	165	165_X	NOTEST	0.0622914	0	-inf	0	1	1	no
XLOC_000508	XLOC_000508	OS01G0177200	1:3986620-3995398	165	165_X	OK	18.6273	15.2329	-0.290222	-0.78546	0.17655	0.510098	no
XLOC_000509	XLOC_000509	EPlOSAG00000017645	1:3998375-4001790	165	165_X	NOTEST	0.159609	0.31027	0.958979	0	1	1	no
XLOC_000510	XLOC_000510	OS01G0177500	1:4003779-4004759	165	165_X	NOTEST	0	0.0225364	inf	0	1	1	no
XLOC_000511	XLOC_000511	EPlOSAG00000011010	1:4034632-4034702	165	165_X	NOTEST	0	0	0	0	1	1	no
XLOC_000512	XLOC_000512	EPlOSAG00000021095	1:4055804-4055854	165	165_X	NOTEST	0	0	0	0	1	1	no
XLOC_000513	XLOC_000513	OS01G0178100	1:4058685-4063447	165	165_X	OK	20.5015	19.0476	-0.106123	-0.24819	0.6655	0.898341	no
XLOC_000514	XLOC_000514	OS01G0178200	1:4063712-4067411	165	165_X	OK	5.70728	3.93764	-0.535474	-0.854941	0.1321	0.441934	no
XLOC_000515	XLOC_000515	OS01G0178600	1:4081140-4082680	165	165_X	NOTEST	0	0	0	0	1	1	no
XLOC_000516	XLOC_000516	OS01G0178700	1:4091055-4094861	165	165_X	OK	2.78306	3.38164	0.281054	0.509798	0.37345	0.713613	no
XLOC_000517	XLOC_000517	EPlOSAG00000034694	1:4096854-4096945	165	165_X	NOTEST	0	0	0	0	1	1	no
XLOC_000518	XLOC_000518	OS01G0178850	1:4099317-4099593	165	165_X	NOTEST	0	0	0	0	1	1	no
XLOC_000519	XLOC_000519	EPlOSAG00000030692	1:4099908-4099980	165	165_X	NOTEST	0	0	0	0	1	1	no
XLOC_000520	XLOC_000520	OS01G0178900	1:4102356-4109860	165	165_X	OK	7.42651	10.2866	0.470008	0.870088	0.12405	0.427063	no
XLOC_000521	XLOC_000521	EPlOSAG00000015090	1:4104474-4104513	165	165_X	NOTEST	0	0	0	0	1	1	no
XLOC_000522	XLOC_000522	OS01G0179200	1:4118041-4122224	165	165_X	OK	14.5557	15.0665	0.0497573	0.119273	0.8367	0.958582	no
XLOC_000523	XLOC_000523	OS01G0179300	1:4123141-4126568	165	165_X	OK	77.4376	120.616	0.639311	0.896631	0.1093	0.400372	no
XLOC_000524	XLOC_000524	OS01G0179400	1:4126885-4140798	165	165_X	OK	13.8128	13.6262	-0.0196236	-0.0479824	0.9355	0.985488	no
XLOC_000525	XLOC_000525	OS01G0179500	1:4142550-4150978	165	165_X	OK	17.5927	23.2954	0.405065	0.691309	0.2085	0.553966	no
XLOC_000526	XLOC_000526	EPlOSAG00000028511	1:4158465-4158593	165	165_X	NOTEST	0	0	0	0	1	1	no
XLOC_000527	XLOC_000527	EPlOSAG00000023852	1:4159542-4159645	165	165_X	NOTEST	0	0	0	0	1	1	no
XLOC_000528	XLOC_000528	OS01G0179750	1:4160867-4163366	165	165_X	NOTEST	1.35339e-57	1.84284e-46	36.9866	0	1	1	no
XLOC_000529	XLOC_000529	EPlOSAG00000042682	1:4167039-4167178	165	165_X	NOTEST	0	0	0	0	1	1	no
XLOC_000530	XLOC_000530	OS01G0180050	1:4180207-4181178	165	165_X	NOTEST	0.0118941	0.0247941	1.05975	0	1	1	no
XLOC_000531	XLOC_000531	EPlOSAG00000010864	1:4189500-4189565	165	165_X	NOTEST	0	0	0	0	1	1	no
XLOC_000532	XLOC_000532	EPlOSAG00000047801	1:4217427-4217522	165	165_X	NOTEST	0	0	0	0	1	1	no
XLOC_000533	XLOC_000533	EPlOSAG00000031135	1:4231147-4231261	165	165_X	NOTEST	0	0	0	0	1	1	no
XLOC_000534	XLOC_000534	EPlOSAG00000035071	1:4244770-4244934	165	165_X	NOTEST	0	0	0	0	1	1	no
XLOC_000535	XLOC_000535	EPlOSAG00000000246	1:4250927-4250967	165	165_X	NOTEST	0	0	0	0	1	1	no
XLOC_000536	XLOC_000536	OS01G0180800	1:4253845-4259581	165	165_X	OK	30.2981	29.8201	-0.022941	-0.049857	0.92855	0.983478	no
XLOC_000537	XLOC_000537	EPlOSAG00000052219	1:4261483-4261521	165	165_X	NOTEST	0	0	0	0	1	1	no
XLOC_000538	XLOC_000538	OS01G0180900	1:4263722-4269624	165	165_X	NOTEST	0	0	0	0	1	1	no
XLOC_000539	XLOC_000539	OS01G0182100	1:4306921-4309939	165	165_X	OK	3.92948	7.09065	0.851579	1.73821	0.00355	0.0438	yes
XLOC_000540	XLOC_000540	OS01G0182500	1:4326573-4330820	165	165_X	OK	6.6153	9.72258	0.555533	0.270384	0.78855	0.94364	no
XLOC_000541	XLOC_000541	EPlOSAG00000048468	1:4342303-4342381	165	165_X	NOTEST	0	0	0	0	1	1	no
XLOC_000542	XLOC_000542	EPlOSAG00000014839	1:4356631-4356666	165	165_X	NOTEST	0	0	0	0	1	1	no
XLOC_000543	XLOC_000543	EPlOSAG00000007927,EPlOSAG00000025968,EPlOSAG00000026291	1:4356824-4356950	165	165_X	NOTEST	0	0	0	0	1	1	no
XLOC_000544	XLOC_000544	EPlOSAG00000039334	1:4373410-4373571	165	165_X	NOTEST	0	0	0	0	1	1	no
XLOC_000545	XLOC_000545	OS01G0182832,OS01G0182900,OS01G0183000	1:4374133-4397438	165	165_X	OK	18.5898	17.6655	-0.0735801	-0.106889	0.84795	0.960183	no
XLOC_000546	XLOC_000546	OS01G0183100	1:4397653-4402014	165	165_X	OK	8.87332	10.8428	0.289197	0.697492	0.22465	0.573772	no
XLOC_000547	XLOC_000547	EPlOSAG00000051420	1:4402333-4402403	165	165_X	NOTEST	0	0	0	0	1	1	no
XLOC_000548	XLOC_000548	OS01G0183400	1:4415416-4416182	165	165_X	NOTEST	0	0	0	0	1	1	no
XLOC_000549	XLOC_000549	OS01G0183500	1:4418239-4419153	165	165_X	NOTEST	0.0258216	0	-inf	0	1	1	no
XLOC_000550	XLOC_000550	OS01G0183600	1:4421318-4423105	165	165_X	OK	0.663194	0.429245	-0.627629	-0.690484	0.2338	0.583191	no
XLOC_000551	XLOC_000551	EPlOSAG00000047080	1:4429548-4429649	165	165_X	NOTEST	0	0	0	0	1	1	no
XLOC_000552	XLOC_000552	OS01G0183800	1:4434097-4437827	165	165_X	OK	53.1072	74.8974	0.496008	1.34682	0.01875	0.138716	no
XLOC_000553	XLOC_000553	OS01G0183850	1:4438266-4438766	165	165_X	OK	0.925377	1.01186	0.128899	0.0990115	0.86135	0.964633	no
XLOC_000554	XLOC_000554	OS01G0184000	1:4444670-4448384	165	165_X	OK	9.66311	10.7191	0.14963	0.118516	0.83565	0.958491	no
XLOC_000555	XLOC_000555	OS01G0184050	1:4449056-4449806	165	165_X	NOTEST	3.84144e-30	1.08147e-116	-287.514	0	1	1	no
XLOC_000556	XLOC_000556	EPlOSAG00000008195	1:4457434-4457519	165	165_X	NOTEST	0	0	0	0	1	1	no
XLOC_000557	XLOC_000557	EPlOSAG00000003103	1:4478073-4478143	165	165_X	NOTEST	0	0	0	0	1	1	no
XLOC_000558	XLOC_000558	EPlOSAG00000003314	1:4487356-4487415	165	165_X	NOTEST	0	0	0	0	1	1	no
XLOC_000559	XLOC_000559	EPlOSAG00000017339	1:4493206-4493236	165	165_X	NOTEST	0	0	0	0	1	1	no
XLOC_000560	XLOC_000560	OS01G0184700	1:4493346-4497094	165	165_X	OK	1.44546	2.10966	0.545484	0.405675	0.5148	0.818463	no
XLOC_000561	XLOC_000561	OS01G0184900	1:4497719-4504384	165	165_X	OK	80.4427	112.63	0.485552	1.22656	0.032	0.193429	no
XLOC_000562	XLOC_000562	OS01G0185100	1:4509219-4512681	165	165_X	NOTEST	0	0.0246067	inf	0	1	1	no
XLOC_000563	XLOC_000563	EPlOSAG00000050381	1:4523247-4523336	165	165_X	NOTEST	0	0	0	0	1	1	no
XLOC_000564	XLOC_000564	OS01G0185300	1:4528237-4532862	165	165_X	OK	21.8225	47.9992	1.13719	2.83861	5e-05	0.0015303	yes
XLOC_000565	XLOC_000565	EPlOSAG00000020608	1:4530221-4530313	165	165_X	NOTEST	0	0	0	0	1	1	no
XLOC_000566	XLOC_000566	OS01G0185400	1:4533892-4540216	165	165_X	OK	14.2859	18.8201	0.397678	1.00555	0.07895	0.333437	no
XLOC_000567	XLOC_000567	OS01G0185500	1:4542331-4546616	165	165_X	OK	2.79837	2.04803	-0.450354	-0.678495	0.23145	0.580684	no
XLOC_000568	XLOC_000568	EPlOSAG00000011143	1:4548530-4548587	165	165_X	NOTEST	0	0	0	0	1	1	no
XLOC_000569	XLOC_000569	EPlOSAG00000018641	1:4548688-4548784	165	165_X	NOTEST	0	0	0	0	1	1	no
XLOC_000570	XLOC_000570	OS01G0185900	1:4566304-4568589	165	165_X	OK	0.104849	0.527103	2.32978	1.80647	0.0088	0.0826251	no
XLOC_000571	XLOC_000571	EPlOSAG00000047161	1:4579377-4579449	165	165_X	NOTEST	0	0	0	0	1	1	no
XLOC_000572	XLOC_000572	EPlOSAG00000016705	1:4582702-4582768	165	165_X	NOTEST	0	0	0	0	1	1	no
XLOC_000573	XLOC_000573	OS01G0186400	1:4586170-4591083	165	165_X	NOTEST	0.00299755	0.0197465	2.71974	0	1	1	no
XLOC_000574	XLOC_000574	OS01G0186600	1:4601092-4622743	165	165_X	OK	3.2765	5.39762	0.720167	0.375919	0.548	0.836981	no
XLOC_000575	XLOC_000575	EPlOSAG00000024416	1:4608337-4608401	165	165_X	NOTEST	0	0	0	0	1	1	no
XLOC_000576	XLOC_000576	OS01G0186600	1:4614772-4616545	165	165_X	OK	19.5524	52.912	1.43625	1.17929	0.1191	0.418848	no
XLOC_000577	XLOC_000577	EPlOSAG00000034907	1:4619313-4619446	165	165_X	NOTEST	0	0	0	0	1	1	no
XLOC_000578	XLOC_000578	EPlOSAG00000040760	1:4626731-4626864	165	165_X	NOTEST	0	0	0	0	1	1	no
XLOC_000579	XLOC_000579	EPlOSAG00000019412	1:4636423-4636521	165	165_X	NOTEST	0	0	0	0	1	1	no
XLOC_000580	XLOC_000580	EPlOSAG00000032136	1:4637658-4637809	165	165_X	NOTEST	0	0	0	0	1	1	no
XLOC_000581	XLOC_000581	OS01G0186900	1:4646434-4648258	165	165_X	OK	0.433485	0.287896	-0.590434	-0.208476	0.67335	0.901931	no
XLOC_000582	XLOC_000582	OS01G0187000	1:4650156-4651884	165	165_X	OK	1.18788	1.87372	0.65752	0.875008	0.12515	0.428794	no
XLOC_000583	XLOC_000583	EPlOSAG00000049368	1:4656132-4656272	165	165_X	NOTEST	0	0	0	0	1	1	no
XLOC_000584	XLOC_000584	EPlOSAG00000027102	1:4665173-4665333	165	165_X	NOTEST	0	0	0	0	1	1	no
XLOC_000585	XLOC_000585	OS01G0187200	1:4665786-4667062	165	165_X	NOTEST	0	0	0	0	1	1	no
XLOC_000586	XLOC_000586	OS01G0187300	1:4667309-4669037	165	165_X	NOTEST	0	0	0	0	1	1	no
XLOC_000587	XLOC_000587	OS01G0187400	1:4673257-4684889	165	165_X	OK	25.6193	24.3233	-0.074888	-0.202385	0.71795	0.919191	no
XLOC_000588	XLOC_000588	OS01G0187500	1:4688114-4693134	165	165_X	OK	14.9816	11.2329	-0.415464	-1.03297	0.0726	0.317779	no
XLOC_000589	XLOC_000589	OS01G0188100	1:4726455-4731467	165	165_X	OK	191.011	129.097	-0.565201	-1.48426	0.00785	0.0767473	no
XLOC_000590	XLOC_000590	EPlOSAG00000039668	1:4729099-4729230	165	165_X	NOTEST	0	0	0	0	1	1	no
XLOC_000591	XLOC_000591	OS01G0188525	1:4739768-4744023	165	165_X	NOTEST	0	0	0	0	1	1	no
XLOC_000592	XLOC_000592	OS01G0189700	1:4789656-4795364	165	165_X	OK	8.40996	12.1643	0.532483	0.780866	0.167	0.496432	no
XLOC_000593	XLOC_000593	EPlOSAG00000001648	1:4799716-4799833	165	165_X	NOTEST	0	0	0	0	1	1	no
XLOC_000594	XLOC_000594	OS01G0190000	1:4800138-4813608	165	165_X	OK	128.501	190.438	0.567538	1.48381	0.0096	0.0876694	no
XLOC_000595	XLOC_000595	EPlOSAG00000002440	1:4806212-4806273	165	165_X	NOTEST	0	0	0	0	1	1	no
XLOC_000596	XLOC_000596	EPlOSAG00000027218	1:4807365-4807463	165	165_X	NOTEST	0	0	0	0	1	1	no
XLOC_000597	XLOC_000597	EPlOSAG00000028742	1:4809910-4810028	165	165_X	NOTEST	0	0	0	0	1	1	no
XLOC_000598	XLOC_000598	OS01G0190300	1:4816831-4818972	165	165_X	OK	1.78733	0.81795	-1.12772	-1.47384	0.0149	0.118445	no
XLOC_000599	XLOC_000599	EPlOSAG00000028436	1:4819553-4819686	165	165_X	NOTEST	0	0	0	0	1	1	no
XLOC_000600	XLOC_000600	OS01G0190500	1:4826590-4828733	165	165_X	NOTEST	0	0.00827319	inf	0	1	1	no
XLOC_000601	XLOC_000601	EPlOSAG00000034859	1:4837541-4837677	165	165_X	NOTEST	0	0	0	0	1	1	no
XLOC_000602	XLOC_000602	EPlOSAG00000040153	1:4845761-4845952	165	165_X	NOTEST	0	0	0	0	1	1	no
XLOC_000603	XLOC_000603	EPlOSAG00000043775	1:4848173-4848348	165	165_X	NOTEST	0	0	0	0	1	1	no
XLOC_000604	XLOC_000604	OS01G0191100	1:4852435-4854387	165	165_X	OK	76.2342	80.5682	0.0797725	0.208496	0.71335	0.917801	no
XLOC_000605	XLOC_000605	EPlOSAG00000032404	1:4878418-4878553	165	165_X	NOTEST	0	0	0	0	1	1	no
XLOC_000606	XLOC_000606	OS01G0191500	1:4891508-4897905	165	165_X	OK	28.6999	26.0789	-0.138163	-0.376654	0.5153	0.818928	no
XLOC_000607	XLOC_000607	EPlOSAG00000027316	1:4897927-4898091	165	165_X	NOTEST	0	0	0	0	1	1	no
XLOC_000608	XLOC_000608	OS01G0191700	1:4905487-4909339	165	165_X	OK	28.3001	34.2972	0.277284	0.758056	0.18025	0.515507	no
XLOC_000609	XLOC_000609	EPlOSAG00000039588	1:4924436-4924597	165	165_X	NOTEST	0	0	0	0	1	1	no
XLOC_000610	XLOC_000610	OS01G0192101	1:4949129-4951508	165	165_X	NOTEST	0.0303194	1.6961e-20	-60.6327	0	1	1	no
XLOC_000611	XLOC_000611	EPlOSAG00000052579	1:4953977-4954078	165	165_X	NOTEST	0	0	0	0	1	1	no
XLOC_000612	XLOC_000612	OS01G0192401	1:4979116-4979875	165	165_X	NOTEST	4.10029e-05	8.7565e-06	-2.2273	0	1	1	no
XLOC_000613	XLOC_000613	OS01G0192550	1:4980670-4981942	165	165_X	NOTEST	0.288064	0.234902	-0.294334	0	1	1	no
XLOC_000614	XLOC_000614	EPlOSAG00000024985,EPlOSAG00000025991,OS01G0192700	1:4982399-4985220	165	165_X	NOTEST	0	4.30505e-09	inf	0	1	1	no
XLOC_000615	XLOC_000615	EPlOSAG00000016547	1:4994487-4994554	165	165_X	NOTEST	0	0	0	0	1	1	no
XLOC_000616	XLOC_000616	OS01G0193400	1:5016279-5020150	165	165_X	OK	0.659091	0.392868	-0.746434	-0.303288	0.6398	0.885966	no
XLOC_000617	XLOC_000617	OS01G0193700	1:5022112-5025748	165	165_X	NOTEST	3.34872e-38	4.18728e-32	20.254	0	1	1	no
XLOC_000618	XLOC_000618	OS01G0193900	1:5028229-5041728	165	165_X	OK	4.82648	4.95734	0.038596	0.0697307	0.9037	0.977344	no
XLOC_000619	XLOC_000619	EPlOSAG00000046375	1:5044425-5044615	165	165_X	NOTEST	0	0	0	0	1	1	no
XLOC_000620	XLOC_000620	EPlOSAG00000039100	1:5070639-5070745	165	165_X	NOTEST	0	0	0	0	1	1	no
XLOC_000621	XLOC_000621	EPlOSAG00000042184	1:5076263-5076371	165	165_X	NOTEST	0	0	0	0	1	1	no
XLOC_000622	XLOC_000622	EPlOSAG00000021114	1:5082814-5082881	165	165_X	NOTEST	0	0	0	0	1	1	no
XLOC_000623	XLOC_000623	OS01G0194600	1:5085833-5086504	165	165_X	OK	4.39508	8.87995	1.01466	1.52432	0.01115	0.0963635	no
XLOC_000624	XLOC_000624	EPlOSAG00000038102	1:5095396-5095475	165	165_X	NOTEST	0	0	0	0	1	1	no
XLOC_000625	XLOC_000625	OS01G0195000	1:5099555-5102080	165	165_X	OK	4.49889	7.12729	0.663784	1.48125	0.00865	0.0817351	no
XLOC_000626	XLOC_000626	OS01G0195066	1:5102129-5102343	165	165_X	NOTEST	0	0	0	0	1	1	no
XLOC_000627	XLOC_000627	OS01G0195700	1:5148879-5149201	165	165_X	NOTEST	0	0	0	0	1	1	no
XLOC_000628	XLOC_000628	OS01G0195801	1:5149335-5150341	165	165_X	NOTEST	0	0	0	0	1	1	no
XLOC_000629	XLOC_000629	EPlOSAG00000003597	1:5150852-5151056	165	165_X	NOTEST	0	0	0	0	1	1	no
XLOC_000630	XLOC_000630	-	1:5163037-5169342	165	165_X	OK	1.05456	0.233483	-2.17525	-2.3497	5e-05	0.0015303	yes
XLOC_000631	XLOC_000631	EPlOSAG00000021980	1:5180217-5180261	165	165_X	NOTEST	0	0	0	0	1	1	no
XLOC_000632	XLOC_000632	EPlOSAG00000039242	1:5183517-5183578	165	165_X	NOTEST	0	0	0	0	1	1	no
XLOC_000633	XLOC_000633	EPlOSAG00000039231	1:5185337-5185398	165	165_X	NOTEST	0	0	0	0	1	1	no
XLOC_000634	XLOC_000634	OS01G0196133	1:5196418-5197056	165	165_X	NOTEST	0	0	0	0	1	1	no
XLOC_000635	XLOC_000635	OS01G0196300	1:5201862-5204016	165	165_X	OK	0.260087	0.537805	1.04809	0.930785	0.09505	0.370335	no
XLOC_000636	XLOC_000636	EPlOSAG00000019362	1:5206272-5206377	165	165_X	NOTEST	0	0	0	0	1	1	no
XLOC_000637	XLOC_000637	EPlOSAG00000035583	1:5207514-5207675	165	165_X	NOTEST	0	0	0	0	1	1	no
XLOC_000638	XLOC_000638	EPlOSAG00000033217	1:5208181-5208306	165	165_X	NOTEST	0	0	0	0	1	1	no
XLOC_000639	XLOC_000639	EPlOSAG00000033640	1:5213549-5213680	165	165_X	NOTEST	0	0	0	0	1	1	no
XLOC_000640	XLOC_000640	OS01G0196600	1:5218495-5221972	165	165_X	OK	2.57206	2.38239	-0.110513	-0.188298	0.7454	0.928917	no
XLOC_000641	XLOC_000641	OS01G0196800	1:5222052-5230065	165	165_X	NOTEST	0.0765661	0.0879373	0.199769	0	1	1	no
XLOC_000642	XLOC_000642	-	1:5233223-5234387	165	165_X	NOTEST	0.035152	0.200798	2.51407	0	1	1	no
XLOC_000643	XLOC_000643	OS01G0197100	1:5235857-5244526	165	165_X	OK	9.18649	9.91201	0.109663	0.241011	0.67755	0.903979	no
XLOC_000644	XLOC_000644	OS01G0197200	1:5246495-5248004	165	165_X	OK	4.04706	3.82231	-0.082429	-0.0786001	0.88855	0.972333	no
XLOC_000645	XLOC_000645	OS01G0197350,OS01G0197400	1:5256197-5261961	165	165_X	OK	62.8934	73.4875	0.22459	0.489598	0.3739	0.713628	no
XLOC_000646	XLOC_000646	EPlOSAG00000007427	1:5305410-5305483	165	165_X	NOTEST	0	0	0	0	1	1	no
XLOC_000647	XLOC_000647	EPlOSAG00000047083	1:5327722-5327834	165	165_X	NOTEST	0	0	0	0	1	1	no
XLOC_000648	XLOC_000648	OS01G0198250	1:5330676-5333955	165	165_X	NOTEST	0	0	0	0	1	1	no
XLOC_000649	XLOC_000649	EPlOSAG00000021812	1:5358693-5358729	165	165_X	NOTEST	0	0	0	0	1	1	no
XLOC_000650	XLOC_000650	EPlOSAG00000049402	1:5360269-5360329	165	165_X	NOTEST	0	0	0	0	1	1	no
XLOC_000651	XLOC_000651	OS01G0198900	1:5373459-5374943	165	165_X	OK	38.5955	38.2147	-0.0143065	-0.0361635	0.9503	0.987829	no
XLOC_000652	XLOC_000652	OS01G0199300	1:5384196-5385088	165	165_X	NOTEST	0	0.147541	inf	0	1	1	no
XLOC_000653	XLOC_000653	OS01G0199550	1:5390090-5391282	165	165_X	OK	1.33349	0.508284	-1.3915	-0.459407	0.6204	0.875218	no
XLOC_000654	XLOC_000654	OS01G0199700	1:5397625-5399150	165	165_X	OK	1.10544	1.50824	0.448249	0.402839	0.47815	0.793144	no
XLOC_000655	XLOC_000655	OS01G0199900	1:5406050-5420631	165	165_X	OK	27.5271	22.9208	-0.264193	-0.622251	0.2797	0.627861	no
XLOC_000656	XLOC_000656	OS01G0200150	1:5414253-5416534	165	165_X	NOTEST	0	0	0	0	1	1	no
XLOC_000657	XLOC_000657	OS01G0200200	1:5423073-5425030	165	165_X	OK	1.19604	2.72377	1.18734	1.52991	0.00845	0.0804227	no
XLOC_000658	XLOC_000658	OS01G0200350	1:5426719-5431404	165	165_X	NOTEST	0.020179	6.48653e-08	-18.247	0	1	1	no
XLOC_000659	XLOC_000659	EPlOSAG00000004493	1:5432782-5432906	165	165_X	NOTEST	0	0	0	0	1	1	no
XLOC_000660	XLOC_000660	EPlOSAG00000008409	1:5438806-5438944	165	165_X	NOTEST	0	0	0	0	1	1	no
XLOC_000661	XLOC_000661	OS01G0200500	1:5442460-5446255	165	165_X	OK	10.8384	14.306	0.400476	0.756938	0.1935	0.534556	no
XLOC_000662	XLOC_000662	EPlOSAG00000026322	1:5451116-5451189	165	165_X	NOTEST	0	0	0	0	1	1	no
XLOC_000663	XLOC_000663	EPlOSAG00000009142	1:5468164-5468259	165	165_X	NOTEST	0	0	0	0	1	1	no
XLOC_000664	XLOC_000664	OS01G0200700	1:5478213-5479825	165	165_X	OK	14531.6	13771.9	-0.0774663	-0.105402	0.8522	0.961551	no
XLOC_000665	XLOC_000665	OS01G0201000	1:5493117-5499733	165	165_X	OK	22.9257	27.1156	0.242161	0.438593	0.44295	0.768215	no
XLOC_000666	XLOC_000666	OS01G0201100	1:5507567-5509494	165	165_X	OK	2.77209	5.8358	1.07396	2.04736	0.00105	0.0178689	yes
XLOC_000667	XLOC_000667	OS01G0201275	1:5530408-5531111	165	165_X	NOTEST	0.100225	0.0540619	-0.890559	0	1	1	no
XLOC_000668	XLOC_000668	EPlOSAG00000048947	1:5531236-5531299	165	165_X	NOTEST	0	0	0	0	1	1	no
XLOC_000669	XLOC_000669	OS01G0201300	1:5533238-5534034	165	165_X	NOTEST	0	0	0	0	1	1	no
XLOC_000670	XLOC_000670	EPlOSAG00000017716	1:5537314-5537340	165	165_X	NOTEST	0	0	0	0	1	1	no
XLOC_000671	XLOC_000671	EPlOSAG00000008073	1:5540880-5540965	165	165_X	NOTEST	0	0	0	0	1	1	no
XLOC_000672	XLOC_000672	EPlOSAG00000027300	1:5548157-5548236	165	165_X	NOTEST	0	0	0	0	1	1	no
XLOC_000673	XLOC_000673	EPlOSAG00000021127	1:5559880-5559936	165	165_X	NOTEST	0	0	0	0	1	1	no
XLOC_000674	XLOC_000674	OS01G0201750	1:5568902-5572385	165	165_X	NOTEST	0	0	0	0	1	1	no
XLOC_000675	XLOC_000675	OS01G0201850	1:5581650-5588943	165	165_X	NOTEST	0	0	0	0	1	1	no
XLOC_000676	XLOC_000676	OS01G0202500	1:5639835-5641475	165	165_X	OK	1.03191	2.79245	1.43621	1.99191	0.00085	0.0152543	yes
XLOC_000677	XLOC_000677	OS01G0202601,OS01G0202700	1:5645689-5655895	165	165_X	OK	0.209797	0.447328	1.09234	0.668106	0.0797	0.33523	no
XLOC_000678	XLOC_000678	EPlOSAG00000017813	1:5660042-5660074	165	165_X	NOTEST	0	0	0	0	1	1	no
XLOC_000679	XLOC_000679	EPlOSAG00000021034	1:5670694-5670729	165	165_X	NOTEST	0	0	0	0	1	1	no
XLOC_000680	XLOC_000680	OS01G0203300	1:5673289-5676812	165	165_X	NOTEST	0.392362	0.265926	-0.561162	0	1	1	no
XLOC_000681	XLOC_000681	OS01G0203400	1:5685594-5686401	165	165_X	OK	13.1486	17.9914	0.4524	0.921397	0.1088	0.399282	no
XLOC_000682	XLOC_000682	OS01G0203900	1:5699243-5705512	165	165_X	OK	2.94423	1.06788	-1.46315	-1.51316	0.0132	0.108499	no
XLOC_000683	XLOC_000683	EPlOSAG00000015603	1:5717622-5717666	165	165_X	NOTEST	0	0	0	0	1	1	no
XLOC_000684	XLOC_000684	OS01G0205100,OS01G0205300	1:5760297-5769500	165	165_X	OK	42.5553	18.4337	-1.20699	-1.72713	0.00295	0.038229	yes
XLOC_000685	XLOC_000685	EPlOSAG00000053191	1:5761949-5762027	165	165_X	NOTEST	0	0	0	0	1	1	no
XLOC_000686	XLOC_000686	EPlOSAG00000011733	1:5769842-5769914	165	165_X	NOTEST	0	0	0	0	1	1	no
XLOC_000687	XLOC_000687	OS01G0205500	1:5770062-5772270	165	165_X	OK	59.4732	54.3756	-0.129281	-0.340511	0.55145	0.838789	no
XLOC_000688	XLOC_000688	OS01G0205600	1:5773300-5774176	165	165_X	NOTEST	7.39586e-27	1.55645e-11	50.9024	0	1	1	no
XLOC_000689	XLOC_000689	OS01G0205800	1:5774960-5778040	165	165_X	NOTEST	2.4342e-90	5.88979e-118	-91.7392	0	1	1	no
XLOC_000690	XLOC_000690	OS01G0205900	1:5789333-5790753	165	165_X	NOTEST	0	0	0	0	1	1	no
XLOC_000691	XLOC_000691	EPlOSAG00000051457	1:5795764-5795798	165	165_X	NOTEST	0	0	0	0	1	1	no
XLOC_000692	XLOC_000692	OS01G0206300	1:5799607-5801142	165	165_X	NOTEST	0	0	0	0	1	1	no
XLOC_000693	XLOC_000693	OS01G0206600	1:5807990-5808568	165	165_X	OK	26.0442	22.7048	-0.197964	-0.36695	0.51115	0.816111	no
XLOC_000694	XLOC_000694	OS01G0206650	1:5808960-5811661	165	165_X	NOTEST	0.0368604	0.052838	0.519506	0	1	1	no
XLOC_000695	XLOC_000695	OS01G0207001	1:5815059-5819001	165	165_X	NOTEST	2.58464e-07	3.02464e-07	0.226799	0	1	1	no
XLOC_000696	XLOC_000696	OS01G0207500	1:5841728-5843767	165	165_X	NOTEST	0	0	0	0	1	1	no
XLOC_000697	XLOC_000697	OS01G0207700	1:5848166-5848945	165	165_X	NOTEST	0	0	0	0	1	1	no
XLOC_000698	XLOC_000698	OS01G0207900	1:5856444-5857920	165	165_X	NOTEST	1.07076e-07	2.17178e-08	-2.30169	0	1	1	no
XLOC_000699	XLOC_000699	OS01G0208000	1:5861822-5863709	165	165_X	OK	0.715443	0.325898	-1.13442	-0.909376	0.0993	0.379651	no
XLOC_000700	XLOC_000700	EPlOSAG00000050445	1:5862323-5862368	165	165_X	NOTEST	0	0	0	0	1	1	no
XLOC_000701	XLOC_000701	EPlOSAG00000014437	1:5878321-5878370	165	165_X	NOTEST	0	0	0	0	1	1	no
XLOC_000702	XLOC_000702	OS01G0208600,OS01G0208700	1:5890507-5910388	165	165_X	OK	171.158	139.391	-0.296194	-0.526465	0.302	0.651593	no
XLOC_000703	XLOC_000703	OS01G0209000	1:5910447-5916955	165	165_X	OK	23.3225	20.8554	-0.161298	-0.0946543	0.903	0.97716	no
XLOC_000704	XLOC_000704	OS01G0209200	1:5921596-5934222	165	165_X	OK	8.0349	9.77665	0.28306	0.62493	0.2715	0.61985	no
XLOC_000705	XLOC_000705	OS01G0209566	1:5945746-5946990	165	165_X	NOTEST	6.972e-28	0.0418619	85.6342	0	1	1	no
XLOC_000706	XLOC_000706	EPlOSAG00000004576	1:5962179-5962317	165	165_X	NOTEST	0	0	0	0	1	1	no
XLOC_000707	XLOC_000707	OS01G0209750	1:5969790-5972419	165	165_X	NOTEST	0	0	0	0	1	1	no
XLOC_000708	XLOC_000708	OS01G0209901	1:5983849-5985803	165	165_X	OK	2.99017e-28	0.849088	91.1977	7.44563e-25	0.26725	0.615605	no
XLOC_000709	XLOC_000709	EPlOSAG00000052139	1:5994742-5994860	165	165_X	NOTEST	0	0	0	0	1	1	no
XLOC_000710	XLOC_000710	EPlOSAG00000010012	1:6002989-6003087	165	165_X	NOTEST	0	0	0	0	1	1	no
XLOC_000711	XLOC_000711	OS01G0210300	1:6003524-6004869	165	165_X	NOTEST	0	0	0	0	1	1	no
XLOC_000712	XLOC_000712	OS01G0210550	1:6008725-6009183	165	165_X	OK	35.276	33.3301	-0.0818608	-0.0625039	0.9152	0.980072	no
XLOC_000713	XLOC_000713	OS01G0210750	1:6017264-6023690	165	165_X	OK	4.88757	3.9631	-0.302488	-0.273502	0.6186	0.874501	no
XLOC_000714	XLOC_000714	OS01G0210800	1:6025004-6030455	165	165_X	OK	1.24318	1.06877	-0.218077	-0.250606	0.6508	0.891557	no
XLOC_000715	XLOC_000715	EPlOSAG00000003485	1:6045468-6045518	165	165_X	NOTEST	0	0	0	0	1	1	no
XLOC_000716	XLOC_000716	EPlOSAG00000020332	1:6050862-6050939	165	165_X	NOTEST	0	0	0	0	1	1	no
XLOC_000717	XLOC_000717	OS01G0211600	1:6076851-6079119	165	165_X	OK	0.451927	0.533996	0.24074	0.213158	0.7203	0.920041	no
XLOC_000718	XLOC_000718	EPlOSAG00000026226	1:6083864-6083913	165	165_X	NOTEST	0	0	0	0	1	1	no
XLOC_000719	XLOC_000719	OS01G0212000	1:6109134-6109760	165	165_X	NOTEST	0	0	0	0	1	1	no
XLOC_000720	XLOC_000720	OS01G0212100	1:6112691-6132696	165	165_X	OK	29.0284	33.509	0.207083	0.556603	0.33395	0.680845	no
XLOC_000721	XLOC_000721	OS01G0212400	1:6134184-6187531	165	165_X	OK	8.8006	6.8702	-0.357251	-0.813244	0.15675	0.480833	no
XLOC_000722	XLOC_000722	EPlOSAG00000011961	1:6157406-6157576	165	165_X	NOTEST	0	0	0	0	1	1	no
XLOC_000723	XLOC_000723	EPlOSAG00000026841	1:6179520-6179625	165	165_X	NOTEST	0	0	0	0	1	1	no
XLOC_000724	XLOC_000724	EPlOSAG00000049900	1:6181048-6181120	165	165_X	NOTEST	0	0	0	0	1	1	no
XLOC_000725	XLOC_000725	OS01G0212900	1:6182929-6183873	165	165_X	NOTEST	0	0	0	0	1	1	no
XLOC_000726	XLOC_000726	OS01G0213300	1:6191927-6193745	165	165_X	NOTEST	0	0	0	0	1	1	no
XLOC_000727	XLOC_000727	OS01G0213350	1:6195350-6200412	165	165_X	NOTEST	0.0372133	0.184346	2.30853	0	1	1	no
XLOC_000728	XLOC_000728	OS01G0214001	1:6221644-6224197	165	165_X	NOTEST	8.21065e-05	8.36618e-05	0.0270724	0	1	1	no
XLOC_000729	XLOC_000729	OS01G0214300	1:6247155-6253493	165	165_X	OK	25.3853	29.4452	0.214034	0.512602	0.3714	0.711993	no
XLOC_000730	XLOC_000730	OS01G0214400,OS01G0214500	1:6253723-6258635	165	165_X	OK	38.9418	47.6827	0.292146	0.7441	0.1946	0.536157	no
XLOC_000731	XLOC_000731	OS01G0214600	1:6267440-6270770	165	165_X	NOTEST	0.234957	0.189062	-0.313542	0	1	1	no
XLOC_000732	XLOC_000732	OS01G0214800	1:6278261-6283592	165	165_X	OK	32.7453	34.5301	0.0765648	0.199191	0.73095	0.924133	no
XLOC_000733	XLOC_000733	OS01G0215000	1:6288365-6292301	165	165_X	OK	0.710648	0.732214	0.0431296	0.0172935	0.9096	0.978463	no
XLOC_000734	XLOC_000734	OS01G0215100	1:6295736-6376092	165	165_X	OK	49.8701	52.2815	0.0681242	0.0774567	0.89425	0.97451	no
XLOC_000735	XLOC_000735	OS01G0215500	1:6304802-6306605	165	165_X	NOTEST	0.0102281	0	-inf	0	1	1	no
XLOC_000736	XLOC_000736	OS01G0215700	1:6319130-6322451	165	165_X	NOTEST	0	0	0	0	1	1	no
XLOC_000737	XLOC_000737	OS01G0215750	1:6326282-6329098	165	165_X	NOTEST	0	0	0	0	1	1	no
XLOC_000738	XLOC_000738	OS01G0216000	1:6340836-6344286	165	165_X	NOTEST	0	0	0	0	1	1	no
XLOC_000739	XLOC_000739	OS01G0216300	1:6352582-6358355	165	165_X	NOTEST	0	0	0	0	1	1	no
XLOC_000740	XLOC_000740	OS01G0216400	1:6361526-6363457	165	165_X	NOTEST	0	0	0	0	1	1	no
XLOC_000741	XLOC_000741	OS01G0216500	1:6365063-6367057	165	165_X	NOTEST	0	0	0	0	1	1	no
XLOC_000742	XLOC_000742	EPlOSAG00000031808	1:6370718-6370872	165	165_X	NOTEST	0	0	0	0	1	1	no
XLOC_000743	XLOC_000743	OS01G0216900	1:6374207-6381837	165	165_X	NOTEST	0	0	0	0	1	1	no
XLOC_000744	XLOC_000744	EPlOSAG00000013577	1:6386303-6386349	165	165_X	NOTEST	0	0	0	0	1	1	no
XLOC_000745	XLOC_000745	OS01G0217050	1:6388780-6390920	165	165_X	NOTEST	5.14513e-08	2.83283e-29	-70.6215	0	1	1	no
XLOC_000746	XLOC_000746	OS01G0217100	1:6394270-6395665	165	165_X	NOTEST	0.0729677	0.120449	0.723096	0	1	1	no
XLOC_000747	XLOC_000747	OS01G0217500	1:6412580-6419973	165	165_X	OK	2.73459	2.57611	-0.0861289	-0.140199	0.8016	0.948305	no
XLOC_000748	XLOC_000748	EPlOSAG00000027007	1:6415016-6415119	165	165_X	NOTEST	0	0	0	0	1	1	no
XLOC_000749	XLOC_000749	EPlOSAG00000016565	1:6421857-6421933	165	165_X	NOTEST	0	0	0	0	1	1	no
XLOC_000750	XLOC_000750	EPlOSAG00000022606	1:6428347-6428384	165	165_X	NOTEST	0	0	0	0	1	1	no
XLOC_000751	XLOC_000751	OS01G0217800	1:6432166-6435934	165	165_X	OK	12.198	10.2642	-0.249026	-0.59502	0.30055	0.650025	no
XLOC_000752	XLOC_000752	OS01G0217900,OS01G0218032	1:6443022-6456082	165	165_X	OK	46.4302	42.4149	-0.130494	-0.153391	0.7848	0.942277	no
XLOC_000753	XLOC_000753	EPlOSAG00000044479	1:6455014-6455219	165	165_X	NOTEST	0	0	0	0	1	1	no
XLOC_000754	XLOC_000754	EPlOSAG00000023366	1:6461614-6461650	165	165_X	NOTEST	0	0	0	0	1	1	no
XLOC_000755	XLOC_000755	OS01G0218100	1:6462708-6465222	165	165_X	OK	7.88602	8.0832	0.0356293	0.0817516	0.888	0.972333	no
XLOC_000756	XLOC_000756	EPlOSAG00000052415	1:6468005-6468081	165	165_X	NOTEST	0	0	0	0	1	1	no
XLOC_000757	XLOC_000757	OS01G0218200	1:6471549-6476882	165	165_X	OK	0.980767	0.586562	-0.741628	-0.429453	0.23435	0.583572	no
XLOC_000758	XLOC_000758	OS01G0218500	1:6494446-6499802	165	165_X	OK	0.62236	0.732002	0.234098	0.0373809	0.83345	0.957869	no
XLOC_000759	XLOC_000759	OS01G0219000	1:6523319-6524625	165	165_X	OK	3.35243	6.69515	0.997907	1.58877	0.00715	0.0718305	no
XLOC_000760	XLOC_000760	OS01G0219100,OS01G0219200	1:6525486-6532044	165	165_X	OK	3.46468	2.54053	-0.447591	-0.573845	0.33505	0.681288	no
XLOC_000761	XLOC_000761	OS01G0219300	1:6534612-6535829	165	165_X	NOTEST	0.0877738	0.236045	1.4272	0	1	1	no
XLOC_000762	XLOC_000762	OS01G0219500	1:6541008-6543076	165	165_X	NOTEST	0	0	0	0	1	1	no
XLOC_000763	XLOC_000763	EPlOSAG00000051373	1:6544853-6544919	165	165_X	NOTEST	0	0	0	0	1	1	no
XLOC_000764	XLOC_000764	EPlOSAG00000051227	1:6556048-6556246	165	165_X	NOTEST	0	0	0	0	1	1	no
XLOC_000765	XLOC_000765	-	1:6558416-6560012	165	165_X	OK	2.4235	1.46336	-0.727808	-0.785269	0.1549	0.47822	no
XLOC_000766	XLOC_000766	EPlOSAG00000051223	1:6563756-6563946	165	165_X	NOTEST	0	0	0	0	1	1	no
XLOC_000767	XLOC_000767	OS01G0220150	1:6565814-6568033	165	165_X	NOTEST	0	0	0	0	1	1	no
XLOC_000768	XLOC_000768	EPlOSAG00000023812	1:6572082-6572110	165	165_X	NOTEST	0	0	0	0	1	1	no
XLOC_000769	XLOC_000769	OS01G0220300	1:6582447-6588019	165	165_X	OK	29.0034	40.6562	0.487254	0.85681	0.13585	0.448938	no
XLOC_000770	XLOC_000770	EPlOSAG00000000183	1:6586522-6586567	165	165_X	NOTEST	0	0	0	0	1	1	no
XLOC_000771	XLOC_000771	EPlOSAG00000025982	1:6610330-6610370	165	165_X	NOTEST	0	0	0	0	1	1	no
XLOC_000772	XLOC_000772	OS01G0220801	1:6617011-6618001	165	165_X	NOTEST	0	0	0	0	1	1	no
XLOC_000773	XLOC_000773	EPlOSAG00000047053	1:6618944-6619017	165	165_X	NOTEST	0	0	0	0	1	1	no
XLOC_000774	XLOC_000774	EPlOSAG00000048068	1:6622356-6622438	165	165_X	NOTEST	0	0	0	0	1	1	no
XLOC_000775	XLOC_000775	OS01G0221000	1:6624411-6630319	165	165_X	OK	7.44123	32.161	2.1117	1.35049	0.01885	0.139108	no
XLOC_000776	XLOC_000776	OS01G0221400	1:6649692-6650825	165	165_X	OK	17.4745	23.601	0.433598	0.580785	0.16575	0.494391	no
XLOC_000777	XLOC_000777	OS01G0221500	1:6653019-6655397	165	165_X	OK	52.4132	41.8347	-0.325229	-0.817443	0.1548	0.478166	no
XLOC_000778	XLOC_000778	OS01G0221600	1:6659237-6662320	165	165_X	OK	4.78019	0.56054	-3.09218	-1.10051	0.1104	0.40241	no
XLOC_000779	XLOC_000779	OS01G0221700	1:6662877-6670459	165	165_X	OK	85.8599	77.3669	-0.150268	-0.137726	0.79345	0.944882	no
XLOC_000780	XLOC_000780	EPlOSAG00000051224	1:6677570-6677767	165	165_X	NOTEST	0	0	0	0	1	1	no
XLOC_000781	XLOC_000781	EPlOSAG00000051236	1:6693112-6693301	165	165_X	NOTEST	0	0	0	0	1	1	no
XLOC_000782	XLOC_000782	EPlOSAG00000051618	1:6708832-6708893	165	165_X	NOTEST	0	0	0	0	1	1	no
XLOC_000783	XLOC_000783	OS01G0222800	1:6710686-6720169	165	165_X	OK	3.55486	3.25057	-0.1291	-0.200414	0.7164	0.91888	no
XLOC_000784	XLOC_000784	OS01G0222900	1:6715521-6717922	165	165_X	NOTEST	0.30922	3.35104e-05	-13.1717	0	1	1	no
XLOC_000785	XLOC_000785	OS01G0223200	1:6726936-6728716	165	165_X	OK	0.255789	0.571475	1.15974	0.576707	0.4083	0.740939	no
XLOC_000786	XLOC_000786	OS01G0223300	1:6732152-6735482	165	165_X	NOTEST	0.0494695	0.0463633	-0.0935558	0	1	1	no
XLOC_000787	XLOC_000787	EPlOSAG00000050902	1:6780951-6781049	165	165_X	NOTEST	0	0	0	0	1	1	no
XLOC_000788	XLOC_000788	OS01G0223900	1:6787077-6793545	165	165_X	NOTEST	0.0800008	0.119739	0.581804	0	1	1	no
XLOC_000789	XLOC_000789	OS01G0224100	1:6813719-6815534	165	165_X	NOTEST	0.0431142	0.0603898	0.486141	0	1	1	no
XLOC_000790	XLOC_000790	EPlOSAG00000023849	1:6818877-6818947	165	165_X	NOTEST	0	0	0	0	1	1	no
XLOC_000791	XLOC_000791	EPlOSAG00000034089	1:6826301-6826431	165	165_X	NOTEST	0	0	0	0	1	1	no
XLOC_000792	XLOC_000792	OS01G0224166	1:6828512-6829334	165	165_X	NOTEST	3.06067e-06	2.26885e-06	-0.431887	0	1	1	no
XLOC_000793	XLOC_000793	EPlOSAG00000035260	1:6831030-6831117	165	165_X	NOTEST	0	0	0	0	1	1	no
XLOC_000794	XLOC_000794	OS01G0224300	1:6833058-6835244	165	165_X	OK	1.41627	1.88265	0.410666	0.446465	0.44825	0.771338	no
XLOC_000795	XLOC_000795	OS01G0224400	1:6836746-6841372	165	165_X	OK	5.06314	5.57325	0.138486	0.278854	0.6212	0.87572	no
XLOC_000796	XLOC_000796	OS01G0224700	1:6857217-6860952	165	165_X	OK	0.729397	0.547556	-0.413696	-0.494423	0.3892	0.726423	no
XLOC_000797	XLOC_000797	EPlOSAG00000016369	1:6880684-6880779	165	165_X	NOTEST	0	0	0	0	1	1	no
XLOC_000798	XLOC_000798	EPlOSAG00000036916	1:6880932-6881093	165	165_X	NOTEST	0	0	0	0	1	1	no
XLOC_000799	XLOC_000799	EPlOSAG00000029357	1:6882435-6882551	165	165_X	NOTEST	0	0	0	0	1	1	no
XLOC_000800	XLOC_000800	OS01G0225100	1:6889309-6896387	165	165_X	OK	42.3589	43.4936	0.0381375	0.10451	0.85275	0.961943	no
XLOC_000801	XLOC_000801	OS01G0225200,OS01G0225300	1:6897466-6910356	165	165_X	OK	13.7957	15.1706	0.137057	0.297157	0.6248	0.878182	no
XLOC_000802	XLOC_000802	OS01G0225550	1:6922190-6923336	165	165_X	NOTEST	2.46253e-07	0.071101	18.1394	0	1	1	no
XLOC_000803	XLOC_000803	OS01G0225700	1:6924673-6925910	165	165_X	NOTEST	5.48804e-10	1.2031e-12	-8.83339	0	1	1	no
XLOC_000804	XLOC_000804	-	1:6940377-6941068	165	165_X	NOTEST	0.0713569	0.358275	2.32794	0	1	1	no
XLOC_000805	XLOC_000805	EPlOSAG00000028325	1:6950311-6950415	165	165_X	NOTEST	0	0	0	0	1	1	no
XLOC_000806	XLOC_000806	OS01G0226300	1:6967629-6970168	165	165_X	OK	2.26412	1.82273	-0.312851	-0.383029	0.50195	0.810545	no
XLOC_000807	XLOC_000807	OS01G0226450	1:6971042-6976599	165	165_X	NOTEST	0	1.18994e-06	inf	0	1	1	no
XLOC_000808	XLOC_000808	EPlOSAG00000013763	1:6972586-6972628	165	165_X	NOTEST	0	0	0	0	1	1	no
XLOC_000809	XLOC_000809	OS01G0226500	1:6979554-6987093	165	165_X	OK	13.5576	13.3707	-0.020026	-0.0500212	0.9289	0.983478	no
XLOC_000810	XLOC_000810	OS01G0226600	1:6987901-6994006	165	165_X	OK	1.98237	1.98505	0.00195143	0.00334041	0.9949	0.998676	no
XLOC_000811	XLOC_000811	EPlOSAG00000040812	1:6995947-6996077	165	165_X	NOTEST	0	0	0	0	1	1	no
XLOC_000812	XLOC_000812	EPlOSAG00000046803	1:6999928-6999997	165	165_X	NOTEST	0	0	0	0	1	1	no
XLOC_000813	XLOC_000813	EPlOSAG00000029486	1:7004416-7004551	165	165_X	NOTEST	0	0	0	0	1	1	no
XLOC_000814	XLOC_000814	EPlOSAG00000007556	1:7007928-7007992	165	165_X	NOTEST	0	0	0	0	1	1	no
XLOC_000815	XLOC_000815	OS01G0226700	1:7009033-7010446	165	165_X	NOTEST	0	0	0	0	1	1	no
XLOC_000816	XLOC_000816	OS01G0227100	1:7024282-7030894	165	165_X	OK	63.0004	54.3151	-0.214009	-0.580683	0.30765	0.656617	no
XLOC_000817	XLOC_000817	EPlOSAG00000012987	1:7033234-7033291	165	165_X	NOTEST	0	0	0	0	1	1	no
XLOC_000818	XLOC_000818	OS01G0227200	1:7038040-7042925	165	165_X	OK	8.6781	7.43919	-0.222232	-0.50621	0.3742	0.713779	no
XLOC_000819	XLOC_000819	OS01G0227300	1:7044012-7047544	165	165_X	OK	21.4922	13.8979	-0.628947	-1.49962	0.01065	0.0938222	no
XLOC_000820	XLOC_000820	OS01G0227400	1:7048058-7050874	165	165_X	OK	18.6481	19.971	0.0988773	0.229574	0.68945	0.908506	no
XLOC_000821	XLOC_000821	OS01G0227500	1:7052817-7059126	165	165_X	OK	7.53544	8.21667	0.124863	0.146625	0.80005	0.947667	no
XLOC_000822	XLOC_000822	OS01G0227700	1:7061377-7065268	165	165_X	OK	19.9386	49.0598	1.29898	3.25399	5e-05	0.0015303	yes
XLOC_000823	XLOC_000823	EPlOSAG00000026644	1:7064055-7064197	165	165_X	NOTEST	0	0	0	0	1	1	no
XLOC_000824	XLOC_000824	EPlOSAG00000012688	1:7065373-7065432	165	165_X	NOTEST	0	0	0	0	1	1	no
XLOC_000825	XLOC_000825	OS01G0227800	1:7071230-7080079	165	165_X	OK	35.4584	19.9777	-0.827736	-1.96277	0.0007	0.013213	yes
XLOC_000826	XLOC_000826	EPlOSAG00000002621	1:7077221-7077376	165	165_X	NOTEST	0	0	0	0	1	1	no
XLOC_000827	XLOC_000827	EPlOSAG00000002105,EPlOSAG00000026346	1:7078711-7078882	165	165_X	NOTEST	0	0	0	0	1	1	no
XLOC_000828	XLOC_000828	EPlOSAG00000047236	1:7081562-7089282	165	165_X	OK	0.479313	0.466496	-0.0391036	-0.0174844	0.9641	0.991385	no
XLOC_000829	XLOC_000829	OS01G0228400	1:7091988-7095358	165	165_X	OK	141.218	141.349	0.00133794	0.0031846	0.9966	0.999161	no
XLOC_000830	XLOC_000830	EPlOSAG00000040043	1:7109480-7109601	165	165_X	NOTEST	0	0	0	0	1	1	no
XLOC_000831	XLOC_000831	OS01G0229000	1:7115759-7124011	165	165_X	OK	0.777709	0.734939	-0.0816052	-0.0691268	0.9	0.976016	no
XLOC_000832	XLOC_000832	EPlOSAG00000040297	1:7119581-7119733	165	165_X	NOTEST	0	0	0	0	1	1	no
XLOC_000833	XLOC_000833	OS01G0229200	1:7129164-7137562	165	165_X	OK	88.3981	116.975	0.40411	0.959873	0.09385	0.367352	no
XLOC_000834	XLOC_000834	EPlOSAG00000034418	1:7140419-7140580	165	165_X	NOTEST	0	0	0	0	1	1	no
XLOC_000835	XLOC_000835	EPlOSAG00000017730	1:7141626-7141653	165	165_X	NOTEST	0	0	0	0	1	1	no
XLOC_000836	XLOC_000836	EPlOSAG00000004612	1:7155202-7155247	165	165_X	NOTEST	0	0	0	0	1	1	no
XLOC_000837	XLOC_000837	OS01G0229300	1:7157753-7164472	165	165_X	OK	1.44579	1.18536	-0.28654	-0.528417	0.3556	0.6995	no
XLOC_000838	XLOC_000838	OS01G0229500,OS01G0229600	1:7173606-7179939	165	165_X	OK	12.863	9.37036	-0.457051	-0.734648	0.1815	0.517084	no
XLOC_000839	XLOC_000839	OS01G0229900	1:7197022-7214307	165	165_X	OK	3.03507	3.57399	0.235808	0.43827	0.4462	0.769849	no
XLOC_000840	XLOC_000840	EPlOSAG00000033253	1:7218181-7218344	165	165_X	NOTEST	0	0	0	0	1	1	no
XLOC_000841	XLOC_000841	EPlOSAG00000043548	1:7235593-7235675	165	165_X	NOTEST	0	0	0	0	1	1	no
XLOC_000842	XLOC_000842	EPlOSAG00000025875	1:7237524-7237579	165	165_X	NOTEST	0	0	0	0	1	1	no
XLOC_000843	XLOC_000843	OS01G0230700	1:7238851-7243073	165	165_X	NOTEST	0	0.00325574	inf	0	1	1	no
XLOC_000844	XLOC_000844	OS01G0231000	1:7249771-7254629	165	165_X	OK	30.1082	25.3648	-0.247327	-0.623104	0.27535	0.62389	no
XLOC_000845	XLOC_000845	OS01G0231500	1:7265207-7276593	165	165_X	OK	19.6429	16.8982	-0.217136	-0.418224	0.47905	0.793747	no
XLOC_000846	XLOC_000846	EPlOSAG00000018631	1:7273842-7273908	165	165_X	NOTEST	0	0	0	0	1	1	no
XLOC_000847	XLOC_000847	EPlOSAG00000014394	1:7275261-7275320	165	165_X	NOTEST	0	0	0	0	1	1	no
XLOC_000848	XLOC_000848	OS01G0231600	1:7277271-7277972	165	165_X	NOTEST	0	0	0	0	1	1	no
XLOC_000849	XLOC_000849	OS01G0231800	1:7281724-7285991	165	165_X	OK	3.47536	3.43793	-0.0156206	-0.0243886	0.96395	0.991385	no
XLOC_000850	XLOC_000850	OS01G0231900	1:7287834-7294416	165	165_X	OK	31.1267	30.0831	-0.0491972	-0.128933	0.82365	0.955647	no
XLOC_000851	XLOC_000851	EPlOSAG00000017346	1:7289950-7289986	165	165_X	NOTEST	0	0	0	0	1	1	no
XLOC_000852	XLOC_000852	OS01G0232000	1:7297781-7298619	165	165_X	OK	45.694	51.9206	0.1843	0.427516	0.4587	0.779413	no
XLOC_000853	XLOC_000853	OS01G0232100	1:7302192-7303773	165	165_X	OK	1.31348	4.56	1.79564	2.5791	5e-05	0.0015303	yes
XLOC_000854	XLOC_000854	EPlOSAG00000046564	1:7314386-7314552	165	165_X	NOTEST	0	0	0	0	1	1	no
XLOC_000855	XLOC_000855	OS01G0232300	1:7325060-7332278	165	165_X	OK	16.1662	15.7711	-0.0356997	-0.0967512	0.86725	0.965811	no
XLOC_000856	XLOC_000856	OS01G0232400	1:7333827-7339244	165	165_X	OK	12.2079	10.4809	-0.220063	-0.541094	0.3481	0.69296	no
XLOC_000857	XLOC_000857	OS01G0232500	1:7340717-7345316	165	165_X	OK	40.5249	59.62	0.556988	1.4488	0.0111	0.0962122	no
XLOC_000858	XLOC_000858	EPlOSAG00000031142	1:7344364-7344488	165	165_X	NOTEST	0	0	0	0	1	1	no
XLOC_000859	XLOC_000859	EPlOSAG00000025291	1:7346934-7347018	165	165_X	NOTEST	0	0	0	0	1	1	no
XLOC_000860	XLOC_000860	OS01G0232700	1:7348539-7353007	165	165_X	OK	41.347	37.6886	-0.133654	-0.207606	0.7105	0.916796	no
XLOC_000861	XLOC_000861	OS01G0233400	1:7385705-7388444	165	165_X	OK	0.443466	0.3291	-0.430294	-0.321276	0.5891	0.859786	no
XLOC_000862	XLOC_000862	OS01G0233800	1:7400509-7404310	165	165_X	NOTEST	0.0265479	0	-inf	0	1	1	no
XLOC_000863	XLOC_000863	EPlOSAG00000044747	1:7400923-7401126	165	165_X	NOTEST	0	0	0	0	1	1	no
XLOC_000864	XLOC_000864	EPlOSAG00000038179	1:7402719-7402880	165	165_X	NOTEST	0	0	0	0	1	1	no
XLOC_000865	XLOC_000865	EPlOSAG00000014962	1:7412244-7412302	165	165_X	NOTEST	0	0	0	0	1	1	no
XLOC_000866	XLOC_000866	OS01G0234100	1:7417231-7422681	165	165_X	OK	1.21927	0.838196	-0.540659	-0.544153	0.23475	0.583893	no
XLOC_000867	XLOC_000867	EPlOSAG00000039125	1:7418416-7418527	165	165_X	NOTEST	0	0	0	0	1	1	no
XLOC_000868	XLOC_000868	EPlOSAG00000040636	1:7426288-7426449	165	165_X	NOTEST	0	0	0	0	1	1	no
XLOC_000869	XLOC_000869	OS01G0234300,OS01G0234499	1:7429278-7431577	165	165_X	OK	2.84155	1.09278	-1.37867	-1.23652	0.0162	0.125208	no
XLOC_000870	XLOC_000870	EPlOSAG00000011622	1:7434983-7435055	165	165_X	NOTEST	0	0	0	0	1	1	no
XLOC_000871	XLOC_000871	OS01G0234700	1:7437552-7439655	165	165_X	NOTEST	0.190044	0.187734	-0.0176466	0	1	1	no
XLOC_000872	XLOC_000872	EPlOSAG00000021809	1:7439847-7439889	165	165_X	NOTEST	0	0	0	0	1	1	no
XLOC_000873	XLOC_000873	OS01G0234800	1:7440011-7440952	165	165_X	OK	0.249275	0.75647	1.60154	0.527798	0.5799	0.854487	no
XLOC_000874	XLOC_000874	EPlOSAG00000029820	1:7446325-7446440	165	165_X	NOTEST	0	0	0	0	1	1	no
XLOC_000875	XLOC_000875	EPlOSAG00000043580	1:7450376-7450458	165	165_X	NOTEST	0	0	0	0	1	1	no
XLOC_000876	XLOC_000876	EPlOSAG00000014955	1:7457418-7457489	165	165_X	NOTEST	0	0	0	0	1	1	no
XLOC_000877	XLOC_000877	OS01G0235100	1:7457835-7459959	165	165_X	OK	89.6997	83.7086	-0.0997281	-0.267023	0.64375	0.888734	no
XLOC_000878	XLOC_000878	OS01G0235300	1:7470376-7473837	165	165_X	OK	27.1358	49.1757	0.857746	1.67719	0.00465	0.0527304	no
XLOC_000879	XLOC_000879	OS01G0235500	1:7484910-7485725	165	165_X	NOTEST	0	0	0	0	1	1	no
XLOC_000880	XLOC_000880	OS01G0235632	1:7495062-7498355	165	165_X	NOTEST	0.209726	0.330621	0.656674	0	1	1	no
XLOC_000881	XLOC_000881	OS01G0235800	1:7506219-7511762	165	165_X	OK	18.4378	19.5296	0.0829961	0.213631	0.71375	0.917867	no
XLOC_000882	XLOC_000882	EPlOSAG00000036669	1:7512768-7512931	165	165_X	NOTEST	0	0	0	0	1	1	no
XLOC_000883	XLOC_000883	OS01G0235900	1:7516923-7519113	165	165_X	OK	134.952	149.12	0.14403	0.367454	0.52485	0.824481	no
XLOC_000884	XLOC_000884	OS01G0236000	1:7519617-7524433	165	165_X	OK	2.49535	2.9038	0.218697	0.335715	0.55065	0.838433	no
XLOC_000885	XLOC_000885	EPlOSAG00000035144	1:7534689-7534823	165	165_X	NOTEST	0	0	0	0	1	1	no
XLOC_000886	XLOC_000886	OS01G0236300	1:7546838-7564659	165	165_X	OK	11.9492	7.65878	-0.64173	-1.58561	0.0057	0.0615159	no
XLOC_000887	XLOC_000887	OS01G0236400	1:7557338-7560496	165	165_X	NOTEST	0.0936535	0.100982	0.108691	0	1	1	no
XLOC_000888	XLOC_000888	EPlOSAG00000007612	1:7568009-7568065	165	165_X	NOTEST	0	0	0	0	1	1	no
XLOC_000889	XLOC_000889	OS01G0236700	1:7571223-7576814	165	165_X	OK	34.8638	16.6614	-1.06522	-2.69225	5e-05	0.0015303	yes
XLOC_000890	XLOC_000890	OS01G0236900	1:7579824-7582828	165	165_X	NOTEST	6.02529e-181	1.0138e-106	246.573	0	1	1	no
XLOC_000891	XLOC_000891	OS01G0237000	1:7588191-7589529	165	165_X	NOTEST	0.0371339	0.0536384	0.530531	0	1	1	no
XLOC_000892	XLOC_000892	EPlOSAG00000007421	1:7590650-7590721	165	165_X	NOTEST	0	0	0	0	1	1	no
XLOC_000893	XLOC_000893	EPlOSAG00000046556	1:7597760-7597956	165	165_X	NOTEST	0	0	0	0	1	1	no
XLOC_000894	XLOC_000894	EPlOSAG00000023390	1:7611271-7611294	165	165_X	NOTEST	0	0	0	0	1	1	no
XLOC_000895	XLOC_000895	EPlOSAG00000042869	1:7611850-7611981	165	165_X	NOTEST	0	0	0	0	1	1	no
XLOC_000896	XLOC_000896	EPlOSAG00000026810	1:7612583-7612661	165	165_X	NOTEST	0	0	0	0	1	1	no
XLOC_000897	XLOC_000897	EPlOSAG00000045976	1:7614657-7614731	165	165_X	NOTEST	0	0	0	0	1	1	no
XLOC_000898	XLOC_000898	EPlOSAG00000043400	1:7620256-7620341	165	165_X	NOTEST	0	0	0	0	1	1	no
XLOC_000899	XLOC_000899	EPlOSAG00000032442	1:7622535-7622649	165	165_X	NOTEST	0	0	0	0	1	1	no
XLOC_000900	XLOC_000900	EPlOSAG00000008043	1:7650911-7650979	165	165_X	NOTEST	0	0	0	0	1	1	no
XLOC_000901	XLOC_000901	OS01G0238287	1:7656089-7656431	165	165_X	NOTEST	1.18426e-06	2.73674e-06	1.20848	0	1	1	no
XLOC_000902	XLOC_000902	OS01G0238375	1:7660812-7661458	165	165_X	NOTEST	0.215833	0.138311	-0.641997	0	1	1	no
XLOC_000903	XLOC_000903	OS01G0238500	1:7665112-7668138	165	165_X	OK	88.7774	36.0979	-1.29828	-3.15977	5e-05	0.0015303	yes
XLOC_000904	XLOC_000904	OS01G0238600	1:7670071-7672734	165	165_X	OK	25.8153	28.514	0.143441	0.343941	0.54555	0.83552	no
XLOC_000905	XLOC_000905	OS01G0238700	1:7673033-7676401	165	165_X	NOTEST	0.0135821	0.00630158	-1.10792	0	1	1	no
XLOC_000906	XLOC_000906	OS01G0238850,OS01G0238900	1:7677950-7685849	165	165_X	OK	31.2104	41.4298	0.408642	1.05676	0.0675	0.304515	no
XLOC_000907	XLOC_000907	EPlOSAG00000038625	1:7700665-7700821	165	165_X	NOTEST	0	0	0	0	1	1	no
XLOC_000908	XLOC_000908	EPlOSAG00000017173	1:7701761-7701825	165	165_X	NOTEST	0	0	0	0	1	1	no
XLOC_000909	XLOC_000909	OS01G0239100	1:7712339-7721253	165	165_X	OK	6.24832	7.51418	0.266148	0.102188	0.86515	0.965357	no
XLOC_000910	XLOC_000910	OS01G0239300	1:7724314-7725532	165	165_X	OK	1.96982	4.2046	1.09391	0.176179	0.48305	0.796809	no
XLOC_000911	XLOC_000911	EPlOSAG00000030779	1:7732180-7732293	165	165_X	NOTEST	0	0	0	0	1	1	no
XLOC_000912	XLOC_000912	OS01G0239700	1:7738965-7819364	165	165_X	OK	88.1604	152.587	0.791431	1.51666	0.00855	0.0811462	no
XLOC_000913	XLOC_000913	EPlOSAG00000022066	1:7764276-7764347	165	165_X	NOTEST	0	0	0	0	1	1	no
XLOC_000914	XLOC_000914	OS01G0240600	1:7771395-7774272	165	165_X	NOTEST	0	0	0	0	1	1	no
XLOC_000915	XLOC_000915	OS01G0240700	1:7776045-7778090	165	165_X	NOTEST	0	0	0	0	1	1	no
XLOC_000916	XLOC_000916	EPlOSAG00000036533	1:7803032-7803177	165	165_X	NOTEST	0	0	0	0	1	1	no
XLOC_000917	XLOC_000917	OS01G0241000	1:7803914-7805858	165	165_X	OK	5.14465	8.31136	0.692011	0.277508	0.7263	0.921993	no
XLOC_000918	XLOC_000918	EPlOSAG00000003919	1:7813760-7813903	165	165_X	NOTEST	0	0	0	0	1	1	no
XLOC_000919	XLOC_000919	OS01G0241400	1:7817704-7818394	165	165_X	NOTEST	0.0970524	0.0305496	-1.66761	0	1	1	no
XLOC_000920	XLOC_000920	EPlOSAG00000021703	1:7837237-7837282	165	165_X	NOTEST	0	0	0	0	1	1	no
XLOC_000921	XLOC_000921	OS01G0242200	1:7847490-7849833	165	165_X	NOTEST	0.0275995	0	-inf	0	1	1	no
XLOC_000922	XLOC_000922	OS01G0242300	1:7852689-7855760	165	165_X	OK	6.66143	4.42093	-0.59148	-0.999154	0.08015	0.336346	no
XLOC_000923	XLOC_000923	EPlOSAG00000019479	1:7853195-7853271	165	165_X	NOTEST	0	0	0	0	1	1	no
XLOC_000924	XLOC_000924	EPlOSAG00000039120	1:7853615-7853670	165	165_X	NOTEST	0	0	0	0	1	1	no
XLOC_000925	XLOC_000925	OS01G0242400	1:7856373-7857611	165	165_X	NOTEST	0.014315	0.0138944	-0.0430185	0	1	1	no
XLOC_000926	XLOC_000926	EPlOSAG00000033556	1:7857639-7857796	165	165_X	NOTEST	0	0	0	0	1	1	no
XLOC_000927	XLOC_000927	EPlOSAG00000014018,EPlOSAG00000015911	1:7866713-7866789	165	165_X	NOTEST	0	0	0	0	1	1	no
XLOC_000928	XLOC_000928	OS01G0242900	1:7875898-7878793	165	165_X	OK	9.6547	11.9317	0.305492	0.529711	0.3575	0.700561	no
XLOC_000929	XLOC_000929	OS01G0243100	1:7885737-7896133	165	165_X	OK	4.03462	1.97409	-1.03124	-1.14221	0.06915	0.308609	no
XLOC_000930	XLOC_000930	EPlOSAG00000013594	1:7894009-7894048	165	165_X	NOTEST	0	0	0	0	1	1	no
XLOC_000931	XLOC_000931	EPlOSAG00000009850	1:7896592-7896692	165	165_X	NOTEST	0	0	0	0	1	1	no
XLOC_000932	XLOC_000932	OS01G0243300	1:7900010-7900874	165	165_X	NOTEST	0.116867	0.263184	1.17121	0	1	1	no
XLOC_000933	XLOC_000933	OS01G0243450	1:7903637-7904872	165	165_X	OK	4.43941	6.57269	0.566115	0.978376	0.08535	0.348656	no
XLOC_000934	XLOC_000934	EPlOSAG00000032375	1:7909276-7909436	165	165_X	NOTEST	0	0	0	0	1	1	no
XLOC_000935	XLOC_000935	EPlOSAG00000025838	1:7926144-7926199	165	165_X	NOTEST	0	0	0	0	1	1	no
XLOC_000936	XLOC_000936	EPlOSAG00000010162	1:7942031-7942095	165	165_X	NOTEST	0	0	0	0	1	1	no
XLOC_000937	XLOC_000937	OS01G0243901	1:7942924-7943837	165	165_X	NOTEST	0.0214351	0	-inf	0	1	1	no
XLOC_000938	XLOC_000938	EPlOSAG00000050365	1:7951364-7951445	165	165_X	NOTEST	0	0	0	0	1	1	no
XLOC_000939	XLOC_000939	-	1:7984833-7988818	165	165_X	NOTEST	0	0.0103849	inf	0	1	1	no
XLOC_000940	XLOC_000940	EPlOSAG00000014189	1:7990117-7990177	165	165_X	NOTEST	0	0	0	0	1	1	no
XLOC_000941	XLOC_000941	EPlOSAG00000047447	1:7991053-7991124	165	165_X	NOTEST	0	0	0	0	1	1	no
XLOC_000942	XLOC_000942	EPlOSAG00000045963	1:7991649-7991923	165	165_X	NOTEST	0	0	0	0	1	1	no
XLOC_000943	XLOC_000943	EPlOSAG00000042154	1:7992096-7992357	165	165_X	NOTEST	0	0	0	0	1	1	no
XLOC_000944	XLOC_000944	EPlOSAG00000024308	1:8002085-8002172	165	165_X	NOTEST	0	0	0	0	1	1	no
XLOC_000945	XLOC_000945	EPlOSAG00000039673	1:8021824-8021985	165	165_X	NOTEST	0	0	0	0	1	1	no
XLOC_000946	XLOC_000946	OS01G0245600	1:8030884-8031842	165	165_X	NOTEST	0	0	0	0	1	1	no
XLOC_000947	XLOC_000947	OS01G0246400	1:8061858-8062892	165	165_X	OK	1.11747	0.427058	-1.38773	-1.31226	0.0285	0.181077	no
XLOC_000948	XLOC_000948	OS01G0246700	1:8083782-8087053	165	165_X	OK	49.0933	82.1897	0.743432	1.94578	0.0005	0.0102996	yes
XLOC_000949	XLOC_000949	EPlOSAG00000016306	1:8108753-8108865	165	165_X	NOTEST	0	0	0	0	1	1	no
XLOC_000950	XLOC_000950	OS01G0247550	1:8126659-8127416	165	165_X	NOTEST	1.82045e-08	1.26827e-08	-0.521428	0	1	1	no
XLOC_000951	XLOC_000951	EPlOSAG00000015852	1:8129871-8129908	165	165_X	NOTEST	0	0	0	0	1	1	no
XLOC_000952	XLOC_000952	OS01G0247600	1:8130197-8131369	165	165_X	OK	78.9331	88.2562	0.161068	0.409937	0.4814	0.795748	no
XLOC_000953	XLOC_000953	EPlOSAG00000020558	1:8141974-8142059	165	165_X	NOTEST	0	0	0	0	1	1	no
XLOC_000954	XLOC_000954	OS01G0248300	1:8159901-8161287	165	165_X	NOTEST	0.180231	0.257116	0.512573	0	1	1	no
XLOC_000955	XLOC_000955	EPlOSAG00000049999	1:8169984-8170069	165	165_X	NOTEST	0	0	0	0	1	1	no
XLOC_000956	XLOC_000956	OS01G0248400	1:8170309-8176001	165	165_X	OK	20.5434	20.8632	0.0222827	0.0376797	0.94155	0.986308	no
XLOC_000957	XLOC_000957	EPlOSAG00000043315	1:8180726-8180848	165	165_X	NOTEST	0	0	0	0	1	1	no
XLOC_000958	XLOC_000958	EPlOSAG00000050419	1:8181805-8181892	165	165_X	NOTEST	0	0	0	0	1	1	no
XLOC_000959	XLOC_000959	OS01G0248701	1:8191032-8192289	165	165_X	OK	0.471552	1.69734	1.84779	1.96811	0.0038	0.0457642	yes
XLOC_000960	XLOC_000960	EPlOSAG00000041781	1:8192499-8192637	165	165_X	NOTEST	0	0	0	0	1	1	no
XLOC_000961	XLOC_000961	OS01G0248800	1:8193371-8194620	165	165_X	OK	1.97578	0.753319	-1.39109	-1.31835	0.02165	0.153278	no
XLOC_000962	XLOC_000962	OS01G0249050	1:8201959-8202513	165	165_X	NOTEST	0	0	0	0	1	1	no
XLOC_000963	XLOC_000963	EPlOSAG00000038418	1:8209705-8209836	165	165_X	NOTEST	0	0	0	0	1	1	no
XLOC_000964	XLOC_000964	OS01G0249700	1:8229331-8229903	165	165_X	NOTEST	0	0	0	0	1	1	no
XLOC_000965	XLOC_000965	OS01G0249800	1:8232893-8233871	165	165_X	NOTEST	0	0	0	0	1	1	no
XLOC_000966	XLOC_000966	EPlOSAG00000016183	1:8265279-8265339	165	165_X	NOTEST	0	0	0	0	1	1	no
XLOC_000967	XLOC_000967	OS01G0250600	1:8269588-8272570	165	165_X	OK	25.2234	34.4948	0.451615	1.10822	0.0556	0.271737	no
XLOC_000968	XLOC_000968	OS01G0250900,OS01G0251000	1:8275423-8289120	165	165_X	OK	68.7623	48.5908	-0.500935	-1.2621	0.0292	0.182898	no
XLOC_000969	XLOC_000969	OS01G0251100	1:8291337-8296089	165	165_X	OK	8.8256	11.8884	0.429787	0.949771	0.0945	0.368981	no
XLOC_000970	XLOC_000970	OS01G0251200	1:8297615-8302625	165	165_X	OK	6.84797	6.11969	-0.162217	-0.354651	0.5029	0.810973	no
XLOC_000971	XLOC_000971	EPlOSAG00000035338	1:8299639-8299750	165	165_X	NOTEST	0	0	0	0	1	1	no
XLOC_000972	XLOC_000972	EPlOSAG00000038099	1:8312738-8312899	165	165_X	NOTEST	0	0	0	0	1	1	no
XLOC_000973	XLOC_000973	EPlOSAG00000021092	1:8314433-8314467	165	165_X	NOTEST	0	0	0	0	1	1	no
XLOC_000974	XLOC_000974	EPlOSAG00000036510	1:8321614-8321654	165	165_X	NOTEST	0	0	0	0	1	1	no
XLOC_000975	XLOC_000975	EPlOSAG00000027252	1:8322096-8322161	165	165_X	NOTEST	0	0	0	0	1	1	no
XLOC_000976	XLOC_000976	OS01G0252100,OS01G0252200	1:8329719-8338656	165	165_X	OK	73.7196	70.1925	-0.0707309	-0.187256	0.74895	0.930551	no
XLOC_000977	XLOC_000977	OS01G0252400	1:8339174-8339709	165	165_X	NOTEST	0	0	0	0	1	1	no
XLOC_000978	XLOC_000978	OS01G0252600	1:8344471-8346041	165	165_X	OK	52.9477	65.2307	0.300982	0.807088	0.16175	0.488239	no
XLOC_000979	XLOC_000979	OS01G0253050	1:8364602-8366959	165	165_X	NOTEST	0.0200332	2.33291e-07	-16.3899	0	1	1	no
XLOC_000980	XLOC_000980	OS01G0253200	1:8380048-8380745	165	165_X	NOTEST	0	0	0	0	1	1	no
XLOC_000981	XLOC_000981	OS01G0253300	1:8382115-8387231	165	165_X	OK	176.011	298.095	0.760104	1.7713	0.00245	0.0331646	yes
XLOC_000982	XLOC_000982	EPlOSAG00000017652	1:8383286-8383310	165	165_X	NOTEST	0	0	0	0	1	1	no
XLOC_000983	XLOC_000983	OS01G0253500	1:8394453-8395607	165	165_X	OK	0.543875	2.5333	2.21967	2.48677	0.0005	0.0102996	yes
XLOC_000984	XLOC_000984	OS01G0253900	1:8404247-8408385	165	165_X	OK	3.80203	3.12107	-0.284731	-0.579054	0.31255	0.662017	no
XLOC_000985	XLOC_000985	EPlOSAG00000008425	1:8411409-8411522	165	165_X	NOTEST	0	0	0	0	1	1	no
XLOC_000986	XLOC_000986	EPlOSAG00000015299	1:8414471-8414684	165	165_X	NOTEST	0	0	0	0	1	1	no
XLOC_000987	XLOC_000987	EPlOSAG00000024302	1:8423151-8423203	165	165_X	NOTEST	0	0	0	0	1	1	no
XLOC_000988	XLOC_000988	EPlOSAG00000021906	1:8425312-8425367	165	165_X	NOTEST	0	0	0	0	1	1	no
XLOC_000989	XLOC_000989	EPlOSAG00000040356	1:8426557-8426718	165	165_X	NOTEST	0	0	0	0	1	1	no
XLOC_000990	XLOC_000990	EPlOSAG00000035247	1:8433726-8433858	165	165_X	NOTEST	0	0	0	0	1	1	no
XLOC_000991	XLOC_000991	OS01G0254350	1:8448082-8450982	165	165_X	NOTEST	0	0	0	0	1	1	no
XLOC_000992	XLOC_000992	EPlOSAG00000003526	1:8452635-8452675	165	165_X	NOTEST	0	0	0	0	1	1	no
XLOC_000993	XLOC_000993	OS01G0254400	1:8455342-8456022	165	165_X	NOTEST	0.0329403	0	-inf	0	1	1	no
XLOC_000994	XLOC_000994	OS01G0254950	1:8478876-8479870	165	165_X	OK	1.02048	0.885389	-0.204858	-0.0578396	0.92115	0.981837	no
XLOC_000995	XLOC_000995	OS01G0255000	1:8486471-8537276	165	165_X	OK	47.2852	56.3735	0.253629	0.66226	0.246	0.59331	no
XLOC_000996	XLOC_000996	OS01G0255100	1:8490582-8492345	165	165_X	NOTEST	0.113071	0.179437	0.666248	0	1	1	no
XLOC_000997	XLOC_000997	EPlOSAG00000011001	1:8522325-8522368	165	165_X	NOTEST	0	0	0	0	1	1	no
XLOC_000998	XLOC_000998	EPlOSAG00000010962	1:8522399-8522440	165	165_X	NOTEST	0	0	0	0	1	1	no
XLOC_000999	XLOC_000999	OS01G0256400	1:8540588-8544597	165	165_X	OK	28.1207	24.2621	-0.212925	-0.488289	0.39595	0.731621	no
XLOC_001000	XLOC_001000	EPlOSAG00000027215	1:8547504-8547641	165	165_X	NOTEST	0	0	0	0	1	1	no
XLOC_001001	XLOC_001001	EPlOSAG00000016083	1:8551706-8551767	165	165_X	NOTEST	0	0	0	0	1	1	no
XLOC_001002	XLOC_001002	EPlOSAG00000021489	1:8583708-8583748	165	165_X	NOTEST	0	0	0	0	1	1	no
XLOC_001003	XLOC_001003	EPlOSAG00000003307	1:8589448-8589524	165	165_X	NOTEST	0	0	0	0	1	1	no
XLOC_001004	XLOC_001004	EPlOSAG00000000390	1:8597413-8597506	165	165_X	NOTEST	0	0	0	0	1	1	no
XLOC_001005	XLOC_001005	EPlOSAG00000019592	1:8615702-8615767	165	165_X	NOTEST	0	0	0	0	1	1	no
XLOC_001006	XLOC_001006	OS01G0258000	1:8627165-8629931	165	165_X	OK	3.35678	3.77731	0.170281	0.252814	0.6523	0.892388	no
XLOC_001007	XLOC_001007	OS01G0258600	1:8657086-8658466	165	165_X	OK	6.72235	3.31941	-1.01804	-1.44442	0.01595	0.124167	no
XLOC_001008	XLOC_001008	EPlOSAG00000003320	1:8659115-8659190	165	165_X	NOTEST	0	0	0	0	1	1	no
XLOC_001009	XLOC_001009	EPlOSAG00000048562	1:8664686-8664738	165	165_X	NOTEST	0	0	0	0	1	1	no
XLOC_001010	XLOC_001010	EPlOSAG00000006056	1:8670932-8671006	165	165_X	NOTEST	0	0	0	0	1	1	no
XLOC_001011	XLOC_001011	OS01G0259200	1:8682968-8687579	165	165_X	OK	57.5548	44.2152	-0.380396	-1.04123	0.0719	0.315824	no
XLOC_001012	XLOC_001012	EPlOSAG00000035782	1:8711166-8711320	165	165_X	NOTEST	0	0	0	0	1	1	no
XLOC_001013	XLOC_001013	EPlOSAG00000037023	1:8711403-8711519	165	165_X	NOTEST	0	0	0	0	1	1	no
XLOC_001014	XLOC_001014	OS01G0259900	1:8714374-8721382	165	165_X	OK	5.11375	8.34882	0.70719	1.62317	0.0038	0.0457642	yes
XLOC_001015	XLOC_001015	EPlOSAG00000037511,OS01G0259933	1:8722666-8724484	165	165_X	OK	10.7608	47.4616	2.14097	3.43925	5e-05	0.0015303	yes
XLOC_001016	XLOC_001016	EPlOSAG00000028272	1:8725410-8725521	165	165_X	NOTEST	0	0	0	0	1	1	no
XLOC_001017	XLOC_001017	OS01G0259966	1:8728995-8731925	165	165_X	OK	4.82816	16.9332	1.81031	1.84444	0.00525	0.0578452	no
XLOC_001018	XLOC_001018	OS01G0260000	1:8732077-8743813	165	165_X	OK	0.870037	0.737794	-0.237859	-0.210259	0.6813	0.9051	no
XLOC_001019	XLOC_001019	OS01G0260500	1:8747124-8755447	165	165_X	OK	0.375418	0.458557	0.288605	0.313928	0.57685	0.852665	no
XLOC_001020	XLOC_001020	EPlOSAG00000029029	1:8757093-8757184	165	165_X	NOTEST	0	0	0	0	1	1	no
XLOC_001021	XLOC_001021	EPlOSAG00000040991	1:8758742-8758905	165	165_X	NOTEST	0	0	0	0	1	1	no
XLOC_001022	XLOC_001022	OS01G0260700	1:8759410-8763511	165	165_X	OK	54.922	54.5462	-0.00990517	-0.0249094	0.9649	0.99152	no
XLOC_001023	XLOC_001023	OS01G0260800	1:8767828-8773534	165	165_X	OK	11.0812	11.69	0.0771627	0.0689694	0.9064	0.977854	no
XLOC_001024	XLOC_001024	EPlOSAG00000041465	1:8781075-8781257	165	165_X	NOTEST	0	0	0	0	1	1	no
XLOC_001025	XLOC_001025	OS01G0260950	1:8783473-8785385	165	165_X	NOTEST	0	0	0	0	1	1	no
XLOC_001026	XLOC_001026	OS01G0261100	1:8786587-8793546	165	165_X	OK	42.76	45.1075	0.077106	0.156685	0.7861	0.942787	no
XLOC_001027	XLOC_001027	OS01G0261500	1:8809242-8813014	165	165_X	OK	21.5674	20.0045	-0.108532	-0.239792	0.6796	0.904593	no
XLOC_001028	XLOC_001028	EPlOSAG00000018343	1:8810180-8810217	165	165_X	NOTEST	0	0	0	0	1	1	no
XLOC_001029	XLOC_001029	EPlOSAG00000052678	1:8833556-8833603	165	165_X	NOTEST	0	0	0	0	1	1	no
XLOC_001030	XLOC_001030	OS01G0262000	1:8835574-8837029	165	165_X	NOTEST	0	0	0	0	1	1	no
XLOC_001031	XLOC_001031	OS01G0262500	1:8883493-8885388	165	165_X	NOTEST	0.0913755	0.0216624	-2.07661	0	1	1	no
XLOC_001032	XLOC_001032	OS01G0262700	1:8891976-8900134	165	165_X	OK	29.8227	29.8523	0.00143167	0.00263125	0.9967	0.999161	no
XLOC_001033	XLOC_001033	EPlOSAG00000049259	1:8915784-8915872	165	165_X	NOTEST	0	0	0	0	1	1	no
XLOC_001034	XLOC_001034	OS01G0263300	1:8917756-8919968	165	165_X	NOTEST	0.0135292	0.0280917	1.05407	0	1	1	no
XLOC_001035	XLOC_001035	OS01G0263500	1:8925072-8929807	165	165_X	OK	8.80643	8.99972	0.0313226	0.0716086	0.90315	0.97716	no
XLOC_001036	XLOC_001036	OS01G0263600	1:8931299-8948834	165	165_X	OK	3.32139	3.0582	-0.119105	-0.223257	0.6701	0.900491	no
XLOC_001037	XLOC_001037	EPlOSAG00000028772	1:8934988-8935098	165	165_X	NOTEST	0	0	0	0	1	1	no
XLOC_001038	XLOC_001038	EPlOSAG00000047688	1:8939310-8939390	165	165_X	NOTEST	0	0	0	0	1	1	no
XLOC_001039	XLOC_001039	OS01G0263900	1:8949242-8952676	165	165_X	OK	34.2201	47.1845	0.463469	0.767921	0.175	0.507663	no
XLOC_001040	XLOC_001040	EPlOSAG00000002327	1:8955040-8955169	165	165_X	NOTEST	0	0	0	0	1	1	no
XLOC_001041	XLOC_001041	OS01G0264100	1:8961073-8966217	165	165_X	NOTEST	0	0.0437286	inf	0	1	1	no
XLOC_001042	XLOC_001042	EPlOSAG00000020881	1:8970812-8970897	165	165_X	NOTEST	0	0	0	0	1	1	no
XLOC_001043	XLOC_001043	EPlOSAG00000004620	1:8972351-8972493	165	165_X	NOTEST	0	0	0	0	1	1	no
XLOC_001044	XLOC_001044	EPlOSAG00000004554	1:8983782-8983917	165	165_X	NOTEST	0	0	0	0	1	1	no
XLOC_001045	XLOC_001045	OS01G0264400	1:8986253-8987397	165	165_X	OK	0.866713	0.84862	-0.030437	-0.0304687	0.9639	0.991385	no
XLOC_001046	XLOC_001046	OS01G0264500	1:8988911-8992577	165	165_X	OK	73.6114	62.0885	-0.245605	-0.653238	0.25615	0.603595	no
XLOC_001047	XLOC_001047	EPlOSAG00000027010	1:8994949-8995052	165	165_X	NOTEST	0	0	0	0	1	1	no
XLOC_001048	XLOC_001048	OS01G0264600	1:8995314-8996892	165	165_X	NOTEST	0	0	0	0	1	1	no
XLOC_001049	XLOC_001049	EPlOSAG00000003650,EPlOSAG00000047699	1:8997056-8997178	165	165_X	NOTEST	0	0	0	0	1	1	no
XLOC_001050	XLOC_001050	OS01G0264900	1:9012899-9016581	165	165_X	OK	28.3174	40.6234	0.520619	0.462341	0.2352	0.584153	no
XLOC_001051	XLOC_001051	OS01G0265000	1:9018169-9019831	165	165_X	OK	1.6398	2.56465	0.645244	0.968925	0.093	0.365838	no
XLOC_001052	XLOC_001052	EPlOSAG00000043727	1:9049162-9049339	165	165_X	NOTEST	0	0	0	0	1	1	no
XLOC_001053	XLOC_001053	EPlOSAG00000020314	1:9067074-9067149	165	165_X	NOTEST	0	0	0	0	1	1	no
XLOC_001054	XLOC_001054	OS01G0266000	1:9074586-9083837	165	165_X	OK	17.429	21.5409	0.305588	0.831008	0.1474	0.4675	no
XLOC_001055	XLOC_001055	OS01G0266100	1:9088088-9089013	165	165_X	OK	0.29331	0.968864	1.72387	1.33685	0.0396	0.219898	no
XLOC_001056	XLOC_001056	OS01G0266200	1:9094481-9102787	165	165_X	OK	30.0368	21.0373	-0.513782	-1.28913	0.02355	0.161469	no
XLOC_001057	XLOC_001057	OS01G0266400	1:9113632-9114439	165	165_X	OK	0.630423	1.84414	1.54856	0.473736	0.3356	0.681833	no
XLOC_001058	XLOC_001058	OS01G0266500	1:9114574-9115432	165	165_X	OK	1.6301	0.442608	-1.88086	-0.602708	0.4103	0.742918	no
XLOC_001059	XLOC_001059	OS01G0266500	1:9115550-9116465	165	165_X	OK	0.835746	0.0893528	-3.22548	-0.532046	0.40315	0.737412	no
XLOC_001060	XLOC_001060	EPlOSAG00000004371	1:9124712-9124791	165	165_X	NOTEST	0	0	0	0	1	1	no
XLOC_001061	XLOC_001061	EPlOSAG00000007278	1:9125037-9125176	165	165_X	NOTEST	0	0	0	0	1	1	no
XLOC_001062	XLOC_001062	EPlOSAG00000037462	1:9143875-9144020	165	165_X	NOTEST	0	0	0	0	1	1	no
XLOC_001063	XLOC_001063	OS01G0267100	1:9159492-9165728	165	165_X	OK	20.4562	28.0461	0.455261	1.17266	0.0391	0.218607	no
XLOC_001064	XLOC_001064	OS01G0267200	1:9166370-9169867	165	165_X	OK	53.573	66.1737	0.304751	0.835604	0.15075	0.472245	no
XLOC_001065	XLOC_001065	OS01G0267300	1:9171328-9172907	165	165_X	OK	0.752023	2.37985	1.66202	1.05496	0.13665	0.450098	no
XLOC_001066	XLOC_001066	EPlOSAG00000029469	1:9178187-9178332	165	165_X	NOTEST	0	0	0	0	1	1	no
XLOC_001067	XLOC_001067	EPlOSAG00000000006	1:9181552-9181590	165	165_X	NOTEST	0	0	0	0	1	1	no
XLOC_001068	XLOC_001068	OS01G0267800	1:9191796-9194332	165	165_X	OK	0.554327	0.369384	-0.585618	-0.589837	0.28405	0.632999	no
XLOC_001069	XLOC_001069	EPlOSAG00000040165	1:9199755-9199923	165	165_X	NOTEST	0	0	0	0	1	1	no
XLOC_001070	XLOC_001070	EPlOSAG00000020375	1:9200036-9200081	165	165_X	NOTEST	0	0	0	0	1	1	no
XLOC_001071	XLOC_001071	OS01G0268000	1:9201354-9202372	165	165_X	NOTEST	0	0	0	0	1	1	no
XLOC_001072	XLOC_001072	OS01G0268201	1:9204472-9209552	165	165_X	NOTEST	0	1.04877e-103	inf	0	1	1	no
XLOC_001073	XLOC_001073	OS01G0268300	1:9225187-9237066	165	165_X	OK	26.7358	22.0085	-0.280717	-0.697368	0.22095	0.568613	no
XLOC_001074	XLOC_001074	EPlOSAG00000040215	1:9227391-9227510	165	165_X	NOTEST	0	0	0	0	1	1	no
XLOC_001075	XLOC_001075	OS01G0268600	1:9245577-9253404	165	165_X	OK	4.1999	8.99203	1.09829	2.31076	5e-05	0.0015303	yes
XLOC_001076	XLOC_001076	EPlOSAG00000030135	1:9247498-9247609	165	165_X	NOTEST	0	0	0	0	1	1	no
XLOC_001077	XLOC_001077	OS01G0268733	1:9254067-9255167	165	165_X	NOTEST	0	0	0	0	1	1	no
XLOC_001078	XLOC_001078	EPlOSAG00000037419	1:9258245-9258354	165	165_X	NOTEST	0	0	0	0	1	1	no
XLOC_001079	XLOC_001079	OS01G0268800	1:9259148-9264227	165	165_X	OK	21.99	22.828	0.0539561	0.14021	0.80745	0.94983	no
XLOC_001080	XLOC_001080	EPlOSAG00000023364	1:9261569-9261598	165	165_X	NOTEST	0	0	0	0	1	1	no
XLOC_001081	XLOC_001081	OS01G0268900	1:9264884-9269397	165	165_X	OK	24.4546	21.2968	-0.199472	-0.341674	0.5486	0.837276	no
XLOC_001082	XLOC_001082	EPlOSAG00000026141,EPlOSAG00000047685	1:9272834-9272917	165	165_X	NOTEST	0	0	0	0	1	1	no
XLOC_001083	XLOC_001083	OS01G0269500,OS01G0269550	1:9293173-9304483	165	165_X	OK	1.97517	2.06585	0.064754	0.110297	0.84875	0.960587	no
XLOC_001084	XLOC_001084	EPlOSAG00000013651	1:9308714-9308772	165	165_X	NOTEST	0	0	0	0	1	1	no
XLOC_001085	XLOC_001085	OS01G0269800	1:9316276-9318060	165	165_X	NOTEST	0	0	0	0	1	1	no
XLOC_001086	XLOC_001086	OS01G0269950	1:9319350-9321607	165	165_X	NOTEST	5.80715e-112	2.61389e-153	-137.351	0	1	1	no
XLOC_001087	XLOC_001087	EPlOSAG00000052018	1:9337938-9338002	165	165_X	NOTEST	0	0	0	0	1	1	no
XLOC_001088	XLOC_001088	OS01G0270300	1:9339815-9342240	165	165_X	NOTEST	0.0341074	0.0598443	0.81113	0	1	1	no
XLOC_001089	XLOC_001089	OS01G0270700	1:9348658-9350721	165	165_X	NOTEST	0	0	0	0	1	1	no
XLOC_001090	XLOC_001090	EPlOSAG00000007625	1:9355193-9355254	165	165_X	NOTEST	0	0	0	0	1	1	no
XLOC_001091	XLOC_001091	EPlOSAG00000044437	1:9369681-9369885	165	165_X	NOTEST	0	0	0	0	1	1	no
XLOC_001092	XLOC_001092	OS01G0271000	1:9370594-9377239	165	165_X	OK	9.13709	12.2719	0.42555	0.779855	0.17425	0.506355	no
XLOC_001093	XLOC_001093	OS01G0271500	1:9386202-9390616	165	165_X	OK	29.1566	28.6224	-0.0266775	-0.0721916	0.9023	0.976821	no
XLOC_001094	XLOC_001094	EPlOSAG00000009179	1:9399739-9399817	165	165_X	NOTEST	0	0	0	0	1	1	no
XLOC_001095	XLOC_001095	OS01G0272600	1:9424556-9429189	165	165_X	OK	2.96759	5.09582	0.780022	1.41379	0.01615	0.124944	no
XLOC_001096	XLOC_001096	OS01G0272850	1:9431788-9435864	165	165_X	NOTEST	2.29581e-99	1.34255e-48	168.644	0	1	1	no
XLOC_001097	XLOC_001097	OS01G0272901	1:9438930-9439364	165	165_X	NOTEST	0	0	0	0	1	1	no
XLOC_001098	XLOC_001098	OS01G0273100	1:9445685-9446494	165	165_X	NOTEST	0	0	0	0	1	1	no
XLOC_001099	XLOC_001099	OS01G0273150	1:9447054-9451465	165	165_X	OK	2.74793	1.45769	-0.914662	-0.915148	0.0984	0.377367	no
XLOC_001100	XLOC_001100	OS01G0273300	1:9454783-9457178	165	165_X	OK	4.92905	6.80412	0.465101	0.706286	0.22035	0.568242	no
XLOC_001101	XLOC_001101	EPlOSAG00000038857	1:9458199-9458350	165	165_X	NOTEST	0	0	0	0	1	1	no
XLOC_001102	XLOC_001102	OS01G0273500	1:9464747-9475192	165	165_X	OK	15.6015	19.4811	0.320387	0.719465	0.2078	0.55285	no
XLOC_001103	XLOC_001103	EPlOSAG00000032361	1:9475204-9475320	165	165_X	NOTEST	0	0	0	0	1	1	no
XLOC_001104	XLOC_001104	EPlOSAG00000023863	1:9485394-9485434	165	165_X	NOTEST	0	0	0	0	1	1	no
XLOC_001105	XLOC_001105	OS01G0273800	1:9488825-9493964	165	165_X	OK	2.36976	2.57188	0.118087	0.158841	0.78515	0.942471	no
XLOC_001106	XLOC_001106	OS01G0273900	1:9495603-9502985	165	165_X	NOTEST	0	0	0	0	1	1	no
XLOC_001107	XLOC_001107	EPlOSAG00000041477	1:9511463-9511578	165	165_X	NOTEST	0	0	0	0	1	1	no
XLOC_001108	XLOC_001108	OS01G0274100	1:9512985-9515102	165	165_X	NOTEST	0	0	0	0	1	1	no
XLOC_001109	XLOC_001109	EPlOSAG00000050318	1:9519530-9519595	165	165_X	NOTEST	0	0	0	0	1	1	no
XLOC_001110	XLOC_001110	OS01G0274300	1:9519722-9520278	165	165_X	NOTEST	0.233517	0.3209	0.458592	0	1	1	no
XLOC_001111	XLOC_001111	OS01G0274500	1:9526187-9526984	165	165_X	NOTEST	0	0	0	0	1	1	no
XLOC_001112	XLOC_001112	EPlOSAG00000046201	1:9527334-9527422	165	165_X	NOTEST	0	0	0	0	1	1	no
XLOC_001113	XLOC_001113	OS01G0274601	1:9558283-9563016	165	165_X	NOTEST	0	0	0	0	1	1	no
XLOC_001114	XLOC_001114	EPlOSAG00000049479	1:9571845-9572007	165	165_X	NOTEST	0	0	0	0	1	1	no
XLOC_001115	XLOC_001115	OS01G0274901	1:9586809-9593449	165	165_X	NOTEST	0	0	0	0	1	1	no
XLOC_001116	XLOC_001116	OS01G0275300	1:9625142-9626622	165	165_X	OK	106.746	108.345	0.0214514	0.0544901	0.92425	0.982568	no
XLOC_001117	XLOC_001117	EPlOSAG00000015504	1:9635293-9635339	165	165_X	NOTEST	0	0	0	0	1	1	no
XLOC_001118	XLOC_001118	OS01G0275800	1:9640361-9653577	165	165_X	OK	0.607404	0.331311	-0.87447	-0.191883	0.5901	0.860451	no
XLOC_001119	XLOC_001119	OS01G0276033	1:9658501-9661024	165	165_X	NOTEST	0	0	0	0	1	1	no
XLOC_001120	XLOC_001120	EPlOSAG00000021895	1:9661825-9661856	165	165_X	NOTEST	0	0	0	0	1	1	no
XLOC_001121	XLOC_001121	EPlOSAG00000018150	1:9664353-9664409	165	165_X	NOTEST	0	0	0	0	1	1	no
XLOC_001122	XLOC_001122	OS01G0276100	1:9665409-9670111	165	165_X	OK	47.7593	56.8658	0.25178	0.691922	0.22625	0.575377	no
XLOC_001123	XLOC_001123	OS01G0276300	1:9679828-9680883	165	165_X	NOTEST	0.0602752	0.0952354	0.659934	0	1	1	no
XLOC_001124	XLOC_001124	OS01G0276600	1:9690348-9692191	165	165_X	OK	4.58107	6.97838	0.607209	1.1176	0.05225	0.262124	no
XLOC_001125	XLOC_001125	EPlOSAG00000015248	1:9705782-9705829	165	165_X	NOTEST	0	0	0	0	1	1	no
XLOC_001126	XLOC_001126	EPlOSAG00000014110	1:9719815-9719892	165	165_X	NOTEST	0	0	0	0	1	1	no
XLOC_001127	XLOC_001127	OS01G0277100	1:9727479-9728853	165	165_X	OK	1.64016	2.12392	0.372894	0.328679	0.53725	0.831716	no
XLOC_001128	XLOC_001128	OS01G0277500	1:9732614-9738224	165	165_X	OK	4.81376	3.88222	-0.310284	-0.425343	0.3594	0.702211	no
XLOC_001129	XLOC_001129	OS01G0277700	1:9750124-9753739	165	165_X	OK	14.9656	15.729	0.0717726	0.165608	0.7679	0.936012	no
XLOC_001130	XLOC_001130	EPlOSAG00000051548	1:9754518-9754563	165	165_X	NOTEST	0	0	0	0	1	1	no
XLOC_001131	XLOC_001131	EPlOSAG00000052112	1:9759060-9759168	165	165_X	NOTEST	0	0	0	0	1	1	no
XLOC_001132	XLOC_001132	EPlOSAG00000051226	1:9760708-9760900	165	165_X	NOTEST	0	0	0	0	1	1	no
XLOC_001133	XLOC_001133	EPlOSAG00000022032,EPlOSAG00000025485	1:9764758-9768601	165	165_X	OK	2.54665	3.28258	0.366229	0.41985	0.37205	0.712547	no
XLOC_001134	XLOC_001134	EPlOSAG00000025485	1:9767555-9767703	165	165_X	NOTEST	0	0	0	0	1	1	no
XLOC_001135	XLOC_001135	EPlOSAG00000006006	1:9782421-9782494	165	165_X	NOTEST	0	0	0	0	1	1	no
XLOC_001136	XLOC_001136	OS01G0278050	1:9787093-9787848	165	165_X	NOTEST	0	0	0	0	1	1	no
XLOC_001137	XLOC_001137	EPlOSAG00000004412	1:9788654-9788748	165	165_X	NOTEST	0	0	0	0	1	1	no
XLOC_001138	XLOC_001138	EPlOSAG00000029425	1:9800209-9800301	165	165_X	NOTEST	0	0	0	0	1	1	no
XLOC_001139	XLOC_001139	OS01G0278600	1:9816593-9822776	165	165_X	OK	3.95105	2.51608	-0.651059	-1.22662	0.0352	0.205382	no
XLOC_001140	XLOC_001140	EPlOSAG00000024128	1:9843066-9843159	165	165_X	NOTEST	0	0	0	0	1	1	no
XLOC_001141	XLOC_001141	OS01G0278900	1:9859354-9860677	165	165_X	OK	430.321	305.262	-0.495365	-1.30714	0.02445	0.164919	no
XLOC_001142	XLOC_001142	EPlOSAG00000019316	1:9861028-9861149	165	165_X	NOTEST	0	0	0	0	1	1	no
XLOC_001143	XLOC_001143	OS01G0278950,OS01G0279000	1:9863216-9870864	165	165_X	NOTEST	0.220131	0.27131	0.30158	0	1	1	no
XLOC_001144	XLOC_001144	OS01G0279100	1:9874379-9876678	165	165_X	OK	258.066	140.144	-0.880832	-1.74026	0.00185	0.0269856	yes
XLOC_001145	XLOC_001145	OS01G0279200	1:9878384-9885517	165	165_X	OK	44.3121	40.2538	-0.138578	-0.328241	0.56825	0.848542	no
XLOC_001146	XLOC_001146	OS01G0279300	1:9887657-9889123	165	165_X	OK	101.832	138.513	0.443838	1.20133	0.03745	0.213155	no
XLOC_001147	XLOC_001147	OS01G0279500	1:9892418-9896053	165	165_X	NOTEST	0.0124482	0.034978	1.49051	0	1	1	no
XLOC_001148	XLOC_001148	EPlOSAG00000049314	1:9910915-9911006	165	165_X	NOTEST	0	0	0	0	1	1	no
XLOC_001149	XLOC_001149	OS01G0279700	1:9913390-9917318	165	165_X	OK	71.0662	68.4174	-0.0548	-0.0773512	0.88795	0.972333	no
XLOC_001150	XLOC_001150	EPlOSAG00000008380	1:9928732-9928811	165	165_X	NOTEST	0	0	0	0	1	1	no
XLOC_001151	XLOC_001151	OS01G0279900	1:9928925-9935981	165	165_X	OK	19.583	15.7755	-0.311913	-0.754758	0.1868	0.524924	no
XLOC_001152	XLOC_001152	EPlOSAG00000018949	1:9936806-9938095	165	165_X	OK	0.151308	0.54809	1.85692	0.261013	0.4016	0.735978	no
XLOC_001153	XLOC_001153	EPlOSAG00000022716	1:9947775-9947807	165	165_X	NOTEST	0	0	0	0	1	1	no
XLOC_001154	XLOC_001154	OS01G0280200	1:9954154-9955696	165	165_X	NOTEST	0.070418	0.055036	-0.35557	0	1	1	no
XLOC_001155	XLOC_001155	OS01G0280400	1:9962807-9966715	165	165_X	OK	0.624225	0.203783	-1.61503	-0.927924	0.14505	0.463647	no
XLOC_001156	XLOC_001156	EPlOSAG00000049120	1:9970346-9970433	165	165_X	NOTEST	0	0	0	0	1	1	no
XLOC_001157	XLOC_001157	EPlOSAG00000049098	1:9973929-9974000	165	165_X	NOTEST	0	0	0	0	1	1	no
XLOC_001158	XLOC_001158	EPlOSAG00000049109	1:9979630-9979723	165	165_X	NOTEST	0	0	0	0	1	1	no
XLOC_001159	XLOC_001159	OS01G0281000	1:10003952-10007742	165	165_X	OK	104.9	92.6305	-0.179456	-0.455183	0.41695	0.748211	no
XLOC_001160	XLOC_001160	OS01G0281250	1:10012164-10014100	165	165_X	NOTEST	0	0	0	0	1	1	no
XLOC_001161	XLOC_001161	EPlOSAG00000013739	1:10043701-10043751	165	165_X	NOTEST	0	0	0	0	1	1	no
XLOC_001162	XLOC_001162	EPlOSAG00000028552	1:10047454-10047573	165	165_X	NOTEST	0	0	0	0	1	1	no
XLOC_001163	XLOC_001163	EPlOSAG00000003719	1:10057656-10057735	165	165_X	NOTEST	0	0	0	0	1	1	no
XLOC_001164	XLOC_001164	EPlOSAG00000038557	1:10060098-10060259	165	165_X	NOTEST	0	0	0	0	1	1	no
XLOC_001165	XLOC_001165	EPlOSAG00000011887	1:10063509-10063644	165	165_X	NOTEST	0	0	0	0	1	1	no
XLOC_001166	XLOC_001166	OS01G0282251	1:10074477-10079135	165	165_X	NOTEST	0	0	0	0	1	1	no
XLOC_001167	XLOC_001167	OS01G0282866	1:10099705-10102286	165	165_X	NOTEST	6.36939e-06	0.0489959	12.9092	0	1	1	no
XLOC_001168	XLOC_001168	EPlOSAG00000049464	1:10110954-10111080	165	165_X	NOTEST	0	0	0	0	1	1	no
XLOC_001169	XLOC_001169	OS01G0283100	1:10119242-10123678	165	165_X	OK	70.5113	69.4512	-0.0218553	-0.0597842	0.9148	0.979821	no
XLOC_001170	XLOC_001170	EPlOSAG00000043926	1:10125442-10125618	165	165_X	NOTEST	0	0	0	0	1	1	no
XLOC_001171	XLOC_001171	EPlOSAG00000036808	1:10128539-10128689	165	165_X	NOTEST	0	0	0	0	1	1	no
XLOC_001172	XLOC_001172	OS01G0283300	1:10133748-10135844	165	165_X	OK	55.7517	31.029	-0.845398	-2.19029	5e-05	0.0015303	yes
XLOC_001173	XLOC_001173	OS01G0283400	1:10136174-10139225	165	165_X	OK	0.694543	0.381844	-0.86308	-0.34103	0.35375	0.697948	no
XLOC_001174	XLOC_001174	OS01G0283500	1:10139760-10140210	165	165_X	OK	1.02242e-29	5.03717	98.6365	3.2734e-27	0.2619	0.609861	no
XLOC_001175	XLOC_001175	OS01G0283600	1:10144374-10146312	165	165_X	NOTEST	0	0	0	0	1	1	no
XLOC_001176	XLOC_001176	OS01G0283700	1:10148777-10152280	165	165_X	NOTEST	0.0286752	0.0403805	0.493856	0	1	1	no
XLOC_001177	XLOC_001177	EPlOSAG00000008971	1:10150874-10150971	165	165_X	NOTEST	0	0	0	0	1	1	no
XLOC_001178	XLOC_001178	EPlOSAG00000040713	1:10158689-10158850	165	165_X	NOTEST	0	0	0	0	1	1	no
XLOC_001179	XLOC_001179	OS01G0284300	1:10164402-10165541	165	165_X	NOTEST	0	0	0	0	1	1	no
XLOC_001180	XLOC_001180	EPlOSAG00000050074	1:10167629-10167694	165	165_X	NOTEST	0	0	0	0	1	1	no
XLOC_001181	XLOC_001181	EPlOSAG00000052208	1:10178315-10178363	165	165_X	NOTEST	0	0	0	0	1	1	no
XLOC_001182	XLOC_001182	EPlOSAG00000026502	1:10178453-10178542	165	165_X	NOTEST	0	0	0	0	1	1	no
XLOC_001183	XLOC_001183	EPlOSAG00000028261	1:10188661-10188813	165	165_X	NOTEST	0	0	0	0	1	1	no
XLOC_001184	XLOC_001184	OS01G0284700	1:10193533-10196713	165	165_X	OK	6.71188	5.93051	-0.178561	-0.341896	0.55955	0.843248	no
XLOC_001185	XLOC_001185	OS01G0284900	1:10202339-10203674	165	165_X	OK	0.772684	0.673782	-0.197596	-0.126244	0.8174	0.953473	no
XLOC_001186	XLOC_001186	EPlOSAG00000008104	1:10204422-10204507	165	165_X	NOTEST	0	0	0	0	1	1	no
XLOC_001187	XLOC_001187	EPlOSAG00000008052	1:10209109-10209194	165	165_X	NOTEST	0	0	0	0	1	1	no
XLOC_001188	XLOC_001188	OS01G0285200	1:10214072-10218854	165	165_X	NOTEST	0.00343586	0.0135045	1.97469	0	1	1	no
XLOC_001189	XLOC_001189	EPlOSAG00000005681	1:10223864-10223940	165	165_X	NOTEST	0	0	0	0	1	1	no
XLOC_001190	XLOC_001190	EPlOSAG00000011871	1:10253575-10253669	165	165_X	NOTEST	0	0	0	0	1	1	no
XLOC_001191	XLOC_001191	EPlOSAG00000012135	1:10258543-10258699	165	165_X	NOTEST	0	0	0	0	1	1	no
XLOC_001192	XLOC_001192	EPlOSAG00000002345	1:10259554-10259674	165	165_X	NOTEST	0	0	0	0	1	1	no
XLOC_001193	XLOC_001193	OS01G0286000	1:10261275-10268555	165	165_X	OK	14.3625	18.4762	0.363361	0.788592	0.1736	0.505707	no
XLOC_001194	XLOC_001194	OS01G0286200	1:10272708-10275638	165	165_X	NOTEST	0.316016	0.395726	0.324504	0	1	1	no
XLOC_001195	XLOC_001195	EPlOSAG00000052662	1:10276996-10277059	165	165_X	NOTEST	0	0	0	0	1	1	no
XLOC_001196	XLOC_001196	OS01G0286600	1:10289095-10295475	165	165_X	OK	34.291	21.0093	-0.706806	-1.87976	0.0012	0.0197408	yes
XLOC_001197	XLOC_001197	EPlOSAG00000037028	1:10306493-10306595	165	165_X	NOTEST	0	0	0	0	1	1	no
XLOC_001198	XLOC_001198	EPlOSAG00000021578	1:10310447-10310521	165	165_X	NOTEST	0	0	0	0	1	1	no
XLOC_001199	XLOC_001199	OS01G0286900	1:10312330-10314826	165	165_X	OK	0.943846	1.51138	0.679245	0.763173	0.17485	0.507414	no
XLOC_001200	XLOC_001200	OS01G0287400	1:10333351-10334919	165	165_X	OK	0.803681	0.557014	-0.528909	-0.528571	0.31345	0.66262	no
XLOC_001201	XLOC_001201	EPlOSAG00000023144	1:10337043-10337071	165	165_X	NOTEST	0	0	0	0	1	1	no
XLOC_001202	XLOC_001202	EPlOSAG00000014686	1:10358698-10358735	165	165_X	NOTEST	0	0	0	0	1	1	no
XLOC_001203	XLOC_001203	EPlOSAG00000049726	1:10371782-10371901	165	165_X	NOTEST	0	0	0	0	1	1	no
XLOC_001204	XLOC_001204	OS01G0288700	1:10398599-10399277	165	165_X	NOTEST	0	0	0	0	1	1	no
XLOC_001205	XLOC_001205	EPlOSAG00000006506	1:10403446-10403517	165	165_X	NOTEST	0	0	0	0	1	1	no
XLOC_001206	XLOC_001206	EPlOSAG00000010743	1:10415066-10415116	165	165_X	NOTEST	0	0	0	0	1	1	no
XLOC_001207	XLOC_001207	EPlOSAG00000020005	1:10424310-10424374	165	165_X	NOTEST	0	0	0	0	1	1	no
XLOC_001208	XLOC_001208	EPlOSAG00000002658,EPlOSAG00000005976	1:10427155-10427245	165	165_X	NOTEST	0	0	0	0	1	1	no
XLOC_001209	XLOC_001209	EPlOSAG00000028373	1:10431708-10431849	165	165_X	NOTEST	0	0	0	0	1	1	no
XLOC_001210	XLOC_001210	EPlOSAG00000037807	1:10433732-10433841	165	165_X	NOTEST	0	0	0	0	1	1	no
XLOC_001211	XLOC_001211	EPlOSAG00000029568	1:10441186-10441343	165	165_X	NOTEST	0	0	0	0	1	1	no
XLOC_001212	XLOC_001212	EPlOSAG00000020980	1:10450059-10450141	165	165_X	NOTEST	0	0	0	0	1	1	no
XLOC_001213	XLOC_001213	EPlOSAG00000047385	1:10461637-10461687	165	165_X	NOTEST	0	0	0	0	1	1	no
XLOC_001214	XLOC_001214	EPlOSAG00000048222	1:10464136-10464188	165	165_X	NOTEST	0	0	0	0	1	1	no
XLOC_001215	XLOC_001215	EPlOSAG00000050146	1:10466318-10466368	165	165_X	NOTEST	0	0	0	0	1	1	no
XLOC_001216	XLOC_001216	EPlOSAG00000030282	1:10469907-10470000	165	165_X	NOTEST	0	0	0	0	1	1	no
XLOC_001217	XLOC_001217	OS01G0289600	1:10470534-10479056	165	165_X	OK	20.3952	83.7126	2.03721	5.06941	5e-05	0.0015303	yes
XLOC_001218	XLOC_001218	EPlOSAG00000041098	1:10472149-10472283	165	165_X	NOTEST	0	0	0	0	1	1	no
XLOC_001219	XLOC_001219	EPlOSAG00000037916	1:10475825-10475936	165	165_X	NOTEST	0	0	0	0	1	1	no
XLOC_001220	XLOC_001220	OS01G0289950	1:10489015-10491186	165	165_X	NOTEST	0.0803552	0.0547198	-0.554329	0	1	1	no
XLOC_001221	XLOC_001221	OS01G0290600	1:10509008-10513405	165	165_X	OK	1.50871	2.90966	0.947537	1.53883	0.0085	0.0807364	no
XLOC_001222	XLOC_001222	OS01G0290800	1:10514322-10522485	165	165_X	OK	2.0211	2.06008	0.0275567	0.0231001	0.96725	0.992523	no
XLOC_001223	XLOC_001223	EPlOSAG00000007531	1:10538375-10538439	165	165_X	NOTEST	0	0	0	0	1	1	no
XLOC_001224	XLOC_001224	EPlOSAG00000007680	1:10548224-10548288	165	165_X	NOTEST	0	0	0	0	1	1	no
XLOC_001225	XLOC_001225	OS01G0291733	1:10561594-10565100	165	165_X	NOTEST	8.02612e-15	1.41082e-24	-32.4055	0	1	1	no
XLOC_001226	XLOC_001226	EPlOSAG00000048236	1:10592796-10592913	165	165_X	NOTEST	0	0	0	0	1	1	no
XLOC_001227	XLOC_001227	EPlOSAG00000008261	1:10598333-10598456	165	165_X	NOTEST	0	0	0	0	1	1	no
XLOC_001228	XLOC_001228	EPlOSAG00000019506	1:10618832-10618890	165	165_X	NOTEST	0	0	0	0	1	1	no
XLOC_001229	XLOC_001229	OS01G0292200	1:10622951-10627532	165	165_X	OK	151.039	113.721	-0.409424	-0.611792	0.1387	0.453445	no
XLOC_001230	XLOC_001230	EPlOSAG00000029203	1:10636032-10636145	165	165_X	NOTEST	0	0	0	0	1	1	no
XLOC_001231	XLOC_001231	OS01G0292700,OS01G0292900	1:10643130-10656767	165	165_X	OK	57.2314	51.2037	-0.16056	-0.372058	0.495	0.805413	no
XLOC_001232	XLOC_001232	EPlOSAG00000018761	1:10665821-10665886	165	165_X	NOTEST	0	0	0	0	1	1	no
XLOC_001233	XLOC_001233	OS01G0293200	1:10675126-10680105	165	165_X	OK	5.86564	6.90453	0.235254	0.50512	0.39015	0.727086	no
XLOC_001234	XLOC_001234	OS01G0293501	1:10691672-10692073	165	165_X	NOTEST	0	0	0	0	1	1	no
XLOC_001235	XLOC_001235	OS01G0293800	1:10696304-10701348	165	165_X	NOTEST	0	0	0	0	1	1	no
XLOC_001236	XLOC_001236	EPlOSAG00000012870	1:10768113-10768141	165	165_X	NOTEST	0	0	0	0	1	1	no
XLOC_001237	XLOC_001237	EPlOSAG00000043441	1:10778355-10778392	165	165_X	NOTEST	0	0	0	0	1	1	no
XLOC_001238	XLOC_001238	EPlOSAG00000000425	1:10802703-10802751	165	165_X	NOTEST	0	0	0	0	1	1	no
XLOC_001239	XLOC_001239	EPlOSAG00000036741	1:10803744-10803857	165	165_X	NOTEST	0	0	0	0	1	1	no
XLOC_001240	XLOC_001240	EPlOSAG00000038944	1:10812311-10812445	165	165_X	NOTEST	0	0	0	0	1	1	no
XLOC_001241	XLOC_001241	OS01G0296100	1:10822556-10833028	165	165_X	OK	102.836	98.0344	-0.0689856	-0.179359	0.75345	0.931818	no
XLOC_001242	XLOC_001242	OS01G0296200	1:10830261-10832020	165	165_X	OK	1.9553	2.0137	0.0424613	0.0125077	0.9802	0.995206	no
XLOC_001243	XLOC_001243	EPlOSAG00000021003	1:10837502-10837553	165	165_X	NOTEST	0	0	0	0	1	1	no
XLOC_001244	XLOC_001244	-	1:10845321-10848651	165	165_X	NOTEST	0.241979	0.147361	-0.715526	0	1	1	no
XLOC_001245	XLOC_001245	OS01G0296700	1:10872358-10874262	165	165_X	NOTEST	0	0	0	0	1	1	no
XLOC_001246	XLOC_001246	EPlOSAG00000048360	1:10876515-10876600	165	165_X	NOTEST	0	0	0	0	1	1	no
XLOC_001247	XLOC_001247	OS01G0296900	1:10877446-10878567	165	165_X	NOTEST	0	0	0	0	1	1	no
XLOC_001248	XLOC_001248	EPlOSAG00000040547	1:10891578-10891668	165	165_X	NOTEST	0	0	0	0	1	1	no
XLOC_001249	XLOC_001249	OS01G0297200	1:10891810-10893684	165	165_X	OK	0.54294	0.79644	0.552772	0.611033	0.30085	0.650437	no
XLOC_001250	XLOC_001250	OS01G0297700	1:10911297-10914638	165	165_X	NOTEST	0	0	0	0	1	1	no
XLOC_001251	XLOC_001251	EPlOSAG00000049280	1:10934297-10934369	165	165_X	NOTEST	0	0	0	0	1	1	no
XLOC_001252	XLOC_001252	OS01G0298400	1:10934895-10935992	165	165_X	OK	2.31879	2.68348	0.210734	0.273291	0.62435	0.877863	no
XLOC_001253	XLOC_001253	EPlOSAG00000024755	1:10961754-10961865	165	165_X	NOTEST	0	0	0	0	1	1	no
XLOC_001254	XLOC_001254	OS01G0299150,OS01G0299200	1:10964940-10970527	165	165_X	OK	1.73905	1.08797	-0.676669	-0.522809	0.3025	0.65204	no
XLOC_001255	XLOC_001255	OS01G0299400	1:10977198-10979778	165	165_X	OK	32.0387	33.2215	0.0523011	0.110178	0.842	0.959591	no
XLOC_001256	XLOC_001256	OS01G0299801	1:10986340-10986999	165	165_X	NOTEST	0	0	0	0	1	1	no
XLOC_001257	XLOC_001257	EPlOSAG00000011274	1:10998308-10998397	165	165_X	NOTEST	0	0	0	0	1	1	no
XLOC_001258	XLOC_001258	OS01G0300400	1:11012295-11016215	165	165_X	NOTEST	0.0186558	0.0531054	1.50923	0	1	1	no
XLOC_001259	XLOC_001259	EPlOSAG00000013235	1:11028050-11028133	165	165_X	NOTEST	0	0	0	0	1	1	no
XLOC_001260	XLOC_001260	EPlOSAG00000016879,EPlOSAG00000036863	1:11030885-11030974	165	165_X	NOTEST	0	0	0	0	1	1	no
XLOC_001261	XLOC_001261	OS01G0300900	1:11058878-11063872	165	165_X	NOTEST	0.177622	0.128823	-0.463418	0	1	1	no
XLOC_001262	XLOC_001262	OS01G0301100	1:11070897-11071960	165	165_X	NOTEST	0	0.0798137	inf	0	1	1	no
XLOC_001263	XLOC_001263	OS01G0301300	1:11075049-11077640	165	165_X	OK	1.90437	2.49569	0.390125	0.455068	0.42405	0.752853	no
XLOC_001264	XLOC_001264	EPlOSAG00000016955	1:11106341-11106477	165	165_X	NOTEST	0	0	0	0	1	1	no
XLOC_001265	XLOC_001265	OS01G0302000	1:11118689-11119343	165	165_X	OK	20.8113	3.49097	-2.57567	-3.36755	5e-05	0.0015303	yes
XLOC_001266	XLOC_001266	OS01G0302100	1:11129371-11131931	165	165_X	OK	3.59736	3.68073	0.033053	0.0553663	0.92085	0.981837	no
XLOC_001267	XLOC_001267	EPlOSAG00000007230	1:11142492-11142546	165	165_X	NOTEST	0	0	0	0	1	1	no
XLOC_001268	XLOC_001268	OS01G0302500	1:11167043-11174451	165	165_X	NOTEST	0	0	0	0	1	1	no
XLOC_001269	XLOC_001269	EPlOSAG00000022648	1:11169986-11170029	165	165_X	NOTEST	0	0	0	0	1	1	no
XLOC_001270	XLOC_001270	EPlOSAG00000000359	1:11172823-11172860	165	165_X	NOTEST	0	0	0	0	1	1	no
XLOC_001271	XLOC_001271	OS01G0302800,OS01G0302900	1:11191695-11200338	165	165_X	OK	19.7417	11.2068	-0.816872	-1.55233	0.00725	0.0724969	no
XLOC_001272	XLOC_001272	OS01G0303100	1:11208573-11209811	165	165_X	NOTEST	0.028016	0.0416833	0.573221	0	1	1	no
XLOC_001273	XLOC_001273	OS01G0303200,OS01G0303401	1:11211837-11223392	165	165_X	OK	3.91092	3.74351	-0.0631145	-0.144755	0.799	0.94724	no
XLOC_001274	XLOC_001274	EPlOSAG00000046337	1:11229983-11230133	165	165_X	NOTEST	0	0	0	0	1	1	no
XLOC_001275	XLOC_001275	OS01G0303800	1:11245034-11246744	165	165_X	OK	16.5662	53.2628	1.68488	3.75613	5e-05	0.0015303	yes
XLOC_001276	XLOC_001276	EPlOSAG00000002848,OS01G0304050	1:11253627-11266197	165	165_X	NOTEST	6.25669e-40	3.61497e-22	59.0033	0	1	1	no
XLOC_001277	XLOC_001277	EPlOSAG00000046795	1:11260523-11260607	165	165_X	NOTEST	0	0	0	0	1	1	no
XLOC_001278	XLOC_001278	OS01G0304300	1:11272159-11277886	165	165_X	OK	3.40544	3.44844	0.0181058	0.0377721	0.9441	0.986911	no
XLOC_001279	XLOC_001279	EPlOSAG00000014023	1:11281012-11281069	165	165_X	NOTEST	0	0	0	0	1	1	no
XLOC_001280	XLOC_001280	EPlOSAG00000034408	1:11282809-11282920	165	165_X	NOTEST	0	0	0	0	1	1	no
XLOC_001281	XLOC_001281	OS01G0304400	1:11283364-11284127	165	165_X	NOTEST	0	0.104418	inf	0	1	1	no
XLOC_001282	XLOC_001282	EPlOSAG00000051639	1:11287245-11287301	165	165_X	NOTEST	0	0	0	0	1	1	no
XLOC_001283	XLOC_001283	EPlOSAG00000009689	1:11292215-11292311	165	165_X	NOTEST	0	0	0	0	1	1	no
XLOC_001284	XLOC_001284	EPlOSAG00000009509	1:11299532-11299626	165	165_X	NOTEST	0	0	0	0	1	1	no
XLOC_001285	XLOC_001285	OS01G0305200	1:11316411-11320159	165	165_X	OK	9.44499	12.6812	0.425069	0.689261	0.2252	0.574001	no
XLOC_001286	XLOC_001286	OS01G0305300	1:11317192-11317678	165	165_X	NOTEST	0.122345	0.30219	1.3045	0	1	1	no
XLOC_001287	XLOC_001287	EPlOSAG00000047105	1:11324918-11325009	165	165_X	NOTEST	0	0	0	0	1	1	no
XLOC_001288	XLOC_001288	EPlOSAG00000052185	1:11328625-11328673	165	165_X	NOTEST	0	0	0	0	1	1	no
XLOC_001289	XLOC_001289	EPlOSAG00000026490	1:11328760-11328853	165	165_X	NOTEST	0	0	0	0	1	1	no
XLOC_001290	XLOC_001290	EPlOSAG00000026464	1:11341813-11341873	165	165_X	NOTEST	0	0	0	0	1	1	no
XLOC_001291	XLOC_001291	EPlOSAG00000002816	1:11342723-11342794	165	165_X	NOTEST	0	0	0	0	1	1	no
XLOC_001292	XLOC_001292	EPlOSAG00000051767	1:11343652-11343730	165	165_X	NOTEST	0	0	0	0	1	1	no
XLOC_001293	XLOC_001293	EPlOSAG00000007304	1:11349892-11350051	165	165_X	NOTEST	0	0	0	0	1	1	no
XLOC_001294	XLOC_001294	OS01G0305900	1:11350507-11356863	165	165_X	OK	1.66973	1.19603	-0.481356	-0.51995	0.375	0.714518	no
XLOC_001295	XLOC_001295	EPlOSAG00000013625	1:11378225-11378264	165	165_X	NOTEST	0	0	0	0	1	1	no
XLOC_001296	XLOC_001296	OS01G0306400	1:11378620-11380071	165	165_X	NOTEST	0.0347501	0.0550134	0.662767	0	1	1	no
XLOC_001297	XLOC_001297	EPlOSAG00000007660	1:11382312-11382375	165	165_X	NOTEST	0	0	0	0	1	1	no
XLOC_001298	XLOC_001298	EPlOSAG00000007473	1:11385126-11385191	165	165_X	NOTEST	0	0	0	0	1	1	no
XLOC_001299	XLOC_001299	EPlOSAG00000007740	1:11393221-11393285	165	165_X	NOTEST	0	0	0	0	1	1	no
XLOC_001300	XLOC_001300	OS01G0306800	1:11412113-11421047	165	165_X	OK	101.75	96.7738	-0.0723401	-0.19231	0.73335	0.925192	no
XLOC_001301	XLOC_001301	EPlOSAG00000008751	1:11443801-11443896	165	165_X	NOTEST	0	0	0	0	1	1	no
XLOC_001302	XLOC_001302	EPlOSAG00000024642	1:11462832-11462901	165	165_X	NOTEST	0	0	0	0	1	1	no
XLOC_001303	XLOC_001303	EPlOSAG00000020461	1:11479477-11479524	165	165_X	NOTEST	0	0	0	0	1	1	no
XLOC_001304	XLOC_001304	EPlOSAG00000026562	1:11485360-11485457	165	165_X	NOTEST	0	0	0	0	1	1	no
XLOC_001305	XLOC_001305	EPlOSAG00000040335	1:11497412-11497573	165	165_X	NOTEST	0	0	0	0	1	1	no
XLOC_001306	XLOC_001306	EPlOSAG00000052742	1:11502419-11502465	165	165_X	NOTEST	0	0	0	0	1	1	no
XLOC_001307	XLOC_001307	EPlOSAG00000010056	1:11503510-11503561	165	165_X	NOTEST	0	0	0	0	1	1	no
XLOC_001308	XLOC_001308	OS01G0307750	1:11510765-11521423	165	165_X	NOTEST	0.0877635	0.153024	0.802069	0	1	1	no
XLOC_001309	XLOC_001309	OS01G0307750	1:11515321-11515989	165	165_X	NOTEST	0	0	0	0	1	1	no
XLOC_001310	XLOC_001310	OS01G0308300	1:11526431-11530319	165	165_X	NOTEST	0.32345	0.288661	-0.164166	0	1	1	no
XLOC_001311	XLOC_001311	EPlOSAG00000012866,EPlOSAG00000030121	1:11548639-11548748	165	165_X	NOTEST	0	0	0	0	1	1	no
XLOC_001312	XLOC_001312	EPlOSAG00000017617	1:11556785-11556820	165	165_X	NOTEST	0	0	0	0	1	1	no
XLOC_001313	XLOC_001313	EPlOSAG00000049515	1:11559971-11560068	165	165_X	NOTEST	0	0	0	0	1	1	no
XLOC_001314	XLOC_001314	EPlOSAG00000040098	1:11569338-11569519	165	165_X	NOTEST	0	0	0	0	1	1	no
XLOC_001315	XLOC_001315	OS01G0309100	1:11585607-11586480	165	165_X	NOTEST	0	0	0	0	1	1	no
XLOC_001316	XLOC_001316	OS01G0309800	1:11590594-11613275	165	165_X	OK	400.036	436.403	0.125534	0.284701	0.61885	0.874594	no
XLOC_001317	XLOC_001317	-	1:11590789-11592624	165	165_X	OK	1.88246	2.52473	0.423513	0.0873417	0.66865	0.899622	no
XLOC_001318	XLOC_001318	OS01G0309900	1:11618160-11622541	165	165_X	OK	33.4788	36.3636	0.119245	0.330881	0.56665	0.847382	no
XLOC_001319	XLOC_001319	EPlOSAG00000025300,EPlOSAG00000047015,EPlOSAG00000050358	1:11629687-11629779	165	165_X	NOTEST	0	0	0	0	1	1	no
XLOC_001320	XLOC_001320	EPlOSAG00000001745	1:11637824-11637941	165	165_X	NOTEST	0	0	0	0	1	1	no
XLOC_001321	XLOC_001321	EPlOSAG00000044659	1:11640550-11640811	165	165_X	NOTEST	0	0	0	0	1	1	no
XLOC_001322	XLOC_001322	EPlOSAG00000039910	1:11642693-11642854	165	165_X	NOTEST	0	0	0	0	1	1	no
XLOC_001323	XLOC_001323	EPlOSAG00000020848	1:11650216-11650296	165	165_X	NOTEST	0	0	0	0	1	1	no
XLOC_001324	XLOC_001324	OS01G0310500	1:11655072-11668669	165	165_X	OK	40.482	39.4478	-0.0373346	-0.0897756	0.879	0.96885	no
XLOC_001325	XLOC_001325	EPlOSAG00000005893,EPlOSAG00000025682	1:11667837-11667935	165	165_X	NOTEST	0	0	0	0	1	1	no
XLOC_001326	XLOC_001326	OS01G0310700	1:11670153-11670582	165	165_X	OK	9.17093	10.2156	0.155638	0.210384	0.71215	0.917176	no
XLOC_001327	XLOC_001327	OS01G0310800	1:11670846-11685374	165	165_X	OK	8.59941	7.77826	-0.14479	-0.340819	0.5497	0.837633	no
XLOC_001328	XLOC_001328	OS01G0311100	1:11686442-11687191	165	165_X	OK	3.07172	4.21774	0.457421	0.611859	0.2752	0.623729	no
XLOC_001329	XLOC_001329	EPlOSAG00000023257	1:11687513-11687550	165	165_X	NOTEST	0	0	0	0	1	1	no
XLOC_001330	XLOC_001330	OS01G0311400	1:11689981-11691364	165	165_X	OK	8.94676	13.1569	0.556385	0.913747	0.1136	0.409288	no
XLOC_001331	XLOC_001331	OS01G0311500	1:11693782-11699966	165	165_X	OK	6.4697	5.99068	-0.110979	-0.200798	0.72065	0.920041	no
XLOC_001332	XLOC_001332	EPlOSAG00000052039	1:11702093-11702181	165	165_X	NOTEST	0	0	0	0	1	1	no
XLOC_001333	XLOC_001333	EPlOSAG00000014360	1:11706666-11706727	165	165_X	NOTEST	0	0	0	0	1	1	no
XLOC_001334	XLOC_001334	OS01G0311700	1:11713650-11714674	165	165_X	NOTEST	0	0	0	0	1	1	no
XLOC_001335	XLOC_001335	EPlOSAG00000044025	1:11725873-11726117	165	165_X	NOTEST	0	0	0	0	1	1	no
XLOC_001336	XLOC_001336	EPlOSAG00000022543	1:11735125-11735202	165	165_X	NOTEST	0	0	0	0	1	1	no
XLOC_001337	XLOC_001337	OS01G0312500	1:11741908-11750685	165	165_X	NOTEST	0	0	0	0	1	1	no
XLOC_001338	XLOC_001338	EPlOSAG00000047172	1:11745306-11745365	165	165_X	NOTEST	0	0	0	0	1	1	no
XLOC_001339	XLOC_001339	EPlOSAG00000033251	1:11745894-11745997	165	165_X	NOTEST	0	0	0	0	1	1	no
XLOC_001340	XLOC_001340	EPlOSAG00000017472	1:11755871-11755896	165	165_X	NOTEST	0	0	0	0	1	1	no
XLOC_001341	XLOC_001341	EPlOSAG00000017875	1:11755938-11755970	165	165_X	NOTEST	0	0	0	0	1	1	no
XLOC_001342	XLOC_001342	OS01G0312800	1:11756949-11759565	165	165_X	NOTEST	0	0	0	0	1	1	no
XLOC_001343	XLOC_001343	EPlOSAG00000027205	1:11776962-11777072	165	165_X	NOTEST	0	0	0	0	1	1	no
XLOC_001344	XLOC_001344	OS01G0313300	1:11783910-11784899	165	165_X	OK	0.321376	0.799451	1.31475	1.11045	0.07445	0.322835	no
XLOC_001345	XLOC_001345	EPlOSAG00000041429	1:11786441-11786596	165	165_X	NOTEST	0	0	0	0	1	1	no
XLOC_001346	XLOC_001346	EPlOSAG00000017622	1:11802860-11802893	165	165_X	NOTEST	0	0	0	0	1	1	no
XLOC_001347	XLOC_001347	OS01G0314600	1:11848194-11852000	165	165_X	NOTEST	0	0	0	0	1	1	no
XLOC_001348	XLOC_001348	EPlOSAG00000020959	1:11859028-11859086	165	165_X	NOTEST	0	0	0	0	1	1	no
XLOC_001349	XLOC_001349	EPlOSAG00000046943	1:11876978-11877075	165	165_X	NOTEST	0	0	0	0	1	1	no
XLOC_001350	XLOC_001350	EPlOSAG00000014184	1:11887889-11887951	165	165_X	NOTEST	0	0	0	0	1	1	no
XLOC_001351	XLOC_001351	OS01G0315600	1:11897584-11902407	165	165_X	NOTEST	0.0111603	0	-inf	0	1	1	no
XLOC_001352	XLOC_001352	EPlOSAG00000051905	1:11904752-11904829	165	165_X	NOTEST	0	0	0	0	1	1	no
XLOC_001353	XLOC_001353	OS01G0315700,OS01G0315850	1:11906167-11910774	165	165_X	OK	0.644274	1.07409	0.737371	0.193848	0.6584	0.895187	no
XLOC_001354	XLOC_001354	EPlOSAG00000052008	1:11920366-11920480	165	165_X	NOTEST	0	0	0	0	1	1	no
XLOC_001355	XLOC_001355	OS01G0316001	1:11939917-11943540	165	165_X	NOTEST	0	0	0	0	1	1	no
XLOC_001356	XLOC_001356	EPlOSAG00000028785	1:11947649-11947810	165	165_X	NOTEST	0	0	0	0	1	1	no
XLOC_001357	XLOC_001357	OS01G0316600	1:11958845-11964676	165	165_X	OK	11.0872	5.69983	-0.959911	-1.85614	0.00115	0.019104	yes
XLOC_001358	XLOC_001358	EPlOSAG00000048321	1:11965877-11965987	165	165_X	NOTEST	0	0	0	0	1	1	no
XLOC_001359	XLOC_001359	OS01G0316800	1:11970683-11972524	165	165_X	OK	65.0495	48.492	-0.423789	-1.09763	0.055	0.27031	no
XLOC_001360	XLOC_001360	OS01G0316900	1:11973769-11986795	165	165_X	OK	57.1235	45.9231	-0.314865	-0.831448	0.15	0.471329	no
XLOC_001361	XLOC_001361	EPlOSAG00000038059	1:11980563-11980670	165	165_X	NOTEST	0	0	0	0	1	1	no
XLOC_001362	XLOC_001362	EPlOSAG00000045174	1:11986496-11986725	165	165_X	NOTEST	0	0	0	0	1	1	no
XLOC_001363	XLOC_001363	EPlOSAG00000041977	1:11987091-11987317	165	165_X	NOTEST	0	0	0	0	1	1	no
XLOC_001364	XLOC_001364	EPlOSAG00000035614	1:11998653-11998818	165	165_X	NOTEST	0	0	0	0	1	1	no
XLOC_001365	XLOC_001365	EPlOSAG00000016446	1:12021011-12021168	165	165_X	NOTEST	0	0	0	0	1	1	no
XLOC_001366	XLOC_001366	OS01G0317500	1:12031914-12032974	165	165_X	OK	2.24106	3.0313	0.435757	0.36313	0.74065	0.927821	no
XLOC_001367	XLOC_001367	OS01G0317800	1:12067488-12069289	165	165_X	OK	6.55679	7.96766	0.281166	0.52877	0.35035	0.694514	no
XLOC_001368	XLOC_001368	OS01G0318000	1:12074526-12075088	165	165_X	NOTEST	0	0	0	0	1	1	no
XLOC_001369	XLOC_001369	OS01G0318400	1:12091646-12093816	165	165_X	OK	0.0869101	1.7935	4.36711	0.77899	0.0037	0.0450407	yes
XLOC_001370	XLOC_001370	EPlOSAG00000026678	1:12097000-12097079	165	165_X	NOTEST	0	0	0	0	1	1	no
XLOC_001371	XLOC_001371	EPlOSAG00000030351	1:12102664-12102794	165	165_X	NOTEST	0	0	0	0	1	1	no
XLOC_001372	XLOC_001372	OS01G0318700	1:12106383-12110717	165	165_X	OK	7.75703	6.77256	-0.195804	-0.389273	0.4984	0.807675	no
XLOC_001373	XLOC_001373	EPlOSAG00000002110	1:12111058-12111129	165	165_X	NOTEST	0	0	0	0	1	1	no
XLOC_001374	XLOC_001374	-	1:12112225-12113944	165	165_X	OK	0.983876	1.77967	0.855062	1.17333	0.0468	0.244788	no
XLOC_001375	XLOC_001375	OS01G0319000	1:12117107-12123026	165	165_X	NOTEST	0.226364	0.301365	0.412867	0	1	1	no
XLOC_001376	XLOC_001376	EPlOSAG00000046114	1:12128472-12128635	165	165_X	NOTEST	0	0	0	0	1	1	no
XLOC_001377	XLOC_001377	EPlOSAG00000043633	1:12158276-12158350	165	165_X	NOTEST	0	0	0	0	1	1	no
XLOC_001378	XLOC_001378	EPlOSAG00000012438	1:12162855-12162905	165	165_X	NOTEST	0	0	0	0	1	1	no
XLOC_001379	XLOC_001379	EPlOSAG00000040440	1:12165005-12165166	165	165_X	NOTEST	0	0	0	0	1	1	no
XLOC_001380	XLOC_001380	EPlOSAG00000010032	1:12179134-12179197	165	165_X	NOTEST	0	0	0	0	1	1	no
XLOC_001381	XLOC_001381	EPlOSAG00000045478	1:12182033-12182307	165	165_X	NOTEST	0	0	0	0	1	1	no
XLOC_001382	XLOC_001382	EPlOSAG00000043986	1:12182374-12182462	165	165_X	NOTEST	0	0	0	0	1	1	no
XLOC_001383	XLOC_001383	EPlOSAG00000015162	1:12183755-12183800	165	165_X	NOTEST	0	0	0	0	1	1	no
XLOC_001384	XLOC_001384	EPlOSAG00000008396	1:12188059-12188106	165	165_X	NOTEST	0	0	0	0	1	1	no
XLOC_001385	XLOC_001385	EPlOSAG00000031847	1:12191961-12192052	165	165_X	NOTEST	0	0	0	0	1	1	no
XLOC_001386	XLOC_001386	EPlOSAG00000008045	1:12199355-12199448	165	165_X	NOTEST	0	0	0	0	1	1	no
XLOC_001387	XLOC_001387	EPlOSAG00000047470	1:12213798-12213901	165	165_X	NOTEST	0	0	0	0	1	1	no
XLOC_001388	XLOC_001388	OS01G0320700	1:12213910-12218813	165	165_X	OK	54.1488	42.3987	-0.352909	-0.613373	0.27775	0.626153	no
XLOC_001389	XLOC_001389	EPlOSAG00000021911	1:12223172-12223228	165	165_X	NOTEST	0	0	0	0	1	1	no
XLOC_001390	XLOC_001390	EPlOSAG00000014228	1:12231665-12231716	165	165_X	NOTEST	0	0	0	0	1	1	no
XLOC_001391	XLOC_001391	EPlOSAG00000038697	1:12232908-12233028	165	165_X	NOTEST	0	0	0	0	1	1	no
XLOC_001392	XLOC_001392	EPlOSAG00000011854	1:12258763-12258844	165	165_X	NOTEST	0	0	0	0	1	1	no
XLOC_001393	XLOC_001393	OS01G0321800	1:12264862-12269045	165	165_X	OK	17.7469	19.1182	0.107373	0.239225	0.6689	0.899754	no
XLOC_001394	XLOC_001394	EPlOSAG00000009250	1:12285486-12285574	165	165_X	NOTEST	0	0	0	0	1	1	no
XLOC_001395	XLOC_001395	OS01G0322700	1:12301586-12302556	165	165_X	OK	0.699939	0.110337	-2.66531	-1.69104	0.268	0.616434	no
XLOC_001396	XLOC_001396	EPlOSAG00000010606	1:12303596-12303626	165	165_X	NOTEST	0	0	0	0	1	1	no
XLOC_001397	XLOC_001397	EPlOSAG00000025071	1:12309895-12310000	165	165_X	NOTEST	0	0	0	0	1	1	no
XLOC_001398	XLOC_001398	EPlOSAG00000017462	1:12325817-12325838	165	165_X	NOTEST	0	0	0	0	1	1	no
XLOC_001399	XLOC_001399	OS01G0323000	1:12326546-12331707	165	165_X	NOTEST	0.139763	0.0351761	-1.99032	0	1	1	no
XLOC_001400	XLOC_001400	EPlOSAG00000009306	1:12336943-12337091	165	165_X	NOTEST	0	0	0	0	1	1	no
XLOC_001401	XLOC_001401	OS01G0323300	1:12344403-12351677	165	165_X	OK	11.1717	9.85621	-0.180743	-0.405479	0.4798	0.794462	no
XLOC_001402	XLOC_001402	EPlOSAG00000041419	1:12348088-12348249	165	165_X	NOTEST	0	0	0	0	1	1	no
XLOC_001403	XLOC_001403	EPlOSAG00000028475	1:12357553-12357686	165	165_X	NOTEST	0	0	0	0	1	1	no
XLOC_001404	XLOC_001404	EPlOSAG00000051043	1:12358331-12358416	165	165_X	NOTEST	0	0	0	0	1	1	no
XLOC_001405	XLOC_001405	EPlOSAG00000037268	1:12362264-12362336	165	165_X	NOTEST	0	0	0	0	1	1	no
XLOC_001406	XLOC_001406	EPlOSAG00000046709	1:12363271-12363362	165	165_X	NOTEST	0	0	0	0	1	1	no
XLOC_001407	XLOC_001407	OS01G0323775	1:12363862-12365491	165	165_X	NOTEST	2.88177e-05	7.91485e-05	1.45761	0	1	1	no
XLOC_001408	XLOC_001408	EPlOSAG00000005544	1:12369579-12369624	165	165_X	NOTEST	0	0	0	0	1	1	no
XLOC_001409	XLOC_001409	-	1:12388266-12397427	165	165_X	OK	7.25621	5.29056	-0.455794	-1.04171	0.07345	0.320257	no
XLOC_001410	XLOC_001410	EPlOSAG00000033542	1:12404147-12404215	165	165_X	NOTEST	0	0	0	0	1	1	no
XLOC_001411	XLOC_001411	EPlOSAG00000027494	1:12404678-12404755	165	165_X	NOTEST	0	0	0	0	1	1	no
XLOC_001412	XLOC_001412	EPlOSAG00000021860	1:12413968-12414017	165	165_X	NOTEST	0	0	0	0	1	1	no
XLOC_001413	XLOC_001413	EPlOSAG00000025564	1:12421168-12421248	165	165_X	NOTEST	0	0	0	0	1	1	no
XLOC_001414	XLOC_001414	EPlOSAG00000016371,EPlOSAG00000031348	1:12426063-12452680	165	165_X	OK	7.85788	9.48587	0.271641	0.493368	0.40185	0.735978	no
XLOC_001415	XLOC_001415	EPlOSAG00000031348	1:12429093-12429184	165	165_X	NOTEST	0	0	0	0	1	1	no
XLOC_001416	XLOC_001416	EPlOSAG00000016371	1:12444938-12445030	165	165_X	NOTEST	0	0	0	0	1	1	no
XLOC_001417	XLOC_001417	EPlOSAG00000022347	1:12456463-12456513	165	165_X	NOTEST	0	0	0	0	1	1	no
XLOC_001418	XLOC_001418	EPlOSAG00000022346	1:12465339-12465389	165	165_X	NOTEST	0	0	0	0	1	1	no
XLOC_001419	XLOC_001419	EPlOSAG00000020106	1:12472732-12472796	165	165_X	NOTEST	0	0	0	0	1	1	no
XLOC_001420	XLOC_001420	EPlOSAG00000013380	1:12491811-12498048	165	165_X	OK	3.18053	5.82336	0.872582	1.17972	0.0391	0.218607	no
XLOC_001421	XLOC_001421	OS01G0326000	1:12499923-12504209	165	165_X	OK	0.293543	0.666114	1.1822	0.85886	0.0836	0.343939	no
XLOC_001422	XLOC_001422	EPlOSAG00000033457	1:12502839-12502955	165	165_X	NOTEST	0	0	0	0	1	1	no
XLOC_001423	XLOC_001423	EPlOSAG00000005198	1:12504223-12504260	165	165_X	NOTEST	0	0	0	0	1	1	no
XLOC_001424	XLOC_001424	OS01G0326100,OS01G0326300	1:12509540-12519242	165	165_X	OK	23.1601	59.1272	1.35218	3.06901	5e-05	0.0015303	yes
XLOC_001425	XLOC_001425	EPlOSAG00000020573	1:12547305-12547386	165	165_X	NOTEST	0	0	0	0	1	1	no
XLOC_001426	XLOC_001426	OS01G0327000	1:12551333-12557268	165	165_X	NOTEST	0.0150377	0.00942433	-0.67412	0	1	1	no
XLOC_001427	XLOC_001427	OS01G0327100	1:12564283-12570030	165	165_X	NOTEST	0	0.0541894	inf	0	1	1	no
XLOC_001428	XLOC_001428	EPlOSAG00000027564	1:12569003-12569089	165	165_X	NOTEST	0	0	0	0	1	1	no
XLOC_001429	XLOC_001429	OS01G0327400	1:12578189-12582256	165	165_X	OK	12.7227	22.1557	0.80028	1.89116	0.0015	0.0231791	yes
XLOC_001430	XLOC_001430	EPlOSAG00000009311	1:12593855-12593924	165	165_X	NOTEST	0	0	0	0	1	1	no
XLOC_001431	XLOC_001431	EPlOSAG00000049146	1:12600797-12600871	165	165_X	NOTEST	0	0	0	0	1	1	no
XLOC_001432	XLOC_001432	EPlOSAG00000023094	1:12603090-12603114	165	165_X	NOTEST	0	0	0	0	1	1	no
XLOC_001433	XLOC_001433	EPlOSAG00000024108	1:12608125-12608189	165	165_X	NOTEST	0	0	0	0	1	1	no
XLOC_001434	XLOC_001434	EPlOSAG00000001393	1:12615540-12615657	165	165_X	NOTEST	0	0	0	0	1	1	no
XLOC_001435	XLOC_001435	OS01G0327900	1:12615716-12621118	165	165_X	OK	4.52807	6.06406	0.421389	0.551594	0.3127	0.662098	no
XLOC_001436	XLOC_001436	-	1:12627726-12630156	165	165_X	OK	1.387	0.800368	-0.793234	-0.838583	0.1468	0.466659	no
XLOC_001437	XLOC_001437	OS01G0328500	1:12646586-12650012	165	165_X	OK	12.5658	16.3556	0.380274	0.887382	0.1184	0.417564	no
XLOC_001438	XLOC_001438	OS01G0328600	1:12650498-12658369	165	165_X	OK	21.2819	16.5644	-0.36154	-0.309956	0.55245	0.839125	no
XLOC_001439	XLOC_001439	EPlOSAG00000022575	1:12659303-12659370	165	165_X	NOTEST	0	0	0	0	1	1	no
XLOC_001440	XLOC_001440	OS01G0329075	1:12677372-12683262	165	165_X	NOTEST	0	0	0	0	1	1	no
XLOC_001441	XLOC_001441	OS01G0329300	1:12701744-12704532	165	165_X	NOTEST	0	0.00593228	inf	0	1	1	no
XLOC_001442	XLOC_001442	EPlOSAG00000010064	1:12711148-12711205	165	165_X	NOTEST	0	0	0	0	1	1	no
XLOC_001443	XLOC_001443	OS01G0329800	1:12725135-12731526	165	165_X	OK	3.77373	4.6774	0.309713	0.672937	0.23665	0.586157	no
XLOC_001444	XLOC_001444	EPlOSAG00000040279	1:12731618-12731773	165	165_X	NOTEST	0	0	0	0	1	1	no
XLOC_001445	XLOC_001445	OS01G0329900	1:12734054-12738081	165	165_X	OK	0.856969	0.393622	-1.12243	-1.10075	0.03115	0.190527	no
XLOC_001446	XLOC_001446	EPlOSAG00000003608	1:12740339-12740414	165	165_X	NOTEST	0	0	0	0	1	1	no
XLOC_001447	XLOC_001447	OS01G0330100	1:12742212-12745509	165	165_X	NOTEST	0.112344	0.0338344	-1.73136	0	1	1	no
XLOC_001448	XLOC_001448	EPlOSAG00000018721	1:12749667-12749708	165	165_X	NOTEST	0	0	0	0	1	1	no
XLOC_001449	XLOC_001449	EPlOSAG00000051631	1:12755196-12755240	165	165_X	NOTEST	0	0	0	0	1	1	no
XLOC_001450	XLOC_001450	OS01G0330650	1:12758484-12768050	165	165_X	OK	0.694356	1.08513	0.644121	0.831643	0.14615	0.465781	no
XLOC_001451	XLOC_001451	OS01G0330650	1:12762695-12765301	165	165_X	NOTEST	0.0118811	0	-inf	0	1	1	no
XLOC_001452	XLOC_001452	EPlOSAG00000030478	1:12803443-12803518	165	165_X	NOTEST	0	0	0	0	1	1	no
XLOC_001453	XLOC_001453	OS01G0331100	1:12804468-12810231	165	165_X	OK	2.23804	1.263	-0.825375	-1.1939	0.0444	0.236145	no
XLOC_001454	XLOC_001454	EPlOSAG00000019618	1:12843600-12843651	165	165_X	NOTEST	0	0	0	0	1	1	no
XLOC_001455	XLOC_001455	OS01G0331900	1:12848923-12853398	165	165_X	OK	19.3772	11.5441	-0.747211	-1.67575	0.00405	0.0478984	yes
XLOC_001456	XLOC_001456	OS01G0332002	1:12860155-12860298	165	165_X	NOTEST	0	0	0	0	1	1	no
XLOC_001457	XLOC_001457	OS01G0332100	1:12870233-12888639	165	165_X	OK	165.608	134.221	-0.303164	-0.653341	0.2593	0.607092	no
XLOC_001458	XLOC_001458	EPlOSAG00000006269	1:12889188-12889246	165	165_X	NOTEST	0	0	0	0	1	1	no
XLOC_001459	XLOC_001459	EPlOSAG00000006395	1:12889257-12889334	165	165_X	NOTEST	0	0	0	0	1	1	no
XLOC_001460	XLOC_001460	EPlOSAG00000025738	1:12891660-12891752	165	165_X	NOTEST	0	0	0	0	1	1	no
XLOC_001461	XLOC_001461	EPlOSAG00000013240	1:12895265-12895333	165	165_X	NOTEST	0	0	0	0	1	1	no
XLOC_001462	XLOC_001462	EPlOSAG00000050114	1:12896130-12896182	165	165_X	NOTEST	0	0	0	0	1	1	no
XLOC_001463	XLOC_001463	OS01G0332500	1:12896359-12915380	165	165_X	NOTEST	0	0	0	0	1	1	no
XLOC_001464	XLOC_001464	EPlOSAG00000000374	1:12898712-12898750	165	165_X	NOTEST	0	0	0	0	1	1	no
XLOC_001465	XLOC_001465	OS01G0333001	1:12921183-12925541	165	165_X	NOTEST	0.24138	0.222451	-0.117822	0	1	1	no
XLOC_001466	XLOC_001466	EPlOSAG00000045512	1:12938094-12938366	165	165_X	NOTEST	0	0	0	0	1	1	no
XLOC_001467	XLOC_001467	EPlOSAG00000005940	1:12979203-12979280	165	165_X	NOTEST	0	0	0	0	1	1	no
XLOC_001468	XLOC_001468	OS01G0333600	1:12980585-12982781	165	165_X	NOTEST	0.0146551	0	-inf	0	1	1	no
XLOC_001469	XLOC_001469	EPlOSAG00000014853	1:13038071-13038129	165	165_X	NOTEST	0	0	0	0	1	1	no
XLOC_001470	XLOC_001470	EPlOSAG00000025944	1:13047303-13047358	165	165_X	NOTEST	0	0	0	0	1	1	no
XLOC_001471	XLOC_001471	EPlOSAG00000022187	1:13061567-13072096	165	165_X	OK	2.91997	1.61068	-0.858283	-0.780127	0.0747	0.323504	no
XLOC_001472	XLOC_001472	EPlOSAG00000018566	1:13123768-13123841	165	165_X	NOTEST	0	0	0	0	1	1	no
XLOC_001473	XLOC_001473	EPlOSAG00000038326	1:13127241-13127395	165	165_X	NOTEST	0	0	0	0	1	1	no
XLOC_001474	XLOC_001474	EPlOSAG00000052394	1:13131150-13131199	165	165_X	NOTEST	0	0	0	0	1	1	no
XLOC_001475	XLOC_001475	OS01G0335600	1:13140037-13141283	165	165_X	NOTEST	0	0	0	0	1	1	no
XLOC_001476	XLOC_001476	EPlOSAG00000052073	1:13153265-13153361	165	165_X	NOTEST	0	0	0	0	1	1	no
XLOC_001477	XLOC_001477	EPlOSAG00000007356	1:13153702-13153747	165	165_X	NOTEST	0	0	0	0	1	1	no
XLOC_001478	XLOC_001478	EPlOSAG00000009046	1:13160745-13164000	165	165_X	NOTEST	0	0	0	0	1	1	no
XLOC_001479	XLOC_001479	EPlOSAG00000019649	1:13162921-13162979	165	165_X	NOTEST	0	0	0	0	1	1	no
XLOC_001480	XLOC_001480	EPlOSAG00000023853	1:13177969-13178026	165	165_X	NOTEST	0	0	0	0	1	1	no
XLOC_001481	XLOC_001481	EPlOSAG00000052431	1:13184874-13184925	165	165_X	NOTEST	0	0	0	0	1	1	no
XLOC_001482	XLOC_001482	EPlOSAG00000041576	1:13191638-13191799	165	165_X	NOTEST	0	0	0	0	1	1	no
XLOC_001483	XLOC_001483	OS01G0337180	1:13198068-13199867	165	165_X	NOTEST	3.54163e-06	0.0246203	12.7631	0	1	1	no
XLOC_001484	XLOC_001484	OS01G0337100	1:13211987-13218563	165	165_X	NOTEST	0	0	0	0	1	1	no
XLOC_001485	XLOC_001485	EPlOSAG00000046929,EPlOSAG00000047514	1:13212328-13212522	165	165_X	NOTEST	0	0	0	0	1	1	no
XLOC_001486	XLOC_001486	EPlOSAG00000006213	1:13213020-13213097	165	165_X	NOTEST	0	0	0	0	1	1	no
XLOC_001487	XLOC_001487	EPlOSAG00000029616	1:13216626-13216672	165	165_X	NOTEST	0	0	0	0	1	1	no
XLOC_001488	XLOC_001488	EPlOSAG00000018548	1:13226646-13226732	165	165_X	NOTEST	0	0	0	0	1	1	no
XLOC_001489	XLOC_001489	OS01G0337500	1:13237248-13247468	165	165_X	OK	0.326066	1.24412	1.93189	0.768991	0.1365	0.449831	no
XLOC_001490	XLOC_001490	EPlOSAG00000010719	1:13241673-13241726	165	165_X	NOTEST	0	0	0	0	1	1	no
XLOC_001491	XLOC_001491	OS01G0337700	1:13264820-13268431	165	165_X	OK	7.18018	10.1392	0.497855	1.11172	0.0493	0.251804	no
XLOC_001492	XLOC_001492	OS01G0337900	1:13272336-13282889	165	165_X	OK	14.0235	11.9226	-0.234154	-0.598091	0.3011	0.650799	no
XLOC_001493	XLOC_001493	EPlOSAG00000020415	1:13277482-13277584	165	165_X	NOTEST	0	0	0	0	1	1	no
XLOC_001494	XLOC_001494	OS01G0338000	1:13286103-13288444	165	165_X	OK	42.3188	39.0258	-0.116868	-0.311032	0.5916	0.86073	no
XLOC_001495	XLOC_001495	EPlOSAG00000029405	1:13289334-13289468	165	165_X	NOTEST	0	0	0	0	1	1	no
XLOC_001496	XLOC_001496	OS01G0338100	1:13291298-13295024	165	165_X	OK	19.6215	30.189	0.621586	1.50749	0.0086	0.081425	no
XLOC_001497	XLOC_001497	OS01G0338200	1:13296311-13307700	165	165_X	OK	23.612	25.1239	0.089537	0.243159	0.6766	0.903979	no
XLOC_001498	XLOC_001498	OS01G0339001	1:13321102-13323366	165	165_X	OK	6.76229	4.23033	-0.676743	-0.665538	0.2429	0.590584	no
XLOC_001499	XLOC_001499	EPlOSAG00000018289	1:13331384-13331457	165	165_X	NOTEST	0	0	0	0	1	1	no
XLOC_001500	XLOC_001500	EPlOSAG00000018176	1:13336407-13336480	165	165_X	NOTEST	0	0	0	0	1	1	no
XLOC_001501	XLOC_001501	OS01G0339400	1:13342128-13342490	165	165_X	NOTEST	0	0	0	0	1	1	no
XLOC_001502	XLOC_001502	OS01G0339600	1:13344958-13348414	165	165_X	OK	0.7491	0.682928	-0.133425	-0.0706291	0.89735	0.975286	no
XLOC_001503	XLOC_001503	EPlOSAG00000011507	1:13349418-13349497	165	165_X	NOTEST	0	0	0	0	1	1	no
XLOC_001504	XLOC_001504	OS01G0339851	1:13350181-13350781	165	165_X	NOTEST	0	0	0	0	1	1	no
XLOC_001505	XLOC_001505	OS01G0339900	1:13353629-13357499	165	165_X	OK	48.1796	48.7404	0.0166931	0.0455379	0.9364	0.985708	no
XLOC_001506	XLOC_001506	OS01G0340100	1:13363638-13364930	165	165_X	NOTEST	0	0	0	0	1	1	no
XLOC_001507	XLOC_001507	OS01G0340400	1:13373620-13374471	165	165_X	NOTEST	0	0	0	0	1	1	no
XLOC_001508	XLOC_001508	EPlOSAG00000037006	1:13394414-13394576	165	165_X	NOTEST	0	0	0	0	1	1	no
XLOC_001509	XLOC_001509	OS01G0340801	1:13397235-13401925	165	165_X	NOTEST	0	0	0	0	1	1	no
XLOC_001510	XLOC_001510	EPlOSAG00000036172	1:13408319-13408484	165	165_X	NOTEST	0	0	0	0	1	1	no
XLOC_001511	XLOC_001511	EPlOSAG00000027060	1:13420440-13420559	165	165_X	NOTEST	0	0	0	0	1	1	no
XLOC_001512	XLOC_001512	OS01G0341300	1:13442503-13443528	165	165_X	NOTEST	0	0	0	0	1	1	no
XLOC_001513	XLOC_001513	EPlOSAG00000009198	1:13447701-13447759	165	165_X	NOTEST	0	0	0	0	1	1	no
XLOC_001514	XLOC_001514	EPlOSAG00000009197	1:13452758-13452816	165	165_X	NOTEST	0	0	0	0	1	1	no
XLOC_001515	XLOC_001515	-	1:13452882-13458080	165	165_X	OK	20.815	24.0445	0.208082	0.463348	0.4123	0.744468	no
XLOC_001516	XLOC_001516	EPlOSAG00000009636	1:13460908-13461003	165	165_X	NOTEST	0	0	0	0	1	1	no
XLOC_001517	XLOC_001517	EPlOSAG00000009614	1:13468166-13468260	165	165_X	NOTEST	0	0	0	0	1	1	no
XLOC_001518	XLOC_001518	EPlOSAG00000002296	1:13471262-13471372	165	165_X	NOTEST	0	0	0	0	1	1	no
XLOC_001519	XLOC_001519	EPlOSAG00000007047,EPlOSAG00000051588	1:13473536-13473623	165	165_X	NOTEST	0	0	0	0	1	1	no
XLOC_001520	XLOC_001520	EPlOSAG00000046144	1:13476426-13476566	165	165_X	NOTEST	0	0	0	0	1	1	no
XLOC_001521	XLOC_001521	EPlOSAG00000016233,OS01G0341750	1:13487850-13507173	165	165_X	OK	0.761766	0.302331	-1.33322	-1.29136	0.0255	0.168358	no
XLOC_001522	XLOC_001522	EPlOSAG00000016233	1:13491945-13492010	165	165_X	NOTEST	0	0	0	0	1	1	no
XLOC_001523	XLOC_001523	OS01G0342750	1:13523758-13528485	165	165_X	NOTEST	0.211224	0.131984	-0.678413	0	1	1	no
XLOC_001524	XLOC_001524	EPlOSAG00000022597	1:13525886-13525920	165	165_X	NOTEST	0	0	0	0	1	1	no
XLOC_001525	XLOC_001525	OS01G0342900	1:13539576-13541930	165	165_X	OK	0.680587	0.876565	0.36508	0.279773	0.5861	0.858442	no
XLOC_001526	XLOC_001526	OS01G0343100	1:13550372-13556984	165	165_X	NOTEST	0	0.00602692	inf	0	1	1	no
XLOC_001527	XLOC_001527	EPlOSAG00000051634	1:13558829-13558890	165	165_X	NOTEST	0	0	0	0	1	1	no
XLOC_001528	XLOC_001528	OS01G0343200	1:13560741-13567081	165	165_X	OK	10.4677	8.97192	-0.222458	-0.429449	0.4495	0.772169	no
XLOC_001529	XLOC_001529	EPlOSAG00000028765	1:13562017-13562081	165	165_X	NOTEST	0	0	0	0	1	1	no
XLOC_001530	XLOC_001530	OS01G0343300	1:13570702-13573119	165	165_X	OK	8.17479	5.26755	-0.634051	-1.12057	0.0533	0.265424	no
XLOC_001531	XLOC_001531	EPlOSAG00000038250	1:13573639-13573704	165	165_X	NOTEST	0	0	0	0	1	1	no
XLOC_001532	XLOC_001532	EPlOSAG00000017427	1:13579211-13579234	165	165_X	NOTEST	0	0	0	0	1	1	no
XLOC_001533	XLOC_001533	OS01G0343400	1:13580715-13581665	165	165_X	OK	0.483346	0.133333	-1.85802	-1.19413	0.07165	0.315135	no
XLOC_001534	XLOC_001534	OS01G0343780	1:13584186-13584856	165	165_X	NOTEST	3.26583e-10	3.75173e-13	-9.76568	0	1	1	no
XLOC_001535	XLOC_001535	EPlOSAG00000014273	1:13586573-13586613	165	165_X	NOTEST	0	0	0	0	1	1	no
XLOC_001536	XLOC_001536	-	1:13594672-13598053	165	165_X	OK	1.04467	0.752191	-0.473873	-0.573289	0.29475	0.643585	no
XLOC_001537	XLOC_001537	EPlOSAG00000035805	1:13599132-13599276	165	165_X	NOTEST	0	0	0	0	1	1	no
XLOC_001538	XLOC_001538	EPlOSAG00000005880	1:13601214-13601291	165	165_X	NOTEST	0	0	0	0	1	1	no
XLOC_001539	XLOC_001539	EPlOSAG00000019782	1:13630427-13630498	165	165_X	NOTEST	0	0	0	0	1	1	no
XLOC_001540	XLOC_001540	OS01G0346400	1:13642800-13644759	165	165_X	NOTEST	1.01427e-17	0.0385313	51.7545	0	1	1	no
XLOC_001541	XLOC_001541	EPlOSAG00000002770	1:13679655-13679755	165	165_X	NOTEST	0	0	0	0	1	1	no
XLOC_001542	XLOC_001542	EPlOSAG00000003805	1:13691803-13691833	165	165_X	NOTEST	0	0	0	0	1	1	no
XLOC_001543	XLOC_001543	EPlOSAG00000008607	1:13707687-13707841	165	165_X	NOTEST	0	0	0	0	1	1	no
XLOC_001544	XLOC_001544	EPlOSAG00000050269	1:13712668-13712724	165	165_X	NOTEST	0	0	0	0	1	1	no
XLOC_001545	XLOC_001545	EPlOSAG00000048793	1:13720068-13720158	165	165_X	NOTEST	0	0	0	0	1	1	no
XLOC_001546	XLOC_001546	EPlOSAG00000019876	1:13722435-13722498	165	165_X	NOTEST	0	0	0	0	1	1	no
XLOC_001547	XLOC_001547	EPlOSAG00000030191	1:13769656-13769775	165	165_X	NOTEST	0	0	0	0	1	1	no
XLOC_001548	XLOC_001548	OS01G0346250	1:13770000-13772281	165	165_X	OK	7.10635	8.59702	0.274729	0.576498	0.32145	0.670188	no
XLOC_001549	XLOC_001549	EPlOSAG00000036200	1:13774584-13774745	165	165_X	NOTEST	0	0	0	0	1	1	no
XLOC_001550	XLOC_001550	OS01G0346600	1:13775077-13776899	165	165_X	OK	1.42373	1.16541	-0.288829	-0.388384	0.49915	0.808551	no
XLOC_001551	XLOC_001551	OS01G0346700	1:13778243-13779953	165	165_X	NOTEST	0.239143	0.171422	-0.480322	0	1	1	no
XLOC_001552	XLOC_001552	OS01G0347000	1:13794854-13799906	165	165_X	NOTEST	0.00915619	0	-inf	0	1	1	no
XLOC_001553	XLOC_001553	OS01G0347150	1:13803508-13804502	165	165_X	NOTEST	5.42431e-25	6.49979e-28	-9.70483	0	1	1	no
XLOC_001554	XLOC_001554	OS01G0347300	1:13815140-13817635	165	165_X	OK	0.440899	0.342442	-0.364589	-0.349501	0.52725	0.825732	no
XLOC_001555	XLOC_001555	EPlOSAG00000025079	1:13818587-13818653	165	165_X	NOTEST	0	0	0	0	1	1	no
XLOC_001556	XLOC_001556	OS01G0347600	1:13842272-13843744	165	165_X	NOTEST	0	0	0	0	1	1	no
XLOC_001557	XLOC_001557	OS01G0348000	1:13859456-13859751	165	165_X	NOTEST	0	0	0	0	1	1	no
XLOC_001558	XLOC_001558	EPlOSAG00000023074	1:13867937-13867961	165	165_X	NOTEST	0	0	0	0	1	1	no
XLOC_001559	XLOC_001559	EPlOSAG00000024107	1:13872982-13873046	165	165_X	NOTEST	0	0	0	0	1	1	no
XLOC_001560	XLOC_001560	OS01G0348600	1:13887272-13893184	165	165_X	OK	38.2744	36.3138	-0.0758607	-0.158483	0.78645	0.942968	no
XLOC_001561	XLOC_001561	OS01G0348700	1:13896299-13898120	165	165_X	OK	359.199	705.731	0.974335	2.47731	5e-05	0.0015303	yes
XLOC_001562	XLOC_001562	EPlOSAG00000038998	1:13896653-13896740	165	165_X	NOTEST	0	0	0	0	1	1	no
XLOC_001563	XLOC_001563	EPlOSAG00000023654	1:13896826-13896892	165	165_X	NOTEST	0	0	0	0	1	1	no
XLOC_001564	XLOC_001564	EPlOSAG00000045648	1:13919146-13919420	165	165_X	NOTEST	0	0	0	0	1	1	no
XLOC_001565	XLOC_001565	OS01G0349600	1:13934251-13938305	165	165_X	OK	91.1595	95.855	0.0724619	0.192291	0.73745	0.926431	no
XLOC_001566	XLOC_001566	OS01G0349800	1:13941318-13944605	165	165_X	NOTEST	0.16169	0.153609	-0.0739702	0	1	1	no
XLOC_001567	XLOC_001567	OS01G0350000	1:13957514-13959224	165	165_X	OK	0.412353	0.387924	-0.0881061	-0.0890881	0.87175	0.967436	no
XLOC_001568	XLOC_001568	EPlOSAG00000043349	1:13986102-13986222	165	165_X	NOTEST	0	0	0	0	1	1	no
XLOC_001569	XLOC_001569	EPlOSAG00000001326	1:13991173-13991261	165	165_X	NOTEST	0	0	0	0	1	1	no
XLOC_001570	XLOC_001570	EPlOSAG00000049969	1:14000834-14000920	165	165_X	NOTEST	0	0	0	0	1	1	no
XLOC_001571	XLOC_001571	OS01G0350900	1:14012433-14019436	165	165_X	OK	64.0048	69.8798	0.126695	0.339256	0.55595	0.841312	no
XLOC_001572	XLOC_001572	EPlOSAG00000049064	1:14020891-14021039	165	165_X	NOTEST	0	0	0	0	1	1	no
XLOC_001573	XLOC_001573	EPlOSAG00000006323	1:14029519-14029594	165	165_X	NOTEST	0	0	0	0	1	1	no
XLOC_001574	XLOC_001574	EPlOSAG00000037628	1:14033606-14033755	165	165_X	NOTEST	0	0	0	0	1	1	no
XLOC_001575	XLOC_001575	OS01G0351100	1:14034602-14041039	165	165_X	OK	3.52204	3.10787	-0.180485	-0.320245	0.57545	0.852531	no
XLOC_001576	XLOC_001576	EPlOSAG00000021340	1:14041157-14041205	165	165_X	NOTEST	0	0	0	0	1	1	no
XLOC_001577	XLOC_001577	OS01G0351200	1:14047772-14054909	165	165_X	OK	1.39425	1.08279	-0.364735	-0.553426	0.3404	0.685459	no
XLOC_001578	XLOC_001578	EPlOSAG00000037896	1:14051407-14051510	165	165_X	NOTEST	0	0	0	0	1	1	no
XLOC_001579	XLOC_001579	OS01G0351300	1:14059577-14064522	165	165_X	OK	12.9904	15.2705	0.2333	0.624823	0.28185	0.630715	no
XLOC_001580	XLOC_001580	EPlOSAG00000005285	1:14073629-14073662	165	165_X	NOTEST	0	0	0	0	1	1	no
XLOC_001581	XLOC_001581	OS01G0351800	1:14077661-14080700	165	165_X	OK	1.35995	1.19033	-0.192188	-0.262582	0.6471	0.889781	no
XLOC_001582	XLOC_001582	OS01G0352100	1:14101955-14108083	165	165_X	OK	8.22013	5.5919	-0.555822	-1.08589	0.0602	0.284703	no
XLOC_001583	XLOC_001583	EPlOSAG00000046109	1:14130484-14130664	165	165_X	NOTEST	0	0	0	0	1	1	no
XLOC_001584	XLOC_001584	EPlOSAG00000006502	1:14134651-14134728	165	165_X	NOTEST	0	0	0	0	1	1	no
XLOC_001585	XLOC_001585	OS01G0352751	1:14144925-14145049	165	165_X	NOTEST	0	0	0	0	1	1	no
XLOC_001586	XLOC_001586	EPlOSAG00000048949	1:14166677-14166716	165	165_X	NOTEST	0	0	0	0	1	1	no
XLOC_001587	XLOC_001587	OS01G0353400	1:14167662-14168570	165	165_X	NOTEST	0	0	0	0	1	1	no
XLOC_001588	XLOC_001588	EPlOSAG00000039592	1:14168903-14169048	165	165_X	NOTEST	0	0	0	0	1	1	no
XLOC_001589	XLOC_001589	OS01G0353600	1:14170963-14175788	165	165_X	NOTEST	4.79272e-06	0.216729	15.4647	0	1	1	no
XLOC_001590	XLOC_001590	EPlOSAG00000003466	1:14174874-14174935	165	165_X	NOTEST	0	0	0	0	1	1	no
XLOC_001591	XLOC_001591	EPlOSAG00000002517	1:14184143-14184218	165	165_X	NOTEST	0	0	0	0	1	1	no
XLOC_001592	XLOC_001592	EPlOSAG00000006991,EPlOSAG00000012189	1:14188993-14189186	165	165_X	NOTEST	0	0	0	0	1	1	no
XLOC_001593	XLOC_001593	EPlOSAG00000031293	1:14192750-14192897	165	165_X	NOTEST	0	0	0	0	1	1	no
XLOC_001594	XLOC_001594	OS01G0353900	1:14197291-14199660	165	165_X	OK	22.8394	32.7917	0.521807	1.37767	0.0151	0.119553	no
XLOC_001595	XLOC_001595	EPlOSAG00000011142	1:14206862-14206999	165	165_X	NOTEST	0	0	0	0	1	1	no
XLOC_001596	XLOC_001596	EPlOSAG00000052055	1:14217126-14217212	165	165_X	NOTEST	0	0	0	0	1	1	no
XLOC_001597	XLOC_001597	EPlOSAG00000008454	1:14219056-14219120	165	165_X	NOTEST	0	0	0	0	1	1	no
XLOC_001598	XLOC_001598	OS01G0354175	1:14224319-14224915	165	165_X	NOTEST	6.63353e-82	0.0392483	264.997	0	1	1	no
XLOC_001599	XLOC_001599	EPlOSAG00000025874	1:14232847-14232902	165	165_X	NOTEST	0	0	0	0	1	1	no
XLOC_001600	XLOC_001600	OS01G0354700	1:14239757-14257687	165	165_X	OK	2.05985	1.09508	-0.911506	-0.782676	0.0606	0.285967	no
XLOC_001601	XLOC_001601	EPlOSAG00000004626	1:14259115-14259317	165	165_X	NOTEST	0	0	0	0	1	1	no
XLOC_001602	XLOC_001602	OS01G0355100	1:14264078-14267208	165	165_X	NOTEST	0.106441	0.0535964	-0.989839	0	1	1	no
XLOC_001603	XLOC_001603	OS01G0355250	1:14280966-14282033	165	165_X	NOTEST	0	0	0	0	1	1	no
XLOC_001604	XLOC_001604	EPlOSAG00000046464	1:14283302-14283453	165	165_X	NOTEST	0	0	0	0	1	1	no
XLOC_001605	XLOC_001605	OS01G0355400	1:14290376-14290915	165	165_X	NOTEST	0	0.0478518	inf	0	1	1	no
XLOC_001606	XLOC_001606	OS01G0355600	1:14305689-14316681	165	165_X	OK	15.989	15.6697	-0.0291004	-0.0714765	0.90045	0.976147	no
XLOC_001607	XLOC_001607	OS01G0355800	1:14325965-14327235	165	165_X	OK	4.02476	5.06172	0.330724	0.54935	0.33265	0.67985	no
XLOC_001608	XLOC_001608	EPlOSAG00000045714	1:14327636-14327910	165	165_X	NOTEST	0	0	0	0	1	1	no
XLOC_001609	XLOC_001609	EPlOSAG00000037438	1:14330858-14331015	165	165_X	NOTEST	0	0	0	0	1	1	no
XLOC_001610	XLOC_001610	EPlOSAG00000043393	1:14364493-14364582	165	165_X	NOTEST	0	0	0	0	1	1	no
XLOC_001611	XLOC_001611	EPlOSAG00000049825	1:14376887-14376963	165	165_X	NOTEST	0	0	0	0	1	1	no
XLOC_001612	XLOC_001612	EPlOSAG00000028141	1:14380734-14380895	165	165_X	NOTEST	0	0	0	0	1	1	no
XLOC_001613	XLOC_001613	EPlOSAG00000029536	1:14396613-14396758	165	165_X	NOTEST	0	0	0	0	1	1	no
XLOC_001614	XLOC_001614	EPlOSAG00000031559	1:14400666-14400825	165	165_X	NOTEST	0	0	0	0	1	1	no
XLOC_001615	XLOC_001615	EPlOSAG00000004401	1:14402153-14402228	165	165_X	NOTEST	0	0	0	0	1	1	no
XLOC_001616	XLOC_001616	OS01G0356800	1:14414670-14435665	165	165_X	NOTEST	0	0	0	0	1	1	no
XLOC_001617	XLOC_001617	EPlOSAG00000029274	1:14436626-14436787	165	165_X	NOTEST	0	0	0	0	1	1	no
XLOC_001618	XLOC_001618	EPlOSAG00000005337	1:14442438-14442513	165	165_X	NOTEST	0	0	0	0	1	1	no
XLOC_001619	XLOC_001619	EPlOSAG00000005625	1:14442528-14442601	165	165_X	NOTEST	0	0	0	0	1	1	no
XLOC_001620	XLOC_001620	OS01G0356951	1:14444478-14445110	165	165_X	NOTEST	0	0.0353891	inf	0	1	1	no
XLOC_001621	XLOC_001621	EPlOSAG00000021651	1:14445866-14445915	165	165_X	NOTEST	0	0	0	0	1	1	no
XLOC_001622	XLOC_001622	OS01G0357100	1:14446654-14453463	165	165_X	OK	17.9623	27.0169	0.588891	1.54735	0.0071	0.071632	no
XLOC_001623	XLOC_001623	OS01G0357200	1:14453690-14454549	165	165_X	OK	0.503458	0.933602	0.890937	0.643198	0.25475	0.601612	no
XLOC_001624	XLOC_001624	EPlOSAG00000048676	1:14454630-14454705	165	165_X	NOTEST	0	0	0	0	1	1	no
XLOC_001625	XLOC_001625	OS01G0357400	1:14459951-14461690	165	165_X	NOTEST	0	0	0	0	1	1	no
XLOC_001626	XLOC_001626	OS01G0357500	1:14462311-14462787	165	165_X	NOTEST	0	0	0	0	1	1	no
XLOC_001627	XLOC_001627	EPlOSAG00000033609	1:14465872-14465935	165	165_X	NOTEST	0	0	0	0	1	1	no
XLOC_001628	XLOC_001628	EPlOSAG00000005256	1:14466394-14466474	165	165_X	NOTEST	0	0	0	0	1	1	no
XLOC_001629	XLOC_001629	EPlOSAG00000028668	1:14470306-14470457	165	165_X	NOTEST	0	0	0	0	1	1	no
XLOC_001630	XLOC_001630	OS01G0357800	1:14471208-14476771	165	165_X	OK	35.2634	28.3966	-0.312456	-0.832278	0.1468	0.466659	no
XLOC_001631	XLOC_001631	EPlOSAG00000050304	1:14509821-14509886	165	165_X	NOTEST	0	0	0	0	1	1	no
XLOC_001632	XLOC_001632	OS01G0358400	1:14513332-14515250	165	165_X	OK	52.7537	57.3214	0.119802	0.325634	0.567	0.84768	no
XLOC_001633	XLOC_001633	EPlOSAG00000017566	1:14528503-14528538	165	165_X	NOTEST	0	0	0	0	1	1	no
XLOC_001634	XLOC_001634	EPlOSAG00000008102	1:14536062-14536153	165	165_X	NOTEST	0	0	0	0	1	1	no
XLOC_001635	XLOC_001635	EPlOSAG00000011491	1:14536569-14536663	165	165_X	NOTEST	0	0	0	0	1	1	no
XLOC_001636	XLOC_001636	OS01G0358800	1:14544114-14544749	165	165_X	NOTEST	0	0	0	0	1	1	no
XLOC_001637	XLOC_001637	EPlOSAG00000039578	1:14546635-14546748	165	165_X	NOTEST	0	0	0	0	1	1	no
XLOC_001638	XLOC_001638	OS01G0360150	1:14611322-14611896	165	165_X	NOTEST	0.087765	0	-inf	0	1	1	no
XLOC_001639	XLOC_001639	OS01G0360333	1:14621567-14626552	165	165_X	NOTEST	3.54406e-25	2.59156e-31	-20.3832	0	1	1	no
XLOC_001640	XLOC_001640	EPlOSAG00000005763	1:14642909-14642987	165	165_X	NOTEST	0	0	0	0	1	1	no
XLOC_001641	XLOC_001641	EPlOSAG00000021298	1:14655918-14655963	165	165_X	NOTEST	0	0	0	0	1	1	no
XLOC_001642	XLOC_001642	EPlOSAG00000052729	1:14657833-14657896	165	165_X	NOTEST	0	0	0	0	1	1	no
XLOC_001643	XLOC_001643	OS01G0361000	1:14702272-14705991	165	165_X	OK	0.00585955	0.848048	7.17721	0.258586	0.361	0.703499	no
XLOC_001644	XLOC_001644	OS01G0361800	1:14744906-14748543	165	165_X	OK	13.1341	16.2189	0.304366	0.734291	0.2002	0.543308	no
XLOC_001645	XLOC_001645	OS01G0362000	1:14752117-14755887	165	165_X	OK	5.80178	10.5654	0.864781	0.8552	0.129	0.435621	no
XLOC_001646	XLOC_001646	OS01G0362400	1:14769268-14770171	165	165_X	OK	6.58612	8.51255	0.370164	0.568052	0.33545	0.681833	no
XLOC_001647	XLOC_001647	OS01G0362533	1:14770806-14771426	165	165_X	OK	7.62898	9.58692	0.329578	0.529187	0.3453	0.690072	no
XLOC_001648	XLOC_001648	OS01G0363000	1:14789737-14790461	165	165_X	NOTEST	0	0	0	0	1	1	no
XLOC_001649	XLOC_001649	OS01G0363300	1:14793093-14797054	165	165_X	OK	40.389	48.6166	0.267486	0.688685	0.2331	0.582668	no
XLOC_001650	XLOC_001650	OS01G0363500	1:14798503-14803608	165	165_X	OK	37.1481	48.958	0.398258	0.790959	0.1873	0.525767	no
XLOC_001651	XLOC_001651	OS01G0363900	1:14803893-14822167	165	165_X	OK	9.5956	7.03048	-0.448749	-0.578507	0.3109	0.660234	no
XLOC_001652	XLOC_001652	OS01G0364100	1:14822845-14831828	165	165_X	OK	1.55139	2.15703	0.47548	0.420974	0.4448	0.769508	no
XLOC_001653	XLOC_001653	EPlOSAG00000003069	1:14836410-14836480	165	165_X	NOTEST	0	0	0	0	1	1	no
XLOC_001654	XLOC_001654	EPlOSAG00000007545	1:14853198-14853262	165	165_X	NOTEST	0	0	0	0	1	1	no
XLOC_001655	XLOC_001655	OS01G0364412	1:14856428-14858011	165	165_X	NOTEST	0.00022651	0.347357	10.5826	0	1	1	no
XLOC_001656	XLOC_001656	EPlOSAG00000009131	1:14865333-14865387	165	165_X	NOTEST	0	0	0	0	1	1	no
XLOC_001657	XLOC_001657	EPlOSAG00000010835	1:14870491-14877286	165	165_X	OK	1.23962	1.48892	0.264362	0.133969	0.87725	0.96885	no
XLOC_001658	XLOC_001658	EPlOSAG00000010835	1:14873580-14873645	165	165_X	NOTEST	0	0	0	0	1	1	no
XLOC_001659	XLOC_001659	OS01G0364800	1:14889292-14899306	165	165_X	OK	5.69045	5.72637	0.00907846	0.0196926	0.97395	0.994007	no
XLOC_001660	XLOC_001660	OS01G0364900	1:14900942-14902670	165	165_X	NOTEST	0	0.0358105	inf	0	1	1	no
XLOC_001661	XLOC_001661	EPlOSAG00000020283	1:14914166-14914248	165	165_X	NOTEST	0	0	0	0	1	1	no
XLOC_001662	XLOC_001662	OS01G0365300	1:14924924-14927978	165	165_X	NOTEST	0	0	0	0	1	1	no
XLOC_001663	XLOC_001663	EPlOSAG00000009787	1:14943357-14943452	165	165_X	NOTEST	0	0	0	0	1	1	no
XLOC_001664	XLOC_001664	EPlOSAG00000009802	1:14943663-14943757	165	165_X	NOTEST	0	0	0	0	1	1	no
XLOC_001665	XLOC_001665	OS01G0366100	1:14955712-14959963	165	165_X	OK	4.74648	5.83453	0.297758	0.684044	0.23825	0.587056	no
XLOC_001666	XLOC_001666	OS01G0366300	1:14964515-14968307	165	165_X	OK	2.23041	3.58003	0.682658	1.32309	0.02475	0.166138	no
XLOC_001667	XLOC_001667	OS01G0367201	1:14993500-14996713	165	165_X	NOTEST	0	0	0	0	1	1	no
XLOC_001668	XLOC_001668	OS01G0367450	1:15019896-15021709	165	165_X	NOTEST	2.57463e-55	8.69972e-108	-174.306	0	1	1	no
XLOC_001669	XLOC_001669	OS01G0367500	1:15027748-15032264	165	165_X	NOTEST	0	0	0	0	1	1	no
XLOC_001670	XLOC_001670	EPlOSAG00000014894	1:15033146-15033182	165	165_X	NOTEST	0	0	0	0	1	1	no
XLOC_001671	XLOC_001671	EPlOSAG00000024527	1:15046430-15046494	165	165_X	NOTEST	0	0	0	0	1	1	no
XLOC_001672	XLOC_001672	EPlOSAG00000008996	1:15049994-15050090	165	165_X	NOTEST	0	0	0	0	1	1	no
XLOC_001673	XLOC_001673	OS01G0367700	1:15059427-15067603	165	165_X	OK	31.7954	38.0092	0.257532	0.702459	0.2207	0.568531	no
XLOC_001674	XLOC_001674	OS01G0368000	1:15085497-15086919	165	165_X	NOTEST	0.136084	0.023343	-2.54343	0	1	1	no
XLOC_001675	XLOC_001675	EPlOSAG00000016583	1:15098537-15098688	165	165_X	NOTEST	0	0	0	0	1	1	no
XLOC_001676	XLOC_001676	OS01G0368500	1:15099900-15112071	165	165_X	NOTEST	0	0	0	0	1	1	no
XLOC_001677	XLOC_001677	OS01G0368600	1:15113035-15113731	165	165_X	NOTEST	0	0	0	0	1	1	no
XLOC_001678	XLOC_001678	OS01G0368700	1:15118693-15119756	165	165_X	OK	4.31747	3.80715	-0.181474	-0.29608	0.60415	0.867817	no
XLOC_001679	XLOC_001679	OS01G0368900	1:15124631-15125396	165	165_X	OK	13.2721	9.53894	-0.476499	-0.879434	0.12185	0.423863	no
XLOC_001680	XLOC_001680	EPlOSAG00000010097	1:15126777-15126826	165	165_X	NOTEST	0	0	0	0	1	1	no
XLOC_001681	XLOC_001681	OS01G0369200	1:15146089-15152275	165	165_X	NOTEST	0.146936	0.215329	0.551354	0	1	1	no
XLOC_001682	XLOC_001682	OS01G0369366	1:15152517-15153876	165	165_X	NOTEST	0.0126875	0.0131976	0.0568697	0	1	1	no
XLOC_001683	XLOC_001683	EPlOSAG00000014076	1:15160188-15160244	165	165_X	NOTEST	0	0	0	0	1	1	no
XLOC_001684	XLOC_001684	OS01G0369500	1:15160442-15161605	165	165_X	NOTEST	0	0	0	0	1	1	no
XLOC_001685	XLOC_001685	OS01G0369600	1:15161785-15166115	165	165_X	OK	8.48994	8.79676	0.0512178	0.118744	0.83465	0.958376	no
XLOC_001686	XLOC_001686	OS01G0369800	1:15170605-15171053	165	165_X	NOTEST	2.60647e-07	2.07323e-06	2.99171	0	1	1	no
XLOC_001687	XLOC_001687	OS01G0369950	1:15185336-15188091	165	165_X	NOTEST	0.184016	0.231792	0.333004	0	1	1	no
XLOC_001688	XLOC_001688	EPlOSAG00000022862	1:15194773-15194833	165	165_X	NOTEST	0	0	0	0	1	1	no
XLOC_001689	XLOC_001689	OS01G0370400	1:15217032-15217959	165	165_X	NOTEST	0.0551704	0	-inf	0	1	1	no
XLOC_001690	XLOC_001690	EPlOSAG00000022751	1:15233048-15233065	165	165_X	NOTEST	0	0	0	0	1	1	no
XLOC_001691	XLOC_001691	OS01G0370600	1:15234445-15234693	165	165_X	NOTEST	0	0	0	0	1	1	no
XLOC_001692	XLOC_001692	EPlOSAG00000020004	1:15239827-15239891	165	165_X	NOTEST	0	0	0	0	1	1	no
XLOC_001693	XLOC_001693	EPlOSAG00000021914	1:15254349-15254409	165	165_X	NOTEST	0	0	0	0	1	1	no
XLOC_001694	XLOC_001694	OS01G0370750	1:15258673-15260303	165	165_X	NOTEST	0.0675409	6.90129e-08	-19.9005	0	1	1	no
XLOC_001695	XLOC_001695	EPlOSAG00000010181	1:15266885-15266956	165	165_X	NOTEST	0	0	0	0	1	1	no
XLOC_001696	XLOC_001696	EPlOSAG00000002641	1:15268866-15269018	165	165_X	NOTEST	0	0	0	0	1	1	no
XLOC_001697	XLOC_001697	OS01G0371300	1:15281380-15282975	165	165_X	NOTEST	3.97464e-07	7.71114e-09	-5.68774	0	1	1	no
XLOC_001698	XLOC_001698	OS01G0371400	1:15289214-15291315	165	165_X	NOTEST	0.162899	0	-inf	0	1	1	no
XLOC_001699	XLOC_001699	OS01G0371500	1:15291669-15294409	165	165_X	NOTEST	0.317878	0.121782	-1.38417	0	1	1	no
XLOC_001700	XLOC_001700	EPlOSAG00000022759	1:15296598-15296626	165	165_X	NOTEST	0	0	0	0	1	1	no
XLOC_001701	XLOC_001701	EPlOSAG00000022000	1:15315086-15315123	165	165_X	NOTEST	0	0	0	0	1	1	no
XLOC_001702	XLOC_001702	EPlOSAG00000017400	1:15334424-15334448	165	165_X	NOTEST	0	0	0	0	1	1	no
XLOC_001703	XLOC_001703	OS01G0372350	1:15338067-15342712	165	165_X	OK	4.65741	6.75209	0.535806	1.02377	0.09115	0.361838	no
XLOC_001704	XLOC_001704	OS01G0372400	1:15344380-15345409	165	165_X	OK	6.07908	3.49137	-0.800059	-1.17023	0.04115	0.225596	no
XLOC_001705	XLOC_001705	OS01G0372866	1:15357072-15360597	165	165_X	NOTEST	2.2192e-07	2.28265e-07	0.0406717	0	1	1	no
XLOC_001706	XLOC_001706	EPlOSAG00000014793	1:15357417-15357456	165	165_X	NOTEST	0	0	0	0	1	1	no
XLOC_001707	XLOC_001707	-	1:15377885-15380133	165	165_X	OK	0.795156	0.666727	-0.254141	-0.216418	0.706	0.915554	no
XLOC_001708	XLOC_001708	EPlOSAG00000012790	1:15382238-15382325	165	165_X	NOTEST	0	0	0	0	1	1	no
XLOC_001709	XLOC_001709	OS01G0373500	1:15393438-15395768	165	165_X	NOTEST	0	0	0	0	1	1	no
XLOC_001710	XLOC_001710	OS01G0374000	1:15410788-15412081	165	165_X	NOTEST	0	0	0	0	1	1	no
XLOC_001711	XLOC_001711	EPlOSAG00000005284	1:15426486-15426519	165	165_X	NOTEST	0	0	0	0	1	1	no
XLOC_001712	XLOC_001712	EPlOSAG00000012271	1:15427972-15428103	165	165_X	NOTEST	0	0	0	0	1	1	no
XLOC_001713	XLOC_001713	EPlOSAG00000004906	1:15442411-15442454	165	165_X	NOTEST	0	0	0	0	1	1	no
XLOC_001714	XLOC_001714	OS01G0374600	1:15445662-15447633	165	165_X	NOTEST	0.0201029	0	-inf	0	1	1	no
XLOC_001715	XLOC_001715	EPlOSAG00000011974	1:15453346-15453514	165	165_X	NOTEST	0	0	0	0	1	1	no
XLOC_001716	XLOC_001716	OS01G0374900	1:15453686-15457657	165	165_X	OK	20.6416	26.2115	0.344646	0.880705	0.1265	0.43074	no
XLOC_001717	XLOC_001717	EPlOSAG00000043125	1:15473770-15473877	165	165_X	NOTEST	0	0	0	0	1	1	no
XLOC_001718	XLOC_001718	OS01G0375200	1:15479968-15493484	165	165_X	OK	2.81579	1.91776	-0.554119	-0.865589	0.13685	0.450318	no
XLOC_001719	XLOC_001719	OS01G0375500	1:15495834-15512806	165	165_X	OK	7.99022	4.66142	-0.777465	-1.47803	0.0086	0.081425	no
XLOC_001720	XLOC_001720	EPlOSAG00000015094	1:15504356-15504401	165	165_X	NOTEST	0	0	0	0	1	1	no
XLOC_001721	XLOC_001721	EPlOSAG00000010365	1:15538352-15538403	165	165_X	NOTEST	0	0	0	0	1	1	no
XLOC_001722	XLOC_001722	OS01G0376200	1:15541978-15544051	165	165_X	OK	9.54983	6.42956	-0.570755	-1.08876	0.07135	0.314399	no
XLOC_001723	XLOC_001723	EPlOSAG00000019195	1:15548705-15548849	165	165_X	NOTEST	0	0	0	0	1	1	no
XLOC_001724	XLOC_001724	OS01G0376600	1:15562767-15563289	165	165_X	NOTEST	0.0533737	0.0505879	-0.0773375	0	1	1	no
XLOC_001725	XLOC_001725	OS01G0377250	1:15581777-15585711	165	165_X	OK	1.48076	2.60109	0.812772	0.524128	0.3532	0.697659	no
XLOC_001726	XLOC_001726	EPlOSAG00000032888	1:15595590-15595696	165	165_X	NOTEST	0	0	0	0	1	1	no
XLOC_001727	XLOC_001727	EPlOSAG00000022186	1:15608003-15608053	165	165_X	NOTEST	0	0	0	0	1	1	no
XLOC_001728	XLOC_001728	OS01G0377700	1:15644974-15649392	165	165_X	OK	20.2079	18.315	-0.141897	-0.360144	0.52775	0.825839	no
XLOC_001729	XLOC_001729	EPlOSAG00000021054	1:15705095-15705236	165	165_X	NOTEST	0	0	0	0	1	1	no
XLOC_001730	XLOC_001730	EPlOSAG00000007910	1:15717805-15717908	165	165_X	NOTEST	0	0	0	0	1	1	no
XLOC_001731	XLOC_001731	OS01G0379101	1:15760508-15763103	165	165_X	OK	0.974857	0.724865	-0.427478	-0.369088	0.5119	0.816538	no
XLOC_001732	XLOC_001732	EPlOSAG00000004404,EPlOSAG00000011568	1:15776939-15777057	165	165_X	NOTEST	0	0	0	0	1	1	no
XLOC_001733	XLOC_001733	OS01G0379400	1:15777301-15780996	165	165_X	OK	5.29884	3.40852	-0.636531	-1.0725	0.07395	0.321549	no
XLOC_001734	XLOC_001734	EPlOSAG00000007942	1:15786860-15786922	165	165_X	NOTEST	0	0	0	0	1	1	no
XLOC_001735	XLOC_001735	EPlOSAG00000025942	1:15797272-15797480	165	165_X	NOTEST	0	0	0	0	1	1	no
XLOC_001736	XLOC_001736	OS01G0379800	1:15798713-15802130	165	165_X	NOTEST	0	0	0	0	1	1	no
XLOC_001737	XLOC_001737	EPlOSAG00000004390	1:15829189-15829379	165	165_X	NOTEST	0	0	0	0	1	1	no
XLOC_001738	XLOC_001738	EPlOSAG00000052684	1:15838898-15838963	165	165_X	NOTEST	0	0	0	0	1	1	no
XLOC_001739	XLOC_001739	EPlOSAG00000020324	1:15850885-15850934	165	165_X	NOTEST	0	0	0	0	1	1	no
XLOC_001740	XLOC_001740	OS01G0380800	1:15853158-15854437	165	165_X	NOTEST	0	0	0	0	1	1	no
XLOC_001741	XLOC_001741	EPlOSAG00000018065	1:15855254-15855327	165	165_X	NOTEST	0	0	0	0	1	1	no
XLOC_001742	XLOC_001742	EPlOSAG00000019523	1:15866553-15866614	165	165_X	NOTEST	0	0	0	0	1	1	no
XLOC_001743	XLOC_001743	EPlOSAG00000004161	1:15871608-15871655	165	165_X	NOTEST	0	0	0	0	1	1	no
XLOC_001744	XLOC_001744	EPlOSAG00000019581	1:15875496-15875554	165	165_X	NOTEST	0	0	0	0	1	1	no
XLOC_001745	XLOC_001745	EPlOSAG00000020003	1:15901849-15901913	165	165_X	NOTEST	0	0	0	0	1	1	no
XLOC_001746	XLOC_001746	EPlOSAG00000051289	1:15913939-15914065	165	165_X	NOTEST	0	0	0	0	1	1	no
XLOC_001747	XLOC_001747	OS01G0382000	1:15933581-15959489	165	165_X	OK	1.81832	2.52649	0.47453	0.124866	0.82795	0.956511	no
XLOC_001748	XLOC_001748	EPlOSAG00000000428	1:15937531-15937589	165	165_X	NOTEST	0	0	0	0	1	1	no
XLOC_001749	XLOC_001749	OS01G0382200	1:15948833-15953007	165	165_X	NOTEST	0	0.045847	inf	0	1	1	no
XLOC_001750	XLOC_001750	EPlOSAG00000026249	1:15957910-15957992	165	165_X	NOTEST	0	0	0	0	1	1	no
XLOC_001751	XLOC_001751	EPlOSAG00000049126	1:15958532-15958631	165	165_X	NOTEST	0	0	0	0	1	1	no
XLOC_001752	XLOC_001752	OS01G0382700	1:15975264-15980622	165	165_X	OK	108.746	78.1187	-0.47722	-1.19784	0.03665	0.210831	no
XLOC_001753	XLOC_001753	EPlOSAG00000027368	1:15980802-15980907	165	165_X	NOTEST	0	0	0	0	1	1	no
XLOC_001754	XLOC_001754	OS01G0382900	1:15992647-15997238	165	165_X	OK	2.64273	4.7003	0.830727	1.39672	0.01885	0.139108	no
XLOC_001755	XLOC_001755	EPlOSAG00000013785	1:16023687-16023722	165	165_X	NOTEST	0	0	0	0	1	1	no
XLOC_001756	XLOC_001756	OS01G0383700,OS01G0383900	1:16046427-16067709	165	165_X	OK	59.6676	36.0113	-0.728498	-1.81847	0.0018	0.0266335	yes
XLOC_001757	XLOC_001757	EPlOSAG00000018557	1:16071318-16071454	165	165_X	NOTEST	0	0	0	0	1	1	no
XLOC_001758	XLOC_001758	EPlOSAG00000036476	1:16085628-16085700	165	165_X	NOTEST	0	0	0	0	1	1	no
XLOC_001759	XLOC_001759	OS01G0384300	1:16086518-16088908	165	165_X	OK	3.78071	4.27401	0.176933	0.35921	0.53455	0.829922	no
XLOC_001760	XLOC_001760	OS01G0384375	1:16097450-16101605	165	165_X	NOTEST	0	0	0	0	1	1	no
XLOC_001761	XLOC_001761	EPlOSAG00000010582	1:16107611-16107684	165	165_X	NOTEST	0	0	0	0	1	1	no
XLOC_001762	XLOC_001762	EPlOSAG00000012060	1:16112784-16112917	165	165_X	NOTEST	0	0	0	0	1	1	no
XLOC_001763	XLOC_001763	OS01G0384800	1:16130209-16132430	165	165_X	OK	23.4755	41.181	0.810821	1.95201	0.001	0.0172158	yes
XLOC_001764	XLOC_001764	EPlOSAG00000045034	1:16132800-16133066	165	165_X	NOTEST	0	0	0	0	1	1	no
XLOC_001765	XLOC_001765	OS01G0384901	1:16135873-16141845	165	165_X	NOTEST	0	0	0	0	1	1	no
XLOC_001766	XLOC_001766	EPlOSAG00000018228	1:16146309-16146360	165	165_X	NOTEST	0	0	0	0	1	1	no
XLOC_001767	XLOC_001767	-	1:16202332-16205287	165	165_X	OK	7.40692	6.31214	-0.230744	-0.46547	0.41955	0.749866	no
XLOC_001768	XLOC_001768	OS01G0386600	1:16227573-16227890	165	165_X	OK	2.55286	1.87014	-0.448964	-0.627567	0.69055	0.908778	no
XLOC_001769	XLOC_001769	EPlOSAG00000045511	1:16230274-16230548	165	165_X	NOTEST	0	0	0	0	1	1	no
XLOC_001770	XLOC_001770	EPlOSAG00000045122	1:16231371-16231645	165	165_X	NOTEST	0	0	0	0	1	1	no
XLOC_001771	XLOC_001771	EPlOSAG00000044156	1:16231712-16231800	165	165_X	NOTEST	0	0	0	0	1	1	no
XLOC_001772	XLOC_001772	OS01G0386700	1:16232122-16234521	165	165_X	OK	194.358	194.705	0.00257292	0.00656769	0.99055	0.997752	no
XLOC_001773	XLOC_001773	EPlOSAG00000016098	1:16246788-16246823	165	165_X	NOTEST	0	0	0	0	1	1	no
XLOC_001774	XLOC_001774	EPlOSAG00000032777	1:16250065-16250171	165	165_X	NOTEST	0	0	0	0	1	1	no
XLOC_001775	XLOC_001775	-	1:16253715-16256968	165	165_X	NOTEST	0.0948952	0.183267	0.949537	0	1	1	no
XLOC_001776	XLOC_001776	EPlOSAG00000019875,OS01G0387133	1:16265672-16280437	165	165_X	OK	3.37957	3.37269	-0.00294231	-0.00290498	0.99635	0.999142	no
XLOC_001777	XLOC_001777	EPlOSAG00000019875	1:16272689-16272761	165	165_X	NOTEST	0	0	0	0	1	1	no
XLOC_001778	XLOC_001778	OS01G0387566	1:16315793-16318736	165	165_X	NOTEST	0	0	0	0	1	1	no
XLOC_001779	XLOC_001779	OS01G0387865	1:16322731-16326809	165	165_X	NOTEST	0.00514946	6.75491e-08	-16.2181	0	1	1	no
XLOC_001780	XLOC_001780	OS01G0388500	1:16364801-16389919	165	165_X	OK	24.1427	15.5774	-0.632135	-0.63414	0.2372	0.586538	no
XLOC_001781	XLOC_001781	EPlOSAG00000042197	1:16383805-16383961	165	165_X	NOTEST	0	0	0	0	1	1	no
XLOC_001782	XLOC_001782	EPlOSAG00000015459	1:16391049-16391104	165	165_X	NOTEST	0	0	0	0	1	1	no
XLOC_001783	XLOC_001783	EPlOSAG00000033972	1:16392399-16392514	165	165_X	NOTEST	0	0	0	0	1	1	no
XLOC_001784	XLOC_001784	OS01G0389200	1:16415043-16416009	165	165_X	NOTEST	0.11856	0.112617	-0.0741827	0	1	1	no
XLOC_001785	XLOC_001785	OS01G0389700	1:16435858-16436778	165	165_X	OK	2.25809	4.53541	1.00613	1.38647	0.01495	0.118683	no
[truncated: 74,556 more rows]

## Sheet: ASR6-RNAi vs WT
test_id	gene_id	gene	locus	sample_1	sample_2	status	value_1	value_2	log2(fold_change)	test_stat	p_value	q_value	significant
[truncated: 76,314 more rows]
