# Supplementary material for: OsASR6 Alleviates Rice Resistance to Xanthomonas oryzae via Transcriptional Suppression of OsCIPK15
Source: Int J Mol Sci. 2022 Jun 14;23(12):6622. doi: 10.3390/ijms23126622 (PMC9223573; doi:10.3390/ijms23126622)
Supplement: Supplementary file 1 [file ijms-23-06622-s001.zip › Table S2. 3378 DEGs between Xoc-inoculated and mock-inoculated WT plants..xlsx]

## Sheet: DEGs.up
Tracking_id	tracking_pos	ref_gene	189	189_X	log2(fold_change)	p-val	q-val	track	entrez_id	uniprot_id	ref_pos	symbol	gene_type	description
XLOC_000057	1:455328-461576	OS01G0108400|OS01G0108500	1.76572	21.0674	3.57668	5e-05	0.00061983	up	4326162|9267649	A0A0P0UXA8|Q658B1	1:455707-457425|1:460177-461371	Os01g0108400,LOC4326162|LOC9267649	protein_coding|protein_coding	uncharacterized LOC4326162|uncharacterized LOC9267649
XLOC_000058	1:478283-481469	OS01G0108600	23.7133	50.1153	1.07956	5e-05	0.00061983	up	4326163	Q8W0N9	1:478384-481165	LOC4326163	protein_coding	uncharacterized LOC4326163
XLOC_000060	1:483687-486492	OS01G0108800	0.458226	1.89665	2.04932	5e-05	0.00061983	up	9268327	C7IWJ2	1:483887-486492	Os01g0108800,LOC9268327	protein_coding	uncharacterized LOC9268327
XLOC_000121	1:976395-980882	OS01G0117266|OS01G0117300	9.12307	25.9706	1.50929	5e-05	0.00061983	up	-|-	A0A0P0UX82|A0A0N7KC83	1:976766-977218|1:979238-980546	Os01g0117266|Os01g0117300	protein_coding|protein_coding	-|-
XLOC_000169	1:1365703-1366502	OS01G0124700	5.57321	21.7427	1.96395	0.00315	0.020254	up	4326003	Q5ZCC1	1:1365703-1366502	-	protein_coding	Os01g0124700 protein; Putative uncharacterized protein P0037C04.23 [Source:UniProtKB/TrEMBL;Acc:Q5ZCC1]
XLOC_000187	1:1515837-1516714	OS01G0127600	0.279043	11.3708	5.3487	0.00025	0.00254639	up	4325989	Q9FTR9	1:1515837-1516714	P0409B08.21,LOC4325989	protein_coding	Bowman-Birk type bran trypsin inhibitor
XLOC_000209	1:1764998-1769835	OS01G0132100	0.251862	0.638842	1.34283	0.00155	0.0115502	up	4325795	A0A0N7KC99	1:1765373-1768669	Os01g0132100,LOC4325795	protein_coding	receptor-like protein 12
XLOC_000223	1:1888525-1892262	OS01G0134500	9.34029	25.7321	1.46203	5e-05	0.00061983	up	4325687	Q5ZCK9	1:1888525-1892262	LOC4325687	protein_coding	delta(7)-sterol-C5(6)-desaturase
XLOC_000224	1:1902741-1904902	OS01G0134700	2.40128	12.0593	2.32827	5e-05	0.00061983	up	4325688	Q943R3	1:1902741-1904902	LOC4325688	protein_coding	protein SAR DEFICIENT 1
XLOC_000227	1:1926454-1930571	OS01G0135600	2.9026	7.8758	1.44008	0.00065	0.00569199	up	-	A0A0P0UXL3	1:1928167-1930288	Os01g0135600	protein_coding	-
XLOC_000229	1:1930987-1934924	OS01G0135800	0.0641677	0.782251	3.60771	0.00635	0.034994	up	4325694	A0A0P0UXY8	1:1934117-1934924	Os01g0135800,LOC4325694	protein_coding	16.6 kDa heat shock protein
XLOC_000230	1:1941012-1941851	OS01G0135900	16.4922	45.6739	1.46958	5e-05	0.00061983	up	4325695	A0A0P0UXX2	1:1941012-1941851	HSP17.9B,LOC4325695	protein_coding	17.9 kDa heat shock protein 2
XLOC_000239	1:1988350-2004044	OS01G0137200|OS01G0137250|OS01G0137282|OS01G0137400	3.66819	7.84833	1.09732	0.0067	0.0365136	up	107278584|4325673|-|9271855	A0A0P0UYE0|A0A0P0UXN2|A0A0P0UY09|A0A0P0UXS4	1:1993553-1994320|1:1995550-1996857|1:1998872-1999654|1:1988716-2003083	Os01g0137200,LOC107278584|-|-|-	protein_coding|protein_coding|protein_coding|protein_coding	uncharacterized LOC107278584|Os01g0137200 protein; Uncharacterized protein [Source:UniProtKB/TrEMBL;Acc:Q0JQV1]|-|Os01g0137400 protein [Source:UniProtKB/TrEMBL;Acc:C7IW79]
XLOC_000247	1:2053583-2057636	OS01G0138400	0.348505	2.23404	2.6804	5e-05	0.00061983	up	4325681	Q5ZC55	1:2053583-2057636	LOC4325681	protein_coding	probable receptor-like protein kinase At1g67000
XLOC_000378	1:2999576-3001139	OS01G0155800	0.727345	6.5114	3.16226	5e-05	0.00061983	up	4324081	Q943P5	1:2999576-3001139	LOC4324081	protein_coding	holotricin-3
XLOC_000403	1:3195247-3200124	-	0.862486	2.91821	1.75851	5e-05	0.00061983	up	-	-	-	-	-	-
XLOC_000410	1:3250630-3259014	OS01G0162200|OS01G0162300|OS01G0162400	20.1048	126.405	2.65244	5e-05	0.00061983	up	107277838|4324407|9272381	A0A0P0UYL5|Q0JQG8|A0A0P0UYL4	1:3251426-3252724|1:3256822-3257901|1:3257944-3258889	LOC107277838|Os01g0162300|Os01g0162400,LOC9272381	protein_coding|protein_coding|protein_coding	LRR receptor-like serine/threonine-protein kinase GSO2|Os01g0162300 protein [Source:UniProtKB/TrEMBL;Acc:Q0JQG8]|uncharacterized LOC9272381
XLOC_000468	1:3652273-3656479	OS01G0170700	0.308947	0.739815	1.2598	0.0195	0.0810784	up	4327637	Q5VQM5	1:3652273-3656479	LOC4327637	protein_coding	uncharacterized LOC4327637
XLOC_000479	1:3728993-3740685	OS01G0172600|OS01G0172800|OS01G0172900	10.7561	25.2587	1.23162	0.0053	0.0304541	up	4327648|4327118|-	A0A0P0UYV2|Q94E65|A0A0P0UYP2	1:3732525-3734022|1:3735961-3736782|1:3737752-3740685	Os01g0172600,LOC4327648|LOC4327118|-	protein_coding|protein_coding|protein_coding	peroxidase 25|uncharacterized LOC4327118|-
XLOC_000550	1:4421318-4423105	OS01G0183600	0.638595	1.60584	1.33035	0.00325	0.0206817	up	4325338	Q9LGS7	1:4421318-4423105	LOC4325338	protein_coding	alkane hydroxylase MAH1
XLOC_000553	1:4438266-4438766	OS01G0183850	0.566952	2.10061	1.88951	0.0373	0.128929	up	107278601	A0A0P0UZN4	1:4438266-4438766	LOC107278601	protein_coding	uncharacterized LOC107278601
XLOC_000570	1:4566304-4568589	OS01G0185900	0	1.92152	inf	5e-05	0.00061983	up	4325657	Q5VRX5	1:4566304-4568589	P0510F03.24,LOC4325657	protein_coding	probable WRKY transcription factor 72
XLOC_000576	1:4614772-4616545	OS01G0186600	4.36154	28.558	2.71099	0.0053	0.0304541	up	4325660	Q5VRW8	1:4614891-4615825	LOC4325660	protein_coding	uncharacterized LOC4325660
XLOC_000598	1:4816831-4818972	OS01G0190300	2.00101	5.29623	1.40424	5e-05	0.00061983	up	4326775	Q9LG86	1:4816831-4818958	IAA2,LOC4326775	protein_coding	auxin-responsive protein IAA2
XLOC_000623	1:5085833-5086504	OS01G0194600	3.98612	11.2759	1.50018	0.0003	0.0029949	up	4327316	Q5SMY5	1:5085833-5086504	Os01g0194600,LOC4327316	protein_coding	monothiol glutaredoxin-S2
XLOC_000635	1:5201862-5204016	OS01G0196300	0.0523043	2.11036	5.33442	5e-05	0.00061983	up	4327325	Q5SMX4	1:5201862-5203996	LOC4327325	protein_coding	uncharacterized LOC4327325
XLOC_000640	1:5218495-5221972	OS01G0196600	1.73578	3.83809	1.14481	0.0004	0.00381464	up	4327327	Q7F5L2	1:5218573-5220335	P0419B01.3,LOC4327327	protein_coding	ectonucleotide pyrophosphatase/phosphodiesterase family member 1
XLOC_000652	1:5384196-5385088	OS01G0199300	0.223405	0.795079	1.83143	0.03665	0.127303	up	107277551	Q4VWZ2	1:5384196-5385088	LOC107277551	protein_coding	uncharacterized LOC107277551
XLOC_000666	1:5507567-5509494	OS01G0201100	1.59134	4.84045	1.6049	5e-05	0.00061983	up	4327067	B7FAK0	1:5507567-5509494	LOC4327067	protein_coding	beta-glucuronosyltransferase GlcAT14B
XLOC_000677	1:5645689-5655895	OS01G0202601|OS01G0202700	0.109778	0.827518	2.9142	0.0008	0.0067457	up	9271430|-	A0A0P0UZJ7|A0A0N7KCI6	1:5645689-5646994|1:5652593-5655352	Os01g0202601,LOC9271430|Os01g0202700	protein_coding|protein_coding	protein FLOWERING LOCUS T|Putative terminal flower1; Uncharacterized protein [Source:UniProtKB/TrEMBL;Acc:Q5QN32]
XLOC_000734	1:6295736-6376092	OS01G0215100	43.5541	97.6547	1.16488	0.0072	0.0386185	up	-	A0A0P0UZR3	1:6296963-6297334	-	protein_coding	-
XLOC_000747	1:6412580-6419973	OS01G0217500	0.39515	3.04452	2.94574	5e-05	0.00061983	up	4324580	Q5QNF2	1:6412786-6419867	LOC4324580	protein_coding	protein DJ-1 homolog B
XLOC_000761	1:6534612-6535829	OS01G0219300	0.149296	1.53869	3.36546	0.00225	0.0156532	up	4324639	Q0JPJ5	1:6534612-6535829	LOC4324639	protein_coding	uncharacterized LOC4324639
XLOC_000775	1:6624411-6630319	OS01G0221000	10.4803	33.0499	1.65697	0.0302	0.110758	up	-	A0A0N7KCK5	1:6625041-6625522	-	protein_coding	-
XLOC_000794	1:6833058-6835244	OS01G0224300	1.39314	5.0164	1.84832	0.0004	0.00381464	up	4326731	Q5NAG7	1:6833058-6835244	P0492F05.1,LOC4326731	protein_coding	uncharacterized LOC4326731
XLOC_000844	1:7249771-7254629	OS01G0231000	20.8264	43.3498	1.05761	5e-05	0.00061983	up	4325890	Q5NB25	1:7249771-7254629	IAA3,LOC4325890	protein_coding	auxin-responsive protein IAA3
XLOC_000852	1:7297781-7298619	OS01G0232000	10.9459	32.8878	1.58717	0.00025	0.00254639	up	4324276	Q9LWR2	1:7297781-7298619	Os01g0232000,LOC4324276	protein_coding	probable aquaporin TIP4-3
XLOC_000903	1:7665112-7668138	OS01G0238500	30.6671	84.6583	1.46496	5e-05	0.00061983	up	4326358	Q5NAM3	1:7665423-7668089	LOC4326358	protein_coding	D-amino-acid transaminase, chloroplastic
XLOC_000922	1:7852689-7855760	OS01G0242300	2.02472	4.86769	1.26551	0.00075	0.00638892	up	4327695	Q5NA80	1:7852689-7855760	B1066G12.14,LOC4327695	protein_coding	optic atrophy 3 protein homolog
XLOC_000959	1:8191032-8192289	OS01G0248701	0.417112	2.68075	2.68413	0.00025	0.00254639	up	9272383	A0A0P0V0B7	1:8191032-8192289	Os01g0248701,LOC9272383	protein_coding	geranylgeranyl pyrophosphate synthase 7, chloroplastic
XLOC_000961	1:8193371-8194620	OS01G0248800	0.378013	1.9538	2.36977	0.00065	0.00569199	up	4327216	Q0JP28	1:8193455-8194256	LOC4327216	protein_coding	uncharacterized LOC4327216
XLOC_000965	1:8232893-8233871	OS01G0249800	0	1.0118	inf	5e-05	0.00061983	up	107277149	A0A0P0V126	1:8233016-8233871	Os01g0249800,LOC107277149	protein_coding	keratinocyte proline-rich protein-like
XLOC_001006	1:8627165-8629931	OS01G0258000	2.60116	5.95991	1.19614	0.0048	0.028324	up	-	A0A0P0V0P7	1:8627878-8629136	Os01g0258000	protein_coding	-
XLOC_001055	1:9088088-9089013	OS01G0266100	0.555077	2.1469	1.95149	0.00375	0.0232019	up	4324371	Q9LJ01	1:9088088-9089013	LOC4324371	protein_coding	E3 ubiquitin-protein ligase EL5-like
XLOC_001099	1:9447054-9451465	OS01G0273150	0.735219	2.14158	1.54243	0.00205	0.0145047	up	-	A0A0P0V0Y9	1:9447054-9450883	Os01g0273150	protein_coding	-
XLOC_001105	1:9488825-9493964	OS01G0273800	0.608401	5.80846	3.25506	5e-05	0.00061983	up	4325177	Q9SDE9	1:9488825-9493964	LOC4325177	protein_coding	probable indole-3-pyruvate monooxygenase YUCCA10
XLOC_001127	1:9727479-9728853	OS01G0277100	0.769521	2.37475	1.62575	0.02435	0.0952769	up	4324266	Q5NBP7	1:9727698-9728244	-	protein_coding	Os01g0277100 protein; Putative uncharacterized protein P0038F12.29; cDNA clone:001-109-H01, full insert sequence [Source:UniProtKB/TrEMBL;Acc:Q5NBP7]
XLOC_001143	1:9863216-9870864	OS01G0278950|OS01G0279000	0.247155	0.593841	1.26466	0.02295	0.0913565	up	107276296|4326900	Q9LJ20|Q0JNM0	1:9863216-9866617|1:9866730-9870864	P0025D05.29,LOC107276296|LOC4326900	protein_coding|protein_coding	CO(2)-response secreted protease-like|probable protein S-acyltransferase 4
XLOC_001217	1:10470534-10479056	OS01G0289600	9.64775	49.431	2.35715	5e-05	0.00061983	up	9272222	A0A0P0V159	1:10471169-10478800	Os01g0289600,LOC9272222	protein_coding	probable WRKY transcription factor 47
XLOC_001249	1:10891810-10893684	OS01G0297200	0.121061	2.51325	4.37575	5e-05	0.00061983	up	4326724	Q94IX9	1:10891810-10893684	LOC4326724	protein_coding	AAA-ATPase At3g28580
XLOC_001252	1:10934895-10935992	OS01G0298400	0.131028	2.32073	4.14663	0.00265	0.0177791	up	4326726	Q93V35	1:10934895-10935992	LOC4326726	protein_coding	transcription factor MYB108
XLOC_001275	1:11245034-11246744	OS01G0303800	14.8348	99.0643	2.73938	5e-05	0.00061983	up	4323903	Q657H4	1:11245253-11246737	B1146F03.43,LOC4323903	protein_coding	universal stress protein A-like protein
XLOC_001294	1:11350507-11356863	OS01G0305900	0.223009	3.10619	3.79998	0.00035	0.00340244	up	4323911	Q9FP39	1:11350507-11356863	LOC4323911	protein_coding	myb-related protein P
XLOC_001328	1:11686442-11687191	OS01G0311100	2.14319	4.74704	1.14727	0.0065	0.0356494	up	107277552	A0A0P0V1P8	1:11686442-11687191	LOC107277552	protein_coding	RING-H2 finger protein ATL64-like
XLOC_001344	1:11783910-11784899	OS01G0313300	3.64687	27.5874	2.91928	5e-05	0.00061983	up	4327287	Q8LQ87	1:11783910-11784899	LOC4327287	protein_coding	ethylene-responsive transcription factor ERF071
XLOC_001369	1:12091646-12093816	OS01G0318400	0.614795	7.49003	3.60679	0.01995	0.0825648	up	4327270	Q7XXQ7	1:12092783-12093601	LOC4327270	protein_coding	uncharacterized LOC4327270
XLOC_001374	1:12112225-12113944	-	0.36238	1.1145	1.62082	0.0063	0.0347582	up	-	-	-	-	-	-
XLOC_001421	1:12499923-12504209	OS01G0326000	0.567838	1.94581	1.77682	0.0013	0.0100768	up	4327001	Q654S1	1:12499923-12504209	LOC4327001	protein_coding	peroxidase 1
XLOC_001424	1:12509540-12519242	OS01G0326100|OS01G0326300	1.03525	4.08543	1.98051	5e-05	0.00061983	up	4327002|-	Q0JN60|A0A0P0V2C2	1:12509590-12511125|1:12517993-12519238	LOC4327002|Os01g0326300	protein_coding|protein_coding	peroxidase 1|Class III peroxidase 13 [Source:UniProtKB/TrEMBL;Acc:Q5U1T0]
XLOC_001427	1:12564283-12570030	OS01G0327100	0	1.59784	inf	5e-05	0.00061983	up	4326969	Q5U1S8	1:12564283-12570030	Os01g0327100,LOC4326969	protein_coding	peroxidase 1
XLOC_001429	1:12578189-12582256	OS01G0327400	8.65369	41.9519	2.27735	5e-05	0.00061983	up	4326970	Q9AS12	1:12578189-12582256	LOC4326970	protein_coding	peroxidase 1
XLOC_001445	1:12734054-12738081	OS01G0329900	0.184413	0.984343	2.41622	0.0003	0.0029949	up	4326986	Q5ZDS5	1:12734098-12738081	Os01g0329900,LOC4326986	protein_coding	GDSL esterase/lipase At1g09390
XLOC_001478	1:13160745-13164000	EPlOSAG00000009046	0	1.41223	inf	5e-05	0.00061983	up	-	-	1:13160777-13160900	-	ncRNA	-
XLOC_001489	1:13237248-13247468	OS01G0337500	0.0405302	1.30664	5.01072	0.0159	0.069706	up	4326846	Q94CP2	1:13237248-13246058	P0487E11.31,LOC4326846	protein_coding	pyrophosphate-energized vacuolar membrane proton pump
XLOC_001521	1:13487850-13507173	EPlOSAG00000016233|OS01G0341750	0.281384	1.82481	2.69713	5e-05	0.00061983	up	-|-	-|A0A0P0V230	1:13491945-13492010|1:13487892-13506871	-|Os01g0341750	ncRNA|protein_coding	-|-
XLOC_001567	1:13957514-13959224	OS01G0350000	0.148471	0.72862	2.29499	0.005	0.0291191	up	4326476	Q8S222	1:13957514-13959224	LOC4326476	protein_coding	benzyl alcohol O-benzoyltransferase
XLOC_001607	1:14325965-14327235	OS01G0355800	2.21471	5.47815	1.30657	0.00035	0.00340244	up	4326282	A0A0N7KCX9	1:14326183-14327100	LOC4326282	protein_coding	methylesterase 3
XLOC_001646	1:14769268-14770171	OS01G0362400	6.86846	13.7694	1.00341	0.0022	0.0153764	up	4325813	Q5ZC34	1:14769271-14769881	-	protein_coding	Os01g0362400 protein; Putative uncharacterized protein P0460H02.35 [Source:UniProtKB/TrEMBL;Acc:Q5ZC34]
XLOC_001704	1:15344380-15345409	OS01G0372400	2.38157	6.83295	1.5206	0.00025	0.00254639	up	4325715	Q93VX8	1:15344380-15345409	LOC4325715	protein_coding	probable glutathione S-transferase GSTF1
XLOC_001747	1:15933581-15959489	OS01G0382000	0.312599	29.492	6.55986	0.04075	0.137617	up	4325422	Q7F2P0	1:15934495-15935317	LOC4325422	protein_coding	pathogenesis-related protein 1
XLOC_001784	1:16415043-16416009	OS01G0389200	0.113463	2.68597	4.56515	0.013	0.0599822	up	4325227	Q5VNJ2	1:16415043-16416009	OJ1123_G09.3,LOC4325227	protein_coding	uncharacterized LOC4325227
XLOC_001785	1:16435858-16436778	OS01G0389700	4.37547	18.6955	2.09518	5e-05	0.00061983	up	4325228	Q5VNJ6	1:16435858-16436778	LOC4325228	protein_coding	uncharacterized LOC4325228
XLOC_001885	1:17767883-17768453	OS01G0508100	0.640636	5.66123	3.14354	0.00085	0.00709776	up	4324051	B7F924	1:17767883-17768453	LOC4324051	protein_coding	uncharacterized LOC4324051
XLOC_001890	1:17798170-17799107	OS01G0508500	4.17751	35.0715	3.06958	5e-05	0.00061983	up	4324018	Q5QM06	1:17798266-17799004	LOC4324018	protein_coding	uncharacterized LOC4324018
XLOC_001907	1:17975852-17978032	OS01G0511000	1.34054	19.2813	3.84631	5e-05	0.00061983	up	4324028	Q0JME5	1:17975866-17977327	LOC4324028	protein_coding	LOB domain-containing protein 40
XLOC_001940	1:18229321-18233091	OS01G0515300	0.385756	1.7934	2.21694	0.02015	0.0830929	up	107275806	A0A0P0V387	1:18229321-18233091	LOC107275806	protein_coding	probable leucine-rich repeat receptor-like protein kinase At1g35710
XLOC_001988	1:18780600-18781392	OS01G0525100	1.74414	3.69351	1.08248	0.0139	0.0631911	up	9270124	Q5QL77	1:18780600-18781392	-	protein_coding	Os01g0525000 protein; Putative uncharacterized protein B1249E06.26; cDNA clone:002-101-D03, full insert sequence [Source:UniProtKB/TrEMBL;Acc:Q5QL77]
XLOC_001994	1:18839056-18839612	OS01G0525800	0.477834	1.97899	2.05018	0.0219	0.0883146	up	107276733	A0A0N7KD31	1:18839056-18839612	LOC107276733	protein_coding	NADH-ubiquinone oxidoreductase chain 1-like
XLOC_002076	1:19959652-19962649	OS01G0541800	1.30196	4.9457	1.92549	5e-05	0.00061983	up	4326868	Q5JJY5	1:19959667-19961939	SWEET2A,LOC4326868	protein_coding	bidirectional sugar transporter SWEET2a
XLOC_002139	1:20662993-20665013	OS01G0551000	5.94477	23.6875	1.99444	5e-05	0.00061983	up	4325843	Q5JK91	1:20662993-20665013	OSJNBA0024F24.32,LOC4325843	protein_coding	uncharacterized LOC4325843
XLOC_002161	1:20935608-20937446	OS01G0555100	0.465588	4.69777	3.33485	5e-05	0.00061983	up	4324560	Q8RYZ5	1:20935789-20937436	B1110C07.45,LOC4324560	protein_coding	zinc finger Ran-binding domain-containing protein 2
XLOC_002195	1:21261805-21262418	OS01G0559900	15.8747	38.8014	1.28938	5e-05	0.00061983	up	-	-	1:21261805-21262418	-	ncRNA	-
XLOC_002211	1:21413949-21441491	OS01G0563000	29.148	93.8146	1.68642	5e-05	0.00061983	up	4327922	A0A0N7KD63	1:21415022-21441440	P0468H06.14-5,LOC4327922	protein_coding	70 kDa peptidyl-prolyl isomerase
XLOC_002217	1:21525425-21549876	OS01G0564300	16.6394	57.343	1.78502	5e-05	0.00061983	up	4327925	Q656V1	1:21525509-21549819	OSJNBB0049O23.3,LOC4327925	protein_coding	peptidyl-prolyl cis-trans isomerase FKBP65
XLOC_002284	1:22137894-22142430	OS01G0575200	7.8175	16.3469	1.06424	5e-05	0.00061983	up	4326315	Q8S0C6	1:22138044-22142395	LOC4326315	protein_coding	putative transcription factor bHLH041
XLOC_002342	1:22731943-22733237	OS01G0584900	2.91866	26.705	3.19373	5e-05	0.00061983	up	4327651	Q94D50	1:22731943-22733237	LOC4327651	protein_coding	WRKY transcription factor SUSIBA2
XLOC_002345	1:22747354-22748143	OS01G0585200	0.122665	37.2015	8.2445	0.03755	0.129459	up	4327653	Q94D46	1:22747354-22748143	P0712E02.14,LOC4327653	protein_coding	uncharacterized LOC4327653
XLOC_002371	1:22986151-22988069	OS01G0589200	1.61352	7.031	2.12352	5e-05	0.00061983	up	4324448	A0A0P0V4N8	1:22986666-22987781	Os01g0589200,LOC4324448	protein_coding	putative methyltransferase DDB_G0268948
XLOC_002400	1:23343306-23345362	OS01G0595600	0.216465	77.8993	8.49133	5e-05	0.00061983	up	4325949	Q8L562	1:23343306-23345362	LOC4325949	protein_coding	probable esterase KAI2
XLOC_002412	1:23456074-23458035	OS01G0597800	0.383175	2.45677	2.68069	5e-05	0.00061983	up	4325960	Q5ZAF2	1:23456074-23458035	P0025A05.8,LOC4325960	protein_coding	scopoletin glucosyltransferase
XLOC_002440	1:23760347-23762387	OS01G0603300	6.211	13.5666	1.12716	0.00015	0.00162904	up	4324094	Q8W0M6	1:23760347-23762387	LOC4324094	protein_coding	uncharacterized LOC4324094
XLOC_002449	1:23838868-23840725	OS01G0605100	1.3774	5.51618	2.00172	0.0017	0.0124448	up	4324105	Q5ZDA1	1:23838868-23840725	P0681B11.39,LOC4324105	protein_coding	AAA-ATPase At3g50940
XLOC_002459	1:23894527-23897519	OS01G0606400	2.80236	6.60528	1.23698	0.0394	0.134452	up	4324217	Q0JLD8	1:23895058-23897435	Os01g0606400	protein_coding	Os01g0606400 protein [Source:UniProtKB/TrEMBL;Acc:Q0JLD8]
XLOC_002464	1:23923718-23933451	OS01G0607200	1.04445	6.56039	2.65104	5e-05	0.00061983	up	4324220	B9EXZ6	1:23923718-23933449	Os01g0607200,LOC4324220	protein_coding	amino-acid permease BAT1 homolog
XLOC_002465	1:23934148-23937213	OS01G0607300	1.30338	2.80366	1.10505	0.0043	0.0259064	up	4324221	Q5ZBN3	1:23934148-23937209	P0704D04.23,LOC4324221	protein_coding	uncharacterized LOC4324221
XLOC_002484	1:24195471-24196616	OS01G0611300	0.658618	1.76143	1.41924	0.00975	0.0484564	up	-	A0A0P0V541	1:24195504-24196616	-	protein_coding	-
XLOC_002486	1:24234552-24240576	OS01G0611900	0.0730911	0.665978	3.18771	0.0337	0.11959	up	4325314	Q8LQY2	1:24240257-24245230	P0046B10.15,LOC4325314	protein_coding	pentatricopeptide repeat-containing protein At3g54980, mitochondrial
XLOC_002530	1:24712185-24713658	OS01G0620301	2.17559	7.72179	1.82753	5e-05	0.00061983	up	-	A0A0P0V5C9	1:24712185-24713658	-	protein_coding	-
XLOC_002559	1:24958601-24962838	OS01G0625200	0.419859	0.960935	1.19453	0.03945	0.134566	up	4326684	A0A0P0V5H8	1:24961079-24962826	Os01g0625200,LOC4326684	protein_coding	kinesin-13A
XLOC_002569	1:25009514-25012233	OS01G0626400	0.276679	2.40816	3.12164	5e-05	0.00061983	up	4326690	Q9FE35	1:25009514-25012233	LOC4326690	protein_coding	probable WRKY transcription factor 71
XLOC_002577	1:25066171-25068280	OS01G0627900	0.734734	3.30646	2.16999	5e-05	0.00061983	up	4326660	A0A0P0V5H7	1:25066171-25068280	LOC4326660	protein_coding	cytochrome P450 72A15
XLOC_002582	1:25119477-25121940	OS01G0628900	1.33014	5.69573	2.0983	5e-05	0.00061983	up	4326664	Q0JL26	1:25119734-25121919	LOC4326664	protein_coding	cytochrome P450 72A14
XLOC_002600	1:25271701-25273506	OS01G0631500	0.153154	0.958154	2.64527	0.0063	0.0347582	up	4326673	Q8RZK0	1:25271701-25273506	LOC4326673	protein_coding	PLASMODESMATA CALLOSE-BINDING PROTEIN 3
XLOC_002602	1:25282067-25286614	OS01G0631700	1.36208	3.0461	1.16116	0.0011	0.00875748	up	4326674	Q0JL16	1:25282067-25286614	Os01g0631700,LOC4326674	protein_coding	probable receptor-like protein kinase At2g42960
XLOC_002624	1:25462003-25463635	OS01G0635200	18.9712	45.928	1.27556	0.00015	0.00162904	up	4326605	Q0JL02	1:25462003-25463635	LOC4326605	protein_coding	protein RADIALIS-like 2
XLOC_002639	1:25615791-25617367	OS01G0638600	0.306181	0.82397	1.42821	0.02055	0.084367	up	4326579	Q94CY6	1:25615791-25617367	LOC4326579	protein_coding	scopoletin glucosyltransferase
XLOC_002647	1:25681571-25682862	OS01G0639600	3.35113	19.5442	2.54402	5e-05	0.00061983	up	4326582	Q94CX7	1:25681571-25682862	LOC4326582	protein_coding	uncharacterized LOC4326582
XLOC_002663	1:25834942-25841376	OS01G0642700|OS01G0642801	1.469	4.15523	1.50009	0.04655	0.151228	up	-|-	A0A0N7KDE3|A0A0P0V5S9	1:25836151-25838904|1:25839729-25839983	-|-	protein_coding|protein_coding	-|-
XLOC_002677	1:25949366-25950192	OS01G0644600	0.771343	1.75324	1.18458	0.03335	0.118785	up	4325914	Q5VRC2	1:25949366-25950192	LOC4325914	protein_coding	extensin-2
XLOC_002779	1:26872217-26875031	OS01G0659900	0.203218	0.499107	1.29632	0.04085	0.137819	up	4327169	Q5SMS6	1:26872217-26875031	LOC4327169	protein_coding	F-box/kelch-repeat protein At3g61590
XLOC_002781	1:26885484-26886719	OS01G0660200	12.8129	89.2097	2.7996	5e-05	0.00061983	up	4327172	O22080	1:26885484-26886719	LOC4327172	protein_coding	acidic endochitinase
XLOC_002810	1:27220527-27221721	OS01G0665900	39.4258	117.024	1.56959	5e-05	0.00061983	up	9268670	Q5SN49	1:27220793-27221419	LOC9268670	protein_coding	uncharacterized LOC9268670
XLOC_002825	1:27375085-27377961	OS01G0668600	0.594516	1.64161	1.46532	0.0363	0.126488	up	4326329	Q8W059	1:27375122-27377698	LOC4326329	protein_coding	putative receptor protein kinase ZmPK1
XLOC_002847	1:27704013-27705072	OS01G0674150	1.47137	3.76951	1.35721	0.0028	0.018492	up	9272505	C7IX21	1:27704013-27705072	Os01g0674150	protein_coding	Os01g0674150 protein [Source:UniProtKB/TrEMBL;Acc:C7IX21]
XLOC_002862	1:27868771-27871845	OS01G0677900	2.79124	6.98384	1.32311	5e-05	0.00061983	up	4325268	Q5QM74	1:27868771-27871845	-	protein_coding	Os01g0677900 protein; Putative uncharacterized protein B1144G04.17 [Source:UniProtKB/TrEMBL;Acc:Q5QM74]
XLOC_002863	1:27875468-27878994	OS01G0678000	4.65339	11.2891	1.27858	5e-05	0.00061983	up	4325269	Q5QM71	1:27875639-27878341	LOC4325269	protein_coding	uncharacterized LOC4325269
XLOC_002915	1:28289381-28290175	OS01G0686000	0.260753	2.59953	3.31749	0.0033	0.0209612	up	4324107	Q5N7M5	1:28289381-28290175	P0478H03.32,LOC4324107	protein_coding	uncharacterized LOC4324107
XLOC_002934	1:28431993-28433405	OS01G0689000	2.7573	5.97576	1.11587	0.00095	0.00776333	up	4327943	Q8S9V7	1:28431993-28433405	LOC4327943	protein_coding	ubiquitin carboxyl-terminal hydrolase 51
XLOC_002940	1:28513034-28537660	OS01G0690600|OS01G0690800|OS01G0690900|OS01G0691000|OS01G0691050	5.65621	19.4317	1.7805	0.004	0.0244474	up	4327950|4327951|-|4325635|-	A0A0P0V6T6|Q5N7S4|A2ZWR3|Q0JK83|A0A0P0V6U7	1:28513039-28517678|1:28524105-28534387|1:28526306-28526710|1:28534821-28536497|1:28536737-28537615	LOC4327950|LOC4327951|-|-|-	protein_coding|protein_coding|protein_coding|protein_coding|protein_coding	probable receptor-like protein kinase At1g67000|acidic endochitinase SE2|Uncharacterized protein [Source:UniProtKB/TrEMBL;Acc:A2ZWR3]|Os01g0691000 protein [Source:UniProtKB/TrEMBL;Acc:Q0JK83]|Uncharacterized protein [Source:UniProtKB/TrEMBL;Acc:B9EYX2]
XLOC_002960	1:28666309-28668105	OS01G0694000	0.141996	0.603587	2.08771	0.01	0.0493529	up	4323882	Q0JK65	1:28666309-28668105	LOC4323882	protein_coding	probable LRR receptor-like serine/threonine-protein kinase At3g47570
XLOC_002974	1:28825566-28833248	OS01G0696600	0.439996	1.65306	1.90957	0.0001	0.00114267	up	4325290	Q5N8L3	1:28825692-28826250	OJ1116_H09.11,LOC4325290	protein_coding	ABC transporter B family member 9
XLOC_003014	1:29188850-29190936	OS01G0704100	0.141558	1.83405	3.69557	0.0001	0.00114267	up	4324249	Q5N9S1	1:29188850-29190936	LOC4324249	protein_coding	high-affinity nitrate transporter 2.3
XLOC_003021	1:29253739-29260658	EPlOSAG00000002876	0.228653	1.74464	2.9317	0.0042	0.0253992	up	-	-	1:29255495-29255565	-	ncRNA	-
XLOC_003025	1:29282469-29284687	OS01G0706000	1.33124	3.08585	1.2129	0.0441	0.145167	up	4327671	Q94JE5	1:29280126-29282898	LOC4327671	protein_coding	RNA polymerase II transcriptional coactivator KELP
XLOC_003064	1:29620958-29622314	OS01G0713200	2.80876	59.6749	4.40912	5e-05	0.00061983	up	4325938	Q7F354	1:29620958-29622314	B1142C05.26,LOC4325938	protein_coding	glucan endo-1,3-beta-glucosidase GII
XLOC_003071	1:29708354-29709366	OS01G0714600	7.95023	21.4856	1.4343	5e-05	0.00061983	up	4325944	Q5JLT2	1:29708354-29709366	LOC4325944	protein_coding	uncharacterized LOC4325944
XLOC_003100	1:29987911-29994075	OS01G0719300	1.07505	136.059	6.98368	5e-05	0.00061983	up	4324697	Q942E2	1:29987911-29994075	P0480C01.33,LOC4324697	protein_coding	probable sulfate transporter 3.5
XLOC_003102	1:30003535-30005888	OS01G0719600	0.723014	1.68206	1.21814	0.02635	0.100715	up	4324699	Q5JL91	1:30003535-30005888	P0480C01.37,LOC4324699	protein_coding	uncharacterized LOC4324699
XLOC_003115	1:30068602-30070131	OS01G0721200	0	0.556366	inf	5e-05	0.00061983	up	107275946	A0A0P0V7L9	1:30068602-30070131	LOC107275946	protein_coding	putative disease resistance protein RGA3
XLOC_003116	1:30075624-30077126	OS01G0721300	0.437392	1.2533	1.51873	0.0038	0.023445	up	107277145	Q5JMA9	1:30075624-30077126	LOC107277145	protein_coding	putative disease resistance protein RGA3
XLOC_003129	1:30155680-30157803	OS01G0723100	0.812717	2.17824	1.42234	0.0005	0.0045694	up	4324670	Q5JM97	1:30155680-30157642	P0690B02.39,LOC4324670	protein_coding	uncharacterized LOC4324670
XLOC_003147	1:30225839-30226507	OS01G0724700	0.68474	2.32589	1.76416	0.01065	0.0517553	up	9270317	Q5JM62	1:30225839-30226507	LOC9270317	protein_coding	lachrymatory-factor synthase
XLOC_003184	1:30514802-30519457	OS01G0731201	1.36207	3.42888	1.33193	5e-05	0.00061983	up	-	A0A0P0V7R9	1:30516127-30517387	-	protein_coding	-
XLOC_003192	1:30582485-30583694	OS01G0733200	43.66	131.765	1.59358	5e-05	0.00061983	up	4324158	Q942D6	1:30582485-30583694	HSFC1B,LOC4324158	protein_coding	heat stress transcription factor C-1b
XLOC_003202	1:30646115-30669767	OS01G0734501|OS01G0734600	88.6774	235.104	1.40666	0.02625	0.100444	up	9268445|4324165	Q5JL57|Q942C5	1:30646787-30647149|1:30647512-30649342	B1060H01.19|LOC4324165	protein_coding|protein_coding	Os01g0734501 protein; Putative uncharacterized protein B1060H01.19; Putative uncharacterized protein OSJNBb0036G09.30 [Source:UniProtKB/TrEMBL;Acc:Q5JL57]|anthocyanidin 5,3-O-glucosyltransferase
XLOC_003203	1:30655306-30657083	OS01G0734800	6.81111	19.9152	1.54791	0.00965	0.0481381	up	4324166	Q942C4	1:30655306-30657083	LOC4324166	protein_coding	anthocyanidin 5,3-O-glucosyltransferase
XLOC_003206	1:30675128-30691820	OS01G0735500|OS01G0736000	11.3061	26.4669	1.22709	5e-05	0.00061983	up	-|4324170	A0A0P0V7W3|Q5JL47	1:30675734-30677421|1:30690139-30691601	-|B1060H01.37	protein_coding|protein_coding	-|Os01g0736000 protein; Putative uncharacterized protein B1060H01.37 [Source:UniProtKB/TrEMBL;Acc:Q5JL47]
XLOC_003345	1:31749292-31753362	OS01G0756600	0.180832	0.496691	1.4577	0.0297	0.109524	up	4325142	Q8S0T6	1:31749292-31753362	OJ1414_E05.5,LOC4325142	protein_coding	uncharacterized LOC4325142
XLOC_003371	1:31981933-31982827	OS01G0760000	0.611073	3.23614	2.40486	0.00035	0.00340244	up	4325617	A0A0P0V8F4	1:31981933-31982776	LOC4325617	protein_coding	dynein light chain LC6, flagellar outer arm
XLOC_003396	1:32221378-32225121	OS01G0764800	3.71527	9.50547	1.35529	5e-05	0.00061983	up	4326893	P0C0M2	1:32221378-32225121	Os01g0764800,LOC4326893	protein_coding	probable indole-3-acetic acid-amido synthetase GH3.2
XLOC_003412	1:32390305-32390673	OS01G0768333	0.82882	5.8906	2.82929	0.0192	0.0801769	up	9272536	Q5ZAQ7	1:32390305-32390673	B1143G03.17,LOC9272536	protein_coding	auxin-responsive protein SAUR71
XLOC_003446	1:32669394-32676588	OS01G0773100	2.9787	6.37038	1.0967	0.02475	0.0963882	up	4324715	Q5ZBZ3	1:32669542-32676082	LOC4324715	protein_coding	dymeclin
XLOC_003482	1:32956641-32963294	OS01G0778700	22.6164	51.2413	1.17994	5e-05	0.00061983	up	4326431	Q5ZCF3	1:32956995-32963290	LOC4326431	protein_coding	vacuole membrane protein KMS1
XLOC_003538	1:33409655-33415562	OS01G0787600	0.691469	2.47946	1.84229	0.00075	0.00638892	up	4325859	Q8S125	1:33409655-33415562	LOC4325859	protein_coding	salicylic acid-binding protein 2
XLOC_003574	1:33659094-33664398	OS01G0794800	0.355415	9.78794	4.78343	5e-05	0.00061983	up	4324137	Q8RVA0	1:33659782-33663245	LOC4324137	protein_coding	subtilisin-like protease SBT3.10
XLOC_003576	1:33668016-33672815	OS01G0795000	1.84187	15.8773	3.10773	5e-05	0.00061983	up	4325624	Q5ZBR8	1:33668016-33672415	LOC4325624	protein_coding	subtilisin-like protease SBT3.5
XLOC_003580	1:33684001-33688360	OS01G0795200	0.105107	11.9824	6.83291	5e-05	0.00061983	up	4325626	Q0JIK5	1:33684778-33688225	LOC4325626	protein_coding	subtilisin-like protease SBT3.5
XLOC_003581	1:33690358-33696466	OS01G0795400	0.0342372	4.80467	7.13273	0.02485	0.0966839	up	4325628	Q0JIK4	1:33691811-33696348	LOC4325628	protein_coding	subtilisin-like protease SBT3.5
XLOC_003583	1:33699128-33699682	OS01G0795600	2.09984	4.43779	1.07956	0.03675	0.127558	up	4325629	Q5ZBR3	1:33699128-33699682	-	protein_coding	Os01g0795600 protein; Putative uncharacterized protein P0699H05.13; Uncharacterized protein; cDNA clone:002-175-D05, full insert sequence [Source:UniProtKB/TrEMBL;Acc:Q5ZBR3]
XLOC_003584	1:33703325-33704868	OS01G0795700	0.948712	3.86411	2.0261	0.00015	0.00162904	up	-	-	1:33703428-33703969	-	ncRNA	-
XLOC_003589	1:33713552-33714121	OS01G0796000	5.23668	28.5165	2.44507	5e-05	0.00061983	up	-	A0A0P0V970	1:33713552-33714121	Os01g0796000	protein_coding	-
XLOC_003592	1:33766984-33768044	OS01G0797600	46.7241	113.154	1.27604	5e-05	0.00061983	up	4327621	Q7F4G5	1:33766984-33768044	LOC4327621	protein_coding	ethylene-responsive transcription factor 8
XLOC_003640	1:34146083-34149208	OS01G0805500	0.94939	1.95909	1.04511	0.0143	0.0645348	up	4327546	A0A0P0V9J2	1:34146163-34149144	LOC4327546	protein_coding	UDP-glycosyltransferase 87A2
XLOC_003645	1:34192847-34227670	OS01G0806300	2.7569	9.05605	1.71583	5e-05	0.00061983	up	4327553	Q5VR66	1:34192980-34194025	-	protein_coding	Os01g0806300 protein; Putative uncharacterized protein P0702B09.4; Uncharacterized protein; cDNA clone:002-181-G08, full insert sequence [Source:UniProtKB/TrEMBL;Acc:Q5VR66]
XLOC_003661	1:34417085-34426722	OS01G0810200|OS01G0810300	98.7454	317.325	1.68418	5e-05	0.00061983	up	4327350|4327351	Q5VQN8|Q8S1Y9	1:34417119-34420330|1:34421011-34423534	LOC4327350|CML1,LOC4327351	protein_coding|protein_coding	uncharacterized LOC4327350|calmodulin-like protein 1
XLOC_003736	1:35062738-35065511	OS01G0821600	1.43341	4.94677	1.78704	0.02465	0.0960919	up	4327611	Q8RV01	1:35062738-35064472	LOC4327611	protein_coding	probable WRKY transcription factor 30
XLOC_003739	1:35145517-35147323	OS01G0823100	0	0.792599	inf	5e-05	0.00061983	up	4327568	Q40636	1:35145517-35147323	EXPA2,LOC4327568	protein_coding	expansin-A2
XLOC_003752	1:35243896-35246676	OS01G0824800	6.57876	18.5033	1.4919	5e-05	0.00061983	up	4327579	Q5QMB6	1:35243923-35246577	LOC4327579	protein_coding	uncharacterized LOC4327579
XLOC_003758	1:35347982-35350646	OS01G0826400	7.36587	16.2446	1.14103	5e-05	0.00061983	up	4327518	Q6IEQ7	1:35347982-35350546	WRKY24,LOC4327518	protein_coding	probable WRKY transcription factor 33
XLOC_003789	1:35619733-35625793	OS01G0832300	0.7042	1.4089	1.00051	0.01865	0.078369	up	4327438	Q8LPZ7	1:35619733-35625793	LOC4327438	protein_coding	calcium-dependent protein kinase 13
XLOC_003827	1:36001242-36002101	OS01G0839100	0	0.62416	inf	5e-05	0.00061983	up	9272517	Q5NA09	1:36001242-36002101	LOC9272517	protein_coding	zinc finger protein ZAT8
XLOC_003842	1:36129276-36132715	OS01G0841600	6.0292	23.8273	1.98258	5e-05	0.00061983	up	4327400	Q8LR75	1:36129470-36132564	LOC4327400	protein_coding	triosephosphate isomerase, cytosolic-like
XLOC_003844	1:36135669-36137291	OS01G0841700	4.25293	19.2455	2.17799	5e-05	0.00061983	up	4327497	B7FA01	1:36135911-36137281	ERG1,LOC4327497	protein_coding	elicitor-responsive protein 1
XLOC_003851	1:36222195-36228898	OS01G0843300	0.534378	2.49049	2.2205	0.0092	0.0464024	up	-	A0A0N7KE18	1:36222348-36228582	-	protein_coding	Mitochondrial Rho GTPase [Source:UniProtKB/TrEMBL;Acc:Q5N9W6]
XLOC_003874	1:36392080-36392685	OS01G0847100	11.3423	43.5227	1.94006	5e-05	0.00061983	up	4327471	Q5N788	1:36392080-36392685	LOC4327471	protein_coding	uncharacterized LOC4327471
XLOC_003880	1:36417883-36420556	OS01G0847800	3.50878	7.39584	1.07574	0.00735	0.0391615	up	9271397	C7IWJ1	1:36418161-36420029	LOC9271397	protein_coding	aldo-keto reductase family 4 member C10
XLOC_003902	1:36616968-36621622	OS01G0850550	0	4.18444	inf	5e-05	0.00061983	up	107276446	Q5N7A3	1:36617104-36621116	Os01g0850550,LOC107276446	protein_coding	laccase-6
XLOC_003903	1:36622776-36627662	OS01G0850700	2.22143	4.51525	1.02332	0.00575	0.0323836	up	4324802	Q5N7B4	1:36622829-36627662	P0529H11.22-2,LOC4324802	protein_coding	laccase-7
XLOC_003905	1:36639626-36640552	OS01G0850900	6.73275	13.5126	1.00503	0.0007	0.00602475	up	4324804	Q8LQ41	1:36639626-36640552	P0529H11.25,LOC4324804	protein_coding	heme-binding-like protein At3g10130, chloroplastic
XLOC_003924	1:36794713-36797850	OS01G0854000	4.04959	13.7633	1.76498	5e-05	0.00061983	up	4324822	Q5N7V3	1:36794890-36796983	B1096A10.1,LOC4324822	protein_coding	uncharacterized acetyltransferase At3g50280
XLOC_003931	1:36894607-36897253	OS01G0855200	16.2474	39.4739	1.28069	5e-05	0.00061983	up	4324827	Q5N7T3	1:36894607-36897206	LOC4324827	protein_coding	uncharacterized LOC4324827
XLOC_003966	1:37238911-37243556	OS01G0860500|OS01G0860601	7.70616	36.5887	2.24732	5e-05	0.00061983	up	4325067|9270637	O49827|Q5N7C3	1:37239583-37240775|1:37241157-37242066	Os01g0860500,LOC4325067|P0489B03.32,LOC9270637	protein_coding|protein_coding	hevamine-A|ferredoxin, root R-B1
XLOC_003970	1:37269697-37274730	OS01G0860800	4.02073	14.486	1.84913	5e-05	0.00061983	up	4324736	Q5N7B6	1:37269811-37274701	P0489B03.44-1,LOC4324736	protein_coding	glucan endo-1,3-beta-glucosidase 14
XLOC_003975	1:37334208-37336216	OS01G0862800	3.17078	11.6171	1.87335	5e-05	0.00061983	up	4324781	Q94CW0	1:37334397-37336207	LOC4324781	protein_coding	NAC domain-containing protein 90
XLOC_003982	1:37403082-37403883	OS01G0864200	12.5559	47.4993	1.91954	5e-05	0.00061983	up	4324789	Q0JHH1	1:37403082-37403883	LOC4324789	protein_coding	uncharacterized LOC4324789
XLOC_004012	1:37694203-37699735	OS01G0869800	77.7108	223.506	1.52412	5e-05	0.00061983	up	4324933	Q943K1	1:37697024-37699582	P0039A07.6,LOC4324933	protein_coding	photosystem II 22 kDa protein, chloroplastic
XLOC_004040	1:37932258-37933372	OS01G0874300	4.45751	18.4354	2.04817	5e-05	0.00061983	up	4324770	Q8RUI9	1:37932258-37933372	LOC4324770	protein_coding	myb-related protein 308
XLOC_004063	1:38148684-38149534	OS01G0879200	0.670922	4.13446	2.62348	0.00015	0.00162904	up	4324836	Q8L453	1:38148684-38149534	LOC4324836	protein_coding	dirigent protein 19
XLOC_004069	1:38224446-38225878	OS01G0880800	0	6.67644	inf	5e-05	0.00061983	up	4324844	Q8LJJ9	1:38224446-38225878	Os01g0880800,LOC4324844	protein_coding	stearoyl-[acyl-carrier-protein] 9-desaturase 1, chloroplastic
XLOC_004091	1:38443627-38446419	OS01G0885000	5.87433	14.8892	1.34177	5e-05	0.00061983	up	4324880	Q8S0R8	1:38443627-38446419	Os01g0885000,LOC4324880	protein_coding	cytochrome c-like
XLOC_004097	1:38481235-38484005	OS01G0885700	0.181124	0.498058	1.45933	0.01145	0.0546295	up	4324885	Q0JH38	1:38481235-38484005	LOC4324885	protein_coding	putative receptor protein kinase ZmPK1
XLOC_004115	1:38637420-38638185	OS01G0888800	0.656448	3.68511	2.48896	0.00025	0.00254639	up	4324902	Q8LQI0	1:38637420-38638185	LOC4324902	protein_coding	protein AUXIN-REGULATED GENE INVOLVED IN ORGAN SIZE
XLOC_004133	1:38761888-38763413	OS01G0891601	0.447312	1.95648	2.12891	0.0006	0.00533754	up	4324918	Q0JH08	1:38761910-38763273	LOC4324918	protein_coding	probably inactive leucine-rich repeat receptor-like protein kinase At5g48380
XLOC_004135	1:38769855-38774865	OS01G0891700	0.0233957	1.26128	5.7525	0.0023	0.0158955	up	4324919	Q8S0M3	1:38770126-38771794	LOC4324919	protein_coding	probably inactive leucine-rich repeat receptor-like protein kinase At5g48380
XLOC_004138	1:38795480-38799897	OS01G0892300	0.604267	2.6124	2.11212	5e-05	0.00061983	up	4324921	Q0JH05	1:38795480-38797375	LOC4324921	protein_coding	probably inactive leucine-rich repeat receptor-like protein kinase At5g48380
XLOC_004139	1:38818695-38822466	OS01G0892800	1.25739	4.27662	1.76604	5e-05	0.00061983	up	4324956	Q5JLW4	1:38818767-38822164	Os01g0892800,LOC4324956	protein_coding	probable serine/threonine-protein kinase DDB_G0267514
XLOC_004183	1:39257825-39261579	OS01G0901600	4.59322	18.211	1.98724	5e-05	0.00061983	up	-	A0A0P0VBX5	1:39257838-39261362	Os01g0901600	protein_coding	4-coumarate--CoA ligase-like 6 [Source:UniProtKB/Swiss-Prot;Acc:Q8RU95]
XLOC_004189	1:39307443-39310557	OS01G0902700	3.99068	12.3221	1.62654	5e-05	0.00061983	up	4325014	Q8RZ75	1:39307443-39310557	B1065G12.20,LOC4325014	protein_coding	protein NRT1/ PTR FAMILY 8.1
XLOC_004202	1:39408172-39410413	OS01G0905200	1.631	3.6322	1.15509	0.0009	0.00742015	up	4325023	Q5N6V3	1:39408313-39410361	LOC4325023	protein_coding	uncharacterized LOC4325023
XLOC_004239	1:39789653-39791615	OS01G0912850	0.400292	3.99469	3.31896	5e-05	0.00061983	up	107276324	A0A0P0VBV7	1:39789653-39791187	Os01g0912850,LOC107276324	protein_coding	uncharacterized LOC107276324
XLOC_004290	1:40211197-40217020	OS01G0921000|OS01G0921100	0.304454	0.976439	1.68131	0.0017	0.0124448	up	4327746|4327747	Q8RUF2|A0A0N7KEB3	1:40211197-40213481|1:40215071-40216944	LOC4327746|LOC4327747	protein_coding|protein_coding	uncharacterized protein At4g15970|uncharacterized protein At4g15970
XLOC_004323	1:40460001-40461062	OS01G0924200	0.409552	1.50997	1.8824	0.00285	0.0187349	up	4327259	Q5JJP9	1:40460001-40461062	LOC4327259	protein_coding	uncharacterized LOC4327259
XLOC_004339	1:40572822-40573816	OS01G0925400	12.0673	24.151	1.00097	0.0001	0.00114267	up	4327234	Q5JK15	1:40572822-40573816	LOC4327234	protein_coding	NAC domain-containing protein 83
XLOC_004396	1:40994247-40997327	OS01G0934350|OS01G0934400	7.67107	15.727	1.03575	0.00065	0.00569199	up	4326784|4326784	A0A0P0VCP0|Q0JGA3	1:40994283-40994849|1:40996336-40997308	Os01g0934350,LOC4326784|-	protein_coding|protein_coding	psbP domain-containing protein 7, chloroplastic|Os01g0934400 protein [Source:UniProtKB/TrEMBL;Acc:Q0JGA3]
XLOC_004443	1:41300203-41303033	OS01G0940000	0.327159	1.29843	1.9887	0.0003	0.0029949	up	4326515	Q5JLP4	1:41300203-41302983	CKX4,LOC4326515	protein_coding	cytokinin dehydrogenase 4
XLOC_004448	1:41346647-41348373	OS01G0940700	7.57323	99.8026	3.7201	5e-05	0.00061983	up	4326518	Q7F164	1:41346647-41348373	P0432C03.10-2,LOC4326518	protein_coding	glucan endo-1,3-beta-glucosidase, acidic isoform
XLOC_004449	1:41349731-41351118	OS01G0940800	10.1434	26.5442	1.38786	5e-05	0.00061983	up	4326519	Q8S9R1	1:41349731-41351118	LOC4326519	protein_coding	glucan endo-1,3-beta-glucosidase GII
XLOC_004476	1:41584083-41587063	OS01G0946200|OS01G0946300	10.7877	29.3784	1.44536	5e-05	0.00061983	up	4325828|4325829	Q94CP9|A0A0P0VCS2	1:41584367-41585285|1:41586509-41587063	LOC4325828|LOC4325829	protein_coding|protein_coding	NAC domain-containing protein 48-like|lecithin-cholesterol acyltransferase-like 1
XLOC_004573	1:42282832-42283619	OS01G0959200	0.471741	3.60416	2.9336	0.0024	0.0164078	up	9272186	A0A0P0VD37	1:42282832-42283619	LOC9272186	protein_coding	abscisic stress-ripening protein 2
XLOC_004577	1:42301803-42302292	OS01G0959750	163.747	406.289	1.31104	5e-05	0.00061983	up	9272236	A0A0N7KEG1	1:42301803-42302292	Os01g0959750	protein_coding	Os01g0959750 protein [Source:UniProtKB/TrEMBL;Acc:C7IXD5]
XLOC_004581	1:42325990-42329098	OS01G0960200	0.841748	2.87522	1.77221	0.0032	0.0204337	up	4325241	A0A0P0VD39	1:42327845-42328651	LOC4325241	protein_coding	uncharacterized LOC4325241
XLOC_004594	1:42429167-42432570	OS01G0962700	45.7756	112.454	1.29668	5e-05	0.00061983	up	4324554	Q5JMS4	1:42429502-42432547	LOC4324554	protein_coding	cationic peroxidase SPC4
XLOC_004596	1:42441660-42442936	OS01G0963000	6.76506	104.18	3.94483	5e-05	0.00061983	up	4324556	Q94DM2	1:42441660-42442936	LOC4324556	protein_coding	cationic peroxidase SPC4
XLOC_004599	1:42460555-42461946	OS01G0963600	118.837	562.723	2.24343	5e-05	0.00061983	up	4324459	Q94DL7	1:42460555-42461946	P0483G10.38,LOC4324459	protein_coding	homeotic protein female sterile
XLOC_004650	1:42959738-42965825	OS01G0973100	22.3391	257.715	3.52813	5e-05	0.00061983	up	9266561	A0A0N7KEH6	1:42960110-42964990	Os01g0973100,LOC9266561	protein_coding	uncharacterized LOC9266561
XLOC_004660	1:43046897-43047931	OS01G0974200	90.3132	268.036	1.56942	5e-05	0.00061983	up	4326409	Q5JM82	1:43047164-43047861	MT2B,LOC4326409	protein_coding	metallothionein-like protein 2B
XLOC_004671	1:43141847-43142667	OS01G0976300	0.945975	4.44931	2.23371	0.00015	0.00162904	up	4324307	Q94CS5	1:43141847-43142667	LOC4324307	protein_coding	uncharacterized LOC4324307
XLOC_004747	1:554025-558015	OS01G0110500	0.686173	1.84186	1.42452	0.00015	0.00162904	up	4326137	Q9ASK4	1:554025-558015	LOC4326137	protein_coding	proline-rich receptor-like protein kinase PERK8
XLOC_004756	1:620572-621516	OS01G0111700	3.35903	19.6102	2.54548	5e-05	0.00061983	up	4326146	Q9ASJ0	1:620572-621516	LOC4326146	protein_coding	uncharacterized LOC4326146
XLOC_004796	1:915439-920722	EPlOSAG00000040747	1.79081	7.03159	1.97324	0.00095	0.00776333	up	-	-	1:916536-916692	-	ncRNA	-
XLOC_004802	1:957732-973676	OS01G0117000|OS01G0117200	50.2338	114.467	1.1882	5e-05	0.00061983	up	4326097|4326099	A0A0P0UX91|Q5ZE77	1:957907-960626|1:969340-973327	Os01g0117000,LOC4326097|-	protein_coding|protein_coding	putative L-type lectin-domain containing receptor kinase I.4|Os01g0117200 protein; Putative rust resistance kinase Lr10; cDNA clone:J013020P18, full insert sequence [Source:UniProtKB/TrEMBL;Acc:Q5ZE77]
XLOC_004854	1:1333622-1336161	OS01G0123700	0.568982	3.6072	2.66442	0.04655	0.151228	up	107276545	A0A0P0UXX3	1:1333752-1334769	Os01g0123700,LOC107276545	protein_coding	E3 ubiquitin-protein ligase SINA-like 10
XLOC_004855	1:1336313-1339293	OS01G0123900	195.985	801.358	2.0317	5e-05	0.00061983	up	4325998	Q0JR29	1:1338241-1339098	LOC4325998	protein_coding	Bowman-Birk type bran trypsin inhibitor
XLOC_004856	1:1341368-1342277	OS01G0124000	32.2159	291.311	3.17671	5e-05	0.00061983	up	4325999	Q5ZCB1	1:1341368-1342277	P0037C04.14,LOC4325999	protein_coding	Bowman-Birk type bran trypsin inhibitor
XLOC_004857	1:1344249-1346296	OS01G0124100	16.8407	38.6341	1.19793	5e-05	0.00061983	up	4326000	Q0JR27	1:1345118-1346047	LOC4326000	protein_coding	Bowman-Birk type bran trypsin inhibitor-like
XLOC_004859	1:1353705-1354767	OS01G0124401	0.236945	22.8965	6.59443	0.00025	0.00254639	up	9271230	Q0JR25	1:1353705-1354767	Os01g0124401,LOC9271230	protein_coding	Bowman-Birk type bran trypsin inhibitor
XLOC_004893	1:1683965-1686007	OS01G0130200	1.91552	32.0562	4.0648	5e-05	0.00061983	up	107278621	Q5ZEF1	1:1685427-1685810	P0408F06.32,LOC107278621	protein_coding	CASP-like protein 4A2
XLOC_004895	1:1712137-1712947	OS01G0130900	11.7834	43.6045	1.88773	5e-05	0.00061983	up	4325978	Q9LGC2	1:1712137-1712947	P0504H10.13,LOC4325978	protein_coding	zinc finger protein ZIC 2
XLOC_004902	1:1760310-1761065	OS01G0132000	11.5422	50.5644	2.1312	5e-05	0.00061983	up	4325794	Q9LGB2	1:1760310-1761065	LOC4325794	protein_coding	Bowman-Birk type wound-induced proteinase inhibitor WIP1
XLOC_004926	1:1930987-1934213	OS01G0135700	9.81126	21.607	1.13899	0.0001	0.00114267	up	4325693	Q5ZCK5	1:1931016-1931904	Os01g0135700,LOC4325693	protein_coding	probable calcium-binding protein CML16
XLOC_004947	1:2102113-2102672	OS01G0139700	0.372946	2.43747	2.70835	0.01485	0.0664445	up	9270987	Q5ZDH0	1:2102113-2102672	P0480E02.8,LOC9270987	protein_coding	uncharacterized LOC9270987
XLOC_005062	1:3091196-3092796	OS01G0159000	2.00057	6.56123	1.71355	5e-05	0.00061983	up	4324059	B7EHP2	1:3091435-3092698	Os01g0159000,LOC4324059	protein_coding	transcription factor TGA6
XLOC_005069	1:3136320-3140217	OS01G0160100	1.74055	5.12869	1.55904	5e-05	0.00061983	up	4324066	Q9LGL5	1:3136320-3140217	LOC4324066	protein_coding	pyruvate decarboxylase 2
XLOC_005072	1:3188851-3191641	OS01G0160800	2.36107	7.12461	1.59337	5e-05	0.00061983	up	4324068	Q9LGK6	1:3189117-3190330	LOC4324068	protein_coding	protein synthesis inhibitor I
XLOC_005074	1:3195247-3200124	-	0.374618	1.56741	2.06489	0.00015	0.00162904	up	-	-	-	-	-	-
XLOC_005107	1:3465634-3467560	OS01G0167750	0.495704	1.07417	1.11567	0.01165	0.0552447	up	9268026	Q5VQG1	1:3465634-3467560	LOC9268026	protein_coding	pentatricopeptide repeat-containing protein At5g66631
XLOC_005177	1:4110402-4112126	OS01G0179000	0.169101	0.621341	1.8775	0.0072	0.0386185	up	4323875	Q9LGF6	1:4110402-4112126	LOC4323875	protein_coding	3'-N-debenzoyl-2'-deoxytaxol N-benzoyltransferase
XLOC_005187	1:4199684-4204789	-	2.39079	10.1135	2.08072	5e-05	0.00061983	up	-	-	-	-	-	-
XLOC_005199	1:4277958-4278517	OS01G0181166	3.86963	8.95912	1.21116	0.0029	0.0189499	up	-	A0A0P0UYX3	1:4277958-4278517	Os01g0181166	protein_coding	-
XLOC_005214	1:4402577-4407292	OS01G0183300	0.15254	0.719537	2.23788	0.0013	0.0100768	up	4325335	Q5VRY7	1:4402668-4407292	P0489A01.10,LOC4325335	protein_coding	type IV inositol polyphosphate 5-phosphatase 3
XLOC_005217	1:4440933-4441314	OS01G0183950	0	1.43635	inf	0.0003	0.0029949	up	-	A0A0P0UYV7	1:4440933-4441314	Os01g0183950	protein_coding	-
XLOC_005234	1:4646436-4648258	OS01G0186950	6.86304	23.9498	1.80309	5e-05	0.00061983	up	-	A0A0P0UZ18	1:4646844-4647917	Os01g0186950	protein_coding	-
XLOC_005263	1:4917960-4919224	OS01G0191900	13.8412	33.3052	1.26677	5e-05	0.00061983	up	4327303	Q9LG70	1:4917960-4919224	LOC4327303	protein_coding	transcription factor RAX2
XLOC_005295	1:5270449-5275668	OS01G0197700	0.392714	30.7102	6.28909	5e-05	0.00061983	up	4327333	Q4ADV8	1:5270449-5275585	Os01g0197700,LOC4327333	protein_coding	cytokinin dehydrogenase 2
XLOC_005298	1:5287965-5302177	OS01G0197900	0.996133	2.13671	1.10098	0.00455	0.0271144	up	4327335	A0A0P0UZF2	1:5288136-5292958	Os01g0197900,LOC4327335	protein_coding	probable RNA-dependent RNA polymerase 3
XLOC_005308	1:5397915-5402018	OS01G0199700	0.869747	2.49352	1.51952	0.02955	0.109188	up	4327344	A0A0P0UZB5	1:5398321-5402018	Os01g0199700,LOC4327344	protein_coding	uncharacterized LOC4327344
XLOC_005326	1:5529876-5531014	OS01G0201250	1.76652	4.17573	1.24112	0.001	0.00809506	up	107278619	A0A0P0UZV8	1:5529876-5531014	LOC107278619	protein_coding	VQ motif-containing protein 4-like
XLOC_005363	1:5808960-5811661	OS01G0206700	2.57135	6.78488	1.3998	5e-05	0.00061983	up	4327093	A0A0P0UZF3	1:5809589-5811510	CIPK5,LOC4327093	protein_coding	CBL-interacting protein kinase 5
XLOC_005368	1:5837599-5839908	OS01G0207400	2.09956	6.05799	1.52876	5e-05	0.00061983	up	4325525	Q0JPR4	1:5837660-5838639	LOC4325525	protein_coding	uncharacterized LOC4325525
XLOC_005375	1:5875794-5877849	OS01G0208400	0.509596	1.27867	1.32722	0.006	0.0335019	up	4325529	Q8LRI2	1:5875794-5877849	LOC4325529	protein_coding	peptide-N4-(N-acetyl-beta-glucosaminyl)asparagine amidase A
XLOC_005396	1:5983560-5985875	OS01G0209800	10.9358	65.7014	2.58686	5e-05	0.00061983	up	4325538	Q9LD96	1:5983626-5985875	P0466B10.13,LOC4325538	protein_coding	cationic amino acid transporter 5
XLOC_005422	1:6199245-6200202	OS01G0213400	3.87682	17.4647	2.17149	5e-05	0.00061983	up	4325572	Q94IZ7	1:6199245-6200202	LOC4325572	protein_coding	RING-H2 finger protein ATL46
XLOC_005423	1:6206774-6210988	-	0.360264	1.57301	2.1264	0.00475	0.028084	up	-	-	-	-	-	-
XLOC_005463	1:6611843-6614017	OS01G0220700	0.211705	1.32356	2.6443	0.00075	0.00638892	up	4324648	A0A0P0V0L5	1:6612386-6613717	Os01g0220700,LOC4324648	protein_coding	bidirectional sugar transporter SWEET3b
XLOC_005649	1:8175461-8178101	OS01G0248500	5.40753	23.9974	2.14984	0.0097	0.0482776	up	4327214	Q9XHX3	1:8175587-8177889	OSJNBA0049B20.20,LOC4327214	protein_coding	pathogen-related protein
XLOC_005655	1:8203832-8206969	OS01G0249200	2.19852	6.27892	1.51398	0.0001	0.00114267	up	4327219	Q9XHW8	1:8203832-8206969	LOC4327219	protein_coding	germin-like protein 5-1
XLOC_005687	1:8470414-8472301	OS01G0254850	0.749443	2.54146	1.76177	0.0066	0.0361075	up	107278695	A0A0P0V0L9	1:8471334-8472108	LOC107278695	protein_coding	uncharacterized LOC107278695
XLOC_005712	1:8689024-8689797	OS01G0259300	1.46082	4.62814	1.66366	0.0041	0.0249132	up	-	-	1:8689258-8689797	-	ncRNA	-
XLOC_005792	1:9441654-9444212	OS01G0273000	55.074	115.416	1.0674	5e-05	0.00061983	up	4325173	Q0JNQ2	1:9441654-9444212	LOC4325173	protein_coding	probable 26S proteasome complex subunit sem1-1
XLOC_005804	1:9567339-9569289	OS01G0274800	0.517165	2.52346	2.28671	5e-05	0.00061983	up	4325181	Q5NBM8	1:9567528-9569192	P0424A08.17,LOC4325181	protein_coding	myb-related protein Myb4-like
XLOC_005826	1:9690773-9692192	OS01G0276650	0.021696	0.515047	4.5692	0.03245	0.116371	up	-	-	1:9691036-9691721	-	ncRNA	-
XLOC_005827	1:9694027-9699817	OS01G0276700	4.23552	9.18311	1.11644	5e-05	0.00061983	up	4324263	Q5NBQ0	1:9694027-9699817	Os01g0276700,LOC4324263	protein_coding	pyruvate kinase, cytosolic isozyme
XLOC_005829	1:9711631-9712419	OS01G0276900	0.5974	2.72974	2.19199	0.0025	0.0169663	up	9271754	Q5NBP8	1:9711631-9712419	P0038F12.27,LOC9271754	protein_coding	uncharacterized LOC9271754
XLOC_005883	1:10342026-10343570	OS01G0287600	0.311353	1.84269	2.56519	0.0014	0.0106565	up	4325148	Q5NB11	1:10342026-10343570	CHT10,LOC4325148	protein_coding	chitinase 10
XLOC_005895	1:10477926-10479055	OS01G0289732	2.94538	13.4958	2.19599	0.0023	0.0158955	up	9270820	C7IWY9	1:10477926-10478798	Os01g0289732	protein_coding	Os01g0289732 protein [Source:UniProtKB/TrEMBL;Acc:C7IWY9]
XLOC_005982	1:11502003-11506229	OS01G0307624|OS01G0307686	1.02155	6.54369	2.67935	5e-05	0.00061983	up	-|107278642	A0A0N7KCU1|A0A0P0V1G2	1:11502003-11504425|1:11505079-11506118	-|Os01g0307686,LOC107278642	protein_coding|protein_coding	-|putative methyltransferase DDB_G0268948
XLOC_006032	1:12091637-12093816	OS01G0318202	0.209637	11.3609	5.76003	0.0006	0.00533754	up	-	A0A0P0V1T7	1:12091637-12093705	-	protein_coding	-
XLOC_006052	1:12279993-12280517	OS01G0321900	0.473739	3.39211	2.84002	0.0099	0.04902	up	107278644	A0A0P0V1U3	1:12279993-12280517	LOC107278644	protein_coding	uncharacterized LOC107278644
XLOC_006066	1:12363841-12366314	OS01G0323600	10.9449	41.5666	1.92517	5e-05	0.00061983	up	4326996	P93438	1:12363841-12366314	SAM2,LOC4326996	protein_coding	S-adenosylmethionine synthase 2
XLOC_006224	1:14318048-14323188	OS01G0355700	0.267133	0.745824	1.48128	0.0026	0.0175119	up	107278143	A0A0P0V2F5	1:14318283-14319789	Os01g0355700,LOC107278143	protein_coding	uncharacterized LOC107278143
XLOC_006241	1:14480825-14481553	OS01G0357900	9.85324	35.4755	1.84815	5e-05	0.00061983	up	4326019	Q94DK6	1:14480825-14481553	LOC4326019	protein_coding	rapid alkalinization factor
XLOC_006242	1:14486394-14487138	OS01G0358100	0.553489	3.61848	2.70876	0.0005	0.0045694	up	4326020	Q94DK4	1:14486394-14487138	LOC4326020	protein_coding	protein RALF-like 33
XLOC_006288	1:14856053-14878603	OS01G0364400	7.73155	24.3452	1.65481	5e-05	0.00061983	up	9271391	A0A0P0V2G9	1:14856256-14878542	LOC9271391	protein_coding	wall-associated receptor kinase 1
XLOC_006292	1:14903706-14915828	OS01G0365000	0.433106	1.49053	1.78303	5e-05	0.00061983	up	107275705	A0A0P0V2L8	1:14903885-14915751	Os01g0365000,LOC107275705	protein_coding	wall-associated receptor kinase 3-like
XLOC_006333	1:15281170-15283073	OS01G0371200	0.609745	1.39439	1.19336	0.0333	0.11866	up	4325710	O65857	1:15281170-15283073	GSTF1,LOC4325710	protein_coding	probable glutathione S-transferase GSTF1
XLOC_006343	1:15403221-15403783	OS01G0373800	0.603393	3.86406	2.67895	0.0031	0.0199911	up	-	-	1:15403221-15403783	-	ncRNA	-
XLOC_006392	1:15934482-15937547	OS01G0382000	6.65714	681.34	6.67733	5e-05	0.00061983	up	4325422	Q7F2P0	1:15934495-15935317	LOC4325422	protein_coding	pathogenesis-related protein 1
XLOC_006423	1:16325302-16328562	OS01G0388000|OS01G0388101	0.464118	1.95923	2.07773	0.00055	0.00494754	up	4325222|-	A0A0P0V380|A0A0P0V359	1:16325492-16327497|1:16327940-16328374	Os01g0388000,LOC4325222|-	protein_coding|protein_coding	cytochrome P450 734A6|-
XLOC_006424	1:16346363-16349729	OS01G0388200	2.46267	5.72452	1.21693	0.0002	0.00210105	up	-	A0A0P0V2V5	1:16347484-16349469	-	protein_coding	-
XLOC_006469	1:17066937-17070828	OS01G0496900	10.7013	29.691	1.47225	5e-05	0.00061983	up	4324538	A0A0P0V3C4	1:17066937-17070813	Os01g0496900,LOC4324538	protein_coding	uncharacterized LOC4324538
XLOC_006472	1:17159733-17161535	OS01G0498300	0.0706993	0.576247	3.02692	0.00995	0.0492069	up	4324540	Q5VNI5	1:17159733-17161535	OJ1126_G08.49,LOC4324540	protein_coding	uncharacterized LOC4324540
XLOC_006493	1:17490478-17491818	OS01G0504100	18.7363	48.1933	1.363	5e-05	0.00061983	up	4324489	Q5QNA0	1:17490478-17491818	LOC4324489	protein_coding	probable purine permease 4
XLOC_006519	1:17816474-17818717	-	0.300419	0.899931	1.58284	0.01195	0.0563237	up	-	-	-	-	-	-
XLOC_006526	1:17911538-17912144	OS01G0510200	1.30617	3.46404	1.40711	0.0091	0.0460233	up	4324024	Q942H1	1:17911538-17912144	LOC4324024	protein_coding	uncharacterized LOC4324024
XLOC_006527	1:17920633-17923191	-	0.357489	0.877458	1.29543	0.0361	0.125937	up	-	-	-	-	-	-
XLOC_006709	1:19953881-19955751	-	1.2367	3.56502	1.52742	0.00785	0.0411165	up	-	-	-	-	-	-
XLOC_006740	1:20317866-20319767	OS01G0546800	14.6786	29.8065	1.02192	5e-05	0.00061983	up	4326883	Q8RYR4	1:20317878-20319355	LOC4326883	protein_coding	putative pectate lyase 21
XLOC_006747	1:20380570-20384893	OS01G0547500	2.14546	4.45818	1.05517	0.005	0.0291191	up	4326183	A0A0N7KD47	1:20380889-20384893	Os01g0547500,LOC4326183	protein_coding	putative nuclease HARBI1
XLOC_006774	1:20663045-20665082	OS01G0551000	1.6284	3.53829	1.1196	0.0295	0.109054	up	4325843	Q5JK91	1:20662993-20665013	OSJNBA0024F24.32,LOC4325843	protein_coding	uncharacterized LOC4325843
XLOC_006787	1:20848928-20850720	-	0.951859	2.51501	1.40175	0.00055	0.00494754	up	-	-	-	-	-	-
XLOC_006806	1:21114757-21115731	OS01G0558100	0.451584	2.35401	2.38206	0.00115	0.00909247	up	4324574	Q8S9U5	1:21114757-21115731	LOC4324574	protein_coding	probable glutathione S-transferase GSTU6
XLOC_006826	1:21392018-21394088	OS01G0562600	1.21127	3.67973	1.60308	0.00015	0.00162904	up	4327921	A0A0P0V445	1:21392230-21393650	LOC4327921	protein_coding	UPF0481 protein At3g47200
XLOC_006945	1:22494356-22500929	OS01G0580800	5.08693	11.4305	1.16802	5e-05	0.00061983	up	4324195	A0A0P0V4H2	1:22494356-22500439	Os01g0580800,LOC4324195	protein_coding	uncharacterized LOC4324195
XLOC_006962	1:22602624-22606775	OS01G0582600	0.0721254	1.80054	4.64178	0.0068	0.0369167	up	4324200	Q8LJ71	1:22604528-22606674	LOC4324200	protein_coding	putative nuclease HARBI1
XLOC_006977	1:22879591-22895941	OS01G0587400	1.04261	2.91177	1.48169	5e-05	0.00061983	up	107275249	Q5ZBQ1	1:22879904-22895941	LOC107275249	protein_coding	G-type lectin S-receptor-like serine/threonine-protein kinase At2g19130
XLOC_006981	1:22914602-22916173	OS01G0588400	0.397632	1.42284	1.83927	0.00595	0.0332612	up	4327666	Q8S1F0	1:22914602-22916173	LOC4327666	protein_coding	hypersensitive-induced response protein 1
XLOC_007020	1:23301626-23306377	OS01G0594800	1.84305	3.96063	1.10364	0.0021	0.0148106	up	-	A0A0P0V4T1	1:23301874-23306377	Os01g0594800	protein_coding	-
XLOC_007061	1:23583915-23586105	OS01G0600500	1.06372	4.24246	1.99579	0.02865	0.106829	up	4324597	A0A0P0V4W4	1:23584039-23585690	Os01g0600500,LOC4324597	protein_coding	inorganic pyrophosphatase 3
XLOC_007081	1:23748442-23751636	OS01G0603200	0.76881	1.55326	1.0146	0.04155	0.139091	up	-	B9EXY0	1:23748957-23751636	Os01g0603200	protein_coding	Uncharacterized protein [Source:UniProtKB/TrEMBL;Acc:B9EXY0]
XLOC_007082	1:23770275-23773347	OS01G0603500	0.682955	1.57646	1.20683	0.001	0.00809506	up	-	Q5ZBC5	1:23770115-23771515	-	protein_coding	HcrVf1 protein-like [Source:UniProtKB/TrEMBL;Acc:Q5ZBC5]
XLOC_007098	1:23922061-23923248	-	0.147001	0.612137	2.05803	0.0276	0.103959	up	-	-	-	-	-	-
XLOC_007112	1:24021904-24027590	OS01G0608400	0.287286	1.28201	2.15785	5e-05	0.00061983	up	107277690	A0A0P0V530	1:24024938-24027535	LOC107277690	protein_coding	disease resistance protein RGA2-like
XLOC_007116	1:24075054-24082230	OS01G0609300	7.5854	18.6971	1.30152	5e-05	0.00061983	up	4327728	A0A0P0V529	1:24075070-24081389	Os01g0609300,LOC4327728	protein_coding	ABC transporter G family member 36
XLOC_007117	1:24107005-24115287	OS01G0609900	3.1689	7.02316	1.14814	5e-05	0.00061983	up	4327730	A0A0P0V544	1:24107086-24115287	Os01g0609900,LOC4327730	protein_coding	ABC transporter G family member 37
XLOC_007154	1:24380632-24391808	OS01G0614900|OS01G0615050	22.5654	152.152	2.75333	5e-05	0.00061983	up	4326644|9269181	Q5ZDX5|C7IX78	1:24380637-24386666|1:24390676-24391763	Os01g0614900,LOC4326644|-	protein_coding|protein_coding	ubiquitin-like modifier-activating enzyme atg7|Os01g0615050 protein [Source:UniProtKB/TrEMBL;Acc:C7IX78]
XLOC_007195	1:24695194-24698159	OS01G0619900	5.73204	12.1333	1.08185	0.00015	0.00162904	up	107278244	A0A0P0V5D3	1:24696532-24697792	LOC107278244	protein_coding	MYB-like transcription factor ETC3
XLOC_007326	1:26119686-26126188	OS01G0648000	2.61153	5.25569	1.00899	5e-05	0.00061983	up	4326245	A0A0P0V5X9	1:26119741-26126165	AKT1,LOC4326245	protein_coding	potassium channel AKT1
XLOC_007379	1:26686919-26689080	OS01G0656400	14.5289	30.3008	1.06043	5e-05	0.00061983	up	4324183	Q0JKQ9	1:26687377-26688416	Os01g0656400,LOC4324183	protein_coding	probable WRKY transcription factor 53
XLOC_007470	1:27375122-27377698	OS01G0668600	0.650043	1.86046	1.51705	0.00335	0.0212005	up	4326329	Q8W059	1:27375122-27377698	LOC4326329	protein_coding	putative receptor protein kinase ZmPK1
XLOC_007484	1:27474092-27476781	OS01G0670100	0.887814	4.53898	2.35404	5e-05	0.00061983	up	4326333	Q0JKJ3	1:27474092-27476781	Os01g0670100,LOC4326333	protein_coding	putative receptor protein kinase ZmPK1
XLOC_007485	1:27482784-27486806	EPlOSAG00000001825	0.607184	1.62085	1.41654	0.0008	0.0067457	up	-	-	1:27483849-27483966	-	ncRNA	-
XLOC_007487	1:27491023-27492614	OS01G0670500	1.07453	3.3723	1.65003	5e-05	0.00061983	up	-	A0A0P0V6D4	1:27491023-27492614	Os01g0670500	protein_coding	-
XLOC_007529	1:27867962-27871910	OS01G0677900	1.05448	3.61581	1.77778	0.0003	0.0029949	up	4325268	Q5QM74	1:27868771-27871845	-	protein_coding	Os01g0677900 protein; Putative uncharacterized protein B1144G04.17 [Source:UniProtKB/TrEMBL;Acc:Q5QM74]
XLOC_007532	1:27881794-27886813	OS01G0678100	0.647555	2.30566	1.8321	0.00975	0.0484564	up	4325270	Q8S188	1:27883020-27886068	LOC4325270	protein_coding	uncharacterized LOC4325270
XLOC_007578	1:28354753-28356431	OS01G0687400	15.0686	54.2897	1.84913	5e-05	0.00061983	up	4324117	Q8RU26	1:28354882-28356067	LOC4324117	protein_coding	acidic endochitinase
XLOC_007624	1:28785630-28793600	OS01G0695800	11.8668	27.5158	1.21333	0.0004	0.00381464	up	4323896	Q0JK51	1:28786544-28787701	LOC4323896	protein_coding	ABC transporter B family member 11
XLOC_007631	1:28823442-28824184	OS01G0696500	0	0.588595	inf	5e-05	0.00061983	up	9271656	Q5N8L4	1:28823442-28824184	-	protein_coding	Os01g0696500 protein; Putative uncharacterized protein OJ1116_H09.10 [Source:UniProtKB/TrEMBL;Acc:Q5N8L4]
XLOC_007649	1:28946730-28948045	OS01G0699600	1.05078	2.72717	1.37595	0.0009	0.00742015	up	4326920	Q0JK34	1:28946730-28948045	LOC4326920	protein_coding	mitogen-activated protein kinase kinase kinase 3
XLOC_007660	1:29050777-29053445	OS01G0701700	0.734522	2.59888	1.82301	0.00015	0.00162904	up	4326930	Q5N8J5	1:29050777-29053445	LOC4326930	protein_coding	salicylate carboxymethyltransferase
XLOC_007664	1:29132173-29133909	OS01G0702700	0.224136	1.5044	2.74674	0.00095	0.00776333	up	4324241	Q0JK18	1:29132173-29133909	LOC4324241	protein_coding	myb-related protein Hv33
XLOC_007681	1:29271397-29272886	OS01G0705750	2.33768	7.7876	1.7361	0.00025	0.00254639	up	-	A0A0P0V773	1:29271397-29272886	Os01g0705750	protein_coding	-
XLOC_007692	1:29316552-29324131	OS01G0706700|OS01G0706800	0.973104	13.0643	3.7469	5e-05	0.00061983	up	4327675|4327676	Q0JJZ6|A0A0P0V7D7	1:29318195-29322559|1:29323176-29323982	LOC4327675|LOC4327676	protein_coding|protein_coding	anoctamin-like protein Os01g0706700|jacalin-related lectin 19
XLOC_007707	1:29513380-29514941	OS01G0710200	0.518337	1.70895	1.72114	0.00085	0.00709776	up	4327828	Q5NAI7	1:29513380-29514941	LOC4327828	protein_coding	probable polyamine oxidase 5
XLOC_007770	1:30025254-30026952	OS01G0720400	2.89341	17.5628	2.60168	5e-05	0.00061983	up	4324704	Q8W0E7	1:30025366-30026465	LOC4324704	protein_coding	inorganic pyrophosphatase 1
XLOC_007805	1:30365984-30370349	OS01G0728200|OS01G0728250	0.4478	1.24848	1.47925	0.0078	0.0409615	up	-|9266291	A0A0P0V7R5|Q5JNN4	1:30366118-30367630|1:30369522-30370159	Os01g0728200|P0456A01.14,LOC9266291	protein_coding|protein_coding	Os01g0728200 protein; Putative uncharacterized protein P0456A01.13 [Source:UniProtKB/TrEMBL;Acc:Q5JNN5]|uncharacterized LOC9266291
XLOC_007811	1:30412907-30413574	OS01G0729500	2.83026	6.14469	1.11841	0.0061	0.0339344	up	4323928	Q0JJM9	1:30412907-30413574	Os01g0729500,LOC4323928	protein_coding	uncharacterized LOC4323928
XLOC_007822	1:30480114-30481849	OS01G0730700	0.381197	2.79617	2.87484	5e-05	0.00061983	up	4324426	Q94EA8	1:30480114-30481849	P0435H01.28,LOC4324426	protein_coding	probable WRKY transcription factor 65
XLOC_007853	1:30675494-30677104	OS01G0735450	4.35926	14.4409	1.72801	0.00225	0.0156532	up	9270326	C7IXW6	1:30675494-30677104	-	protein_coding	Os01g0735450 protein [Source:UniProtKB/TrEMBL;Acc:C7IXW6]
XLOC_007855	1:30694936-30696704	OS01G0736100	0	0.581583	inf	5e-05	0.00061983	up	4327868	Q942B6	1:30694936-30696704	LOC4327868	protein_coding	anthocyanidin 5,3-O-glucosyltransferase
XLOC_007886	1:30933009-30942151	OS01G0740600|OS01G0740650|OS01G0740700	15.731	35.2211	1.16283	0.0291	0.108072	up	4327208|-|-	Q0JJG1|A0A0P0V7Z3|A0A0N7KDQ5	1:30933396-30933963|1:30933009-30936727|1:30939288-30941548	Os01g0740600,LOC4327208|-|-	protein_coding|protein_coding|protein_coding	probable glutamate carboxypeptidase 2|-|-
XLOC_007907	1:31156784-31158279	OS01G0745000	0	2.01118	inf	5e-05	0.00061983	up	107278323	A0A0P0V847	1:31157383-31157902	Os01g0745000,LOC107278323	protein_coding	uncharacterized LOC107278323
XLOC_007939	1:31453335-31457548	OS01G0750500	0.680877	1.43998	1.08059	0.0359	0.125512	up	4324627	Q943H0	1:31453335-31457548	LOC4324627	protein_coding	coiled-coil domain-containing protein 25
XLOC_007941	1:31473995-31486066	OS01G0750600	4.61974	9.82991	1.08937	5e-05	0.00061983	up	4324628	Q5JN60	1:31473999-31477461	LOC4324628	protein_coding	proline-rich receptor-like protein kinase PERK2
XLOC_007978	1:31815517-31817201	OS01G0757600	0.970292	2.03898	1.07135	0.03235	0.116116	up	4325303	A0A0N7KDS3	1:31815517-31816532	Os01g0757600,LOC4325303	protein_coding	interactor of constitutive active ROPs 4
XLOC_007984	1:31850541-31851617	OS01G0758200	1.92422	4.88453	1.34395	0.00045	0.00419843	up	4325308	Q5JLR7	1:31850541-31851617	LOC4325308	protein_coding	cyclic dof factor 2
XLOC_008011	1:32038024-32040378	OS01G0761500	0.28378	1.09764	1.95155	0.00545	0.0311453	up	4327022	Q94DR9	1:32038024-32040378	LOC4327022	protein_coding	protein NRT1/ PTR FAMILY 1.2
XLOC_008047	1:32288915-32289804	OS01G0766300	8.675	22.2254	1.35728	5e-05	0.00061983	up	4325493	Q5ZAN5	1:32289147-32289742	LOC4325493	protein_coding	uncharacterized LOC4325493
XLOC_008102	1:32693128-32698326	OS01G0773500	0.15012	0.772866	2.3641	0.019	0.0794656	up	4327148	A0A0P0V8S4	1:32696682-32698285	Os01g0773500	protein_coding	Os01g0773500 protein [Source:UniProtKB/TrEMBL;Acc:Q0JIW4]
XLOC_008109	1:32788488-32792747	OS01G0775400	0.174694	0.539832	1.62768	0.01805	0.0765418	up	4327887	Q5ZAY9	1:32788488-32792747	Os01g0775400,LOC4327887	protein_coding	cytokinin dehydrogenase 5
XLOC_008217	1:33600945-33605463	OS01G0793300	0.0866352	1.52292	4.13574	5e-05	0.00061983	up	9271853	C7IXC9	1:33601018-33605323	LOC9271853	protein_coding	aureusidin synthase
XLOC_008220	1:33625287-33626043	OS01G0793900	1.88645	8.70286	2.20582	5e-05	0.00061983	up	4324133	Q8S1K8	1:33625287-33626043	LOC4324133	protein_coding	uncharacterized LOC4324133
XLOC_008221	1:33629559-33630287	OS01G0794100	0.260849	0.93008	1.83414	0.0482	0.154835	up	4324134	A0A0P0V965	1:33629559-33630287	LOC4324134	protein_coding	uncharacterized LOC4324134
XLOC_008224	1:33659984-33665264	OS01G0794900	0.570755	1.47863	1.37332	0.01225	0.057334	up	-	A0A0P0V985	1:33660222-33665168	-	protein_coding	-
XLOC_008241	1:33811918-33821367	OS01G0798800|OS01G0799000	0.885524	3.63059	2.0356	0.00745	0.0396068	up	4327628|4327629	Q5VQJ1|Q8LJ95	1:33812915-33815127|1:33816659-33820971	LOC4327628|LOC4327629	protein_coding|protein_coding	uncharacterized LOC4327628|disease resistance RPP13-like protein 4
XLOC_008277	1:34175956-34179809	OS01G0806000	1.12095	2.92325	1.38285	0.00155	0.0115502	up	4327551	A0A0P0V9G8	1:34176203-34179518	Os01g0806000,LOC4327551	protein_coding	rhomboid-like protein 20
XLOC_008279	1:34182291-34186865	OS01G0806200	3.15761	7.60121	1.26739	5e-05	0.00061983	up	4327552	Q5VR67	1:34183076-34186865	LOC4327552	protein_coding	F-box protein At2g26850
XLOC_008337	1:34652114-34655453	OS01G0814900	20.6107	51.1469	1.31125	5e-05	0.00061983	up	4327480	Q5N760	1:34652114-34655453	LOC4327480	protein_coding	NADH--cytochrome b5 reductase 1
XLOC_008344	1:34692912-34694391	OS01G0816100	3.39669	16.4066	2.27207	5e-05	0.00061983	up	4327485	Q0JI97	1:34692912-34694391	NAC68,LOC4327485	protein_coding	NAC domain-containing protein 68
XLOC_008392	1:35094186-35094930	OS01G0822001	0	0.830196	inf	5e-05	0.00061983	up	-	A0A0P0V9S3	1:35094186-35094930	-	protein_coding	-
XLOC_008427	1:35378733-35379626	OS01G0826800	0.739896	2.40485	1.70055	0.0016	0.0118532	up	4327519	Q94D86	1:35378733-35379626	LOC4327519	protein_coding	uncharacterized LOC4327519
XLOC_008500	1:35965949-35966946	OS01G0838600	1.22819	3.62896	1.56302	0.0008	0.0067457	up	4327377	Q5NA12	1:35965949-35966946	P0031D11.18,LOC4327377	protein_coding	zinc finger protein ZAT12
XLOC_008505	1:36002559-36005000	OS01G0839200	0.053252	0.487084	3.19326	0.04825	0.154872	up	4327381	Q943L5	1:36002559-36005000	P0031D11.28,LOC4327381	protein_coding	protein UPSTREAM OF FLC
XLOC_008537	1:36296586-36298621	OS01G0845100	0.692358	1.70353	1.29894	0.0228	0.0910451	up	9269673	Q5N9N9	1:36296586-36298621	LOC9269673	protein_coding	uncharacterized LOC9269673
XLOC_008560	1:36467666-36470478	OS01G0848700	0.340305	2.04578	2.58775	0.00065	0.00569199	up	4324856	Q941S7	1:36467919-36470441	LOC4324856	protein_coding	ras-related protein Rab2BV
XLOC_008595	1:36761418-36766027	OS01G0853700	5.33068	14.0085	1.39391	0.0001	0.00114267	up	4324820	Q5N9B7	1:36763677-36765294	LOC4324820	protein_coding	transcription factor DIVARICATA
XLOC_008607	1:36949605-36953052	OS01G0856000	1.26087	3.1298	1.31165	0.0017	0.0124448	up	4324832	A0A0P0VAH7	1:36952073-36956727	CDC6	protein_coding	Cell division control protein 6 homolog [Source:UniProtKB/Swiss-Prot;Acc:Q5N897]
XLOC_008625	1:37094661-37099164	OS01G0858200|OS01G0858350	4.50798	13.5818	1.59112	5e-05	0.00061983	up	4325054|9271540	Q0JHK5|Q94DD8	1:37095403-37096978|1:37097377-37099130	-|LOC9271540	protein_coding|protein_coding	Os01g0858200 protein [Source:UniProtKB/TrEMBL;Acc:Q0JHK5]|cytochrome P450 94C1
XLOC_008626	1:37106636-37108359	-	0	13.4288	inf	5e-05	0.00061983	up	-	-	-	-	-	-
XLOC_008645	1:37321574-37325109	OS01G0862400	2.22536	4.83603	1.11978	0.01695	0.0731384	up	4324746	Q5N7G8	1:37321659-37323263	-	protein_coding	Os01g0862400 protein; Putative uncharacterized protein P0423B08.10; Putative uncharacterized protein P0679C12.51 [Source:UniProtKB/TrEMBL;Acc:Q5N7G8]
XLOC_008646	1:37334205-37336154	OS01G0862850	1.04778	4.35616	2.05572	0.00615	0.0341102	up	-	A0A0N7KE40	1:37334518-37335105	-	protein_coding	-
XLOC_008652	1:37406262-37407241	OS01G0864300	0	0.50117	inf	5e-05	0.00061983	up	4324790	Q0JHH0	1:37406262-37407241	LOC4324790	protein_coding	protein YLS9
XLOC_008654	1:37412047-37413011	OS01G0864500	6.16233	24.2541	1.97668	5e-05	0.00061983	up	4324791	Q94CU7	1:37412047-37413011	P0423B08.35,LOC4324791	protein_coding	protein YLS9
XLOC_008671	1:37589543-37592651	OS01G0868000	1.07136	9.45397	3.14148	5e-05	0.00061983	up	4325050	A0A0P0VAV5	1:37590034-37590771	LOC4325050	protein_coding	ethylene-responsive transcription factor ABR1
XLOC_008716	1:37968972-37970334	OS01G0875000	0.354325	1.09012	1.62134	0.03815	0.131021	up	4324774	Q8RYY4	1:37968972-37970334	LOC4324774	protein_coding	uncharacterized LOC4324774
XLOC_008758	1:38310154-38313631	OS01G0882800	1.02729	4.55754	2.14942	5e-05	0.00061983	up	4324999	Q8RZP7	1:38310588-38313631	B1065E10.27,LOC4324999	protein_coding	amino acid permease 4
XLOC_008773	1:38453685-38460529	OS01G0885300	0.232081	0.605961	1.3846	0.0254	0.0980639	up	4324882	Q0JH41	1:38454841-38460529	Os01g0885300,LOC4324882	protein_coding	uncharacterized protein DDB_G0284459
XLOC_008831	1:38806605-38810531	OS01G0892500	0.490574	2.56541	2.38665	5e-05	0.00061983	up	4324923	A0A0N7KE80	1:38807395-38810531	Os01g0892500,LOC4324923	protein_coding	pectin acetylesterase 5
XLOC_008835	1:38843736-38848043	EPlOSAG00000016224	0.424332	2.30958	2.44437	0.0235	0.0929166	up	-	-	1:38845692-38845748	-	ncRNA	-
XLOC_008898	1:39433408-39435696	OS01G0905800	102.875	267.185	1.37695	5e-05	0.00061983	up	4325027	Q5N725	1:39433408-39435696	LOC4325027	protein_coding	fructose-bisphosphate aldolase cytoplasmic isozyme-like
XLOC_008932	1:39780463-39783504	-	0.310778	5.88284	4.24256	5e-05	0.00061983	up	-	-	-	-	-	-
XLOC_008945	1:39894646-39897758	OS01G0915600	43.366	87.1828	1.00748	5e-05	0.00061983	up	4324327	Q5N802	1:39894690-39897520	LOC4324327	protein_coding	transcription factor bHLH77
XLOC_008949	1:39918869-39920786	OS01G0915900	1.5256	7.74316	2.34354	5e-05	0.00061983	up	9266868	Q8RZX3	1:39918940-39920664	LOC9266868	protein_coding	keratin, type I cytoskeletal 9
XLOC_008951	1:39925580-39927508	OS01G0916100	19.347	51.3048	1.40698	5e-05	0.00061983	up	4324330	Q0JGM3	1:39926253-39927260	Os01g0916100,LOC4324330	protein_coding	glycine-rich cell wall structural protein 2-like
XLOC_009070	1:40962722-40964291	OS01G0933900	24.2745	55.9592	1.20493	5e-05	0.00061983	up	4326828	Q8LR62	1:40962722-40964240	LOC4326828	protein_coding	glutathione S-transferase 3
XLOC_009074	1:40973410-40974780	OS01G0934100	18.8169	48.5094	1.36623	5e-05	0.00061983	up	4326830	Q942Z3	1:40973410-40974780	LOC4326830	protein_coding	protein SRC2
XLOC_009076	1:40999651-41005980	OS01G0934600|OS01G0934700|OS01G0934800	0.0574734	1.05329	4.19587	0.0046	0.0273447	up	-|4326787|4326788	A3A197|Q5JMQ8|A0A0P0VCE2	1:40999828-41000599|1:41002584-41003731|1:41004305-41005945	Os01g0934600|LOC4326787|PIR7B,LOC4326788	protein_coding|protein_coding|protein_coding	Uncharacterized protein [Source:UniProtKB/TrEMBL;Acc:A3A197]|esterase PIR7B|esterase PIR7B
XLOC_009095	1:41110258-41110976	OS01G0936600	1.90169	7.28891	1.93842	0.00285	0.0187349	up	-	A0A0P0VCH5	1:41110258-41110976	Os01g0936600	protein_coding	-
XLOC_009129	1:41397791-41401601	OS01G0942300	0.41968	1.58527	1.91737	0.02315	0.0918946	up	4326054	Q0JG51	1:41398051-41398544	LOC4326054	protein_coding	lichenase-2
XLOC_009138	1:41533329-41535615	OS01G0944700	0.0769686	2.43346	4.98259	0.01445	0.0650777	up	4326064	Q94CR1	1:41533329-41535615	P0660F12.19,LOC4326064	protein_coding	uncharacterized LOC4326064
XLOC_009140	1:41539415-41545918	OS01G0944900|OS01G0945001	1.48218	4.79958	1.69519	5e-05	0.00061983	up	-|9270244	A0A0P0VCU4|A0A0P0VCR4	1:41539758-41540817|1:41542086-41545870	-|Os01g0945001,LOC9270244	protein_coding|protein_coding	-|DNA repair protein recA homolog 2, mitochondrial
XLOC_009144	1:41564014-41573435	OS01G0945600|OS01G0945700	0.0792669	1.77855	4.48784	5e-05	0.00061983	up	4325824|9268868	B9EWF0|A0A0P0VCT7	1:41564014-41566629|1:41570750-41572049	LOC4325824|Os01g0945700,LOC9268868	protein_coding|protein_coding	amino-acid permease BAT1 homolog|amino-acid permease BAT1 homolog
XLOC_009193	1:41997596-42002825	OS01G0953500	2.68474	8.16966	1.60549	0.0013	0.0100768	up	4325399	Q0JFY6	1:42000362-42002680	LOC4325399	protein_coding	uncharacterized LOC4325399
XLOC_009201	1:42063261-42067784	OS01G0955000	0.388255	0.947567	1.28722	0.0067	0.0365136	up	4325407	Q8RYK2	1:42063261-42067784	Os01g0955000,LOC4325407	protein_coding	non-specific phospholipase C2
XLOC_009203	1:42074192-42074866	OS01G0955100	2.44177	5.8041	1.24915	0.0077	0.0405512	up	4325408	A0A0P0VD12	1:42074192-42074866	Os01g0955100,LOC4325408	protein_coding	probable calcium-binding protein CML31
XLOC_009216	1:42122517-42123788	OS01G0956075	0.937032	3.15376	1.7509	5e-05	0.00061983	up	9271788	Q5JJU1	1:42122517-42123788	B1139B11.27,LOC9271788	protein_coding	U-box domain-containing protein 14
XLOC_009217	1:42127738-42130754	OS01G0956200	27.6861	74.7763	1.43342	5e-05	0.00061983	up	4325410	Q8RYJ1	1:42128337-42130205	B1139B11.30,LOC4325410	protein_coding	uncharacterized LOC4325410
XLOC_009245	1:42364072-42364905	OS01G0960900	0	0.605689	inf	5e-05	0.00061983	up	107277144	A0A0P0VD41	1:42364072-42364905	Os01g0960900,LOC107277144	protein_coding	protein NRT1/ PTR FAMILY 2.3-like
XLOC_009268	1:42585172-42586070	OS01G0965800	0.556092	1.46262	1.39516	0.0217	0.0877725	up	4324468	Q8LHD3	1:42585172-42586070	LOC4324468	protein_coding	uncharacterized LOC4324468
XLOC_009269	1:42587278-42590270	OS01G0965900	3.88529	27.6063	2.82891	5e-05	0.00061983	up	4324469	Q5JJV6	1:42587307-42590270	P0458E05.22,LOC4324469	protein_coding	uncharacterized LOC4324469
XLOC_009294	1:42738765-42742174	OS01G0969100	0.393624	2.0086	2.3513	5e-05	0.00061983	up	4323835	Q8S9Z2	1:42738765-42742174	LOC4323835	protein_coding	UDP-D-apiose/UDP-D-xylose synthase
XLOC_009322	1:42960464-42965825	OS01G0973150	1.88579	13.072	2.79324	5e-05	0.00061983	up	-	A0A0P0VDD7	1:42960464-42964671	Os01g0973150	protein_coding	-
XLOC_009323	1:42967035-42970202	OS01G0973200	0.863764	2.35167	1.44498	0.04255	0.141495	up	4326399	A0A0P0VDD4	1:42967465-42970167	Os01g0973200,LOC4326399	protein_coding	kinetochore protein Spc25
XLOC_009373	1:4595674-4597181	-	0.561125	5.00922	3.15819	5e-05	0.00061983	up	-	-	-	-	-	-
XLOC_009376	1:4787209-4788193	-	0.389158	1.12605	1.53285	0.02175	0.0879304	up	-	-	-	-	-	-
XLOC_009389	1:10896531-10898016	-	0.131362	0.69208	2.39739	0.0169	0.072988	up	-	-	-	-	-	-
XLOC_009415	1:18684897-18685168	-	51.3461	215.728	2.07089	5e-05	0.00061983	up	-	-	-	-	-	-
XLOC_009419	1:20211415-20211945	-	0.732726	2.013	1.458	0.0468	0.151754	up	-	-	-	-	-	-
XLOC_009428	1:21395852-21397312	-	1.30833	5.61916	2.10263	5e-05	0.00061983	up	-	-	-	-	-	-
XLOC_009433	1:23052805-23053270	-	2.30417	7.51691	1.70589	0.0032	0.0204337	up	-	-	-	-	-	-
XLOC_009455	1:33764742-33765201	-	0	2.15	inf	5e-05	0.00061983	up	-	-	-	-	-	-
XLOC_009467	1:39405458-39406840	-	0.0681226	0.501726	2.8807	0.03765	0.129729	up	-	-	-	-	-	-
XLOC_009531	10:679721-682854	OS10G0109750	0.341124	0.690824	1.01802	0.03585	0.125392	up	-	A0A0P0XRD2	10:680114-682854	Os10g0109750	protein_coding	-
XLOC_009592	10:1306622-1311127	OS10G0120300	0.399755	1.85219	2.21204	0.0001	0.00114267	up	4348001	A0A0P0XR54	10:1308447-1310945	OS10G0120300,LOC4348001	protein_coding	leucine-rich repeat receptor protein kinase EMS1
XLOC_009600	10:1405297-1408595	OS10G0122000	1.26277	5.87475	2.21793	5e-05	0.00061983	up	4348003	Q8S7R8	10:1405692-1407206	LOC4348003	protein_coding	UDP-glycosyltransferase 91C1
XLOC_009620	10:1591033-1598423	OS10G0124900	0.875473	2.65865	1.60256	0.01105	0.0532481	up	-	A0A0N7KRD5	10:1591068-1594054	Os10g0124900	protein_coding	-
XLOC_009629	10:1751429-1752897	OS10G0127900	1.52063	3.1229	1.03822	0.0403	0.136691	up	4348024	Q0IZ64	10:1743579-1752159	OS10G0127900,LOC4348024	protein_coding	F-box/LRR-repeat protein At3g58900
XLOC_009665	10:2128704-2131700	-	1.47673	3.45681	1.22703	0.00075	0.00638892	up	-	-	-	-	-	-
XLOC_009672	10:2168788-2171264	OS10G0135100	1.4825	7.33846	2.30745	5e-05	0.00061983	up	4348055	Q948D3	10:2169099-2170542	LOC4348055	protein_coding	uncharacterized LOC4348055
XLOC_009688	10:2257449-2262684	OS10G0136500	8.27908	21.761	1.3942	5e-05	0.00061983	up	4348065	Q7XH16	10:2257492-2262619	Os10g0136500,LOC4348065	protein_coding	cysteine-rich receptor-like protein kinase 4
XLOC_009744	10:2690950-2705741	EPlOSAG00000052642	0.393147	1.44576	1.87868	0.0021	0.0148106	up	-	-	10:2703871-2703961	-	ncRNA	-
XLOC_009754	10:2828778-2831303	OS10G0147200	5.36368	11.4715	1.09676	0.0071	0.0382353	up	4348105	Q0IYZ2	10:2829929-2831150	LOC4348105	protein_coding	thaumatin-like protein 1b
XLOC_010019	10:6035020-6065949	EPlOSAG00000030748	0.58918	1.44627	1.29556	0.0335	0.119091	up	-	-	10:6063605-6063713	-	ncRNA	-
XLOC_010032	10:6111498-6115273	OS10G0188400	5.54287	11.6827	1.07567	0.0001	0.00114267	up	9266286	C7J7Z0	10:6111498-6115269	LOC9266286	protein_coding	uncharacterized LOC9266286
XLOC_010192	10:8679311-8681266	OS10G0320100	0.097229	0.50672	2.38173	0.00995	0.0492069	up	4348304	Q7G602	10:8679311-8681266	LOC4348304	protein_coding	flavonoid 3'-monooxygenase
XLOC_010260	10:9784007-9784649	OS10G0337700	1.0494	6.76291	2.68808	0.00095	0.00776333	up	4348348	Q0IYC5	10:9784007-9784649	OS10G0337700,LOC4348348	protein_coding	MFP1 attachment factor 1
XLOC_010280	10:9994176-9995452	-	0.224639	0.774106	1.78492	0.03235	0.116116	up	-	-	-	-	-	-
XLOC_010382	10:11044253-11044825	OS10G0359700	3.18025	6.58196	1.04938	0.01325	0.0608793	up	-	A0A0P0XTJ0	10:11044253-11044825	Os10g0359700	protein_coding	-
XLOC_010439	10:11731475-11732720	OS10G0371100	0.0942652	0.831208	3.14041	0.0106	0.0515643	up	9270685	A0A0P0XUB4	10:11731475-11732720	OS10G0371100,LOC9270685	protein_coding	ethylene-responsive transcription factor RAP2-13
XLOC_010464	10:11980880-11986381	OS10G0376200	4.46682	9.78654	1.13155	5e-05	0.00061983	up	4348488	Q7XF95	10:11981020-11986066	OSJNBA0095C06.5,LOC4348488	protein_coding	uncharacterized LOC4348488
XLOC_010469	10:12015873-12017663	OS10G0376900	0.0860548	0.457027	2.40895	0.03225	0.115895	up	4348490	Q7XF89	10:12015873-12017663	LOC4348490	protein_coding	transcription factor bHLH96
XLOC_010493	10:12214908-12216515	OS10G0380100	0	0.925851	inf	5e-05	0.00061983	up	4348504	Q0IY16	10:12215500-12216409	OS10G0380100,LOC4348504	protein_coding	agmatine coumaroyltransferase-1
XLOC_010731	10:14589926-14603656	OS10G0416500|OS10G0416800	15.9387	62.2423	1.96536	5e-05	0.00061983	up	4348633|4348634	Q9FYR9|Q7XEL9	10:14590045-14591113|10:14602523-14603656	LOC4348633|OS10G0416800,LOC4348634	protein_coding|protein_coding	chitinase 1|chitinase 2
XLOC_010847	10:15663637-15664570	OS10G0437500	0	2.41945	inf	5e-05	0.00061983	up	4348710	Q7XE49	10:15663637-15664570	LOC4348710	protein_coding	universal stress protein YxiE
XLOC_010884	10:15928697-15936787	OS10G0442900|OS10G0442950	3.30863	7.77806	1.23318	5e-05	0.00061983	up	4348734|4348734	A0A0P0XVC2|A0A0P0XVM6	10:15928796-15929268|10:15931335-15936087	LOC4348734|Os10g0442950	protein_coding|protein_coding	ABC transporter G family member 28|ABC transporter family protein, putative, expressed [Source:UniProtKB/TrEMBL;Acc:Q337T0]
XLOC_010922	10:16349122-16430200	OS10G0450400|OS10G0450900	22.8631	112.829	2.30304	5e-05	0.00061983	up	4348765|4348767	Q7XDV5|A3C5A7	10:16408958-16415735|10:16428860-16429924	LOC4348765|Os10g0450900,LOC4348767	protein_coding|protein_coding	uncharacterized LOC4348765|glycine-rich cell wall structural protein 2
XLOC_010986	10:17018800-17021489	-	1.77076	3.90627	1.14142	0.00025	0.00254639	up	-	-	-	-	-	-
XLOC_011023	10:17312261-17316877	OS10G0468500	0.181404	1.35525	2.90128	0.0001	0.00114267	up	4348855	A0A0P0XVT6	10:17312261-17316877	LOC4348855	protein_coding	probable LRR receptor-like serine/threonine-protein kinase At4g08850
XLOC_011065	10:17739171-17744555	OS10G0476300	0.248246	0.869329	1.80814	0.0042	0.0253992	up	4348890	Q7XDE4	10:17739171-17744206	LOC4348890	protein_coding	casein kinase I
XLOC_011096	10:18000856-18005796	OS10G0479500	4.4388	14.1724	1.67484	5e-05	0.00061983	up	4348914	Q7XDB8	10:18000856-18005796	LOGL10,LOC4348914	protein_coding	probable cytokinin riboside 5'-monophosphate phosphoribohydrolase LOGL10
XLOC_011112	10:18169120-18172321	OS10G0481500	0	1.32493	inf	5e-05	0.00061983	up	4348926	Q9AV57	10:18169120-18172321	FLOT1,LOC4348926	protein_coding	flotillin-like protein 1
XLOC_011139	10:18434389-18438275	OS10G0487300	1.18983	2.66498	1.16337	0.0005	0.0045694	up	4348951	Q7XD82	10:18434389-18438275	OS10G0487300,LOC4348951	protein_coding	nijmegen breakage syndrome 1 protein
XLOC_011147	10:18504590-18506461	OS10G0488400	1.73776	10.8663	2.64457	5e-05	0.00061983	up	4348959	Q0IWT9	10:18505564-18506412	OS10G0488400,LOC4348959	protein_coding	uncharacterized LOC4348959
XLOC_011164	10:18598419-18599469	OS10G0490100	7.70568	48.5106	2.65431	5e-05	0.00061983	up	4348971	Q9FWT5	10:18598558-18599387	LOC4348971	protein_coding	ripening-related protein 3
XLOC_011166	10:18640302-18641917	OS10G0491000	33.1141	117.784	1.83062	5e-05	0.00061983	up	4348974	Q9FWU4	10:18640397-18641882	LOC4348974	protein_coding	uncharacterized LOC4348974
XLOC_011170	10:18656138-18658466	OS10G0491400	2.53289	20.0612	2.98555	5e-05	0.00061983	up	4348975	Q9FWU5	10:18656488-18657276	-	protein_coding	Os10g0491400 protein; Putative uncharacterized protein OSJNBa0051D19.26 [Source:UniProtKB/TrEMBL;Acc:Q9FWU5]
XLOC_011207	10:18976009-18979062	OS10G0497700	1.38081	4.3972	1.67107	5e-05	0.00061983	up	4349011	Q8W3E8	10:18976009-18979062	Os10g0497700,LOC4349011	protein_coding	COBRA-like protein 4
XLOC_011240	10:19213614-19215362	OS10G0503300	10.6575	69.3659	2.70236	0.0051	0.02958	up	4349050	A0A0P0XWB6	10:19214959-19215235	LOC4349050	protein_coding	benzyl alcohol O-benzoyltransferase
XLOC_011277	10:19606999-19610598	OS10G0510000	1.2613	4.18503	1.73032	5e-05	0.00061983	up	4349087	A3C6D7	10:19606999-19610598	ACT2,LOC4349087	protein_coding	actin-2
XLOC_011295	10:19810123-19812188	OS10G0513900	0.387434	3.87716	3.32298	5e-05	0.00061983	up	4349105	Q9FW80	10:19810238-19812025	LOC4349105	protein_coding	cytochrome P450 89A2
XLOC_011319	10:20011449-20012612	OS10G0517800	14.0079	38.2837	1.45049	0.0002	0.00210105	up	4349124	Q337B4	10:20011499-20011941	OS10G0517800	protein_coding	Expressed protein; Os10g0517800 protein; cDNA clone:001-112-D09, full insert sequence [Source:UniProtKB/TrEMBL;Acc:Q337B4]
XLOC_011337	10:20175634-20179154	OS10G0521400	0.626668	2.37359	1.9213	0.0005	0.0045694	up	4349144	Q9FWB6	10:20175634-20179154	LOC4349144	protein_coding	uncharacterized LOC4349144
XLOC_011338	10:20181672-20187704	OS10G0521500	0.224709	9.3886	5.38478	0.01035	0.0506652	up	4349145	Q9FWB5	10:20181672-20185391	LOC4349145	protein_coding	uncharacterized LOC4349145
XLOC_011346	10:20256997-20262794	OS10G0522500	7.86205	16.4539	1.06545	5e-05	0.00061983	up	4349151	Q336Z7	10:20257014-20262764	LOC4349151	protein_coding	protein COFACTOR ASSEMBLY OF COMPLEX C SUBUNIT B CCB2, chloroplastic
XLOC_011382	10:20488627-20489877	OS10G0527400	0.156858	0.802099	2.35432	0.0082	0.0425154	up	4349181	Q8RUJ2	10:20488627-20489877	LOC4349181	protein_coding	probable glutathione S-transferase GSTU6
XLOC_011390	10:20592508-20593601	OS10G0529400	4.36734	25.5043	2.54591	5e-05	0.00061983	up	4349193	Q945W9	10:20592565-20593601	LOC4349193	protein_coding	uncharacterized LOC4349193
XLOC_011391	10:20595069-20596048	OS10G0529500	0.149407	2.97527	4.3157	0.03245	0.116371	up	4349194	Q8S710	10:20595069-20596048	-	protein_coding	Glutathione S-transferase GSTU6, putative, expressed; Os10g0529500 protein; Putative glutathione S-transferase; cDNA, clone: J100065O13, full insert sequence [Source:UniProtKB/TrEMBL;Acc:Q8S710]
XLOC_011400	10:20645931-20647149	OS10G0531400	177.973	455.917	1.35711	5e-05	0.00061983	up	4349210	Q8L4V6	10:20645931-20646880	OSJNBA0053C23.1,LOC4349210	protein_coding	probable glutathione S-transferase GSTU6
XLOC_011429	10:20843029-20845217	OS10G0535800	0.477773	6.79829	3.83078	5e-05	0.00061983	up	4349235	Q8W2X9	10:20843118-20845183	OSJNBB0060I05.12,LOC4349235	protein_coding	uncharacterized LOC4349235
XLOC_011436	10:20885497-20892215	OS10G0536400	38.1418	154.912	2.02201	5e-05	0.00061983	up	4349238	Q109B6	10:20886407-20892109	LOC4349238	protein_coding	flavonol synthase/flavanone 3-hydroxylase
XLOC_011445	10:20956541-21014113	OS10G0537800|OS10G0538200	1.15903	49.9997	5.43093	5e-05	0.00061983	up	4349245|4349246	Q8LNN1|Q8LNM7	10:20956884-20958287|10:20971240-20972640	OSJNBA0040D23.12,LOC4349245|LOC4349246	protein_coding|protein_coding	aspartic proteinase nepenthesin-1|aspartic proteinase nepenthesin-1
XLOC_011474	10:21205700-21207611	OS10G0542900	3.20722	52.6804	4.03787	5e-05	0.00061983	up	4349267	Q7XCK6	10:21205700-21207611	CHT8,LOC4349267	protein_coding	chitinase 8
XLOC_011475	10:21219598-21221819	OS10G0543400	1.01382	2.71996	1.42378	0.0393	0.134168	up	-	A0A0P0XWU1	10:21219598-21221819	Os10g0543400	protein_coding	-
XLOC_011476	10:21224260-21228228	OS10G0543500	0.714666	29.0608	5.34566	5e-05	0.00061983	up	4349269	Q0IW03	10:21224757-21226937	LOC4349269	protein_coding	protein STRICTOSIDINE SYNTHASE-LIKE 5
XLOC_011536	10:21618211-21620599	OS10G0550900	2.09482	8.94675	2.09454	5e-05	0.00061983	up	4349318	Q336U3	10:21618211-21620554	LOC4349318	protein_coding	proline dehydrogenase 2, mitochondrial
XLOC_011543	10:21678978-21681433	OS10G0552400	1.49774	7.88545	2.3964	5e-05	0.00061983	up	4349328	Q336U1	10:21679094-21681430	LOC4349328	protein_coding	U-box domain-containing protein 36
XLOC_011562	10:21830469-21831011	OS10G0555651	0	2.25304	inf	5e-05	0.00061983	up	9269772	C7J7B4	10:21830469-21831011	-	protein_coding	Os10g0555650 protein [Source:UniProtKB/TrEMBL;Acc:C7J7B4]
XLOC_011597	10:22124277-22127759	OS10G0561300	6.48106	21.5182	1.73126	5e-05	0.00061983	up	4349384	Q9AUT4	10:22124277-22127759	OSJNBB0089A17.11,LOC4349384	protein_coding	hexose carrier protein HEX6
XLOC_011606	10:22186886-22194441	OS10G0562500	0.661011	2.12629	1.68559	0.0447	0.146641	up	4349393	Q0IVN4	10:22190539-22192740	LOC4349393	protein_coding	serine/threonine-protein kinase D6PK
XLOC_011608	10:22213048-22214423	OS10G0562900	2.05018	5.7087	1.47741	0.00015	0.00162904	up	-	-	10:22213939-22214320	-	ncRNA	-
XLOC_011636	10:22435272-22436971	OS10G0566400	0.572996	1.37512	1.26296	0.0093	0.0467405	up	4349424	Q336R1	10:22435311-22436873	OS10G0566400,LOC4349424	protein_coding	RING-H2 finger protein ATL65
XLOC_011639	10:22464312-22466617	OS10G0566900	13.4277	41.3443	1.62248	0.00735	0.0391615	up	4349428	Q7XC07	10:22464363-22466552	LOC4349428	protein_coding	uncharacterized protein At5g43822
XLOC_011654	10:22575212-22576531	OS10G0569400	124.574	538.351	2.11155	5e-05	0.00061983	up	4349448	Q7XBZ4	10:22575212-22576531	-	protein_coding	Expressed protein; Os10g0569400 protein; cDNA clone:001-103-C01, full insert sequence [Source:UniProtKB/TrEMBL;Acc:Q7XBZ4]
XLOC_011656	10:22578531-22583699	OS10G0569500|OS10G0569600	3.58535	51.9128	3.8559	5e-05	0.00061983	up	4349449|4349450	Q8S7P7|Q8S7P6	10:22578871-22579584|10:22582333-22582812	OSJNBA0095C07.19,LOC4349449|OSJNBA0095C07.20	protein_coding|protein_coding	EMI domain-containing protein 1|Os10g0569600 protein; Putative pathogen-related protein Rir1b [Source:UniProtKB/TrEMBL;Acc:Q8S7P6]
XLOC_011657	10:22587750-22592219	OS10G0569800	1.24395	6.39292	2.36155	5e-05	0.00061983	up	-	Q108X1	10:22587847-22592131	-	protein_coding	Expressed protein [Source:UniProtKB/TrEMBL;Acc:Q108X1]
XLOC_011658	10:22594954-22605366	OS10G0570001	3.85084	24.4197	2.6648	5e-05	0.00061983	up	-	A0A0P0XXG2	10:22600684-22601326	Os10g0570001	protein_coding	-
XLOC_011659	10:22607642-22608671	OS10G0570200	24.3685	535.546	4.45792	5e-05	0.00061983	up	4349452	Q7G1N7	10:22607642-22608671	-	protein_coding	Expressed protein; Os10g0570200 protein; cDNA clone:001-112-B12, full insert sequence [Source:UniProtKB/TrEMBL;Acc:Q7G1N7]
XLOC_011664	10:22650009-22654294	OS10G0571300	0.428389	1.7922	2.06474	5e-05	0.00061983	up	4349455	Q8S7N5	10:22650009-22654233	LOC4349455	protein_coding	probable serine/threonine-protein kinase At4g35230
XLOC_011665	10:22669298-22671879	OS10G0571600	0.161216	7.04949	5.45046	5e-05	0.00061983	up	4349457	Q0IVH2	10:22670628-22671819	OS10G0571600,LOC4349457	protein_coding	transcription factor JUNGBRUNNEN 1
XLOC_011679	10:22781867-22784653	OS10G0573900	4.38392	9.77605	1.15703	0.01555	0.0686839	up	4349477	Q336P7	10:22781929-22784358	LOC4349477	protein_coding	60S ribosomal export protein NMD3
XLOC_011699	10:22981492-22986327	OS10G0576900	0.24914	1.38267	2.47243	0.0034	0.0214831	up	4349494	Q336P0	10:22981680-22986191	OS10G0576900,LOC4349494	protein_coding	cinnamoyl-CoA reductase 2
XLOC_011703	10:23023502-23024961	-	0.242887	0.6513	1.42304	0.0319	0.115101	up	-	-	-	-	-	-
XLOC_011718	10:23128998-23131939	OS10G0579800	0.311819	1.05586	1.75964	0.0012	0.00942595	up	4349517	Q7XBS5	10:23128998-23131939	LOC4349517	protein_coding	protein NRT1/ PTR FAMILY 8.3
XLOC_011719	10:23139357-23144763	OS10G0579900	0.0652592	0.883829	3.75951	0.0337	0.11959	up	-	A0A0P0XY31	10:23139419-23144763	-	protein_coding	-
XLOC_011732	10:80420-82502	OS10G0100700	31.7961	87.6132	1.4623	5e-05	0.00061983	up	4347937	B7E4V8	10:81102-82243	PDX12,LOC4347937	protein_coding	probable pyridoxal 5'-phosphate synthase subunit PDX1.2
XLOC_011782	10:537595-541031	-	0.706986	1.95832	1.46987	0.00105	0.00841781	up	-	-	-	-	-	-
XLOC_011819	10:824625-826478	OS10G0112100	0.896181	10.1446	3.50078	5e-05	0.00061983	up	4347973	Q33BF6	10:824835-826309	OS10G0112100,LOC4347973	protein_coding	cell number regulator 10
XLOC_011822	10:848075-852647	OS10G0112700	3.95639	11.4723	1.5359	5e-05	0.00061983	up	4347975	Q0IZB0	10:848170-850210	LOC4347975	protein_coding	wall-associated receptor kinase 5
XLOC_011893	10:1540633-1548125	OS10G0124400	1.8492	5.53692	1.58218	5e-05	0.00061983	up	4348009	A0A0P0XR33	10:1545297-1548037	LOC4348009	protein_coding	putative disease resistance RPP13-like protein 3
XLOC_011919	10:1799345-1801669	-	0.28024	0.631068	1.17113	0.02405	0.0944097	up	-	-	-	-	-	-
XLOC_011939	10:1998837-1999759	OS10G0132300	2.69871	13.9821	2.37324	5e-05	0.00061983	up	4348043	Q33B84	10:1998837-1999759	LOC4348043	protein_coding	protein GOS9
XLOC_011965	10:2249270-2252360	OS10G0136400	3.43793	10.3675	1.59245	5e-05	0.00061983	up	4348064	A0A0P0XSB2	10:2249407-2252236	LOC4348064	protein_coding	cysteine-rich receptor-like protein kinase 10
XLOC_011968	10:2274515-2279516	EPlOSAG00000026830	0.916868	2.57043	1.48722	0.00045	0.00419843	up	-	-	10:2277074-2277180	-	ncRNA	-
XLOC_011979	10:2453934-2455722	OS10G0139700	1.01263	4.57539	2.17579	5e-05	0.00061983	up	4348078	Q7XGZ5	10:2453934-2455722	LOC4348078	protein_coding	cytochrome P450 89A2
XLOC_011998	10:2709080-2711992	OS10G0144700	2.06195	14.6164	2.8255	5e-05	0.00061983	up	4348095	A0A0P0XRF4	10:2709163-2711992	LOC4348095	protein_coding	cytochrome P450 76C2
XLOC_012007	10:2759772-2764657	EPlOSAG00000011276	0.453974	1.10873	1.28823	0.0046	0.0273447	up	-	-	10:2761140-2761210	-	ncRNA	-
XLOC_012011	10:2829208-2830058	OS10G0146901	1.88533	6.09508	1.69283	0.02155	0.0874004	up	-	A0A0P0XSG7	10:2829208-2830058	Os10g0146901	protein_coding	-
XLOC_012102	10:3891151-3892400	OS10G0160700	8.78813	22.2083	1.33747	0.00325	0.0206817	up	9272652	C7J7U7	10:3891913-3892400	-	protein_coding	Os10g0160700 protein [Source:UniProtKB/TrEMBL;Acc:C7J7U7]
XLOC_012105	10:3908098-3912557	OS10G0161400	0.147042	0.688444	2.22711	0.00035	0.00340244	up	4348157	Q7G752	10:3908198-3912557	LOC4348157	protein_coding	putative disease resistance protein RGA1
XLOC_012127	10:4050636-4055817	OS10G0162836|OS10G0162840	0.315204	0.938053	1.57338	0.01555	0.0686839	up	-|107278104	A0A0P0XRU9|A0A0N7KRH1	10:4050820-4051634|10:4053856-4055719	-|LOC107278104	protein_coding|protein_coding	-|wall-associated receptor kinase 1-like
XLOC_012229	10:5487009-5490460	OS10G0180000	4.79729	10.1964	1.08777	0.0002	0.00210105	up	4348204	A0A0N7KRI5	10:5487011-5490446	GUT1,LOC4348204	protein_coding	probable glucuronosyltransferase GUT1
XLOC_012453	10:8829826-8838148	OS10G0322300	4.7584	9.78519	1.04012	0.0124	0.0578675	up	4348312	Q339X9	10:8837124-8838148	OS10G0322300,LOC4348312	protein_coding	uncharacterized LOC4348312
XLOC_012472	10:9101503-9105073	OS10G0327000	0.296318	1.86447	2.65355	5e-05	0.00061983	up	9266033	A0A0P0XT91	10:9101768-9104973	LOC9266033	protein_coding	putative receptor-like protein kinase At4g00960
XLOC_012522	10:9776979-9781724	OS10G0337600	1.51207	3.06144	1.01769	0.0167	0.0723057	up	9271603	B7F8C6	10:9776979-9781629	LOC9271603	protein_coding	vesicle transport protein GOT1B
XLOC_012587	10:10587298-10587959	OS10G0349900	2.12898	5.37035	1.33486	0.0055	0.0313789	up	4348382	Q8LM47	10:10587298-10587959	LOC4348382	protein_coding	cortical cell-delineating protein
XLOC_012651	10:11032011-11034405	-	0.766306	2.54125	1.72955	5e-05	0.00061983	up	-	-	-	-	-	-
XLOC_012694	10:11543109-11546028	OS10G0368400	2.19556	6.38952	1.54112	0.0268	0.101966	up	4348463	Q8H8J0	10:11543109-11546028	OSJNBA0083M08.3,LOC4348463	protein_coding	AP-4 complex subunit sigma
XLOC_012815	10:13066885-13071070	OS10G0392400	23.8596	62.1949	1.38223	5e-05	0.00061983	up	4348533	Q7XEZ1	10:13069770-13070894	OS10G0392400,LOC4348533	protein_coding	protein TIFY 11d
XLOC_012827	10:13185374-13187289	OS10G0394700	12.5421	25.3256	1.01383	0.0078	0.0409615	up	-	B9G5K6	10:13186553-13187289	-	protein_coding	Putative uncharacterized protein [Source:UniProtKB/TrEMBL;Acc:B9G5K6]
XLOC_012831	10:13219950-13226081	OS10G0395000	5.10933	17.78	1.79905	5e-05	0.00061983	up	4348546	Q8L4T2	10:13219950-13226081	LOC4348546	protein_coding	serine/threonine-protein kinase At5g01020
XLOC_012841	10:13337672-13338739	-	55.0546	151.926	1.46443	5e-05	0.00061983	up	-	-	-	-	-	-
XLOC_012844	10:13349658-13350500	-	1.70868	13.1222	2.94106	5e-05	0.00061983	up	-	-	-	-	-	-
XLOC_012905	10:13927972-13932649	OS10G0406900	0.291295	1.0896	1.90325	0.0091	0.0460233	up	107276305	A0A0P0XTY6	10:13928306-13929601	Os10g0406900,LOC107276305	protein_coding	protein PHYTOCHROME KINASE SUBSTRATE 1-like
XLOC_012907	10:13939957-13941454	OS10G0407200	0.81836	16.3118	4.31704	5e-05	0.00061983	up	4348591	Q338F7	10:13940043-13941101	LOC4348591	protein_coding	uncharacterized endoplasmic reticulum membrane protein C16E8.02
XLOC_012961	10:14468888-14470042	-	1.59454	6.67541	2.06571	0.00105	0.00841781	up	-	-	-	-	-	-
XLOC_012988	10:14751991-14754323	OS10G0419400	0.170939	34.5843	7.66049	0.0035	0.0219538	up	4348646	B7ET09	10:14751991-14754323	ARD1	protein_coding	1,2-dihydroxy-3-keto-5-methylthiopentene dioxygenase 1 [Source:UniProtKB/Swiss-Prot;Acc:A1L4T4]
XLOC_012994	10:14773560-14775856	EPlOSAG00000029145|EPlOSAG00000051106	0.56015	2.00332	1.83851	0.00405	0.0246467	up	-|-	-|-	10:14773560-14773713|10:14774835-14774989	-|-	ncRNA|ncRNA	-|-
XLOC_013035	10:15218050-15223126	OS10G0427700|OS10G0427900	1.03388	2.12219	1.03749	0.0113	0.0540744	up	4348680|4348682	Q0IXK0|Q337Y4	10:15218050-15220523|10:15220656-15223120	-|OS10G0427900	protein_coding|protein_coding	Os10g0427700 protein [Source:UniProtKB/TrEMBL;Acc:Q0IXK0]|Expressed protein; Os10g0427900 protein; cDNA clone:J013027G06, full insert sequence [Source:UniProtKB/TrEMBL;Acc:Q337Y4]
XLOC_013041	10:15303901-15309302	OS10G0430200	3.89061	9.24478	1.24864	5e-05	0.00061983	up	4348690	Q337Y2	10:15303901-15309302	Os10g0430200,LOC4348690	protein_coding	probable cinnamyl alcohol dehydrogenase 3
XLOC_013103	10:15806654-15811018	OS10G0439924	0.15671	4.19773	4.74344	0.01335	0.0612104	up	4348722	Q7XE28	10:15806654-15811018	-	protein_coding	Cytochrome P450 family protein, expressed; Os10g0440000 protein; cDNA clone:J013112H19, full insert sequence [Source:UniProtKB/TrEMBL;Acc:Q7XE28]
XLOC_013158	10:16428755-16430200	OS10G0450900	13.0043	107.898	3.05261	5e-05	0.00061983	up	4348767	A3C5A7	10:16428860-16429924	Os10g0450900,LOC4348767	protein_coding	glycine-rich cell wall structural protein 2
XLOC_013193	10:16764526-16765174	OS10G0457301	1.29643	3.87958	1.58135	0.00575	0.0323836	up	-	A0A0P0XVU7	10:16764526-16765174	Os10g0457301	protein_coding	-
XLOC_013201	10:16861849-16863370	OS10G0459300	0.713045	1.7106	1.26244	0.0046	0.0273447	up	9267195	C7J7K4	10:16861849-16863370	OS10G0459300,LOC9267195	protein_coding	xyloglucan galactosyltransferase KATAMARI1 homolog
XLOC_013227	10:17117276-17120016	OS10G0464000	0.303155	4.6697	3.9452	0.0131	0.0603396	up	4348831	Q8H918	10:17117290-17119815	LOC4348831	protein_coding	hypersensitive-induced response protein 1
XLOC_013257	10:17364987-17367543	OS10G0469700	21.991	46.1608	1.06975	5e-05	0.00061983	up	4348863	Q337L7	10:17365026-17366810	LOC4348863	protein_coding	leucine-rich repeat receptor-like protein kinase TDR
XLOC_013287	10:17673168-17678156	OS10G0474800	1.13279	3.34113	1.56046	0.0022	0.0153764	up	9266405	A0A0P0XV74	10:17673233-17674321	LOC9266405	protein_coding	long-chain-alcohol oxidase FAO1
XLOC_013288	10:17682582-17689465	OS10G0475100	0.124948	0.976586	2.96642	0.0312	0.113356	up	107276167	A0A0P0XVN3	10:17682792-17689465	Os10g0475100,LOC107276167	protein_coding	long-chain-alcohol oxidase FAO1-like
XLOC_013378	10:18375410-18378167	OS10G0485800	1.23648	4.64035	1.90799	5e-05	0.00061983	up	9268956	A0A0P0XVJ5	10:18375417-18378132	OS10G0485800,LOC9268956	protein_coding	SH3 and multiple ankyrin repeat domains protein 1
XLOC_013401	10:18637489-18638521	OS10G0490900	0.209816	1.1971	2.51234	0.0031	0.0199911	up	4348973	A0A0P0XVM4	10:18637489-18638521	OS10G0490900	protein_coding	Putative secretory protein [Source:UniProtKB/TrEMBL;Acc:Q9FWU3]
XLOC_013483	10:19213151-19215609	OS10G0503250	0.477807	6.99862	3.87257	0.0296	0.109323	up	-	A0A0P0XVX4	10:19213699-19214691	Os10g0503250	protein_coding	-
XLOC_013523	10:19593725-19595029	OS10G0509800	0.572429	1.76456	1.62414	0.0264	0.100826	up	4349085	Q0IWG9	10:19594337-19595029	OS10G0509800	protein_coding	Os10g0509800 protein [Source:UniProtKB/TrEMBL;Acc:Q0IWG9]
XLOC_013537	10:19728265-19735008	OS10G0512400	1.41856	9.28817	2.71097	5e-05	0.00061983	up	4349097	Q109F2	10:19728265-19735008	LOC4349097	protein_coding	cytochrome P450 84A1
XLOC_013545	10:19778084-19785048	OS10G0513200	0.626784	2.60118	2.05313	5e-05	0.00061983	up	4349102	-	10:19778084-19778717	LOC4349102	protein_coding	aquaporin NIP3-1
XLOC_013558	10:19915844-19916952	OS10G0516400	0.195868	0.875804	2.16073	0.0057	0.032147	up	4349117	Q7XCT4	10:19915844-19916952	LOC4349117	protein_coding	protein CDI
XLOC_013560	10:19952911-19957382	OS10G0516600|OS10G0516701	0.448474	1.3273	1.5654	0.00045	0.00419843	up	4349119|4349119	A0A0N7KS29|A0A0P0XX76	10:19954746-19955464|10:19956384-19957356	LOC4349119|-	protein_coding|protein_coding	uncharacterized LOC4349119|Os10g0516600 protein [Source:UniProtKB/TrEMBL;Acc:Q0IWD6]
XLOC_013563	10:20001168-20004598	OS10G0517500	16.0867	62.3449	1.95441	5e-05	0.00061983	up	4349123	Q7XCS3	10:20001168-20004598	LOC4349123	protein_coding	methionine gamma-lyase
XLOC_013584	10:20154562-20159449	OS10G0521000	0.403208	2.56798	2.67104	5e-05	0.00061983	up	4349141	Q9FWC1	10:20154610-20159181	Os10g0521000,LOC4349141	protein_coding	probable trehalase
XLOC_013646	10:20786594-20787842	OS10G0534400	0.251764	0.788501	1.64704	0.02715	0.102908	up	4349229	Q336X5	10:20786594-20787842	LOC4349229	protein_coding	uncharacterized LOC4349229
XLOC_013647	10:20790191-20799014	OS10G0534500|OS10G0534700	21.3408	56.096	1.39428	5e-05	0.00061983	up	107275259|4349232	Q336X4|Q8LN26	10:20791019-20795489|10:20796326-20798763	LOC107275259|LOC4349232	protein_coding|protein_coding	probable receptor-like protein kinase At5g24010|uncharacterized LOC4349232
XLOC_013649	10:20812148-20813107	-	2.60845	5.31272	1.02626	0.00655	0.035891	up	-	-	-	-	-	-
XLOC_013650	10:20837419-20839440	OS10G0535600	1.74775	3.50236	1.00283	0.0075	0.0398111	up	4349234	Q336X2	10:20837435-20838911	LOC4349234	protein_coding	uncharacterized LOC4349234
XLOC_013655	10:20885497-20892229	OS10G0536450	10.4545	41.6928	1.99568	0.0024	0.0164078	up	-	A0A0P0XX73	10:20890567-20891707	Os10g0536450	protein_coding	-
XLOC_013687	10:21224260-21228228	OS10G0543500	0.406877	2.7597	2.76185	0.04205	0.140277	up	4349269	Q0IW03	10:21224757-21226937	LOC4349269	protein_coding	protein STRICTOSIDINE SYNTHASE-LIKE 5
XLOC_013711	10:21406906-21407986	OS10G0547200	0	0.637604	inf	5e-05	0.00061983	up	4349292	Q336V2	10:21406906-21407986	LOC4349292	protein_coding	protein YLS9
XLOC_013762	10:21757768-21762269	OS10G0554200	19.4428	45.2172	1.21763	5e-05	0.00061983	up	4349339	Q0IVT7	10:21757771-21762202	OS10G0554200,LOC4349339	protein_coding	protein NRT1/ PTR FAMILY 6.3
XLOC_013769	10:21830158-21831694	OS10G0555600	0	2.61478	inf	5e-05	0.00061983	up	4349347	Q7XCA7	10:21830158-21831694	EXPB6,LOC4349347	protein_coding	expansin-B6
XLOC_013771	10:21847828-21849722	OS10G0555900	0	3.95117	inf	5e-05	0.00061983	up	4349349	Q336T5	10:21847828-21849722	EXPB3,LOC4349349	protein_coding	expansin-B3
XLOC_013772	10:21861690-21868064	OS10G0556200	6.13571	18.771	1.61321	5e-05	0.00061983	up	4349351	A0A0P0XX67	10:21863032-21867667	Os10g0556200,LOC4349351	protein_coding	transcription factor UNE10
XLOC_013798	10:22062365-22065838	OS10G0560200	0.377865	1.33595	1.82192	0.00945	0.0473168	up	4349375	Q0IVQ1	10:22062365-22065838	OS10G0560200,LOC4349375	protein_coding	cell number regulator 6
XLOC_013856	10:22495972-22500052	OS10G0567600	2.34864	5.24497	1.15911	0.0064	0.0352212	up	4349435	Q7XC01	10:22497930-22499180	LOC4349435	protein_coding	protein doublesex
XLOC_013917	10:22964272-22965575	OS10G0576600	15.9779	88.0531	2.4623	5e-05	0.00061983	up	4349493	Q336P1	10:22964272-22965575	OS10G0576600,LOC4349493	protein_coding	uncharacterized LOC4349493
XLOC_013949	10:1386392-1386811	-	0	2.83589	inf	5e-05	0.00061983	up	-	-	-	-	-	-
XLOC_013979	10:8941769-8943358	-	0.168603	0.511289	1.60051	0.02915	0.108208	up	-	-	-	-	-	-
XLOC_013992	10:11802120-11802954	-	2.32496	8.76773	1.915	5e-05	0.00061983	up	-	-	-	-	-	-
XLOC_013995	10:13345482-13347545	-	0.079286	0.563623	2.82959	0.00515	0.0298126	up	-	-	-	-	-	-
XLOC_014049	11:245170-246079	OS11G0104966	0	0.520076	inf	5e-05	0.00061983	up	-	-	11:245170-246079	-	ncRNA	-
XLOC_014054	11:281316-285655	OS11G0106083	0.987142	16.8171	4.09053	5e-05	0.00061983	up	-	A0A0N7KSB0	11:281470-283525	-	protein_coding	-
XLOC_014061	11:356595-357580	OS11G0107600	0.265691	1.33809	2.33235	0.00615	0.0341102	up	4349564	Q2RBL4	11:356595-357580	LOC4349564	protein_coding	PRA1 family protein B2
XLOC_014106	11:693326-694254	OS11G0115350	0.545207	1.93618	1.82834	0.00715	0.0384273	up	9267894	Q7XJ39	11:693326-694254	LTP2-A,LOC9267894	protein_coding	non-specific lipid-transfer protein 2
XLOC_014120	11:812243-813507	OS11G0117900	0	0.507793	inf	5e-05	0.00061983	up	9269489	B9G928	11:812243-813507	LOC9269489	protein_coding	methylesterase 17
XLOC_014153	11:1175742-1179108	OS11G0125900	1.13669	11.1552	3.2948	5e-05	0.00061983	up	4349643	A0A0P0XYD2	11:1175912-1179106	OS11G0125900,LOC4349643	protein_coding	probable apyrase 3
XLOC_014154	11:1186210-1189668	OS11G0126100	0.311999	1.35858	2.12249	0.0008	0.0067457	up	4349644	Q2RB46	11:1186210-1189668	LOC4349644	protein_coding	protein DETOXIFICATION 21
XLOC_014183	11:1425890-1426608	OS11G0131100	3.63751	18.6455	2.3578	5e-05	0.00061983	up	4349677	Q0IUW5	11:1425890-1426608	OS11G0131100,LOC4349677	protein_coding	calmodulin-binding protein 25
XLOC_014289	11:2291329-2292410	OS11G0149400	0.460633	1.18147	1.3589	0.0428	0.142032	up	4349781	Q0IUL4	11:2291329-2292410	Os11g0149400,LOC4349781	protein_coding	phytosulfokines 2
XLOC_014309	11:2506929-2508583	OS11G0153500	1.1319	8.08997	2.83739	5e-05	0.00061983	up	4349807	Q53LV0	11:2506941-2508402	OS11G0153500,LOC4349807	protein_coding	protein FAF-like, chloroplastic
XLOC_014320	11:2550551-2554026	OS11G0154500	0.31077	1.35068	2.11977	0.00045	0.00419843	up	4349814	Q53QG7	11:2550551-2552963	OS11G0154500,LOC4349814	protein_coding	NAC domain-containing protein 90
XLOC_014324	11:2596717-2602785	OS11G0155500	0.404327	4.46769	3.46594	0.0182	0.0769612	up	4349818	A0A0P0XZ15	11:2598116-2602703	LOC4349818	protein_coding	cationic amino acid transporter 6, chloroplastic
XLOC_014331	11:2682654-2689331	OS11G0156600	2.74279	12.4994	2.18814	5e-05	0.00061983	up	9269077	A0A0P0XZI2	11:2683005-2684962	LOC9269077	protein_coding	putative HVA22-like protein g
XLOC_014361	11:3019562-3027395	OS11G0161700|OS11G0161800|OS11G0161900	1.45758	4.56518	1.64709	0.01815	0.0768441	up	-|9267552|-	A0A0P0XZ40|Q53PN3|A0A0P0XZN4	11:3019562-3022357|11:3023705-3025129|11:3026703-3027395	Os11g0161700|Os11g0161800,LOC9267552|Os11g0161900	protein_coding|protein_coding|protein_coding	-|uncharacterized LOC9267552|Vacuolar iron transporter homolog 4 [Source:UniProtKB/Swiss-Prot;Acc:Q53PN2]
XLOC_014367	11:3064904-3066021	OS11G0162900	3.08921	12.0472	1.96339	0.00155	0.0115502	up	4349862	Q53PN9	11:3063525-3066036	LOC4349862	protein_coding	uncharacterized LOC4349862
XLOC_014394	11:3246401-3249930	OS11G0167200	0.579186	2.01932	1.80178	0.01805	0.0765418	up	4349872	B7F8U1	11:3246521-3249930	LOC4349872	protein_coding	uncharacterized LOC4349872
XLOC_014401	11:3313994-3321507	OS11G0168600	8.7041	19.1683	1.13896	0.0019	0.0136396	up	9267729	C7J989	11:3315686-3316207	LOC9267729	protein_coding	leucine-rich repeat receptor protein kinase MSP1-like
XLOC_014418	11:3482313-3485451	OS11G0171100	0.29858	0.845777	1.50216	0.00295	0.0192141	up	107277162	Q53P80	11:3482421-3483866	LOC107277162	protein_coding	uncharacterized LOC107277162
XLOC_014434	11:3574795-3581118	EPlOSAG00000019565	1.88987	4.89395	1.37271	0.01465	0.0657572	up	-	-	11:3579936-3579993	-	ncRNA	-
XLOC_014495	11:4194286-4200661	EPlOSAG00000002864	0.265901	1.29453	2.28347	0.02685	0.102108	up	-	-	11:4195828-4195898	-	ncRNA	-
XLOC_014565	11:4923850-4925720	OS11G0198250	0.924509	3.33833	1.85237	0.00035	0.00340244	up	-	A0A0P0Y062	11:4924222-4925362	-	protein_coding	-
XLOC_014626	11:5454880-5458045	EPlOSAG00000028506	0.0988703	0.57228	2.53311	0.04445	0.14604	up	-	-	11:5456683-5456793	-	ncRNA	-
XLOC_014666	11:5808714-5809427	OS11G0211800	0	1.24312	inf	5e-05	0.00061983	up	4350059	Q2R8Y4	11:5808714-5809427	-	protein_coding	Os11g0211800 protein; cDNA clone:001-024-A10, full insert sequence [Source:UniProtKB/TrEMBL;Acc:Q2R8Y4]
XLOC_014684	11:5996508-5997392	OS11G0215100	0.853588	3.41585	2.00064	0.0006	0.00533754	up	4350075	Q2R8V6	11:5996508-5997392	LOC4350075	protein_coding	dirigent protein 19
XLOC_014721	11:6381731-6386029	OS11G0222100	0.199536	3.17838	3.99357	0.0029	0.0189499	up	-	A0A0P0Y0G1	11:6382725-6385445	-	protein_coding	-
XLOC_014743	11:6599521-6603660	OS11G0226201	7.43729	16.1527	1.11893	5e-05	0.00061983	up	9269730	A0A0N7KSN2	11:6599802-6601409	LOC9269730	protein_coding	LRR receptor-like serine/threonine-protein kinase HSL2
XLOC_014749	11:6646291-6647467	OS11G0226966	19.1631	89.598	2.22514	5e-05	0.00061983	up	-	Q2R8J5	11:6646291-6647404	-	protein_coding	Expressed protein [Source:UniProtKB/TrEMBL;Acc:Q2R8J5]
XLOC_014755	11:6692025-6698282	OS11G0227700	0.240259	1.03961	2.11338	0.00075	0.00638892	up	4350124	A0A0P0Y0I4	11:6692025-6697566	OS11G0227700,LOC4350124	protein_coding	disease resistance protein RPM1
XLOC_014766	11:6869613-6877779	OS11G0229300	0.356798	1.85216	2.37603	0.0067	0.0365136	up	4350130	A0A0P0Y0B8	11:6872016-6877424	OS11G0229300,LOC4350130	protein_coding	disease resistance protein RPM1
XLOC_014768	11:6887769-6944214	OS11G0229500	15.6708	81.2977	2.37513	5e-05	0.00061983	up	4350133	Q9ZQT3	11:6888365-6896307	LOC4350133	protein_coding	disease resistance protein RPM1
XLOC_014943	11:8826309-8829221	OS11G0261900	0.648525	4.48769	2.79074	5e-05	0.00061983	up	4350234	Q53KP2	11:8826309-8827815	LOC4350234	protein_coding	uncharacterized protein At1g18480
XLOC_014954	11:8989696-8994774	OS11G0264500	1.2372	3.04674	1.30019	0.00135	0.0103643	up	4350239	A0A0P0Y1J7	11:8990256-8994514	LOC4350239	protein_coding	uncharacterized LOC4350239
XLOC_014966	11:9108473-9112818	OS11G0265900	1.92381	3.86838	1.00776	0.0001	0.00114267	up	4350249	A0A0P0Y194	11:9108473-9112746	OS11G0265900,LOC4350249	protein_coding	putative disease resistance RPP13-like protein 3
XLOC_015011	11:9663048-9668293	EPlOSAG00000021501	0.280373	1.14621	2.03146	5e-05	0.00061983	up	-	-	11:9664785-9664831	-	ncRNA	-
XLOC_015017	11:9748241-9752009	OS11G0275000	1.06753	5.23211	2.29312	5e-05	0.00061983	up	4350269	A0A0P0Y160	11:9748379-9751957	LOC4350269	protein_coding	endo-1,3;1,4-beta-D-glucanase
XLOC_015066	11:10479448-10482018	-	0.241167	0.493231	1.03223	0.0493	0.157112	up	-	-	-	-	-	-
XLOC_015143	11:11370892-11376657	OS11G0302800	0.412159	1.23838	1.58718	0.00125	0.00974248	up	4350330	Q0IT67	11:11373318-11376619	LOC4350330	protein_coding	uncharacterized LOC4350330
XLOC_015482	11:13668526-13669487	OS11G0427800	0	0.517274	inf	5e-05	0.00061983	up	4350386	Q53MW2	11:13668526-13669487	OS11G0427800,LOC4350386	protein_coding	non-specific lipid-transfer protein 1-like
XLOC_015537	11:14267738-14268964	OS11G0437600	0	0.645672	inf	5e-05	0.00061983	up	9271655	Q2R5G9	11:14267738-14268964	LOC9271655	protein_coding	uncharacterized LOC9271655
XLOC_015678	11:16163244-16164242	OS11G0470600	6.35203	14.1356	1.15404	0.0001	0.00114267	up	-	A0A0P0Y2B7	11:16163244-16164242	OS11G0470600	protein_coding	-
XLOC_015773	11:17289907-17294699	OS11G0490200	0.0135042	1.65262	6.9352	0.0291	0.108072	up	4350541	A0A0P0Y2E2	11:17290977-17294288	LOC4350541	protein_coding	probable LRR receptor-like serine/threonine-protein kinase At3g47570
XLOC_015826	11:17910917-17912023	OS11G0502700	2.45709	14.7527	2.58596	5e-05	0.00061983	up	4350562	A0A0P0Y3D1	11:17911046-17912013	OS11G0502700,LOC4350562	protein_coding	uncharacterized LOC4350562
XLOC_016003	11:19858594-19870853	OS11G0541600	0.436006	1.00066	1.19853	0.017	0.0732886	up	4350669	A0A0P0Y3J8	11:19858668-19870853	OS11G0541600,LOC4350669	protein_coding	UPF0481 protein At3g47200
XLOC_016032	11:20239266-20263302	OS11G0548600	0.802549	3.56015	2.14928	5e-05	0.00061983	up	-	B9GB49	11:20239369-20240115	-	protein_coding	Putative uncharacterized protein [Source:UniProtKB/TrEMBL;Acc:B9GB49]
XLOC_016034	11:20264130-20276061	OS11G0549300	0.0756052	0.675213	3.15878	5e-05	0.00061983	up	107276502	A0A0N7KT20	11:20270483-20275892	LOC107276502	protein_coding	putative receptor-like protein kinase At4g00960
XLOC_016036	11:20290982-20314326	EPlOSAG00000026213|EPlOSAG00000028674|EPlOSAG00000049239	0.545965	4.68865	3.10229	5e-05	0.00061983	up	-|-|-	-|-|-	11:20303995-20304069|11:20313715-20313840|11:20293284-20293350	-|-|-	ncRNA|ncRNA|ncRNA	-|-|-
XLOC_016089	11:20770062-20773259	OS11G0558900	1.26622	3.07068	1.27803	5e-05	0.00061983	up	4350731	Q2R2L0	11:20770062-20773259	LOC4350731	protein_coding	receptor-like protein 12
XLOC_016123	11:21079173-21082347	OS11G0565920	0.812281	2.4009	1.56352	5e-05	0.00061983	up	9272461	A0A0P0Y3K7	11:21079173-21082347	LOC9272461	protein_coding	probable LRR receptor-like serine/threonine-protein kinase At4g36180
XLOC_016130	11:21156776-21159062	OS11G0567800	0.605159	3.74755	2.63056	5e-05	0.00061983	up	9266337	C7J946	11:21156776-21159062	OS11G0567800,LOC9266337	protein_coding	probable LRR receptor-like serine/threonine-protein kinase IRK
XLOC_016146	11:21297237-21301726	OS11G0570000	1.06454	2.40628	1.17658	0.0003	0.0029949	up	4350751	Q2R2D3	11:21297839-21301397	OS11G0570000,LOC4350751	protein_coding	putative receptor-like protein kinase At3g47110
XLOC_016199	11:21871717-21877838	OS11G0579200|OS11G0579400	1.89157	4.61297	1.28611	0.00485	0.0284865	up	4350779|4350779	C7J983|A0A0P0Y3U7	11:21872063-21873054|11:21874468-21877085	LOC4350779|-	protein_coding|protein_coding	uncharacterized LOC4350779|Os11g0579400 protein [Source:UniProtKB/TrEMBL;Acc:Q0IS06]
XLOC_016235	11:22301763-22303659	OS11G0588100	0.182454	0.500588	1.45609	0.042	0.140169	up	107276970	A0A0P0Y3Z0	11:22301763-22303659	Os11g0588100,LOC107276970	protein_coding	WAT1-related protein At5g47470-like
XLOC_016240	11:22336715-22356662	EPlOSAG00000024478	0.536281	1.49911	1.48305	5e-05	0.00061983	up	-	-	11:22337252-22337333	-	ncRNA	-
XLOC_016259	11:22491449-22492760	OS11G0591550	0.159225	1.15017	2.85271	0.0044	0.0264099	up	4350819	A0A0P0Y412	11:22491486-22492163	LOC4350819	protein_coding	DJ-1 protein homolog E
XLOC_016264	11:22501976-22507417	OS11G0592000|OS11G0592100	9.00144	98.2778	3.44864	5e-05	0.00061983	up	4350821|4350822	Q2R1V2|Q2R1V1	11:22502008-22502923|11:22505993-22507412	OS11G0592000,LOC4350821|LOC4350822	protein_coding|protein_coding	barwin|barwin
XLOC_016265	11:22510803-22512391	OS11G0592200	0.500466	7.95058	3.98971	0.0005	0.0045694	up	4350823	Q941F5	11:22511506-22512374	LOC4350823	protein_coding	barwin
XLOC_016327	11:23062945-23064592	OS11G0600600	0.571443	5.20681	3.18772	5e-05	0.00061983	up	9271498	A0A0P0Y4D9	11:23063476-23064575	LOC9271498	protein_coding	uncharacterized LOC9271498
XLOC_016366	11:23488605-23496016	OS11G0608300	0.392522	2.37243	2.59552	5e-05	0.00061983	up	9271404	B7FA48	11:23488663-23496012	LOC9271404	protein_coding	putative receptor-like protein kinase At4g00960
XLOC_016438	11:24338969-24340540	-	2.29188	6.26723	1.4513	0.00185	0.0133482	up	-	-	-	-	-	-
XLOC_016444	11:24439449-24440581	-	0	1.84845	inf	5e-05	0.00061983	up	-	-	-	-	-	-
XLOC_016500	11:24929100-24930542	-	0	0.498444	inf	5e-05	0.00061983	up	-	-	-	-	-	-
XLOC_016516	11:25021621-25043002	OS11G0635300|OS11G0635500	3.40749	15.7612	2.20959	5e-05	0.00061983	up	107275783|4350979	A0A0P0Y4U3|Q2R0R2	11:25021621-25023695|11:25040876-25042999	LOC107275783|LOC4350979	protein_coding|protein_coding	cytochrome P450 71D10-like|cytochrome P450 71D10
XLOC_016522	11:25134227-25137515	OS11G0636600	39.8898	84.1789	1.07744	5e-05	0.00061983	up	-	A0A0P0Y4P7	11:25134253-25137270	Os11g0636600	protein_coding	-
XLOC_016558	11:25423701-25426045	OS11G0641500	0	0.526394	inf	5e-05	0.00061983	up	4351005	Q2R0L2	11:25423701-25426045	Os11g0641500,LOC4351005	protein_coding	laccase-19
XLOC_016624	11:26258626-26262305	OS11G0655700	0.356935	0.971141	1.44402	0.00075	0.00638892	up	107276632	Q2R078	11:26259796-26261416	Os11g0655700,LOC107276632	protein_coding	disease resistance protein RPM1-like
XLOC_016666	11:26577170-26582194	OS11G0661900	5.81143	20.8786	1.84506	5e-05	0.00061983	up	4351069	Q0IR89	11:26579230-26580721	OS11G0661900	protein_coding	Os11g0661900 protein [Source:UniProtKB/TrEMBL;Acc:Q0IR89]
XLOC_016675	11:26723397-26726389	-	2.00282	5.62616	1.49012	0.00015	0.00162904	up	-	-	-	-	-	-
XLOC_016698	11:26916292-26919872	OS11G0667000	0.106198	0.459161	2.11224	0.00495	0.0289048	up	107277664	Q2QZX6	11:26916494-26918387	Os11g0667000,LOC107277664	protein_coding	serine/threonine-protein kinase CDG1-like
XLOC_016706	11:27015188-27021422	OS11G0669100	4.84628	13.6255	1.49136	5e-05	0.00061983	up	4351085	Q2QZV8	11:27015358-27021340	OS11G0669100,LOC4351085	protein_coding	calmodulin-binding protein 60 B
XLOC_016708	11:27029522-27034418	EPlOSAG00000044944	0.194526	2.50867	3.68889	5e-05	0.00061983	up	-	-	11:27034288-27034543	-	ncRNA	-
XLOC_016712	11:27077916-27088334	OS11G0670100	0.229449	0.70553	1.62053	0.00055	0.00494754	up	4351086	A0A0P0Y563	11:27077916-27080652	OS11G0670100,LOC4351086	protein_coding	cysteine-rich receptor-like protein kinase 21
XLOC_016717	11:27149218-27153390	OS11G0671950|OS11G0672200	0.884403	2.1159	1.25849	0.0101	0.0496937	up	4351094|4351094	A0A0P0Y569|Q0IR70	11:27149392-27150408|11:27152574-27153181	LOC4351094|-	protein_coding|protein_coding	putative receptor-like protein kinase At4g00960|Os11g0672200 protein [Source:UniProtKB/TrEMBL;Acc:Q0IR70]
XLOC_016783	11:27793778-27798511	OS11G0686500	2.60405	5.48311	1.07424	0.01205	0.0566178	up	4351143	Q2QZH9	11:27793778-27797821	LOC4351143	protein_coding	disease resistance protein RPP13
XLOC_016789	11:27841483-27846793	OS11G0687200	0	0.962324	inf	5e-05	0.00061983	up	4351147	B7F036	11:27841513-27846793	OS11G0687200,LOC4351147	protein_coding	uncharacterized LOC4351147
XLOC_016798	11:28022212-28025957	EPlOSAG00000010118	0.491742	2.08247	2.08232	5e-05	0.00061983	up	-	-	11:28023854-28023935	-	ncRNA	-
XLOC_016801	11:28058324-28064596	OS11G0690066	1.69151	6.82613	2.01276	5e-05	0.00061983	up	107275666	A0A0P0Y5F3	11:28058331-28063814	Os11g0690066,LOC107275666	protein_coding	wall-associated receptor kinase 4-like
XLOC_016802	11:28075369-28080252	OS11G0690332	101.919	265.236	1.37986	5e-05	0.00061983	up	107276842	A0A0P0Y5J6	11:28075457-28076938	LOC107276842	protein_coding	wall-associated receptor kinase 3-like
XLOC_016811	11:28142107-28148535	OS11G0691280	0.340436	2.97773	3.12876	5e-05	0.00061983	up	107275746	A0A0P0Y5G2	11:28142192-28148337	Os11g0691280,LOC107275746	protein_coding	wall-associated receptor kinase 5-like
XLOC_016813	11:28174747-28180377	OS11G0691400|OS11G0691500	64.8353	232.288	1.84106	5e-05	0.00061983	up	4351158|-	A0A0P0Y5K6|A0A0P0Y5S0	11:28174981-28175691|11:28179078-28179995	Os11g0691400,LOC4351158|-	protein_coding|protein_coding	wall-associated receptor kinase 1|-
XLOC_016818	11:28228657-28232532	-	0.0884178	1.15302	3.70494	0.04115	0.138463	up	-	-	-	-	-	-
XLOC_016833	11:28399407-28405375	EPlOSAG00000018261	0.270062	0.71489	1.40443	0.00025	0.00254639	up	-	-	11:28399653-28399707	-	ncRNA	-
XLOC_016835	11:28428441-28431158	-	0.506624	2.09734	2.04958	5e-05	0.00061983	up	-	-	-	-	-	-
XLOC_016847	11:28560430-28575517	OS11G0697600	4.125	15.0433	1.86666	5e-05	0.00061983	up	-	A0A0P0Y5K3	11:28560432-28561333	Os11g0697600	protein_coding	-
XLOC_016850	11:28604657-28620080	OS11G0699532	8.88318	41.9729	2.24031	5e-05	0.00061983	up	-	A0A0P0Y5M8	11:28604659-28605559	-	protein_coding	-
XLOC_016851	11:28620296-28622719	-	0.121088	0.531281	2.13342	0.0039	0.0239211	up	-	-	-	-	-	-
XLOC_016863	11:28739616-28740634	OS11G0701500	0.260427	17.9833	6.10963	5e-05	0.00061983	up	4351191	Q53NL2	11:28739616-28740634	LOC4351191	protein_coding	xylanase inhibitor protein 2-like
XLOC_016866	11:28748024-28749184	OS11G0701600	0.871015	4.29806	2.30291	5e-05	0.00061983	up	4351192	A0A0N7KTE2	11:28748102-28748484	LOC4351192	protein_coding	xylanase inhibitor protein 2-like
XLOC_016879	11:28793030-28794834	OS11G0703600	1.62821	3.34674	1.03947	0.00135	0.0103643	up	4351207	Q53NN2	11:28793142-28794834	OS11G0703600,LOC4351207	protein_coding	uncharacterized LOC4351207
XLOC_016887	11:28809410-28811547	OS11G0704000	0.965674	3.84127	1.99198	0.0003	0.0029949	up	4351209	Q53NN8	11:28809410-28811547	LOC4351209	protein_coding	selenoprotein H
XLOC_016910	11:14301-16022	OS11G0100600	4.06345	22.5401	2.47172	5e-05	0.00061983	up	4349527	Q2QYZ9	11:14301-15796	LOC4349527	protein_coding	caffeoylshikimate esterase
XLOC_016938	11:281426-284282	OS11G0106100	2.24466	22.4489	3.32208	5e-05	0.00061983	up	4349554	A0A0P0XY89	11:281458-283380	LOC4349554	protein_coding	probable transcription factor RL9
XLOC_016960	11:451635-453816	OS11G0109700	0.194573	0.631154	1.69768	0.0029	0.0189499	up	4349573	Q2RBJ0	11:451635-453816	OS11G0109700,LOC4349573	protein_coding	uncharacterized LOC4349573
XLOC_016968	11:537008-538198	OS11G0111200	0.0867403	0.603221	2.79791	0.02725	0.103157	up	4349579	A0A0P0XYA4	11:537008-538198	OS11G0111200,LOC4349579	protein_coding	wiskott-Aldrich syndrome protein family member 2
XLOC_016969	11:539354-545585	-	0.382901	1.40686	1.87743	0.00015	0.00162904	up	-	-	-	-	-	-
XLOC_016972	11:563194-564433	OS11G0112000	46.0155	134.037	1.54244	5e-05	0.00061983	up	9269768	A0A0P0XZ12	11:563239-563851	LOC9269768	protein_coding	uncharacterized LOC9269768
XLOC_016992	11:729339-732755	OS11G0116300	0.588236	9.22984	3.97184	5e-05	0.00061983	up	4349607	Q2RBC7	11:729514-732755	LOC4349607	protein_coding	probable chalcone--flavonone isomerase 3
XLOC_016997	11:782299-783554	OS11G0117400	0.571709	1.48855	1.38055	0.03365	0.119501	up	4349611	A0A0P0XYP5	11:782471-783485	OS11G0117400,LOC4349611	protein_coding	probable WRKY transcription factor 67
XLOC_016998	11:785860-789246	OS11G0117500	2.29588e-06	0.529201	17.8144	0.00955	0.047748	up	9270031	Q2RBB8	11:787544-789030	LOC9270031	protein_coding	probable WRKY transcription factor 54
XLOC_016999	11:793052-795859	OS11G0117600	1.00307	12.797	3.67331	0.04775	0.153758	up	4349612	A0A0P0XYH5	11:794803-795540	-	protein_coding	Os11g0117600 protein; WRKY DNA binding domain containing protein, expressed [Source:UniProtKB/TrEMBL;Acc:Q2RBB7]
XLOC_017014	11:896134-897260	OS11G0120300	1.97748	5.12884	1.37497	0.00035	0.00340244	up	4349629	Q2RB95	11:896134-897260	OS11G0120300,LOC4349629	protein_coding	protein LURP-one-related 8
XLOC_017054	11:1335172-1345117	OS11G0129000	0.0839712	0.459886	2.45331	0.0191	0.0798146	up	4349662	A0A0P0XYA6	11:1341435-1344785	OS11G0129000,LOC4349662	protein_coding	protein DETOXIFICATION 21
XLOC_017066	11:1397072-1398541	OS11G0130400	0.490011	4.54811	3.21438	5e-05	0.00061983	up	4349673	Q2RB10	11:1397105-1398352	OS11G0130400,LOC4349673	protein_coding	uncharacterized LOC4349673
XLOC_017115	11:1798595-1800361	OS11G0138600	0.525145	1.41286	1.42784	0.01195	0.0563237	up	4349723	A0A0P0XYX7	11:1798930-1800298	OS11G0138600,LOC4349723	protein_coding	phosphoglycerate mutase-like protein 4
XLOC_017136	11:1942620-1944140	OS11G0141700	0	1.21113	inf	5e-05	0.00061983	up	107276448	A0A0P0XYX6	11:1942620-1944140	Os11g0141700,LOC107276448	protein_coding	scarecrow-like protein 3
XLOC_017157	11:2148786-2151562	OS11G0147150	0.546938	2.19666	2.00586	0.0038	0.023445	up	-	A0A0N7KSF5	11:2148786-2151562	-	protein_coding	-
XLOC_017180	11:2367762-2372237	OS11G0151002	0.619615	1.49424	1.26996	0.00505	0.0293607	up	-	A0A0P0XZ54	11:2367903-2372136	-	protein_coding	Putative uncharacterized protein [Source:UniProtKB/TrEMBL;Acc:A3C8P2]
XLOC_017187	11:2390496-2392366	OS11G0151400	0.74479	2.09909	1.49486	0.00085	0.00709776	up	4349792	Q53PZ7	11:2390496-2392366	LOC4349792	protein_coding	cytochrome P450 94C1
XLOC_017235	11:2738439-2739463	OS11G0157200	43.4773	93.4649	1.10416	0.036	0.125697	up	4349828	Q53NC9	11:2738439-2739463	LOC4349828	protein_coding	protein YLS9
XLOC_017238	11:2759760-2765240	OS11G0157400	0.580548	1.63654	1.49516	0.00015	0.00162904	up	4349830	Q2RAC2	11:2759765-2764949	OS11G0157400,LOC4349830	protein_coding	exocyst complex component EXO70A1
XLOC_017276	11:3152475-3154921	OS11G0164900	3.09742	9.80114	1.66188	0.0001	0.00114267	up	-	A0A0P0XZ32	11:3152475-3154921	-	protein_coding	-
XLOC_017285	11:3233651-3236880	OS11G0166800	5.27303	11.6707	1.14618	0.0006	0.00533754	up	4349871	Q0IUD4	11:3233723-3236100	OS11G0166800,LOC4349871	protein_coding	probable mediator of RNA polymerase II transcription subunit 26c
XLOC_017334	11:3758726-3760657	OS11G0175700	0.22941	1.77543	2.95217	0.00015	0.00162904	up	4349919	A0A0P0XZQ5	11:3758793-3760416	Os11g0175700,LOC4349919	protein_coding	transcription factor PCF3
XLOC_017344	11:3853530-3857514	OS11G0177400	6.33281	13.5956	1.10222	5e-05	0.00061983	up	4349927	A0A0P0XZV4	11:3853571-3856790	LOC4349927	protein_coding	ABC transporter G family member 25
XLOC_017354	11:3916702-3917779	OS11G0178800	3.27005	10.5976	1.69635	5e-05	0.00061983	up	4349929	Q53NP8	11:3916880-3917635	LOC4349929	protein_coding	dirigent protein 22
XLOC_017503	11:5363189-5364957	OS11G0206400	0.234072	0.625944	1.41908	0.0275	0.103761	up	9267605	Q53LJ1	11:5363189-5364957	LOC9267605	protein_coding	uncharacterized LOC9267605
XLOC_017544	11:5702529-5716291	OS11G0210300	16.4565	182.326	3.46979	5e-05	0.00061983	up	4350053	B6F2C1	11:5712671-5716288	Os11g0210300,LOC4350053	protein_coding	alcohol dehydrogenase 1
XLOC_017553	11:5745005-5748092	OS11G0210500	0.48643	168.289	8.4345	5e-05	0.00061983	up	4350054	Q0ITW7	11:5745005-5748092	Os11g0210500,LOC4350054	protein_coding	alcohol dehydrogenase 2
XLOC_017563	11:5814392-5815708	EPlOSAG00000018962	1.66519	4.21824	1.34095	0.00105	0.00841781	up	-	-	11:5814521-5814601	-	ncRNA	-
XLOC_017606	11:6106896-6108260	-	37.9129	115.559	1.60788	5e-05	0.00061983	up	-	-	-	-	-	-
XLOC_017668	11:6631608-6642710	OS11G0226800|OS11G0226933	44.6066	89.9732	1.01224	5e-05	0.00061983	up	-|9267892	A0A0P0Y091|C7J895	11:6631719-6636377|11:6638306-6640336	OS11G0226800|OS11G0226933,LOC9267892	protein_coding|protein_coding	-|disease resistance protein RPM1
XLOC_017671	11:6685618-6691814	OS11G0227300	0.254204	0.873806	1.78133	0.0264	0.100826	up	4350122	Q0ITQ6	11:6685665-6687640	LOC4350122	protein_coding	uncharacterized LOC4350122
XLOC_017680	11:6827133-6845232	OS11G0228201	0.791738	2.72154	1.78133	0.00445	0.0266436	up	-	A0A0P0Y0X3	11:6827133-6840671	-	protein_coding	-
XLOC_017709	11:7193199-7198542	OS11G0235200	0.445056	0.971442	1.12614	0.02995	0.110193	up	4350145	Q53JI5	11:7193230-7198486	LOC4350145	protein_coding	protein NRT1/ PTR FAMILY 4.4
XLOC_017719	11:7327021-7327544	OS11G0236932	0.411607	13.4016	5.025	0.00325	0.0206817	up	-	A0A0P0Y1F3	11:7327021-7327544	Os11g0236932	protein_coding	-
XLOC_017720	11:7331985-7332623	OS11G0237300	0.445804	5.03504	3.49752	0.00125	0.00974248	up	-	A0A0P0Y136	11:7331985-7332623	Os11g0237300	protein_coding	-
XLOC_017730	11:7437775-7439149	OS11G0239500	5.49972	11.5448	1.06982	5e-05	0.00061983	up	9267725	Q53KT2	11:7437775-7439149	LOC9267725	protein_coding	probable carboxylesterase 18
XLOC_017802	11:7938285-7939763	OS11G0247000	8.37059	18.6353	1.15464	5e-05	0.00061983	up	4350195	A0A0P0Y0Z1	11:7938433-7939656	OS11G0247000	protein_coding	Expressed protein; Os11g0247000 protein; cDNA clone:001-021-F08, full insert sequence; cDNA clone:006-308-H01, full insert sequence [Source:UniProtKB/TrEMBL;Acc:Q53M57]
XLOC_017917	11:9134746-9138047	EPlOSAG00000046504	0.17463	0.581247	1.73485	0.0017	0.0124448	up	-	-	11:9137700-9137868	-	ncRNA	-
XLOC_018018	11:10553487-10567598	EPlOSAG00000001068	1.11706	4.41812	1.98372	5e-05	0.00061983	up	-	-	11:10561141-10561250	-	ncRNA	-
XLOC_018120	11:12226617-12227793	OS11G0323860	80.1273	237.402	1.56696	5e-05	0.00061983	up	107275286	B9GCL3	11:12226617-12227793	LOC107275286	protein_coding	uncharacterized LOC107275286
XLOC_018133	11:12469816-12471659	-	1.67306	4.29996	1.36183	5e-05	0.00061983	up	-	-	-	-	-	-
XLOC_018137	11:12510081-12511399	OS11G0412484	80.5193	236.699	1.55564	5e-05	0.00061983	up	-	B9GCL3	11:12510081-12511257	-	protein_coding	Putative uncharacterized protein [Source:UniProtKB/TrEMBL;Acc:B9GCL3]
XLOC_018426	11:16435035-16449241	OS11G0474800|OS11G0474900|OS11G0475000	0.708536	9.53952	3.751	5e-05	0.00061983	up	4350502|-|4350503	A0A0P0Y285|A0A0P0Y2B2|Q0ISR4	11:16435035-16440299|11:16441481-16442206|11:16445073-16449180	Os11g0474800,LOC4350502|-|-	protein_coding|protein_coding|protein_coding	stemar-13-ene synthase|-|Os11g0475000 protein [Source:UniProtKB/TrEMBL;Acc:Q0ISR4]
XLOC_018428	11:16454243-16462202	OS11G0475200	2.88888	13.6727	2.24272	5e-05	0.00061983	up	-	-	11:16457145-16462189	-	ncRNA	-
XLOC_018454	11:16828238-16837059	EPlOSAG00000037099	0.978629	2.41829	1.30515	0.0236	0.0931744	up	-	-	11:16831509-16831593	-	ncRNA	-
XLOC_018469	11:16985402-16987473	OS11G0482901	0.578511	6.91301	3.5789	5e-05	0.00061983	up	-	A0A0N7KSX7	11:16985402-16987473	-	protein_coding	-
XLOC_018479	11:17079995-17081586	OS11G0484700	1.36641	3.64024	1.41364	0.0295	0.109054	up	107277424	A0A0P0Y2N4	11:17081029-17081391	Os11g0484700,LOC107277424	protein_coding	uncharacterized LOC107277424
XLOC_018495	11:17234509-17237925	OS11G0489250	0.398761	2.01035	2.33385	0.00065	0.00569199	up	4350534	Q2R447	11:17234743-17237925	LOC4350534	protein_coding	cytochrome P450 78A5
XLOC_018588	11:18426008-18432555	OS11G0514400|OS11G0514500	2.20571	29.6258	3.74754	5e-05	0.00061983	up	4350583|4350584	A0A0P0Y2U8|Q2R3L3	11:18426136-18428231|11:18430464-18432555	OS11G0514400,LOC4350583|LOC4350584	protein_coding|protein_coding	somatic embryogenesis receptor kinase 1|somatic embryogenesis receptor kinase 1
XLOC_018589	11:18435666-18438181	-	0.0961728	0.536121	2.47886	0.00425	0.0256629	up	-	-	-	-	-	-
XLOC_018797	11:20525541-20530015	OS11G0552000	0.166099	0.55015	1.72778	0.00935	0.0469135	up	4350712	A0A0P0Y3J9	11:20525553-20530015	OS11G0552000,LOC4350712	protein_coding	probable aminotransferase TAT2
XLOC_018890	11:21460907-21464524	OS11G0572200	0.532129	1.09737	1.0442	0.01905	0.0796609	up	4350755	Q2R2B3	11:21462382-21464486	LOC4350755	protein_coding	exocyst complex component EXO70B1
XLOC_018915	11:21676612-21680480	EPlOSAG00000019864	0.840789	1.98492	1.23927	0.03355	0.119216	up	-	-	11:21677746-21677812	-	ncRNA	-
XLOC_018944	11:21986651-21990442	OS11G0582000	1.87919	5.05322	1.42709	0.0016	0.0118532	up	107276261	A0A0P0Y3U9	11:21986828-21990286	Os11g0582000,LOC107276261	protein_coding	neurogenic locus notch homolog protein 1-like
XLOC_018972	11:22272827-22282512	OS11G0587600	0.154971	6.6075	5.41403	5e-05	0.00061983	up	4350807	A0A0P0Y3Y5	11:22272841-22282403	LOC4350807	protein_coding	ABC transporter G family member 48
XLOC_019150	11:24138039-24142878	EPlOSAG00000003986	0.167023	0.607345	1.86247	0.0193	0.0805108	up	-	-	11:24139214-24139369	-	ncRNA	-
XLOC_019151	11:24143042-24155068	EPlOSAG00000000089	3.3221	11.7439	1.82174	5e-05	0.00061983	up	-	-	11:24147481-24147540	-	ncRNA	-
XLOC_019183	11:24532529-24537570	OS11G0625900	6.45294	13.0338	1.01423	5e-05	0.00061983	up	4350958	Q2R0Y6	11:24533715-24537481	OS11G0625900,LOC4350958	protein_coding	probable LRR receptor-like serine/threonine-protein kinase At3g47570
XLOC_019192	11:24602840-24604634	-	14.7462	44.6786	1.59925	5e-05	0.00061983	up	-	-	-	-	-	-
XLOC_019224	11:24892431-24894000	-	2.73744	7.35325	1.42556	5e-05	0.00061983	up	-	-	-	-	-	-
XLOC_019235	11:24989149-25009367	OS11G0635000	0.310395	1.49775	2.27062	0.02775	0.104312	up	4350978	Q2R0R6	11:25004867-25009215	LOC4350978	protein_coding	uncharacterized LOC4350978
XLOC_019319	11:25877770-25882187	OS11G0649300	3.84462	9.01935	1.23018	5e-05	0.00061983	up	4351031	Q2R0D5	11:25877770-25882187	OS11G0649300,LOC4351031	protein_coding	uncharacterized LOC4351031
XLOC_019325	11:25895844-25897250	OS11G0649700	40.0721	103.019	1.36224	5e-05	0.00061983	up	4351034	Q2R0D1	11:25895922-25897219	Os11g0649700,LOC4351034	protein_coding	CASP-like protein 1U2
XLOC_019354	11:26140051-26144230	OS11G0654000	0.148756	0.613727	2.04465	0.0306	0.111816	up	4351039	Q0IRB9	11:26140051-26144230	-	protein_coding	Os11g0654000 protein [Source:UniProtKB/TrEMBL;Acc:Q0IRB9]
XLOC_019377	11:26419881-26423966	OS11G0658800	0.981554	1.98593	1.01667	0.0042	0.0253992	up	4351055	Q2R052	11:26420114-26423933	LOC4351055	protein_coding	probable polygalacturonase
XLOC_019390	11:26517361-26518059	OS11G0660700	0.144828	1.28804	3.15276	0.02375	0.0935826	up	-	A0A0P0Y5C1	11:26517361-26518059	OS11G0660700	protein_coding	-
XLOC_019398	11:26577121-26582312	OS11G0661800	11.8256	24.1978	1.03296	5e-05	0.00061983	up	4351068	Q2R027	11:26577121-26582071	LOC4351068	protein_coding	uncharacterized LOC4351068
XLOC_019409	11:26773046-26775249	OS11G0664400	1.63891	5.58015	1.76757	0.00035	0.00340244	up	107277318	Q2QZZ6	11:26774246-26775075	LOC107277318	protein_coding	uncharacterized LOC107277318
XLOC_019411	11:26831379-26832977	OS11G0665600	12.6066	35.6796	1.50092	5e-05	0.00061983	up	4351076	Q2QZY8	11:26831964-26832713	LOC4351076	protein_coding	uncharacterized LOC4351076
XLOC_019418	11:26878083-26880047	OS11G0666200	0.16495	4.86437	4.88215	5e-05	0.00061983	up	4351079	Q2QZY3	11:26878083-26880047	LOC4351079	protein_coding	putative serine/threonine-protein kinase-like protein CCR3
XLOC_019430	11:26979895-26986570	OS11G0668650	4.57411	14.1838	1.63268	5e-05	0.00061983	up	4351084	Q0IR76	11:26984222-26986477	-	protein_coding	Os11g0668600 protein [Source:UniProtKB/TrEMBL;Acc:Q0IR76]
XLOC_019450	11:27259694-27268315	EPlOSAG00000039387	22.3016	54.871	1.2989	0.0002	0.00210105	up	-	-	11:27263424-27263507	-	ncRNA	-
XLOC_019516	11:27978269-27991320	OS11G0688832|OS11G0689000	0.96749	2.25391	1.22011	0.01265	0.0587271	up	107278320|-	C5NTP2|A0A0P0Y5Q0	11:27978644-27979861|11:27981132-27991195	LOC107278320|-	protein_coding|protein_coding	probable disease resistance protein RF9|-
XLOC_019526	11:28090855-28092712	EPlOSAG00000017551	1.9126	9.38841	2.29534	0.00025	0.00254639	up	-	-	11:28090844-28090880	-	ncRNA	-
XLOC_019527	11:28094403-28098045	OS11G0690866	0.205063	0.513348	1.32387	0.00675	0.036728	up	-	-	11:28096484-28098045	-	ncRNA	-
XLOC_019555	11:28370890-28380693	OS11G0694500	0.251107	0.638947	1.34739	0.00025	0.00254639	up	4351171	Q0IQZ7	11:28375368-28377696	OS11G0694500	protein_coding	Os11g0694500 protein [Source:UniProtKB/TrEMBL;Acc:Q0IQZ7]
XLOC_019595	11:28758837-28760003	OS11G0702100	0.170097	2.65548	3.96455	0.0011	0.00875748	up	4351197	Q53NL9	11:28758837-28760003	LOC4351197	protein_coding	xylanase inhibitor protein 1-like
XLOC_019598	11:28766270-28766937	OS11G0702400	0	5.87793	inf	5e-05	0.00061983	up	4351199	Q53NL6	11:28766270-28766937	OS11G0702400,LOC4351199	protein_coding	zinc finger protein ZAT8
XLOC_019636	11:652521-654337	-	1.60027	3.85713	1.26921	0.00025	0.00254639	up	-	-	-	-	-	-
XLOC_019639	11:1635054-1636745	-	0.140824	0.470571	1.74052	0.0238	0.0937336	up	-	-	-	-	-	-
XLOC_019666	11:13280779-13283287	-	0.0839158	0.552204	2.71819	0.0016	0.0118532	up	-	-	-	-	-	-
XLOC_019702	11:24930755-24931350	-	0	0.907638	inf	5e-05	0.00061983	up	-	-	-	-	-	-
XLOC_019703	11:25430455-25431315	-	0.157304	0.745724	2.24509	0.0379	0.130367	up	-	-	-	-	-	-
XLOC_019709	11:27553396-27555758	-	0.0517982	1.15196	4.47504	0.008	0.0417841	up	-	-	-	-	-	-
XLOC_019740	12:260563-261472	OS12G0104850	0	0.550617	inf	5e-05	0.00061983	up	-	A0A0P0Y682	12:260563-261472	-	protein_coding	-
XLOC_019765	12:456496-460374	OS12G0108350	0.289186	0.670025	1.21222	0.0239	0.0940353	up	107277331	A0A0P0Y642	12:456609-460374	LOC107277331	protein_coding	E3 ubiquitin-protein ligase EL5-like
XLOC_019784	12:583887-585609	OS12G0111000	0.272743	0.919467	1.75326	0.004	0.0244474	up	4351294	Q2QYP4	12:583887-585609	Os12g0111000,LOC4351294	protein_coding	uncharacterized LOC4351294
XLOC_019790	12:614314-616047	OS12G0111800	0	0.588139	inf	5e-05	0.00061983	up	107275849	Q5U1F7	12:614314-616031	LOC107275849	protein_coding	cationic peroxidase 1-like
XLOC_019800	12:696645-697460	OS12G0114000	0.439601	1.6693	1.92498	0.0109	0.0526517	up	4351310	A0A0P0Y655	12:696645-697460	-	protein_coding	Os12g0114000 protein; cDNA clone:001-111-E05, full insert sequence [Source:UniProtKB/TrEMBL;Acc:Q2QYL9]
XLOC_019805	12:732976-734130	OS12G0115000	2.52821	9.13019	1.85253	0.01535	0.0680875	up	4351317	A0A0P0Y6A6	12:733276-733623	Os12g0115000,LOC4351317	protein_coding	non-specific lipid-transfer protein 2B
XLOC_019808	12:751914-756530	EPlOSAG00000037183	1.99279	4.76207	1.2568	0.0015	0.0112682	up	-	-	12:752595-752756	-	ncRNA	-
XLOC_019846	12:1052828-1053873	OS12G0122100	0.54961	1.30573	1.24838	0.0309	0.112691	up	4351363	Q2QYF2	12:1052828-1053873	LOC4351363	protein_coding	calcium uniporter protein 6, mitochondrial
XLOC_019876	12:1332841-1333568	OS12G0127800	3.17366	17.4023	2.45506	5e-05	0.00061983	up	4351394	B7F9H4	12:1332841-1333568	LOC4351394	protein_coding	calmodulin-binding protein 25
XLOC_019978	12:2176452-2181157	OS12G0144200	10.2256	23.6705	1.2109	0.00015	0.00162904	up	-	A0A0P0Y725	12:2176948-2180811	-	protein_coding	-
XLOC_019985	12:2227383-2228896	OS12G0145200	0.509302	1.11753	1.13372	0.0174	0.074679	up	4351489	Q2QXS3	12:2227383-2228896	LOC4351489	protein_coding	uncharacterized LOC4351489
XLOC_020006	12:2338072-2339170	OS12G0147800	1.54009	28.2975	4.19959	5e-05	0.00061983	up	4351500	O81277	12:2338072-2339170	Os12g0147800,LOC4351500	protein_coding	phytosulfokines 5
XLOC_020026	12:2506938-2507510	OS12G0150500	0	0.937751	inf	5e-05	0.00061983	up	4351515	Q2QXN1	12:2506938-2507510	LOC4351515	protein_coding	chemocyanin
XLOC_020045	12:2635628-2636887	OS12G0153400	2.96558	7.9557	1.42367	5e-05	0.00061983	up	107276293	Q2QXK7	12:2635628-2636887	LOC107276293	protein_coding	probable F-box protein At4g22060
XLOC_020046	12:2637369-2638441	OS12G0153433	2.13409	5.01353	1.2322	0.0072	0.0386185	up	-	A0A0P0Y753	12:2637608-2638272	-	protein_coding	-
XLOC_020060	12:2748031-2752694	OS12G0156000	3.7553	8.29333	1.14302	0.001	0.00809506	up	4351544	A0A0P0Y713	12:2748031-2752429	Os12g0156000,LOC4351544	protein_coding	uncharacterized LOC4351544
XLOC_020061	12:2762322-2763599	OS12G0156100	0.570508	2.32541	2.02716	0.0001	0.00114267	up	4351545	Q2QXH9	12:2762322-2763599	LOC4351545	protein_coding	NAC domain-containing protein 90
XLOC_020075	12:2927937-2935632	OS12G0158600	1.60885	5.08088	1.65905	0.03795	0.130427	up	4351553	B9GBZ6	12:2928082-2934406	Os12g0158600,LOC4351553	protein_coding	putative HVA22-like protein g
XLOC_020138	12:3579983-3582957	OS12G0170400	8.44624	18.8344	1.15699	5e-05	0.00061983	up	4351624	Q2QX40	12:3580411-3582838	STAR3,LOC4351624	protein_coding	zinc finger protein STAR3
XLOC_020143	12:3602506-3605040	OS12G0170800	1.36302	15.748	3.53029	5e-05	0.00061983	up	4351628	Q2QX37	12:3602558-3605040	LOC4351628	protein_coding	citrate-binding protein
XLOC_020169	12:3840945-3842155	OS12G0175400	0.381174	1.5442	2.01834	0.00365	0.0226997	up	9272091	A0A0P0Y844	12:3840945-3842155	Os12g0175400,LOC9272091	protein_coding	myb-related protein 308
XLOC_020193	12:3997371-4003346	OS12G0178800	0.340801	0.812078	1.25269	0.01125	0.0539315	up	4351666	Q0IPN8	12:3999978-4000795	-	protein_coding	Os12g0178800 protein [Source:UniProtKB/TrEMBL;Acc:Q0IPN8]
XLOC_020232	12:4522467-4526062	OS12G0189700	39.4019	81.6121	1.05052	0.0007	0.00602475	up	4351696	Q2QWN1	12:4522509-4523612	LOC4351696	protein_coding	uncharacterized LOC4351696
XLOC_020301	12:5399052-5401325	OS12G0203200	0	70.7116	inf	5e-05	0.00061983	up	4351742	Q2QW85	12:5399052-5401325	LOC4351742	protein_coding	uncharacterized LOC4351742
XLOC_020322	12:5536021-5541982	-	0.613945	1.60652	1.38775	0.01515	0.0675111	up	-	-	-	-	-	-
XLOC_020346	12:5699790-5702413	OS12G0209200	2.0628	9.82483	2.25183	5e-05	0.00061983	up	4351769	Q2QW41	12:5699790-5702413	LOC4351769	protein_coding	B-box zinc finger protein 23
XLOC_020394	12:6324877-6325920	OS12G0218300	18.2418	104.926	2.52405	5e-05	0.00061983	up	4351792	Q2QVU0	12:6324997-6325660	-	protein_coding	Expressed protein; Os12g0218300 protein; cDNA clone:001-110-F08, full insert sequence [Source:UniProtKB/TrEMBL;Acc:Q2QVU0]
XLOC_020395	12:6340619-6344459	OS12G0218500	3.32224	7.2133	1.11851	0.0007	0.00602475	up	9268724	A0A0P0Y842	12:6343046-6344082	LOC9268724	protein_coding	receptor-like protein 12
XLOC_020396	12:6354156-6354747	OS12G0218800	0.652218	7.60572	3.54366	0.0002	0.00210105	up	4351794	Q2QVT5	12:6354156-6354747	LOC4351794	protein_coding	uncharacterized LOC4351794
XLOC_020401	12:6447207-6452820	-	0.147604	0.616933	2.06338	0.024	0.0942748	up	-	-	-	-	-	-
XLOC_020411	12:6625339-6627185	OS12G0222300	145.749	398.38	1.45066	5e-05	0.00061983	up	4351800	Q2QVP7	12:6625464-6626040	-	protein_coding	Expressed protein; Os12g0222300 protein; cDNA clone:002-134-H12, full insert sequence [Source:UniProtKB/TrEMBL;Acc:Q2QVP7]
XLOC_020425	12:6865265-6872469	OS12G0225700|OS12G0225900	0.705729	1.94241	1.46066	0.02115	0.0861551	up	-|4351814	A0A0P0Y8V0|Q2QVK7	12:6865308-6867028|12:6869987-6872291	Os12g0225700|LOC4351814	protein_coding|protein_coding	-|2-alkenal reductase (NADP(+)-dependent)
XLOC_020429	12:6915711-6918436	OS12G0226900	15.3053	31.6497	1.04816	5e-05	0.00061983	up	4351818	Q2QVJ6	12:6916185-6918431	LOC4351818	protein_coding	2-alkenal reductase (NADP(+)-dependent)
XLOC_020430	12:6925220-6926745	-	0.111515	0.447223	2.00376	0.0399	0.135735	up	-	-	-	-	-	-
XLOC_020454	12:7165808-7171081	OS12G0231000	2.05011	8.1652	1.99378	5e-05	0.00061983	up	4351831	Q0IPA1	12:7165808-7171019	LOC4351831	protein_coding	protein NRT1/ PTR FAMILY 4.6
XLOC_020479	12:7476475-7480266	OS12G0236400	1.40261	4.15157	1.56555	5e-05	0.00061983	up	4351850	A0A0P0Y8F3	12:7476475-7480266	ADK-A,LOC4351850	protein_coding	adenylate kinase 3
XLOC_020497	12:7708924-7711233	OS12G0239300	11.5659	27.3365	1.24095	5e-05	0.00061983	up	9270911	A0A0P0Y8H2	12:7709120-7710951	Os12g0239300	protein_coding	Os12g0239300 protein [Source:UniProtKB/TrEMBL;Acc:C7JAA3]
XLOC_020552	12:8239432-8241147	OS12G0247700	2.17031	60.0316	4.78975	5e-05	0.00061983	up	4351887	Q306J3	12:8239432-8241147	LOC4351887	protein_coding	PYK10-binding protein 1
XLOC_020558	12:8301415-8301993	OS12G0248600	2.49387	5.70423	1.19364	0.01335	0.0612104	up	4351888	Q2QUZ8	12:8301415-8301993	-	protein_coding	Expressed protein; Os12g0248600 protein; cDNA clone:001-104-E04, full insert sequence [Source:UniProtKB/TrEMBL;Acc:Q2QUZ8]
XLOC_020588	12:8601191-8602361	-	0.266307	1.18285	2.15111	0.013	0.0599822	up	-	-	-	-	-	-
XLOC_020689	12:9675010-9686423	EPlOSAG00000019947	1.80119	4.27805	1.248	0.00285	0.0187349	up	-	-	12:9685213-9685277	-	ncRNA	-
XLOC_020766	12:10698161-10701638	EPlOSAG00000021414	0.13142	0.520165	1.98478	0.0178	0.0757884	up	-	-	12:10699030-10699103	-	ncRNA	-
XLOC_020781	12:10807091-10810554	OS12G0284850	5.30149	14.5776	1.45929	5e-05	0.00061983	up	-	A0A0P0Y961	12:10807133-10810180	-	protein_coding	-
XLOC_020854	12:11927161-11934458	EPlOSAG00000002856	0.60333	1.60743	1.41374	0.0314	0.113825	up	-	-	12:11928885-11928955	-	ncRNA	-
XLOC_020964	12:13444520-13445604	OS12G0424700	0.0926344	0.798897	3.10839	0.03225	0.115895	up	4352099	A0A0P0Y9N4	12:13444520-13445604	CDKF-2,LOC4352099	protein_coding	putative cyclin-dependent kinase F-2
XLOC_020999	12:13878928-13881656	OS12G0431100	12.6481	102.87	3.02383	5e-05	0.00061983	up	4352116	Q0INL8	12:13879364-13881474	Os12g0431100,LOC4352116	protein_coding	AAA-ATPase ASD, mitochondrial
XLOC_021000	12:13882712-13885543	OS12G0431300	0.0938543	0.518808	2.46671	0.00405	0.0246467	up	4352117	Q2QSF1	12:13885480-13888224	LOC4352117	protein_coding	uncharacterized LOC4352117
XLOC_021008	12:13982073-13982902	OS12G0432600	0.136593	2.83123	4.37347	0.0227	0.090736	up	4352120	Q2QSD5	12:13982073-13982902	LOC4352120	protein_coding	E3 ubiquitin-protein ligase ATL6
XLOC_021014	12:14109113-14114542	OS12G0434400	0.158047	2.14563	3.76298	5e-05	0.00061983	up	4352123	A0A0P0Y9T0	12:14109246-14114260	Os12g0434400,LOC4352123	protein_coding	putative leucine aminopeptidase 1
XLOC_021052	12:14746437-14749537	EPlOSAG00000048230	0.876582	1.82016	1.05411	0.0046	0.0273447	up	-	-	12:14747889-14748013	-	ncRNA	-
XLOC_021059	12:14823882-14824497	OS12G0442700	1.08651	3.76303	1.7922	0.0028	0.018492	up	4352142	Q0INJ5	12:14823882-14824497	-	protein_coding	Os12g0442700 protein [Source:UniProtKB/TrEMBL;Acc:Q0INJ5]
XLOC_021139	12:15989253-15991888	-	1.25316	5.6503	2.17275	5e-05	0.00061983	up	-	-	-	-	-	-
XLOC_021197	12:16909020-16910848	OS12G0471100	0.107961	0.792019	2.87502	0.0032	0.0204337	up	4352198	Q2QR70	12:16909020-16910848	LOC4352198	protein_coding	AAA-ATPase At3g28580
XLOC_021354	12:18721527-18724662	OS12G0495525	1.30544	4.14382	1.66643	0.00125	0.00974248	up	-	A0A0P0YAD6	12:18721650-18724616	-	protein_coding	-
XLOC_021380	12:18967332-18971365	-	0.604439	5.75199	3.25039	5e-05	0.00061983	up	-	-	-	-	-	-
XLOC_021498	12:20042293-20043043	OS12G0515800	283.285	1113.88	1.97527	5e-05	0.00061983	up	9268392	Q2QPV9	12:20042293-20043043	LOC9268392	protein_coding	uncharacterized LOC9268392
XLOC_021499	12:20045549-20046254	OS12G0516000	93.6412	407.955	2.12319	5e-05	0.00061983	up	4352346	Q2QPV8	12:20045549-20046254	LOC4352346	protein_coding	uncharacterized LOC4352346
XLOC_021634	12:21480112-21481099	OS12G0538700	1.57372	6.39123	2.02191	5e-05	0.00061983	up	4352426	Q2QP86	12:21480112-21481099	GRXC15,LOC4352426	protein_coding	glutaredoxin-C15
XLOC_021642	12:21574171-21576679	OS12G0540000	0.502581	1.31956	1.39263	0.00145	0.0109782	up	4352431	Q2QP72	12:21574171-21576679	LOC4352431	protein_coding	uncharacterized LOC4352431
XLOC_021653	12:21648123-21653560	OS12G0541300	0	5.42804	inf	5e-05	0.00061983	up	4352439	Q2QP56	12:21648123-21653555	Os12g0541300,LOC4352439	protein_coding	respiratory burst oxidase homolog protein B
XLOC_021697	12:22021950-22031120	OS12G0545600	3.36014	7.03984	1.06702	0.0023	0.0158955	up	-	A0A0N7KU62	12:22022000-22031120	Os12g0545600	protein_coding	-
XLOC_021732	12:22466248-22473146	OS12G0552800	4.87353	10.4212	1.09648	5e-05	0.00061983	up	4352474	Q2QNU8	12:22466362-22469274	Os12g0552800,LOC4352474	protein_coding	uncharacterized LOC4352474
XLOC_021746	12:22580880-22581936	OS12G0555000	17.6784	224.361	3.66576	5e-05	0.00061983	up	4352487	Q75T45	12:22580880-22581936	LOC4352487	protein_coding	major allergen Dau c 1
XLOC_021748	12:22591681-22593505	OS12G0555200	16.0649	86.3059	2.42555	5e-05	0.00061983	up	4352488	Q2QNT0	12:22591681-22593505	Os12g0555200,LOC4352488	protein_coding	major pollen allergen Bet v 1-D/H
XLOC_021751	12:22599682-22606276	OS12G0555500	94.7857	506.008	2.41642	5e-05	0.00061983	up	4352491	Q2QNS7	12:22600049-22601182	LOC4352491	protein_coding	major pollen allergen Bet v 1-D/H
XLOC_021753	12:22628719-22633005	OS12G0556200	20.04	62.021	1.62987	0.00935	0.0469135	up	4352495	Q2QNS3	12:22628910-22632952	LOC4352495	protein_coding	calmodulin-binding protein 60 B
XLOC_021754	12:22635532-22640322	OS12G0556300	0.552682	2.76283	2.32162	5e-05	0.00061983	up	4352496	Q2QNS2	12:22635834-22640197	Os12g0556300,LOC4352496	protein_coding	calmodulin-binding protein 60 A
XLOC_021757	12:22648039-22656285	OS12G0556500	2.80432	12.5714	2.16442	5e-05	0.00061983	up	4352498	Q2QNS0	12:22648120-22656258	LOC4352498	protein_coding	calmodulin-binding protein 60 C
XLOC_021778	12:22923230-22935735	OS12G0559934	29.066	198.593	2.77241	5e-05	0.00061983	up	4352509	A0A0N7KU75	12:22934817-22935735	Os12g0559934,LOC4352509	protein_coding	lipoxygenase 2.1, chloroplastic
XLOC_021794	12:23048705-23053244	OS12G0562400	0.88989	3.85042	2.11331	5e-05	0.00061983	up	4352524	Q2QNK1	12:23048705-23053244	LOC4352524	protein_coding	phosphoinositide phospholipase C 6
XLOC_021843	12:23427587-23429065	OS12G0569300	0.727504	1.98328	1.44686	0.0079	0.0413245	up	4352571	Q2QND8	12:23427730-23428732	LOC4352571	protein_coding	osmotin-like protein
XLOC_021844	12:23435426-23447194	OS12G0569500|OS12G0569700	177.013	523.805	1.56517	5e-05	0.00061983	up	4352572|-	Q2QND6|A0A0P0YBH9	12:23435458-23436485|12:23442171-23447194	LOC4352572|-	protein_coding|protein_coding	osmotin-like protein|Heat shock cognate 70 kDa protein 2, putative, expressed; cDNA clone:J013097I18, full insert sequence [Source:UniProtKB/TrEMBL;Acc:Q2QND5]
XLOC_021859	12:23501423-23502359	OS12G0570700	3.61696	59.8643	4.04885	5e-05	0.00061983	up	4352580	Q0IMG5	12:23501423-23502359	MT4A,LOC4352580	protein_coding	metallothionein-like protein 4A
XLOC_021862	12:23515075-23516013	OS12G0571100	0	1.36099	inf	5e-05	0.00061983	up	4352582	B7EXP4	12:23515075-23516013	MT4C,LOC4352582	protein_coding	metallothionein-like protein 4C
XLOC_021921	12:24037373-24039861	OS12G0580400	8.70679	18.405	1.07989	5e-05	0.00061983	up	4352634	A0A0N7KU97	12:24037631-24039592	LOC4352634	protein_coding	probable polyamine transporter At3g19553
XLOC_021925	12:24066298-24069594	OS12G0580900	1.67621	3.45473	1.04337	0.0019	0.0136396	up	4352638	Q2QN36	12:24066298-24069594	Os12g0580900,LOC4352638	protein_coding	probable protein phosphatase 2C 78
XLOC_021976	12:24595219-24600101	OS12G0588400	0.802776	2.21547	1.46454	0.0035	0.0219538	up	9270037	C7J9K2	12:24595783-24596141	Os12g0588400	protein_coding	Os12g0588400 protein [Source:UniProtKB/TrEMBL;Acc:C7J9K2]
XLOC_021997	12:24823260-24824513	OS12G0592500	0.372387	0.893464	1.26261	0.0286	0.106659	up	4352682	Q2QMT0	12:24823278-24824513	LOC4352682	protein_coding	uncharacterized LOC4352682
XLOC_022015	12:24972268-24975143	OS12G0594950	1.80084	6.2751	1.80097	5e-05	0.00061983	up	9272261	Q2QMR0	12:24974393-24975143	LOC9272261	protein_coding	uncharacterized LOC9272261
XLOC_022019	12:25035046-25039112	OS12G0596201	0.735364	2.8927	1.97589	5e-05	0.00061983	up	-	A0A0N7KUB1	12:25035755-25036192	-	protein_coding	-
XLOC_022046	12:25234869-25235824	OS12G0599800	0	1.09479	inf	5e-05	0.00061983	up	4352712	Q2QML5	12:25234869-25235824	Os12g0599800,LOC4352712	protein_coding	glycine-rich protein 1
XLOC_022060	12:25332772-25336784	OS12G0601800	1.79983	3.99282	1.14955	0.0172	0.0740051	up	107276775	A0A0N7KUB6	12:25332774-25336537	LOC107276775	protein_coding	light-inducible protein CPRF2-like
XLOC_022072	12:25462616-25463501	OS12G0603800	1.17956	3.88155	1.71838	0.0005	0.0045694	up	4352729	Q948R0	12:25462616-25463501	Os12g0603800,LOC4352729	protein_coding	calmodulin-like protein 5
XLOC_022101	12:25699763-25701967	OS12G0608500	0.165875	0.548696	1.72591	0.00815	0.0423291	up	4352751	Q2QMD5	12:25699763-25701967	LOC4352751	protein_coding	L-type lectin-domain containing receptor kinase IX.1
XLOC_022148	12:26073324-26097772	OS12G0614800|OS12G0615300	1.97997	6.13239	1.63097	5e-05	0.00061983	up	4352786|4352790	A0A0P0YD44|A0A0P0YCF9	12:26073324-26074945|12:26093652-26097724	Os12g0614800,LOC4352786|Os12g0615300,LOC4352790	protein_coding|protein_coding	wall-associated receptor kinase 2|wall-associated receptor kinase 2
XLOC_022160	12:26172980-26179261	OS12G0616500	0.0790741	0.913184	3.52963	0.0002	0.00210105	up	4352800	A0A0P0YC61	12:26177081-26179003	Os12g0616500,LOC4352800	protein_coding	cation/H(+) antiporter 19
XLOC_022165	12:26200242-26203412	OS12G0616900	5.9061	12.2853	1.05665	5e-05	0.00061983	up	4352803	Q2QM55	12:26200242-26203412	Os12g0616900,LOC4352803	protein_coding	pyruvate dehydrogenase E1 component subunit beta-3, chloroplastic
XLOC_022201	12:26599667-26604793	OS12G0622900	3.12272	6.95714	1.15569	5e-05	0.00061983	up	4352827	Q2QLZ5	12:26599762-26604728	LOC4352827	protein_coding	uncharacterized LOC4352827
XLOC_022214	12:26693520-26697185	OS12G0624900	4.47834	16.8	1.90742	5e-05	0.00061983	up	4352838	Q2QLX6	12:26693520-26696511	LOC4352838	protein_coding	uncharacterized LOC4352838
XLOC_022218	12:26768220-26768893	OS12G0626200	0.478928	1.93563	2.01492	0.0142	0.0641917	up	4352844	Q2QLW2	12:26768220-26768893	LOC4352844	protein_coding	auxin-responsive protein SAUR71
XLOC_022223	12:26895057-26896260	OS12G0628300	0.300478	2.16962	2.85211	0.0074	0.0393757	up	9270620	Q2QLT7	12:26895057-26896260	Os12g0628300,LOC9270620	protein_coding	uncharacterized LOC9270620
XLOC_022261	12:27165898-27168227	OS12G0633700	0.691265	1.50884	1.12613	0.0073	0.0389727	up	9271937	A0A0P0YCR6	12:27165898-27167702	Os12g0633700	protein_coding	Os12g0633700 protein [Source:UniProtKB/TrEMBL;Acc:C7J9E7]
XLOC_022263	12:27209219-27209842	OS12G0634700	0.902835	6.47317	2.84194	0.00015	0.00162904	up	107278623	Q2QLN9	12:27209219-27209842	LOC107278623	protein_coding	uncharacterized LOC107278623
XLOC_022276	12:27324287-27327513	OS12G0637700	5.62697	11.5364	1.03577	5e-05	0.00061983	up	4352901	Q2QLL5	12:27324762-27327494	-	protein_coding	Nodulin family protein, putative, expressed; Os12g0637700 protein [Source:UniProtKB/TrEMBL;Acc:Q2QLL5]
XLOC_022290	12:27422495-27427743	OS12G0639400|OS12G0639500	1.88609	8.98159	2.25157	5e-05	0.00061983	up	4352916|4352917	Q0ILK8|Q0ILK7	12:27422495-27423994|12:27426312-27427718	LOC4352916|Os12g0639500,LOC4352917	protein_coding|protein_coding	AAA-ATPase ASD, mitochondrial|AAA-ATPase ASD, mitochondrial
XLOC_022291	12:27430158-27435103	OS12G0639600	3.6852	12.3612	1.746	5e-05	0.00061983	up	4352918	Q2QLJ8	12:27430195-27435072	Os12g0639600,LOC4352918	protein_coding	HIPL1 protein
XLOC_022303	12:12686-14407	OS12G0100500	3.93886	22.303	2.50139	5e-05	0.00061983	up	4351238	Q2QYZ9	12:12686-14181	LOC4351238	protein_coding	caffeoylshikimate esterase
XLOC_022324	12:226239-230184	OS12G0104400	0.0906979	0.447819	2.30378	0.01675	0.0724571	up	4351253	Q2QYW4	12:226239-230184	LOC4351253	protein_coding	fatty acid desaturase DES3
XLOC_022335	12:296603-299138	OS12G0105600	4.80006	25.7392	2.42284	5e-05	0.00061983	up	4351260	Q2QYV2	12:296660-298784	LOC4351260	protein_coding	probable transcription factor RL9
XLOC_022373	12:607455-608215	OS12G0111600	5.93981	117.323	4.30393	5e-05	0.00061983	up	4351298	Q2QYP0	12:607455-608215	LOC4351298	protein_coding	uncharacterized LOC4351298
XLOC_022402	12:789034-791051	-	1.23073	4.54396	1.88443	5e-05	0.00061983	up	-	-	-	-	-	-
XLOC_022415	12:875897-878290	OS12G0117800	1.71912	4.23346	1.30017	0.0038	0.023445	up	4351337	A0A0N7KTH4	12:876728-878237	Os12g0117800,LOC4351337	protein_coding	uncharacterized LOC4351337
XLOC_022423	12:953828-955661	OS12G0120100	1.38925	3.64218	1.39049	0.00065	0.00569199	up	4351352	Q2QYG9	12:954491-955661	LOC4351352	protein_coding	protein LURP-one-related 8
XLOC_022464	12:1251184-1256074	OS12G0126000	0.779505	1.89223	1.27946	0.00075	0.00638892	up	4351384	Q2QYB0	12:1251405-1255942	LOC4351384	protein_coding	protein DETOXIFICATION 21
XLOC_022472	12:1302104-1303393	EPlOSAG00000000738|EPlOSAG00000026853	2.41763	4.90708	1.02127	0.00385	0.0236868	up	-|-	-|-	12:1302181-1302292|12:1302179-1302288	-|-	ncRNA|ncRNA	-|-
XLOC_022473	12:1309549-1310703	OS12G0127200	0.878167	7.54269	3.10251	5e-05	0.00061983	up	4351391	Q2QY99	12:1309549-1310703	LOC4351391	protein_coding	uncharacterized LOC4351391
XLOC_022499	12:1513594-1519437	OS12G0131400	0.482715	4.27749	3.14752	0.03695	0.128123	up	9271663	Q2QY61	12:1514456-1519357	Os12g0131400,LOC9271663	protein_coding	F-box protein PP2-B10
XLOC_022528	12:1727502-1729277	OS12G0135100	0.529053	1.60692	1.60281	0.0051	0.02958	up	107276373	A0A0P0Y6Q6	12:1727794-1729205	Os12g0135100,LOC107276373	protein_coding	phosphoglycerate mutase-like protein 4
XLOC_022541	12:1851264-1852329	OS12G0138050	1.20931	3.26673	1.43367	0.00215	0.0151014	up	4351455	A0A0P0Y6P1	12:1851425-1855059	LOC4351455	protein_coding	probable calcium-binding protein CML36
XLOC_022544	12:1859797-1861329	OS12G0138200	0	2.01636	inf	5e-05	0.00061983	up	107275472	A0A0N7KTJ8	12:1859797-1861329	Os12g0138200,LOC107275472	protein_coding	scarecrow-like protein 3
XLOC_022575	12:2176552-2181157	OS12G0144401	0.64853	2.65717	2.03464	0.00275	0.018287	up	-	A0A0P0Y766	12:2176990-2180262	Os12g0144401	protein_coding	-
XLOC_022609	12:2467929-2469700	OS12G0150200	1.18359	6.58396	2.47579	5e-05	0.00061983	up	4351514	Q2QXN4	12:2467929-2469700	Os12g0150200,LOC4351514	protein_coding	cytochrome P450 94C1
XLOC_022619	12:2571307-2576016	OS12G0152200	4.23656	8.49451	1.00364	0.00045	0.00419843	up	4351522	Q2QXK7	12:2574325-2575584	LOC4351522	protein_coding	F-box only protein 7
XLOC_022626	12:2622160-2623105	OS12G0153200	2.47769	6.7836	1.45306	0.00025	0.00254639	up	4351528	Q2QXK9	12:2622160-2623105	LOC4351528	protein_coding	uncharacterized LOC4351528
XLOC_022633	12:2688759-2689826	OS12G0154700	0.185019	1.15056	2.6366	0.00965	0.0481381	up	4351537	Q2QXJ4	12:2688759-2689826	LOC4351537	protein_coding	germin-like protein 12-2
XLOC_022665	12:2947866-2951591	OS12G0158900|OS12G0159000	26.6436	107.95	2.01851	5e-05	0.00061983	up	4351556|4351557	Q2QXF6|Q2QXF5	12:2947866-2948580|12:2950701-2951591	LOC4351556|Os12g0159000,LOC4351557	protein_coding|protein_coding	uncharacterized LOC4351556|uncharacterized LOC4351557
XLOC_022899	12:5013775-5018308	OS12G0197100	0.585147	27.719	5.56593	5e-05	0.00061983	up	4351721	Q2QWF3	12:5013789-5018308	Os12g0197100,LOC4351721	protein_coding	phosphoribosylamine--glycine ligase
XLOC_022921	12:5376824-5382826	-	1.12039	2.99257	1.41739	5e-05	0.00061983	up	-	-	-	-	-	-
XLOC_022968	12:5674374-5677565	OS12G0208950	1.0209	5.77203	2.49923	0.0111	0.053425	up	-	A0A0P0Y849	12:5675631-5676326	-	protein_coding	-
XLOC_022978	12:5775568-5776913	OS12G0210500	1.44632	10.2037	2.81864	5e-05	0.00061983	up	9271806	A0A0P0Y833	12:5775580-5776811	-	protein_coding	Putative uncharacterized protein [Source:UniProtKB/TrEMBL;Acc:B9GCD3]
XLOC_022987	12:5866457-5866924	OS12G0211900	0.360663	5.14269	3.8338	0.0252	0.0975887	up	-	B9GCE0	12:5866457-5866924	-	protein_coding	Putative uncharacterized protein [Source:UniProtKB/TrEMBL;Acc:B9GCE0]
XLOC_023006	12:6258584-6260016	OS12G0217800	1.83808	38.3676	4.38362	5e-05	0.00061983	up	9267289	Q2QVV1	12:6259242-6259953	-	protein_coding	cDNA clone:002-169-F06, full insert sequence [Source:UniProtKB/TrEMBL;Acc:Q2QVV1]
XLOC_023010	12:6301536-6302135	OS12G0218100	0.857594	30.2675	5.14133	5e-05	0.00061983	up	-	Q2QVU4	12:6301536-6302135	-	protein_coding	cDNA clone:001-112-B09, full insert sequence [Source:UniProtKB/TrEMBL;Acc:Q2QVU4]
XLOC_023036	12:6561031-6564227	OS12G0221400	0.63933	9.85815	3.94668	5e-05	0.00061983	up	-	Q2QVQ8	12:6563411-6564155	-	protein_coding	cDNA, clone: J065028F04, full insert sequence [Source:UniProtKB/TrEMBL;Acc:Q2QVQ8]
XLOC_023038	12:6576296-6614666	OS12G0221501	9.42714	96.776	3.35976	0.02095	0.0856299	up	-	-	12:6576304-6576780	-	ncRNA	-
XLOC_023148	12:7848611-7849581	-	0	14.9317	inf	5e-05	0.00061983	up	-	-	-	-	-	-
XLOC_023150	12:7874284-7875247	OS12G0242100	0.0902609	0.924586	3.35663	0.0295	0.109054	up	4351869	Q2QV63	12:7874284-7875247	LOC4351869	protein_coding	putative glycine-rich cell wall structural protein 1
XLOC_023177	12:8266099-8288871	EPlOSAG00000046548	0.595971	1.62765	1.44948	0.00295	0.0192141	up	-	-	12:8285690-8285858	-	ncRNA	-
XLOC_023214	12:8829575-8834808	OS12G0257000	23.7673	48.095	1.01691	5e-05	0.00061983	up	4351908	A0A0P0Y8L8	12:8829575-8834559	Os12g0257000,LOC4351908	protein_coding	serine carboxypeptidase 1
XLOC_023245	12:9263612-9270143	OS12G0263000|OS12G0263050	11.7251	26.7773	1.19141	0.0001	0.00114267	up	4351923|9268362	A0A0P0Y8U6|C7JA12	12:9263755-9266580|12:9269614-9270109	Os12g0263000,LOC4351923|-	protein_coding|protein_coding	uncharacterized LOC4351923|Os12g0263050 protein [Source:UniProtKB/TrEMBL;Acc:C7JA12]
XLOC_023264	12:9463924-9507381	OS12G0266200	9.42001	20.4072	1.11527	0.00975	0.0484564	up	4351938	Q2QUE3	12:9476374-9478760	LOC4351938	protein_coding	wall-associated receptor kinase 3
XLOC_023274	12:9579773-9581772	OS12G0268000	0.317296	5.47813	4.10978	5e-05	0.00061983	up	4351945	Q2QUC5	12:9579773-9581772	LOC4351945	protein_coding	cytochrome P450 71A1
XLOC_023672	12:14540725-14541603	OS12G0439201	8.37224	17.5296	1.06611	0.0004	0.00381464	up	-	A0A0N7KTZ3	12:14540725-14541603	-	protein_coding	-
XLOC_023738	12:15330237-15340502	OS12G0448900	0	5.68098	inf	5e-05	0.00061983	up	4352160	Q2QRV3	12:15330237-15340502	Os12g0448900,LOC4352160	protein_coding	alpha-dioxygenase 1
XLOC_023795	12:15970117-15973931	-	0.519331	9.56535	4.20309	5e-05	0.00061983	up	-	-	-	-	-	-
XLOC_023799	12:15998272-16005479	OS12G0458100	0.198885	5.65793	4.83027	5e-05	0.00061983	up	4352177	Q0ING3	12:15998272-16005479	LOC4352177	protein_coding	benzyl alcohol O-benzoyltransferase
XLOC_023848	12:16495352-16498375	-	0.504493	3.25755	2.69088	0.00025	0.00254639	up	-	-	-	-	-	-
XLOC_023897	12:17302077-17305326	OS12G0476200	15.2592	31.8709	1.06257	5e-05	0.00061983	up	4352201	Q2QR07	12:17302127-17305326	Os12g0476200,LOC4352201	protein_coding	bidirectional sugar transporter SWEET13
XLOC_023995	12:18509843-18528700	OS12G0491800	0	4.61717	inf	5e-05	0.00061983	up	4352248	Q2QQJ5	12:18509843-18528700	Os12g0491800,LOC4352248	protein_coding	ent-sandaracopimara-8(14),15-diene synthase
XLOC_024089	12:19428700-19431248	OS12G0506500	0.989781	2.01407	1.02494	0.0396	0.134924	up	4352294	Q2QQ54	12:19429079-19430766	LOC4352294	protein_coding	serine/arginine repetitive matrix protein 1
XLOC_024098	12:19531967-19534815	OS12G0508266	3.68835	8.02056	1.12073	0.00255	0.0172522	up	9268136	B9GDC7	12:19531967-19534815	LOC9268136	protein_coding	histone deacetylase 6
XLOC_024121	12:19753461-19759016	OS12G0511900	0.36629	0.817413	1.15808	0.00305	0.0197533	up	107276851	Q2QQ00	12:19754488-19757913	Os12g0511900,LOC107276851	protein_coding	putative disease resistance RPP13-like protein 1
XLOC_024134	12:19848833-19851543	OS12G0512800	0.103699	0.517607	2.31945	0.0105	0.0512329	up	4352333	Q2QPY6	12:19848833-19851543	LOC4352333	protein_coding	4-hydroxyphenylacetaldehyde oxime monooxygenase
XLOC_024155	12:20058131-20059545	OS12G0516200	97.8317	198.077	1.01769	5e-05	0.00061983	up	9266183	Q2QPV6	12:20058131-20059545	LOC9266183	protein_coding	uncharacterized LOC9266183
XLOC_024163	12:20138127-20141194	OS12G0518200	0.302627	1.91622	2.66265	0.0044	0.0264099	up	4352357	A0A0P0YAX6	12:20138135-20141194	Os12g0518200,LOC4352357	protein_coding	WAT1-related protein At5g64700
XLOC_024289	12:21551066-21555439	OS12G0539333	4.94541	13.5284	1.45183	0.0001	0.00114267	up	9271959	A0A0P0YBD4	12:21551915-21555410	Os12g0539333	protein_coding	Os12g0539333 protein [Source:UniProtKB/TrEMBL;Acc:C7J9M1]
XLOC_024366	12:22296373-22301883	EPlOSAG00000037395	0.113429	0.571636	2.33331	0.0009	0.00742015	up	-	-	12:22297214-22297370	-	ncRNA	-
XLOC_024390	12:22511543-22514769	OS12G0554100	0.465682	2.11434	2.18279	5e-05	0.00061983	up	4352482	A0A0P0YB85	12:22511573-22514769	Os12g0554100,LOC4352482	protein_coding	protein trichome birefringence-like 14
XLOC_024420	12:22785883-22860401	OS12G0559200	56.238	426.945	2.92443	5e-05	0.00061983	up	4352505	Q2QNN5	12:22854591-22860198	Os12g0559200,LOC4352505	protein_coding	lipoxygenase 2.1, chloroplastic
XLOC_024472	12:23192672-23200786	OS12G0565300	0.364825	1.07941	1.56496	0.0492	0.156939	up	4352544	Q2QNH6	12:23196491-23200785	LOC4352544	protein_coding	uncharacterized LOC4352544
XLOC_024545	12:23810536-23814363	OS12G0576700	0.515852	1.99675	1.95263	5e-05	0.00061983	up	4352613	Q2QN73	12:23810618-23814363	LOC4352613	protein_coding	probable inactive purple acid phosphatase 1
XLOC_024547	12:23818937-23823006	OS12G0576750	0	1.47796	inf	5e-05	0.00061983	up	9268839	-	12:23819296-23822341	LOC9268839	protein_coding	probable inactive purple acid phosphatase 1
XLOC_024563	12:23983517-23992683	OS12G0579450	0.835796	2.52537	1.59527	0.00055	0.00494754	up	-	A0A0P0YC96	12:23983517-23992683	-	protein_coding	-
XLOC_024593	12:24237212-24238416	OS12G0583700	0.584372	10.3963	4.15304	5e-05	0.00061983	up	4352653	Q2QN06	12:24237212-24238416	LOC4352653	protein_coding	zinc finger protein 1
XLOC_024623	12:24557544-24559300	-	1.41836	3.39292	1.25831	0.0029	0.0189499	up	-	-	-	-	-	-
XLOC_024699	12:25245504-25246136	OS12G0600150	0	1.13834	inf	0.0454	0.148412	up	-	A0A0P0YBW7	12:25245673-25246136	-	protein_coding	-
XLOC_024746	12:25738003-25741258	OS12G0609500	0.645625	3.1078	2.26712	0.00015	0.00162904	up	4352758	Q2QMC5	12:25738156-25741105	LOC4352758	protein_coding	C-factor
XLOC_024786	12:26002317-26008408	OS12G0613700	1.7509	3.60219	1.04078	5e-05	0.00061983	up	4352783	Q2QM84	12:26002370-26008343	Os12g0613700,LOC4352783	protein_coding	auxin response factor 25
XLOC_024795	12:26093271-26098048	OS12G0615200	0.276462	0.890509	1.68755	0.022	0.0885993	up	4352789	Q0ILX3	12:26093271-26097944	-	protein_coding	Os12g0615200 protein [Source:UniProtKB/TrEMBL;Acc:Q0ILX3]
XLOC_024796	12:26098488-26103957	OS12G0615400	373.875	822.102	1.13676	0.00505	0.0293607	up	4352791	A0A0P0YD53	12:26101180-26103543	LOC4352791	protein_coding	2-methyl-6-phytyl-1,4-hydroquinone methyltransferase 2, chloroplastic
XLOC_024830	12:26448751-26449623	OS12G0620866	1.29058	2.65029	1.03814	0.03895	0.133199	up	-	-	12:26449121-26449255	-	ncRNA	-
XLOC_024849	12:26629926-26632897	OS12G0623600	11.8243	60.0972	2.34555	5e-05	0.00061983	up	4352829	Q2QLY7	12:26629926-26632504	LOC4352829	protein_coding	plant cysteine oxidase 2
XLOC_024876	12:26912429-26914043	OS12G0628600	62.6807	836.289	3.73791	5e-05	0.00061983	up	4352852	P31110	12:26913087-26913851	LOC4352852	protein_coding	thaumatin-like protein
XLOC_024882	12:26946904-26947698	OS12G0629700	13.1632	135.575	3.36451	0.0003	0.0029949	up	4352855	Q2QLS9	12:26946904-26947698	LOC4352855	protein_coding	thaumatin-like protein
XLOC_024886	12:26980121-26981082	OS12G0630500	0.381592	1.13877	1.57737	0.0201	0.0829719	up	4352858	Q2QLS3	12:26980121-26981082	LOC4352858	protein_coding	alpha-amylase/trypsin inhibitor
XLOC_024915	12:27238568-27239382	OS12G0635400	4.05469	15.0362	1.89077	5e-05	0.00061983	up	9270699	C7JA34	12:27238568-27239382	LOC9270699	protein_coding	VQ motif-containing protein 29
XLOC_024916	12:27246817-27250910	OS12G0635700	1.26981	7.66327	2.59334	5e-05	0.00061983	up	4352887	Q2QLN2	12:27249717-27250880	LOC4352887	protein_coding	elongation of fatty acids protein 3-like
XLOC_024918	12:27286430-27288676	OS12G0636400	0.916319	7.9638	3.11954	0.0345	0.121944	up	4352891	A0A0N7KUF3	12:27286553-27288661	Os12g0636400,LOC4352891	protein_coding	bifunctional epoxide hydrolase 2
XLOC_024923	12:27303890-27307145	OS12G0637100	18.1177	39.996	1.14246	5e-05	0.00061983	up	4352897	Q2QLL9	12:27303890-27307145	Os12g0637100,LOC4352897	protein_coding	purple acid phosphatase 2
XLOC_024926	12:27324604-27326628	OS12G0637500	1.65859	5.20373	1.64959	0.00865	0.0443619	up	-	A0A0P0YCH2	12:27324604-27326628	Os12g0637500	protein_coding	-
XLOC_024981	12:6567114-6567752	-	0	1.51837	inf	5e-05	0.00061983	up	-	-	-	-	-	-
XLOC_025000	12:15252814-15253129	-	11.3571	24.36	1.10092	0.0265	0.101064	up	-	-	-	-	-	-
XLOC_025009	12:20454982-20455258	-	0	8.82302	inf	0.00085	0.00709777	up	-	-	-	-	-	-
XLOC_025020	12:20701009-20701754	-	1.07675	2.38969	1.15014	0.03015	0.110659	up	-	-	-	-	-	-
XLOC_025034	12:22229498-22230574	-	0.190397	0.660296	1.7941	0.0324	0.116226	up	-	-	-	-	-	-
XLOC_025041	12:23418192-23419463	-	0.368303	0.917271	1.31645	0.02465	0.0960919	up	-	-	-	-	-	-
XLOC_025068	2:119287-121808	OS02G0102200	15.0148	34.8144	1.2133	5e-05	0.00061983	up	4327987	Q6YU84	2:119391-121684	LOC4327987	protein_coding	amino acid permease 3
XLOC_025128	2:655324-657243	OS02G0112100	0	5.45677	inf	5e-05	0.00061983	up	4328051	P0DKG9	2:655324-657243	NRT2.1,LOC4328051	protein_coding	high-affinity nitrate transporter 2.1
XLOC_025179	2:961518-965543	OS02G0118400	1.20759	2.90577	1.26679	0.0005	0.0045694	up	4328096	Q6ZH45	2:961519-965543	LOC4328096	protein_coding	sialyltransferase-like protein 4
XLOC_025197	2:1061877-1066211	OS02G0120200	0.200925	0.550124	1.4531	0.01935	0.0806774	up	9266665	Q6YUS5	2:1061877-1066211	LOC9266665	protein_coding	phospholipase D delta
XLOC_025293	2:1793639-1798313	OS02G0134000	1.49497	4.30832	1.52701	0.0388	0.132781	up	9271371	A0A0P0VED7	2:1793875-1796979	LOC9271371	protein_coding	phosphopantetheine adenylyltransferase 2
XLOC_025394	2:2757370-2759178	OS02G0149900	0.415173	2.65489	2.67687	0.00065	0.00569199	up	107276233	Q67UX6	2:2757660-2758714	Os02g0149900,LOC107276233	protein_coding	putative homeobox-leucine zipper protein HOX26
XLOC_025429	2:3028276-3031655	OS02G0155000	0	0.540116	inf	5e-05	0.00061983	up	4328346	Q0E3T7	2:3028276-3031655	-	protein_coding	Os02g0155000 protein [Source:UniProtKB/TrEMBL;Acc:Q0E3T7]
XLOC_025453	2:3179485-3182746	OS02G0158300	0.648518	2.42082	1.90027	0.00015	0.00162904	up	4328364	Q6ET44	2:3179485-3182746	LOC4328364	protein_coding	probable arabinose 5-phosphate isomerase
XLOC_025460	2:3218987-3219529	OS02G0159300	0	4.14563	inf	5e-05	0.00061983	up	107277315	A0A0P0VF45	2:3218987-3219529	Os02g0159300,LOC107277315	protein_coding	translation machinery-associated protein 7-like
XLOC_025468	2:3279232-3281422	OS02G0160900	11.1566	24.3167	1.12405	0.00015	0.00162904	up	9267626	C7IZA3	2:3279594-3280500	Os02g0160900,LOC9267626	protein_coding	uncharacterized LOC9267626
XLOC_025500	2:3572264-3573102	OS02G0166501	4.93818	11.2309	1.18542	0.0011	0.00875748	up	-	A0A0N7KER5	2:3572264-3573102	Os02g0166501	protein_coding	Putative uncharacterized protein OSJNBa0023I17.36; Putative uncharacterized protein OSJNBa0085K21.20 [Source:UniProtKB/TrEMBL;Acc:Q6H4W8]
XLOC_025557	2:4008867-4010340	OS02G0173200	61.377	253.413	2.04572	5e-05	0.00061983	up	4328452	Q6H515	2:4008991-4010136	LOC4328452	protein_coding	transcription factor MafA
XLOC_025560	2:4030838-4033586	OS02G0173600	0	0.823026	inf	5e-05	0.00061983	up	4328456	Q0E3I3	2:4030968-4032592	LOC4328456	protein_coding	haloacid dehalogenase-like hydrolase domain-containing protein 3
XLOC_025572	2:4094732-4098047	OS02G0174800	1.01661	3.93646	1.95313	0.0097	0.0482776	up	4328466	Q6H502	2:4095841-4097972	LOC4328466	protein_coding	uncharacterized LOC4328466
XLOC_025576	2:4120173-4127533	OS02G0175400	0.597148	1.50934	1.33776	0.001	0.00809506	up	4328470	Q6EUQ9	2:4120173-4127533	LOC4328470	protein_coding	V-type proton ATPase catalytic subunit A
XLOC_025596	2:4280502-4285929	OS02G0177600	5.79979	18.3493	1.66165	5e-05	0.00061983	up	4328485	A0A0P0VFD3	2:4280502-4285929	4CL3,LOC4328485	protein_coding	probable 4-coumarate--CoA ligase 3
XLOC_025633	2:4542718-4544902	OS02G0181300	28.8983	79.8219	1.4658	5e-05	0.00061983	up	4328512	A0A0P0VFU9	2:4544306-4544841	Os02g0181300,LOC4328512	protein_coding	probable WRKY transcription factor 40
XLOC_025678	2:4867422-4869526	OS02G0187700	16.1015	47.9293	1.57371	5e-05	0.00061983	up	4328551	Q6ZHS5	2:4867738-4868831	LOC4328551	protein_coding	transcription factor MYB44
XLOC_025717	2:5179724-5182004	OS02G0193000	8.17049	26.2745	1.68517	0.0143	0.0645348	up	9268762	C7IYG9	2:5179724-5182004	LOC9268762	protein_coding	protein LYK5
XLOC_025738	2:5355523-5355901	OS02G0195900	0	0.499439	inf	0.016	0.0700934	up	4328612	Q6H7N2	2:5355523-5355901	OJ1524_D08.3	protein_coding	Os02g0195900 protein; Putative uncharacterized protein OJ1225_F07.18; Putative uncharacterized protein OJ1524_D08.3 [Source:UniProtKB/TrEMBL;Acc:Q6H7N2]
XLOC_025791	2:5835491-5839057	OS02G0204400	0.291737	1.42759	2.29084	0.00015	0.00162904	up	4328669	Q0E2Y1	2:5835504-5838694	Os02g0204400,LOC4328669	protein_coding	(6-4)DNA photolyase
XLOC_025820	2:6038414-6039642	OS02G0207800	3.42135	8.34308	1.28602	0.0001	0.00114267	up	4328683	Q0E2W8	2:6038414-6039642	-	protein_coding	Os02g0207800 protein [Source:UniProtKB/TrEMBL;Acc:Q0E2W8]
XLOC_025857	2:6382049-6383158	EPlOSAG00000039622	0.344259	2.45344	2.83324	0.0066	0.0361075	up	-	-	2:6382540-6382701	-	ncRNA	-
XLOC_025893	2:6628383-6630103	OS02G0218700	0.338411	2.32937	2.78309	5e-05	0.00061983	up	4328742	Q0E2R7	2:6628383-6630103	CYP74A3,LOC4328742	protein_coding	allene oxide synthase 3
XLOC_025955	2:7220289-7224761	OS02G0228400	10.2381	42.2998	2.04671	0.0254	0.0980639	up	4328794	Q0E2L8	2:7221275-7223499	Os02g0228400	protein_coding	Os02g0228400 protein [Source:UniProtKB/TrEMBL;Acc:Q0E2L8]
XLOC_026009	2:7760652-7762414	OS02G0236800	12.1889	31.6075	1.3747	5e-05	0.00061983	up	4328833	Q6EQJ8	2:7760994-7762414	LOC4328833	protein_coding	peroxidase P7
XLOC_026023	2:7948472-7968910	OS02G0240300	61.971	229.944	1.89162	5e-05	0.00061983	up	4328842	Q6ER49	2:7948543-7949997	OSJNBA0082C09.15,LOC4328842	protein_coding	peroxidase P7
XLOC_026024	2:7971395-7972880	EPlOSAG00000028953|EPlOSAG00000031219	0.806411	3.87303	2.26387	0.00015	0.00162904	up	-|-	-|-	2:7972096-7972167|2:7971395-7971556	-|-	ncRNA|ncRNA	-|-
XLOC_026070	2:8383210-8384332	OS02G0248200	0.509274	2.3865	2.22839	0.0004	0.00381464	up	9266132	A0A0P0VH66	2:8380541-8384118	Os02g0248200,LOC9266132	protein_coding	uncharacterized LOC9266132
XLOC_026205	2:9708752-9709903	OS02G0270100	0	0.582873	inf	5e-05	0.00061983	up	-	A0A0P0VHF5	2:9708752-9709903	-	protein_coding	-
XLOC_026241	2:10121535-10124400	-	1.42095	5.79372	2.02764	5e-05	0.00061983	up	-	-	-	-	-	-
XLOC_026304	2:10854309-10855575	OS02G0287800	0.144139	0.494362	1.7781	0.04835	0.155069	up	-	A0A0P0VHP5	2:10854309-10855575	-	protein_coding	-
XLOC_026362	2:11568279-11569112	OS02G0300700	13.7515	33.4374	1.28187	5e-05	0.00061983	up	4329091	Q7Y1V3	2:11568279-11569112	EIF-1A-OF1,LOC4329091	protein_coding	eukaryotic translation initiation factor 1A
XLOC_026379	2:11767812-11771769	OS02G0303000	0.975002	2.5831	1.40562	0.0413	0.138678	up	-	A0A0P0VHZ3	2:11767997-11768547	-	protein_coding	-
XLOC_026442	2:12464431-12466397	OS02G0314600	2.09851	5.92418	1.49725	5e-05	0.00061983	up	4329142	Q6Z6Q8	2:12464431-12466397	LOC4329142	protein_coding	protein ASPARTIC PROTEASE IN GUARD CELL 1
XLOC_026456	2:12645623-12647836	OS02G0318100	0.256082	0.891194	1.79913	0.0196	0.081424	up	4329156	A0A0P0VI77	2:12645623-12647595	Os02g0318100,LOC4329156	protein_coding	ubiquinol oxidase 2, mitochondrial
XLOC_026503	2:13200808-13203751	OS02G0327500	1.31469	6.67338	2.34369	5e-05	0.00061983	up	4329194	Q6YWE7	2:13200808-13203751	LOC4329194	protein_coding	uncharacterized LOC4329194
XLOC_026526	2:13495411-13499721	OS02G0331200	0.85375	1.85845	1.12221	0.0017	0.0124448	up	4329210	Q6YUL6	2:13495411-13498320	LOC4329210	protein_coding	uncharacterized LOC4329210
XLOC_026548	2:13881176-13898570	EPlOSAG00000014433	2.99676	6.4373	1.10305	0.0028	0.018492	up	-	-	2:13881116-13881192	-	ncRNA	-
XLOC_026562	2:14073571-14076360	OS02G0439200	0.200246	0.524869	1.39018	0.0155	0.068551	up	4329232	Q6Z7G3	2:14073571-14076360	OJ1570_H12.23,LOC4329232	protein_coding	WEB family protein At5g16730, chloroplastic
XLOC_026612	2:14681077-14684806	OS02G0450000	0.0976121	0.472361	2.27476	0.0017	0.0124448	up	4329262	Q6EQZ3	2:14681077-14684806	Os02g0450000,LOC4329262	protein_coding	uncharacterized LOC4329262
XLOC_026679	2:15717045-15717661	OS02G0466900	0	1.804	inf	5e-05	0.00061983	up	-	A0A0P0VIS6	2:15717045-15717661	Os02g0466900	protein_coding	-
XLOC_026681	2:15734828-15736855	OS02G0467600	0	2.39799	inf	5e-05	0.00061983	up	4329329	Q6K7B1	2:15734828-15736855	LOC4329329	protein_coding	cytochrome P450 CYP73A100
XLOC_026808	2:17118766-17120699	OS02G0490500	1.44765	3.30927	1.1928	0.0002	0.00210105	up	4329386	Q6K755	2:17118788-17120662	LOC4329386	protein_coding	7-deoxyloganetin glucosyltransferase
XLOC_026870	2:17862103-17866995	OS02G0503700	0.131215	0.55937	2.09187	0.00615	0.0341102	up	4329425	A0A0P0VJE3	2:17862192-17866853	Os02g0503700,LOC4329425	protein_coding	isoflavone 3'-hydroxylase
XLOC_026907	2:18173042-18176957	OS02G0508650	0.437388	2.06005	2.2357	5e-05	0.00061983	up	-	-	2:18176399-18176710	-	ncRNA	-
XLOC_027027	2:19339416-19344274	OS02G0527900	2.02565	4.78653	1.24059	0.03475	0.122612	up	4329529	Q6H6Q2	2:19342019-19343889	LOC4329529	protein_coding	PAN domain-containing protein At5g03700
XLOC_027040	2:19488188-19488930	OS02G0530300	3.21123	15.8344	2.30186	5e-05	0.00061983	up	4329544	Q6H754	2:19488188-19488930	Os02g0530300,LOC4329544	protein_coding	zinc finger A20 and AN1 domain-containing stress-associated protein 5
XLOC_027055	2:19595865-19599390	OS02G0532500	0.0298447	1.68581	5.81983	0.0393	0.134168	up	4329551	Q6ESF0	2:19597550-19598541	Os02g0532500,LOC4329551	protein_coding	germin-like protein 2-4
XLOC_027070	2:19723841-19724741	OS02G0535300	0	1.11087	inf	5e-05	0.00061983	up	107276404	Q6EPW8	2:19723841-19724741	B1136H02.23,LOC107276404	protein_coding	uncharacterized LOC107276404
XLOC_027192	2:20985864-20994931	OS02G0555600	1.39714	3.08956	1.14493	0.00035	0.00340244	up	4329656	Q6ZI91	2:20985975-20994224	LOC4329656	protein_coding	ACT domain-containing protein ACR3
XLOC_027247	2:21365479-21366789	OS02G0563000	0.41372	1.25351	1.59924	0.00645	0.0354397	up	107277071	A0A0N7KFI1	2:21365479-21366789	Os02g0563000,LOC107277071	protein_coding	F-box/kelch-repeat protein SKIP20-like
XLOC_027273	2:21624567-21626097	OS02G0568600	3.45104	29.9046	3.11527	5e-05	0.00061983	up	107277414	Q6YTF9	2:21625022-21625725	P0025F02.10,LOC107277414	protein_coding	uncharacterized LOC107277414
XLOC_027278	2:21662608-21664276	OS02G0569000	0.567794	2.00663	1.82133	0.00065	0.00569199	up	4329721	Q6YTF5	2:21662608-21664276	CYP76M5,LOC4329721	protein_coding	cytochrome P450 76M5
XLOC_027280	2:21690378-21692185	OS02G0569400	0.1928	1.94537	3.33487	0.0001	0.00114267	up	4329722	A0A0P0VKN5	2:21690378-21692185	CYP76M8,LOC4329722	protein_coding	oryzalexin D synthase
XLOC_027284	2:21740304-21741960	OS02G0569900	0.470392	4.42645	3.23421	5e-05	0.00061983	up	4329723	Q6YTE2	2:21740304-21741960	LOC4329723	protein_coding	ent-cassadiene C11-alpha-hydroxylase 1-like
XLOC_027316	2:21995524-22002502	OS02G0573500	0.507331	1.36319	1.42599	0.00395	0.0241847	up	4329741	Q6YXC0	2:21995524-22002502	OSJNBB0046L23.14,LOC4329741	protein_coding	sugar transport protein 5
XLOC_027347	2:22258813-22260658	OS02G0579000	0.848302	7.193	3.08394	5e-05	0.00061983	up	4329768	Q0E046	2:22258846-22260658	Os02g0579000,LOC4329768	protein_coding	NAC domain-containing protein 92
XLOC_027434	2:23044559-23047405	OS02G0594700	0.596701	1.255	1.07261	0.04395	0.144811	up	4329851	Q0DZW7	2:23046483-23047393	Os02g0594700,LOC4329851	protein_coding	BTB/POZ domain-containing protein At1g67900
XLOC_027465	2:23416055-23416778	OS02G0599400	1.78663	4.54127	1.34585	0.01635	0.0712125	up	4329882	A0A0P0VLF8	2:23416055-23416778	Os02g0599400,LOC4329882	protein_coding	uncharacterized LOC4329882
XLOC_027472	2:23513097-23513707	OS02G0601000	0.558892	1.94571	1.79966	0.0306	0.111816	up	4329890	Q6K5H1	2:23513097-23513707	-	protein_coding	Os02g0601000 protein; Putative uncharacterized protein OJ1791_B03.31 [Source:UniProtKB/TrEMBL;Acc:Q6K5H1]
XLOC_027494	2:23643096-23651535	OS02G0603600	6.59202	20.7361	1.65335	5e-05	0.00061983	up	4329910	A0A0P0VLP4	2:23643455-23651476	Os02g0603600,LOC4329910	protein_coding	transcription factor bHLH128
XLOC_027495	2:23651854-23653184	OS02G0603700	0.0827849	1.02584	3.63129	0.0131	0.0603396	up	-	A0A0N7KFM6	2:23651854-23653184	Os02g0603700	protein_coding	-
XLOC_027520	2:23903816-23905169	OS02G0609200	0	3.90678	inf	5e-05	0.00061983	up	4329943	A0A0N7KFN3	2:23904194-23904763	Os02g0609200,LOC4329943	protein_coding	uncharacterized LOC4329943
XLOC_027523	2:23952693-23956540	OS02G0609900	1.37844	8.75007	2.66626	5e-05	0.00061983	up	4329947	Q0DZM8	2:23952926-23954302	LOC4329947	protein_coding	putative receptor-like protein kinase At3g47110
XLOC_027536	2:24080704-24084615	OS02G0611800	14.7612	36.4951	1.30589	5e-05	0.00061983	up	4329959	Q6K638	2:24080704-24084615	OJ1004_A05.15,LOC4329959	protein_coding	shikimate O-hydroxycinnamoyltransferase
XLOC_027560	2:24290975-24296448	OS02G0614966	5.3495	11.7645	1.13697	0.01245	0.0580334	up	9269276	A0A0N7KFP1	2:24293057-24296448	Os02g0614966	protein_coding	Os02g0614966 protein [Source:UniProtKB/TrEMBL;Acc:C7IYW7]
XLOC_027561	2:24315022-24319812	-	1.32362	3.01946	1.1898	0.00015	0.00162904	up	-	-	-	-	-	-
XLOC_027563	2:24326515-24331445	OS02G0615500	1.38045	13.0575	3.24167	5e-05	0.00061983	up	4329982	Q6K7X3	2:24327114-24331291	LOC4329982	protein_coding	probable LRR receptor-like serine/threonine-protein kinase At3g47570
XLOC_027644	2:25237116-25241489	OS02G0631100	0.510671	1.54536	1.59748	0.0056	0.0317989	up	4330056	Q6H474	2:25239748-25241280	LOC4330056	protein_coding	uncharacterized LOC4330056
XLOC_027657	2:25361374-25377922	OS02G0633000	0.468902	1.75022	1.90018	0.00035	0.00340244	up	-	A0A0P0VM05	2:25361374-25365608	Os02g0633000	protein_coding	Putative defective in anther dehiscence1 [Source:UniProtKB/TrEMBL;Acc:Q6H7K1]
XLOC_027662	2:25410428-25410891	OS02G0633600	1.49855	8.66133	2.53102	0.00865	0.0443619	up	-	-	2:25410428-25410891	-	ncRNA	-
XLOC_027665	2:25442640-25450122	OS02G0634700	12.9526	30.8032	1.24984	5e-05	0.00061983	up	4330073	A0A0P0VMA7	2:25442875-25450093	LOC4330073	protein_coding	serine carboxypeptidase-like 34
XLOC_027690	2:25646627-25648251	OS02G0639300	0	0.590553	inf	0.0182	0.0769612	up	4330102	A0A0P0VM45	2:25646627-25648251	Os02g0639300,LOC4330102	protein_coding	CBS domain-containing protein CBSX5
XLOC_027714	2:25878905-25879875	OS02G0643800	6.75217	14.6993	1.12232	5e-05	0.00061983	up	4330132	Q6H664	2:25878905-25879875	OJ1282_H11.12,LOC4330132	protein_coding	auxin-responsive protein SAUR36
XLOC_027749	2:26271681-26272652	OS02G0651900	1.62246	12.2663	2.91845	5e-05	0.00061983	up	4330171	Q6H3Y0	2:26271681-26272652	LOC4330171	protein_coding	putative glycine-rich cell wall structural protein 1
XLOC_027767	2:26456470-26457942	OS02G0655200	0.270927	1.07083	1.98276	0.02585	0.0994031	up	4330191	A0A0N7KFT2	2:26456470-26457942	Os02g0655200,LOC4330191	protein_coding	ethylene-responsive transcription factor 5
XLOC_027830	2:27077280-27079003	OS02G0666700	0.273488	2.07786	2.92555	0.00015	0.00162904	up	4330252	Q6ESG6	2:27077280-27079003	LOC4330252	protein_coding	purine-uracil permease NCS1
XLOC_027839	2:27182465-27184692	OS02G0669500	17.8315	61.7264	1.79146	5e-05	0.00061983	up	4330266	A0A0P0VMN8	2:27183731-27184188	Os02g0669500,LOC4330266	protein_coding	uncharacterized LOC4330266
XLOC_027864	2:27386923-27389201	OS02G0673000	0.917163	2.27963	1.31355	0.00175	0.0127566	up	9271073	C7IYF6	2:27386926-27388940	-	protein_coding	Os02g0673000 protein [Source:UniProtKB/TrEMBL;Acc:C7IYF6]
XLOC_027867	2:27416559-27422210	OS02G0673500	2.68904	13.6767	2.34655	5e-05	0.00061983	up	4330291	Q6EPG4	2:27416559-27421828	LOC4330291	protein_coding	transcription factor LHW
XLOC_027909	2:27837411-27841268	OS02G0681632|OS02G0681700	4.56356	13.128	1.52442	5e-05	0.00061983	up	4330326|4330326	B9F1U2|Q6EPM5	2:27837694-27838482|2:27840042-27841235	LOC4330326|P0663F07.43	protein_coding|protein_coding	lysM domain receptor-like kinase 4|Os02g0681700 protein; Putative serine/threonine-specific protein kinase [Source:UniProtKB/TrEMBL;Acc:Q6EPM5]
XLOC_027949	2:28278624-28279963	OS02G0689550	9.51744	63.6932	2.74249	0.0142	0.0641917	up	-	A0A0P0VN60	2:28278624-28279963	-	protein_coding	-
XLOC_027983	2:28638293-28645621	OS02G0696700	3.07867	9.54855	1.63298	5e-05	0.00061983	up	4330404	Q0DYF8	2:28643011-28645617	Os02g0696700,LOC4330404	protein_coding	lysine-specific demethylase JMJ706-like
XLOC_028029	2:28977741-28983402	OS02G0703300	28.5403	61.0376	1.0967	5e-05	0.00061983	up	4330447	Q6YVJ6	2:28978652-28980231	P0724B10.12,LOC4330447	protein_coding	uncharacterized LOC4330447
XLOC_028030	2:28995632-28998486	OS02G0703600	15.7061	113.941	2.85889	5e-05	0.00061983	up	9269675	A0A0P0VNB7	2:28995717-28998452	CYP707A5,LOC9269675	protein_coding	abscisic acid 8'-hydroxylase 1
XLOC_028073	2:29429382-29432456	OS02G0710500	1.40908	7.10502	2.33408	5e-05	0.00061983	up	4330489	Q6ZFY2	2:29429764-29432336	LOC4330489	protein_coding	putative receptor-like protein kinase At4g00960
XLOC_028098	2:29670742-29677052	OS02G0715200|OS02G0715300	2.97306	9.03851	1.60414	5e-05	0.00061983	up	4330519|4330520	A0A0P0VNV4|Q6ZHP7	2:29670746-29675896|2:29676022-29677031	OJ1191_G08.12,LOC4330519|OJ1191_G08.14,LOC4330520	protein_coding|protein_coding	short-chain dehydrogenase/reductase family 42E member 1|uncharacterized LOC4330520
XLOC_028116	2:29813212-29813753	OS02G0718600	0.341821	4.91493	3.84586	0.00715	0.0384273	up	-	A0A0P0VNT8	2:29813212-29813753	Os02g0718600	protein_coding	Putative uncharacterized protein OJ2056_H01.29; cDNA clone:002-134-E10, full insert sequence [Source:UniProtKB/TrEMBL;Acc:Q6ZGX3]
XLOC_028168	2:30260591-30261180	OS02G0727200	4.69073	16.0076	1.77087	5e-05	0.00061983	up	-	A0A0N7KG09	2:30260591-30261180	-	protein_coding	-
XLOC_028204	2:30517878-30522415	OS02G0732200	0.484451	3.74417	2.95022	0.00295	0.0192141	up	4330628	Q6Z2K3	2:30518062-30522415	LOC4330628	protein_coding	U-box domain-containing protein 11
XLOC_028229	2:30729049-30737593	OS02G0736200	1.46474	4.55139	1.63566	5e-05	0.00061983	up	-	-	2:30729070-30734702	-	protein_coding	-
XLOC_028235	2:30784648-30785350	OS02G0737401	0.171942	2.17602	3.6617	0.02495	0.0969478	up	-	A0A0N7KG23	2:30784648-30785350	Os02g0737401	protein_coding	-
XLOC_028238	2:30799136-30799746	OS02G0738100	0.26443	6.18785	4.54848	0.01375	0.0626392	up	9271590	C7IZ01	2:30799136-30799746	-	protein_coding	Os02g0738100 protein [Source:UniProtKB/TrEMBL;Acc:C7IZ01]
XLOC_028240	2:30813485-30814718	OS02G0738300	1.083	22.0797	4.34962	5e-05	0.00061983	up	4330664	A0A0P0VPE7	2:30813485-30814718	LOC4330664	protein_coding	uncharacterized LOC4330664
XLOC_028242	2:30839199-30842589	OS02G0738600	0.667375	3.49114	2.38713	5e-05	0.00061983	up	4330667	A0A0P0VPG6	2:30839199-30842589	GLU10,LOC4330667	protein_coding	endoglucanase 7
XLOC_028288	2:31266316-31269951	OS02G0745100	1.31919	9.34319	2.82427	5e-05	0.00061983	up	4330713	Q6Z2T3	2:31266328-31269935	Os02g0745100,LOC4330713	protein_coding	aquaporin NIP2-1
XLOC_028291	2:31284722-31286574	OS02G0745400	2.56044	5.45239	1.0905	5e-05	0.00061983	up	4330716	Q6ZGT9	2:31284722-31286574	OJ1118_G04.19,LOC4330716	protein_coding	probable galacturonosyltransferase 9
XLOC_028360	2:31967646-31970353	OS02G0759400	15.1278	41.5088	1.45621	0.0015	0.0112682	up	4330793	Q6PU50	2:31967805-31969537	LOC4330793	protein_coding	RING-H2 finger protein ATL29
XLOC_028405	2:32418493-32419361	OS02G0769100	4.65033	11.8146	1.34517	5e-05	0.00061983	up	4330855	Q6ZGJ3	2:32418493-32419361	LOC4330855	protein_coding	auxin-responsive protein SAUR32
XLOC_028413	2:32488795-32491584	OS02G0770500	0	1.8884	inf	5e-05	0.00061983	up	4330864	A0A0P0VQA2	2:32488795-32491584	LOC4330864	protein_coding	probable WRKY transcription factor 47
XLOC_028541	2:33586177-33587800	-	0.526904	1.074	1.02738	0.02975	0.109675	up	-	-	-	-	-	-
XLOC_028584	2:33980096-33982494	-	2.89768	6.37907	1.13845	0.0001	0.00114267	up	-	-	-	-	-	-
XLOC_028620	2:34232864-34234921	-	0.27075	1.39421	2.36441	0.00335	0.0212005	up	-	-	-	-	-	-
XLOC_028627	2:34255704-34261519	OS02G0803300	2.02053	4.69875	1.21754	0.023	0.091495	up	4331047	Q69SJ3	2:34255764-34260552	P0689B12.27,LOC4331047	protein_coding	putative clathrin assembly protein At5g35200
XLOC_028660	2:34493090-34494429	OS02G0807600	8.88754	27.5599	1.63272	5e-05	0.00061983	up	-	A0A0P0VR36	2:34493339-34493888	Os02g0807600	protein_coding	-
XLOC_028673	2:34609505-34615055	OS02G0809800	0.313177	1.16213	1.89172	5e-05	0.00061983	up	4331090	Q6K991	2:34609725-34615015	Os02g0809800,LOC4331090	protein_coding	phosphate transporter PHO1-2
XLOC_028711	2:34901495-34903704	OS02G0814400	95.0859	265.895	1.48355	5e-05	0.00061983	up	4331119	Q6K3D6	2:34901670-34903148	LOC4331119	protein_coding	cytochrome c1 2, heme protein, mitochondrial
XLOC_028743	2:35130674-35131877	OS02G0818900	0.311602	1.72372	2.46775	0.00195	0.0139363	up	4331157	Q6K9R5	2:35130674-35131877	OJ1202_E07.12,LOC4331157	protein_coding	uncharacterized LOC4331157
XLOC_028782	2:35334782-35340821	OS02G0822900	1.27368	3.11979	1.29245	5e-05	0.00061983	up	4331192	A0A0P0VRD5	2:35334956-35340821	LOC4331192	protein_coding	U-box domain-containing protein 33
XLOC_028784	2:35349673-35351221	OS02G0823100	1.16327	18.212	3.96863	5e-05	0.00061983	up	4331194	Q9SXF8	2:35349673-35351221	Os02g0823100,LOC4331194	protein_coding	aquaporin PIP 1-3
XLOC_028901	2:385871-395793	OS02G0106600	1.15027	3.37264	1.55191	0.0239	0.0940353	up	4328020	Q6ETD0	2:385998-386946	OJ1359_D06.27,LOC4328020	protein_coding	RING-H2 finger protein ATL79
XLOC_028910	2:496747-504178	OS02G0109100|OS02G0109200	24.7143	51.1323	1.04889	5e-05	0.00061983	up	4328034|4328035	Q6ETS8|Q0E4N1	2:496768-500351|2:500469-504146	LOC4328034|LOC4328035	protein_coding|protein_coding	diphosphomevalonate decarboxylase|uncharacterized LOC4328035
XLOC_028923	2:627685-630534	OS02G0111600	4.45924	35.7491	3.00304	5e-05	0.00061983	up	4328047	Q0E4M0	2:627685-630534	LOC4328047	protein_coding	wall-associated receptor kinase 5
XLOC_028927	2:667209-669053	OS02G0112600	0	7.3805	inf	5e-05	0.00061983	up	4328052	P0DKG9	2:667264-669053	NRT2.1,LOC4328052	protein_coding	high-affinity nitrate transporter 2.1
XLOC_028959	2:825041-827902	OS02G0115700	684.769	2026.65	1.56541	5e-05	0.00061983	up	4328073	B7EAG0	2:825041-827640	CATA,LOC4328073	protein_coding	catalase isozyme A
XLOC_028964	2:866007-869937	OS02G0116400	0.31105	0.698767	1.16766	0.0102	0.0500631	up	4328078	Q0E4J6	2:866007-869292	Os02g0116400,LOC4328078	protein_coding	probable metal-nicotianamine transporter YSL8
XLOC_028972	2:934587-937786	OS02G0117900	1.23096	2.62957	1.09504	0.0029	0.0189499	up	4328093	Q6ZGL3	2:934683-937786	OJ1442_E05.33,LOC4328093	protein_coding	protein trichome birefringence-like 12
XLOC_028987	2:1050761-1056830	OS02G0120100	0.450741	1.00281	1.15367	0.022	0.0885993	up	4328109	Q6YUS6	2:1050786-1056830	Os02g0120100,LOC4328109	protein_coding	serine/threonine-protein kinase STY46
XLOC_029092	2:1799750-1800811	OS02G0134200	4.95939	14.5946	1.5572	5e-05	0.00061983	up	4328218	Q6Z6I0	2:1799750-1800811	LOC4328218	protein_coding	uncharacterized LOC4328218
XLOC_029099	2:1850845-1859371	OS02G0135200	2.52053	8.7114	1.78918	5e-05	0.00061983	up	4328223	A0A0P0VEF7	2:1850981-1858243	Os02g0135200,LOC4328223	protein_coding	mitogen-activated protein kinase 13
XLOC_029108	2:1935793-1943376	-	0.636967	8.8761	3.80063	5e-05	0.00061983	up	-	-	-	-	-	-
XLOC_029164	2:2510177-2515864	EPlOSAG00000038997	0.233781	0.89176	1.9315	0.01955	0.0812443	up	-	-	2:2511831-2511974	-	ncRNA	-
XLOC_029202	2:2824488-2830257	OS02G0151300	0.29762	2.23447	2.90839	0.03735	0.129028	up	4328316	Q67UW5	2:2824488-2830257	LOC4328316	protein_coding	endoglucanase 5
XLOC_029220	2:2971877-2975628	OS02G0154000	0.157646	0.496586	1.65536	0.03405	0.120672	up	4328340	Q67IT1	2:2972242-2975382	LOC4328340	protein_coding	tyrosine-sulfated glycopeptide receptor 1
XLOC_029231	2:3065654-3072787	OS02G0155900	0.193359	0.554661	1.52032	0.0019	0.0136396	up	-	B9F2T6	2:3065811-3072625	-	protein_coding	Putative uncharacterized protein [Source:UniProtKB/TrEMBL;Acc:B9F2T6]
XLOC_029278	2:3415457-3418399	OS02G0163500	2.30195	5.35531	1.21811	0.0065	0.0356494	up	4328399	Q0E3N8	2:3415483-3418396	LOC4328399	protein_coding	uncharacterized LOC4328399
XLOC_029370	2:4149739-4151337	OS02G0176000	6.52411	13.6616	1.06627	0.0009	0.00742015	up	4328476	Q6EUQ3	2:4150302-4150970	LOC4328476	protein_coding	B-box zinc finger protein 32
XLOC_029473	2:4870151-4874038	OS02G0187800	1.0759	7.97893	2.89065	5e-05	0.00061983	up	4328552	Q6ZHS4	2:4870151-4874038	Os02g0187800,LOC4328552	protein_coding	cinnamyl alcohol dehydrogenase 2
XLOC_029553	2:5470929-5475199	OS02G0197700	0.528123	1.07001	1.01867	0.0445	0.146144	up	4328624	A0A0N7KEV5	2:5470929-5475134	LOC4328624	protein_coding	dehydrodolichyl diphosphate syntase complex subunit NUS1
XLOC_029564	2:5529953-5536941	OS02G0198700	1.09022	3.9652	1.86278	5e-05	0.00061983	up	4328633	A0A0P0VG35	2:5530016-5536941	P0026H03.20-1,LOC4328633	protein_coding	subtilisin-like protease SBT5.3
XLOC_029582	2:5654240-5655822	OS02G0201300	2.17788	7.6125	1.80545	5e-05	0.00061983	up	4328649	Q0E300	2:5654435-5655345	Os02g0201300,LOC4328649	protein_coding	uncharacterized LOC4328649
XLOC_029591	2:5755049-5758198	OS02G0202900	0.976728	4.02499	2.04296	5e-05	0.00061983	up	4328661	Q0E2Y9	2:5755368-5757895	LOC4328661	protein_coding	F-box/kelch-repeat protein At1g55270
XLOC_029599	2:5816426-5819359	EPlOSAG00000039680	2.63924	5.41449	1.0367	0.00185	0.0133482	up	-	-	2:5818314-5818476	-	ncRNA	-
XLOC_029623	2:6037018-6039641	OS02G0207900	0.222886	1.96933	3.14332	0.0242	0.0947978	up	4328684	A0A0P0VG76	2:6038222-6039551	Os02g0207900,LOC4328684	protein_coding	caffeoylshikimate esterase
XLOC_029637	2:6146113-6146678	OS02G0209300	12.6643	38.6125	1.60829	5e-05	0.00061983	up	-	A3A4F2	2:6146113-6146678	-	protein_coding	Putative uncharacterized protein [Source:UniProtKB/TrEMBL;Acc:A3A4F2]
XLOC_029638	2:6149266-6150333	OS02G0209400	0.368105	3.14505	3.09489	0.00075	0.00638892	up	4328696	Q6H8D3	2:6149352-6150136	LOC4328696	protein_coding	uncharacterized LOC4328696
XLOC_029648	2:6241703-6242797	-	0	1.20311	inf	5e-05	0.00061983	up	-	-	-	-	-	-
XLOC_029659	2:6320563-6322204	OS02G0213100	10.5151	33.1925	1.65839	5e-05	0.00061983	up	4328711	Q6H829	2:6321112-6322164	-	protein_coding	Os02g0213100 protein; Putative uncharacterized protein OJ1267_F10.32; cDNA clone:001-103-B04, full insert sequence [Source:UniProtKB/TrEMBL;Acc:Q6H829]
XLOC_029672	2:6447087-6451281	OS02G0215300	0.285898	0.913547	1.67598	0.04825	0.154872	up	-	A0A0P0VGF3	2:6447214-6450374	-	protein_coding	-
XLOC_029679	2:6485586-6498554	OS02G0215950|OS02G0216100	2.60439	6.83786	1.3926	0.00615	0.0341102	up	107278551|-	B9F4A2|A0A0P0VGE7	2:6490616-6496493|2:6496679-6498016	Os02g0215950|Os02g0216100	protein_coding|protein_coding	uncharacterized LOC107278551|-
XLOC_029715	2:6744399-6750241	OS02G0221100	0.537892	1.63128	1.60062	0.04135	0.138729	up	9269769	A0A0P0VGJ8	2:6744958-6749884	LOC9269769	protein_coding	putative transcription factor bHLH041
XLOC_029748	2:7032335-7034864	OS02G0225300	18.5412	54.4588	1.55443	5e-05	0.00061983	up	4328776	A0A0P0VGM9	2:7032348-7034864	LOC4328776	protein_coding	uncharacterized LOC4328776
XLOC_029766	2:7172277-7176093	OS02G0227700	1.17215	8.14151	2.79614	5e-05	0.00061983	up	4328792	Q6H5Y7	2:7172422-7175962	LOC4328792	protein_coding	receptor-like protein kinase HSL1
XLOC_029805	2:7516238-7519231	OS02G0232900	0.288609	2.30504	2.9976	0.00015	0.00162904	up	4328814	Q40746	2:7516238-7519231	NIP1-1,LOC4328814	protein_coding	aquaporin NIP1-1
XLOC_029811	2:7548208-7551722	OS02G0233200	0.521291	1.24235	1.25291	0.02385	0.0938999	up	9267338	Q6EUF1	2:7548547-7551644	Os02g0233200,LOC9267338	protein_coding	protein BZR1 homolog 4
XLOC_029843	2:7936521-7947292	OS02G0240100	0.26472	0.663762	1.3262	0.0426	0.141602	up	4328841	Q6ER51	2:7938411-7939811	OSJNBA0082C09.13,LOC4328841	protein_coding	peroxidase 70
XLOC_029854	2:8076332-8077510	OS02G0242900	0.425334	1.92305	2.17673	0.00075	0.00638892	up	4328852	A0A0P0VH00	2:8076332-8077510	Os02g0242900,LOC4328852	protein_coding	UDP-glycosyltransferase 72B1
XLOC_029877	2:8326087-8343190	OS02G0247200	1.26051	3.47575	1.46332	5e-05	0.00061983	up	4328872	Q6K3R8	2:8326165-8343175	LOC4328872	protein_coding	T-complex protein 1 subunit gamma
XLOC_029904	2:8539077-8542125	OS02G0251800|OS02G0251900	18.7288	60.1189	1.68256	5e-05	0.00061983	up	9269034|4328899	Q6K545|Q6K544	2:8539273-8539623|2:8541338-8542125	OSJNBA0009N02.3,LOC9269034|LOC4328899	protein_coding|protein_coding	uncharacterized LOC9269034|uncharacterized LOC4328899
XLOC_029928	2:8738036-8739767	-	0	0.601291	inf	5e-05	0.00061983	up	-	-	-	-	-	-
XLOC_029940	2:8854327-8854985	OS02G0256800	0	2.59837	inf	5e-05	0.00061983	up	4328923	Q6EN30	2:8854327-8854985	LOC4328923	protein_coding	basic blue protein
XLOC_030014	2:9650453-9656922	OS02G0269600	0.00885358	9.04022	9.99588	0.0308	0.112411	up	4328976	A0A0P0VHD1	2:9650760-9656236	Os02g0269600,LOC4328976	protein_coding	subtilisin-like protease SBT3.5
XLOC_030016	2:9710033-9762095	OS02G0270200	0.0481669	2.16737	5.49176	5e-05	0.00061983	up	4328977	Q0E256	2:9712632-9715959	Os02g0270200	protein_coding	Os02g0270200 protein [Source:UniProtKB/TrEMBL;Acc:Q0E256]
XLOC_030023	2:9777042-9782065	OS02G0271000	0.546168	2.28526	2.06494	0.002	0.0142177	up	4328982	Q6EPJ5	2:9778410-9782065	LOC4328982	protein_coding	subtilisin-like protease SBT3.9
XLOC_030052	2:10087361-10095333	OS02G0275200	6.38747	38.0979	2.5764	5e-05	0.00061983	up	4329001	Q6K7S6	2:10088213-10094968	LOC4329001	protein_coding	galactoside 2-alpha-L-fucosyltransferase
XLOC_030070	2:10212103-10216407	OS02G0277700	2.31031	12.3802	2.42187	5e-05	0.00061983	up	4329010	A0A0P0VHL9	2:10213163-10216340	-	protein_coding	Leucine rich repeat containing protein-like; Os02g0277700 protein; cDNA clone:J013021H05, full insert sequence [Source:UniProtKB/TrEMBL;Acc:Q6ERN9]
XLOC_030071	2:10238012-10240149	EPlOSAG00000009199	1.67461	4.22726	1.3359	0.02585	0.0994031	up	-	-	2:10239870-10239909	-	ncRNA	-
XLOC_030074	2:10262060-10266551	OS02G0278450	2.83889	5.87748	1.04987	0.01815	0.0768441	up	-	A0A0P0VHR4	2:10262060-10266551	Os02g0278450	protein_coding	-
XLOC_030185	2:11376851-11379304	OS02G0297200	0.302258	0.996782	1.7215	0.00085	0.00709776	up	4329081	Q6K8M2	2:11376851-11379304	LOC4329081	protein_coding	uncharacterized LOC4329081
XLOC_030197	2:11484330-11488302	OS02G0299300	0.668968	1.53628	1.19943	0.0032	0.0204337	up	4329088	A0A0P0VHW7	2:11484330-11488301	LOC4329088	protein_coding	putative aminoacrylate hydrolase RutD
XLOC_030216	2:11798895-11799847	OS02G0303500	0.379024	1.00241	1.4031	0.04155	0.139091	up	4329105	Q6K5T4	2:11798895-11799847	LOC4329105	protein_coding	glycine-rich cell wall structural protein 1
XLOC_030298	2:12663606-12680627	OS02G0318450|OS02G0318500|OS02G0318600	2.26676	5.59557	1.30365	5e-05	0.00061983	up	4329158|4329158|9268453	A0A0N7KF66|A0A0P0VIB9|C7IYH8	2:12664725-12666874|2:12668310-12669932|2:12680087-12680627	LOC4329158|-|-	protein_coding|protein_coding|protein_coding	ABC transporter G family member 40|Putative uncharacterized protein [Source:UniProtKB/TrEMBL;Acc:B9F5B6]|Os02g0318600 protein [Source:UniProtKB/TrEMBL;Acc:C7IYH8]
XLOC_030313	2:12923699-12929633	OS02G0323000	0.153757	0.771286	2.32661	0.0001	0.00114267	up	9270100	C7IY55	2:12923864-12927803	LOC9270100	protein_coding	ABC transporter B family member 9
XLOC_030342	2:13349907-13364567	OS02G0329450|OS02G0329600	19.6764	45.952	1.22366	0.0018	0.01305	up	-|-	A0A0P0VIF5|A0A0P0VIG5	2:13350191-13360454|2:13361034-13364227	-|-	protein_coding|protein_coding	-|Putative uncharacterized protein OJ1521_G01.19-1 [Source:UniProtKB/TrEMBL;Acc:Q6Z7I4]
XLOC_030421	2:14529654-14537574	OS02G0448400	4.61448	10.9785	1.25044	5e-05	0.00061983	up	4329259	Q6ETC4	2:14529681-14537401	LOC4329259	protein_coding	synaptotagmin-2
XLOC_030516	2:15716943-15718956	OS02G0467000	0	1.62289	inf	5e-05	0.00061983	up	4329324	A0A0P0VIT4	2:15717050-15718956	Os02g0467000,LOC4329324	protein_coding	cytochrome P450 CYP73A100
XLOC_030679	2:17460663-17462855	-	0.675914	1.62111	1.26208	0.0029	0.0189499	up	-	-	-	-	-	-
XLOC_030774	2:18591415-18596393	OS02G0515600	28.8349	72.6195	1.33254	5e-05	0.00061983	up	4329476	Q67UN6	2:18592626-18596390	-	protein_coding	Os02g0515600 protein; Putative uncharacterized protein OSJNBb0071O21.10; cDNA clone:001-020-A03, full insert sequence [Source:UniProtKB/TrEMBL;Acc:Q67UN6]
XLOC_030798	2:18822413-18826213	OS02G0518000	6.6414	16.9341	1.35037	5e-05	0.00061983	up	4329483	Q6H4M6	2:18824564-18826074	LOC4329483	protein_coding	formin-like protein 16
XLOC_030814	2:18986685-18988957	OS02G0521100	0.199459	1.07066	2.42434	0.0012	0.00942595	up	107278754	A0A0P0VJT4	2:18986685-18987266	Os02g0521100,LOC107278754	protein_coding	ethylene-responsive transcription factor ERF110-like
XLOC_030850	2:19309593-19313085	OS02G0527300	4.28292	10.2559	1.25979	5e-05	0.00061983	up	4329526	Q6H6Q7	2:19309756-19312859	Os02g0527300,LOC4329526	protein_coding	heat stress transcription factor A-3
XLOC_030863	2:19383663-19392880	OS02G0528550	0.982153	4.31576	2.13559	5e-05	0.00061983	up	-	A0A0P0VK18	2:19390540-19392792	-	protein_coding	-
XLOC_030868	2:19405516-19420786	OS02G0528900	0.0911398	0.523839	2.52297	5e-05	0.00061983	up	9268937	A0A0P0VJX8	2:19406608-19420786	Os02g0528900,LOC9268937	protein_coding	ABC transporter G family member 41
XLOC_030872	2:19455171-19458350	OS02G0529700	0.939211	2.54244	1.43669	0.01515	0.0675111	up	4329540	Q6H764	2:19455171-19458350	LOC4329540	protein_coding	60S acidic ribosomal protein P2A
XLOC_030873	2:19459224-19463361	OS02G0529800	0	0.531572	inf	5e-05	0.00061983	up	4329541	Q6H763	2:19459224-19463361	LOC4329541	protein_coding	ent-isokaurene C2-hydroxylase-like
XLOC_030917	2:19758327-19759355	OS02G0535901	0.550147	2.43405	2.14547	0.0003	0.0029949	up	9266054	Q6EPW3	2:19758327-19759355	LOC9266054	protein_coding	probable F-box protein At1g60180
XLOC_030919	2:19797538-19798851	OS02G0536500	2.57735	37.5606	3.86526	5e-05	0.00061983	up	4329572	Q6EU57	2:19797819-19798718	LOC4329572	protein_coding	uncharacterized LOC4329572
XLOC_030955	2:20125036-20127726	OS02G0541700	56.416	113.364	1.00679	5e-05	0.00061983	up	4329594	Q6ESZ6	2:20125036-20127726	-	protein_coding	Cytochrome b-c1 complex subunit 6 [Source:UniProtKB/TrEMBL;Acc:Q6ESZ6]
XLOC_030960	2:20165587-20166757	OS02G0543000	151.463	454.456	1.58517	5e-05	0.00061983	up	4329601	Q6ESY5	2:20165664-20166649	P0472F10.20-4,LOC4329601	protein_coding	abscisic stress-ripening protein 1
XLOC_030989	2:20588128-20589687	OS02G0548700	0.607878	2.29843	1.9188	0.0003	0.0029949	up	4329616	Q0E0I9	2:20588289-20589687	LOC4329616	protein_coding	U-box domain-containing protein 25
XLOC_030991	2:20607718-20615688	OS02G0548900	0.608067	1.32054	1.11883	0.0123	0.0575122	up	-	A0A0N7KFG4	2:20607727-20615688	-	protein_coding	-
XLOC_031065	2:21234553-21236192	OS02G0560450	2.71623	5.83165	1.1023	0.00645	0.0354397	up	107276847	A0A0P0VKD9	2:21234555-21235372	LOC107276847	protein_coding	COX assembly mitochondrial protein 2 homolog
XLOC_031085	2:21330423-21335548	OS02G0562600	0.995256	11.8134	3.56921	5e-05	0.00061983	up	9270374	B7F6U9	2:21330472-21335235	LOC9270374	protein_coding	MLO-like protein 1
XLOC_031135	2:21810362-21813457	OS02G0570700	2.76162	14.9189	2.43355	5e-05	0.00061983	up	4329726	Q6YV88	2:21810375-21813457	CYP71Z7,LOC4329726	protein_coding	ent-cassadiene C2-hydroxylase
XLOC_031213	2:22468206-22469788	OS02G0582600	8.0267	35.6989	2.153	5e-05	0.00061983	up	4329795	Q6EPT4	2:22468206-22469788	LOC4329795	protein_coding	uncharacterized LOC4329795
XLOC_031214	2:22474634-22475689	OS02G0582800	0.411324	3.41904	3.05524	0.0003	0.0029949	up	4329796	Q6EPT2	2:22474634-22475689	LOC4329796	protein_coding	uncharacterized LOC4329796
XLOC_031215	2:22477790-22478946	OS02G0582900	0	0.555526	inf	5e-05	0.00061983	up	4329797	Q6EPT1	2:22477790-22478946	LOC4329797	protein_coding	uncharacterized LOC4329797
XLOC_031227	2:22533819-22537726	OS02G0584300	7.99812	17.835	1.15698	5e-05	0.00061983	up	-	A0A0P0VL23	2:22535359-22536238	Os02g0584300	protein_coding	Putative uncharacterized protein OSJNBa0016D04.35 [Source:UniProtKB/TrEMBL;Acc:Q6EPU2]
XLOC_031229	2:22553380-22554242	OS02G0584800	15.9319	46.793	1.55438	5e-05	0.00061983	up	4329803	Q6YY33	2:22553380-22554242	OSJNBB0056I22.11,LOC4329803	protein_coding	uncharacterized LOC4329803
XLOC_031246	2:22722709-22733189	OS02G0589000	0.160995	2.00213	3.63645	0.00245	0.0166928	up	4329820	Q6YY42	2:22722799-22733189	OSJNBB0046O12.30,LOC4329820	protein_coding	lecithin-cholesterol acyltransferase-like 1
XLOC_031249	2:22756382-22758223	OS02G0589700	0.528	2.17394	2.0417	0.00035	0.00340244	up	4329823	A0A0P0VL15	2:22757091-22758212	Os02g0589700,LOC4329823	protein_coding	lecithin-cholesterol acyltransferase-like 1
XLOC_031254	2:22805686-22808493	OS02G0590400	0.549523	2.47857	2.17325	5e-05	0.00061983	up	4329826	Q6YY78	2:22805689-22808493	LOC4329826	protein_coding	lecithin-cholesterol acyltransferase-like 1
XLOC_031311	2:23415588-23416895	OS02G0599400	0.711321	1.98717	1.48214	0.01765	0.0753761	up	4329882	A0A0P0VLF8	2:23416055-23416778	Os02g0599400,LOC4329882	protein_coding	uncharacterized LOC4329882
XLOC_031342	2:23739566-23744363	OS02G0605900	6.44226	70.4707	3.45138	5e-05	0.00061983	up	4329920	Q6K8R2	2:23743045-23744109	CHT6,LOC4329920	protein_coding	chitinase 6
XLOC_031355	2:23828849-23834725	OS02G0607700	2.62354	5.27804	1.00849	0.00235	0.0161393	up	4329932	Q6K1Y8	2:23829191-23834725	LOC4329932	protein_coding	(+)-neomenthol dehydrogenase
XLOC_031439	2:24749451-24754760	OS02G0621800	1.35359	5.25713	1.95749	5e-05	0.00061983	up	4330017	Q6K9N5	2:24749451-24754760	LOC4330017	protein_coding	long-chain-alcohol oxidase FAO2
XLOC_031463	2:24973412-24977287	OS02G0626100	18.5161	74.7038	2.0124	5e-05	0.00061983	up	4330034	A0A0P0VLX6	2:24973448-24977287	Os02g0626100,LOC4330034	protein_coding	phenylalanine ammonia-lyase
XLOC_031466	2:24985133-24989610	OS02G0626400	7.25569	28.9488	1.99632	5e-05	0.00061983	up	4330036	Q6K6Q1	2:24985256-24989388	Os02g0626400,LOC4330036	protein_coding	phenylalanine ammonia-lyase
XLOC_031469	2:25006495-25009018	OS02G0627100	0.0517361	4.78258	6.53048	0.0026	0.0175119	up	4330040	Q0DZE0	2:25006495-25009018	Os02g0627100,LOC4330040	protein_coding	phenylalanine ammonia-lyase
XLOC_031505	2:25348200-25351813	OS02G0632800	0.573533	8.60905	3.90791	5e-05	0.00061983	up	4330063	A0A0P0VMB6	2:25348252-25351744	LOC4330063	protein_coding	wall-associated receptor kinase 5
XLOC_031507	2:25356220-25360244	OS02G0632900	0.891272	3.26316	1.87233	5e-05	0.00061983	up	9271506	A0A0P0VM60	2:25356937-25360011	Os02g0632900,LOC9271506	protein_coding	wall-associated receptor kinase 1
XLOC_031510	2:25373498-25377922	OS02G0633066	0.666567	3.2618	2.29085	0.00085	0.00709776	up	9267263	A0A0P0VM30	2:25374692-25377893	Os02g0633066,LOC9267263	protein_coding	wall-associated receptor kinase 1
XLOC_031583	2:26034329-26041422	OS02G0646500	0.739136	3.73568	2.33746	5e-05	0.00061983	up	4330146	Q6H627	2:26034336-26041422	LOC4330146	protein_coding	aldehyde dehydrogenase family 3 member F1
XLOC_031586	2:26090437-26091873	OS02G0648100	0.320307	0.87706	1.45322	0.0212	0.0862713	up	4330151	Q6H6T1	2:26090437-26091873	P0048B08.2,LOC4330151	protein_coding	probable receptor-like protein kinase At4g10390
XLOC_031593	2:26163137-26164221	OS02G0649800	23.972	100.724	2.07099	5e-05	0.00061983	up	4330160	Q6H3Z7	2:26163137-26164221	LOC4330160	protein_coding	cytochrome b5
XLOC_031620	2:26421755-26423720	OS02G0654700	10.647	47.4105	2.15475	5e-05	0.00061983	up	4330189	Q6H7H6	2:26422187-26423485	LOC4330189	protein_coding	ethylene-responsive transcription factor 2
XLOC_031656	2:26767607-26771623	OS02G0661100	0.492897	2.59096	2.39413	5e-05	0.00061983	up	4330221	A0A0P0VMK5	2:26767607-26771623	Os02g0661100,LOC4330221	protein_coding	probable trehalose-phosphate phosphatase 1
XLOC_031704	2:27165514-27166898	OS02G0669100	10.7209	22.5386	1.07198	5e-05	0.00061983	up	4330265	Q6ESR4	2:27165514-27166898	LOC4330265	protein_coding	dehydrin COR410
XLOC_031705	2:27182465-27184692	OS02G0669366	3.5852	10.4787	1.54733	0.00235	0.0161393	up	-	A0A0P0VN47	2:27183081-27184055	Os02g0669366	protein_coding	-
XLOC_031727	2:27473960-27475760	OS02G0674233	7.14659	30.8809	2.11139	5e-05	0.00061983	up	-	Q6EPF4	2:27473960-27475760	P0657H12.23	protein_coding	Putative uncharacterized protein P0657H12.23 [Source:UniProtKB/TrEMBL;Acc:Q6EPF4]
XLOC_031750	2:27807057-27808191	OS02G0681200	17.7091	36.1491	1.02947	5e-05	0.00061983	up	4330324	Q6EPN1	2:27807061-27808092	P0663F07.34,LOC4330324	protein_coding	E3 ubiquitin-protein ligase RHA1B
XLOC_031754	2:27853859-27856029	OS02G0681900	2.7667	6.13827	1.14967	0.0002	0.00210105	up	4330327	Q84PD5	2:27853890-27856029	LOC4330327	protein_coding	scarecrow-like protein 8
XLOC_031755	2:27887212-27888250	OS02G0682300	1.09997	9.66225	3.13489	5e-05	0.00061983	up	4330329	Q6EU38	2:27887212-27888250	LOC4330329	protein_coding	E3 ubiquitin-protein ligase RHA1B
XLOC_031780	2:28136347-28137459	OS02G0686800	0	0.974632	inf	5e-05	0.00061983	up	4330358	Q6ZHB7	2:28136347-28137459	LOC4330358	protein_coding	uncharacterized LOC4330358
XLOC_031782	2:28153289-28154410	OS02G0687200	1.00737	3.78318	1.90901	0.0002	0.00210105	up	4330359	Q6ZHB5	2:28153289-28154410	LOC4330359	protein_coding	uncharacterized LOC4330359
XLOC_031818	2:28511873-28514171	OS02G0694100	0.542331	1.73945	1.68139	0.00055	0.00494754	up	4330391	Q6Z891	2:28512035-28514171	LOC4330391	protein_coding	F-box/LRR-repeat protein At1g06630
XLOC_031880	2:29116659-29120030	OS02G0705500	0.627938	10.7823	4.1019	0.0184	0.0775484	up	4330462	Q6Z2G7	2:29117082-29119291	LOC4330462	protein_coding	transcription factor bHLH63
XLOC_031891	2:29238043-29241749	OS02G0707200	0.0495643	1.0063	4.34361	0.0046	0.0273447	up	4330470	Q0DY98	2:29238147-29239269	Os02g0707200,LOC4330470	protein_coding	dof zinc finger protein DOF3.1
XLOC_031919	2:29571423-29574190	OS02G0713700	0.531052	1.56298	1.55738	0.0014	0.0106565	up	4330508	Q6ZFU2	2:29571841-29573542	LOC4330508	protein_coding	AT-hook motif nuclear-localized protein 25
XLOC_031935	2:29725329-29730352	OS02G0716500	33.6693	79.753	1.24411	5e-05	0.00061983	up	4330523	Q6ZGW6	2:29725329-29730352	Os02g0716500,LOC4330523	protein_coding	fatty acid desaturase DES2
XLOC_031937	2:29736231-29741711	OS02G0716800	0.0941903	12.2589	7.02404	5e-05	0.00061983	up	4330525	Q6ZGW7	2:29736312-29741711	LOC4330525	protein_coding	protein NRT1/ PTR FAMILY 7.3
XLOC_031943	2:29784736-29789964	OS02G0717600	15.3668	42.6825	1.47383	5e-05	0.00061983	up	4330531	A0A0P0VP17	2:29786242-29789844	LOC4330531	protein_coding	uncharacterized LOC4330531
XLOC_031945	2:29799216-29801848	OS02G0717900	5.29718	10.9098	1.04233	0.0024	0.0164078	up	4330534	Q6ZGV3	2:29799480-29800579	LOC4330534	protein_coding	PRELI domain containing protein 3B
XLOC_031946	2:29804949-29805545	OS02G0718100	0.27411	26.6397	6.60268	0.0053	0.0304541	up	-	-	2:29804949-29805545	-	ncRNA	-
XLOC_032061	2:30674780-30678659	OS02G0735200	32.3801	83.8749	1.37313	5e-05	0.00061983	up	4330649	P14656	2:30674780-30678659	GLN1-1,LOC4330649	protein_coding	glutamine synthetase cytosolic isozyme 1-1
XLOC_032090	2:30899582-30901300	OS02G0739400	0.934171	3.74236	2.00219	5e-05	0.00061983	up	4330672	Q6Z5N7	2:30899582-30901300	LOC4330672	protein_coding	probable galacturonosyltransferase-like 9
XLOC_032100	2:30974130-30974781	OS02G0740600	5.74098	15.1698	1.40183	0.00055	0.00494754	up	4330679	Q6Z7S9	2:30974228-30974781	LOC4330679	protein_coding	uncharacterized LOC4330679
XLOC_032101	2:30980995-30982317	OS02G0740700	1.1287	3.14508	1.47844	0.00015	0.00162904	up	4330680	Q6Z7S6	2:30980995-30982317	P0516G10.18,LOC4330680	protein_coding	metalloendoproteinase 2-MMP
XLOC_032125	2:31158979-31161998	OS02G0743400	3.03087	11.4304	1.91507	5e-05	0.00061983	up	4330700	Q5SMQ9	2:31158979-31161998	PIN1,LOC4330700	protein_coding	auxin efflux carrier component 1
XLOC_032204	2:31932285-31933316	OS02G0758200	0.341914	1.31347	1.94168	0.00725	0.0388003	up	4330788	Q6Z7V0	2:31932285-31933316	LOC4330788	protein_coding	uncharacterized LOC4330788
XLOC_032305	2:32728386-32729628	OS02G0775300	3.93178	13.9887	1.83101	5e-05	0.00061983	up	4330896	Q6YZ53	2:32728445-32729346	OSJNBB0013K01.2,LOC4330896	protein_coding	uncharacterized LOC4330896
XLOC_032310	2:32750142-32751374	OS02G0775600	12.6326	33.0716	1.38844	5e-05	0.00061983	up	4330898	Q6YZ50	2:32750142-32751374	LOC4330898	protein_coding	zinc finger protein 8
XLOC_032384	2:33441226-33444196	OS02G0787300	41.9864	90.2325	1.10372	5e-05	0.00061983	up	4330957	Q6K4Q0	2:33442070-33443948	LOC4330957	protein_coding	mitogen-activated protein kinase kinase 5
XLOC_032394	2:33502296-33505888	OS02G0788600	0.887847	1.86055	1.06735	0.0007	0.00602475	up	4330965	A0A0P0VQG3	2:33502431-33505888	Os02g0788600,LOC4330965	protein_coding	uncharacterized LOC4330965
XLOC_032437	2:33876653-33880507	OS02G0796600	0.184708	0.592578	1.68176	0.02835	0.105973	up	4331009	Q6KAK2	2:33876653-33880507	LOC4331009	protein_coding	alpha/beta hydrolase domain-containing protein 17B
XLOC_032472	2:34210381-34214885	OS02G0802500	4.7502	44.534	3.22885	5e-05	0.00061983	up	4331044	A0A0P0VQV1	2:34210424-34214885	Os02g0802500,LOC4331044	protein_coding	pyrophosphate-energized vacuolar membrane proton pump
XLOC_032502	2:34509454-34512923	OS02G0807800	0.30545	4.30816	3.81807	5e-05	0.00061983	up	9266916	Q6K9B1	2:34509523-34512673	LOC9266916	protein_coding	wall-associated receptor kinase 2
XLOC_032512	2:34573986-34576261	OS02G0809100	4.10312	8.73672	1.09037	0.01545	0.0683675	up	4331086	A0A0P0VRC8	2:34574608-34576261	LOC4331086	protein_coding	leucine-rich repeat extensin-like protein 1
XLOC_032576	2:35111372-35118999	OS02G0818500	0.454327	1.0143	1.15868	0.045	0.147344	up	9268941	Q6K9R8	2:35113637-35118793	LOC9268941	protein_coding	uclacyanin-3
XLOC_032581	2:35170412-35175528	OS02G0819400	0.210725	1.67919	2.99433	5e-05	0.00061983	up	4331161	-	2:35170417-35175254	LOC4331161	protein_coding	P-loop NTPase domain-containing protein LPA1
XLOC_032590	2:35221893-35224348	OS02G0820400	1.43446	3.99104	1.47625	5e-05	0.00061983	up	4331169	Q6K714	2:35222057-35223869	LOC4331169	protein_coding	coumaroyl-CoA:anthocyanidin 3-O-glucoside-6''-O-coumaroyltransferase 2
XLOC_032598	2:35263294-35265393	OS02G0821400	5.42017	11.2177	1.04937	5e-05	0.00061983	up	4331177	Q6K703	2:35263294-35265393	LOC4331177	protein_coding	calmodulin-binding receptor-like cytoplasmic kinase 2
XLOC_032737	2:16333500-16334544	-	0.180048	0.761976	2.08136	0.01345	0.0615751	up	-	-	-	-	-	-
XLOC_032755	2:21655915-21656334	-	3.43786	7.47022	1.11964	0.02925	0.108512	up	-	-	-	-	-	-
XLOC_032756	2:21816126-21816456	-	0	13.6596	inf	5e-05	0.00061983	up	-	-	-	-	-	-
XLOC_032771	2:25536023-25536332	-	0	3.31863	inf	0.00125	0.00974248	up	-	-	-	-	-	-
XLOC_032773	2:26048881-26050412	-	0.378575	0.788596	1.05871	0.0447	0.146641	up	-	-	-	-	-	-
XLOC_032774	2:26225224-26225576	-	2.28175	9.25678	2.02037	0.00665	0.0363398	up	-	-	-	-	-	-
XLOC_032783	2:31313868-31315216	-	1.35025	3.17592	1.23395	0.0018	0.01305	up	-	-	-	-	-	-
XLOC_032790	2:34755158-34756211	-	0.401731	1.19076	1.56758	0.0212	0.0862713	up	-	-	-	-	-	-
XLOC_032812	3:208340-209118	OS03G0103100	0	2.23542	inf	5e-05	0.00061983	up	4331301	Q6S509	3:208340-209118	LOC4331301	protein_coding	cortical cell-delineating protein
XLOC_032813	3:211061-255968	OS03G0103200	0.497042	166.348	8.38662	0.0211	0.0860242	up	4331302	Q10T26	3:211082-211817	OS03G0103200,LOC4331302	protein_coding	cortical cell-delineating protein
XLOC_032858	3:537614-542673	OS03G0109300	10.8963	36.6083	1.74833	5e-05	0.00061983	up	4331344	Q8H7U8	3:537614-542549	Os03g0109300,LOC4331344	protein_coding	probable cytokinin riboside 5'-monophosphate phosphoribohydrolase LOGL3
XLOC_032867	3:609881-614424	OS03G0110500	0.381748	0.807845	1.08146	0.03875	0.132685	up	4331354	Q8H7V8	3:609881-614424	LOC4331354	protein_coding	kinase-interacting family protein
XLOC_032902	3:922684-928190	OS03G0116300|OS03G0116316	1.286	8.73095	2.76325	5e-05	0.00061983	up	9267662|-	Q10SN6|A0A0N7KGG8	3:922684-928190|3:925852-926283	LOC9267662|Os03g0116316	protein_coding|protein_coding	uncharacterized LOC9267662|-
XLOC_032919	3:1015313-1020193	OS03G0118800	0.471495	1.86099	1.98076	5e-05	0.00061983	up	4331418	A3ADI5	3:1015325-1020066	LOC4331418	protein_coding	hydroxymethylglutaryl-CoA synthase
XLOC_032958	3:1393740-1400305	OS03G0124000	6.82407	17.0292	1.3193	5e-05	0.00061983	up	4331452	Q10SF7	3:1394429-1400133	OS03G0124000,LOC4331452	protein_coding	homeobox protein BEL1 homolog
XLOC_032967	3:1427658-1428168	OS03G0124800	0.370624	2.72606	2.87879	0.01775	0.0756557	up	-	-	3:1427658-1428168	-	ncRNA	-
XLOC_032989	3:1624887-1636289	OS03G0128700	7.17879	15.855	1.14312	0.018	0.0764239	up	4331490	A0A0P0VSL0	3:1625098-1629527	CPK11,LOC4331490	protein_coding	calcium-dependent protein kinase isoform 11
XLOC_032999	3:1706053-1708135	OS03G0130100	0.19218	2.27024	3.56231	5e-05	0.00061983	up	4331500	Q9SNJ6	3:1706053-1708135	LOC4331500	protein_coding	probable acyl-activating enzyme 12, peroxisomal
XLOC_033002	3:1714575-1715192	OS03G0130300	1.27858	16.4885	3.68885	5e-05	0.00061983	up	4331501	Q7F8K7	3:1714575-1715192	LOC4331501	protein_coding	defensin-like protein
XLOC_033022	3:1860429-1861772	OS03G0132900	20.5348	142.511	2.79493	5e-05	0.00061983	up	4331519	Q10S66	3:1860429-1861772	Os03g0132900,LOC4331519	protein_coding	chitinase 11
XLOC_033041	3:2003246-2005060	OS03G0136200	5.56526	17.3526	1.64063	0.0136	0.0621202	up	4331540	Q10S41	3:2003246-2004830	SMT2-1,LOC4331540	protein_coding	24-methylenesterol C-methyltransferase 2
XLOC_033070	3:2260300-2264711	OS03G0140900	0.279165	1.02401	1.87505	0.0003	0.0029949	up	4331574	A0A0P0VSX2	3:2260797-2263995	LOC4331574	protein_coding	uncharacterized LOC4331574
XLOC_033079	3:2330581-2331600	OS03G0142200	0	0.682651	inf	5e-05	0.00061983	up	9266937	A0A0P0VST8	3:2330581-2331600	Os03g0142200,LOC9266937	protein_coding	uncharacterized LOC9266937
XLOC_033080	3:2336571-2341656	OS03G0142500	0.301164	1.92505	2.67628	5e-05	0.00061983	up	4331583	Q10RY0	3:2336789-2341656	LOC4331583	protein_coding	uncharacterized LOC4331583
XLOC_033113	3:2548616-2552803	OS03G0145900	1.33309	2.99032	1.16552	0.0023	0.0158955	up	4331606	A0A0N7KGK5	3:2548699-2552574	LOC4331606	protein_coding	E3 ubiquitin-protein ligase MIEL1
XLOC_033184	3:3110273-3112815	OS03G0157900	15.6795	31.8387	1.0219	5e-05	0.00061983	up	9270715	Q8LMR0	3:3110725-3112384	LOC9270715	protein_coding	phosphoserine aminotransferase 1, chloroplastic
XLOC_033193	3:3164909-3168888	OS03G0159100	1.67203	15.0326	3.16842	5e-05	0.00061983	up	4331688	Q10RH3	3:3165801-3168806	OS03G0159100,LOC4331688	protein_coding	probable receptor-like protein kinase At5g56460
XLOC_033230	3:3486953-3500181	OS03G0164901|OS03G0165025	0.100609	0.904544	3.16843	0.00885	0.0450425	up	-|-	A0A0N7KGM8|A0A0P0VTD8	3:3487755-3488340|3:3489771-3500181	Os03g0164901|Os03g0165025	protein_coding|protein_coding	-|-
XLOC_033255	3:3674285-3678314	OS03G0168000	0.058	4.79455	6.3692	0.0051	0.02958	up	4331750	Q8S7U2	3:3674285-3678314	LOC4331750	protein_coding	major facilitator superfamily domain-containing protein 12
XLOC_033277	3:3845564-3846658	OS03G0171700	0	28.2437	inf	5e-05	0.00061983	up	4331778	A0A0P0VTQ4	3:3845564-3846658	ILI3,LOC4331778	protein_coding	transcription factor ILI3
XLOC_033280	3:3866613-3867121	OS03G0172100	27.1028	196.031	2.85457	5e-05	0.00061983	up	4331781	Q10R43	3:3866613-3867121	LOC4331781	protein_coding	uncharacterized LOC4331781
XLOC_033316	3:4173178-4179149	OS03G0179400	0.942738	3.87729	2.04012	5e-05	0.00061983	up	4331822	Q10QY0	3:4173178-4179068	LOC4331822	protein_coding	serine/threonine-protein kinase At5g01020
XLOC_033317	3:4186984-4193621	OS03G0179900	7.6759	18.0701	1.23519	5e-05	0.00061983	up	4331824	Q8H016	3:4187158-4193200	OS03G0179900,LOC4331824	protein_coding	probable lipoxygenase 6
XLOC_033320	3:4236724-4238058	OS03G0180900	1.43498	10.4191	2.86013	5e-05	0.00061983	up	4331833	Q8GRS2	3:4236724-4238058	Os03g0180900,LOC4331833	protein_coding	protein TIFY 11c
XLOC_033321	3:4248884-4249820	OS03G0181100	8.37873	25.2669	1.59244	5e-05	0.00061983	up	4331834	Q10QW3	3:4248884-4249820	OS03G0181100,LOC4331834	protein_coding	protein TIFY 11b
XLOC_033333	3:4347059-4348154	OS03G0182900	0	3.86367	inf	5e-05	0.00061983	up	-	-	3:4347084-4348127	-	ncRNA	-
XLOC_033337	3:4397245-4402938	OS03G0183800	0.407638	1.44646	1.82716	0.0008	0.0067457	up	4331852	A0A0P0VU36	3:4397245-4402938	LOC4331852	protein_coding	protein STRUBBELIG-RECEPTOR FAMILY 7
XLOC_033361	3:4539567-4543092	OS03G0186900	0	2.87178	inf	5e-05	0.00061983	up	4331874	Q6F4N5	3:4541351-4543092	LOC4331874	protein_coding	protein ASPARTIC PROTEASE IN GUARD CELL 2
XLOC_033365	3:4573148-4575698	OS03G0187400	3.52083	11.8892	1.75566	5e-05	0.00061983	up	4331879	Q10QQ7	3:4573148-4575550	LOC4331879	protein_coding	uncharacterized LOC4331879
XLOC_033367	3:4584815-4587005	OS03G0187525	0.493137	2.16303	2.13299	0.0395	0.134679	up	-	A0A0P0VU93	3:4584815-4587005	-	protein_coding	-
XLOC_033375	3:4652864-4654781	OS03G0188900	2.61349	5.41465	1.05089	0.00085	0.00709776	up	4331890	B7ERV3	3:4652930-4654781	Os03g0188900,LOC4331890	protein_coding	homeobox-leucine zipper protein HOX13
XLOC_033376	3:4660634-4662543	OS03G0189100	27.0096	56.2563	1.05854	5e-05	0.00061983	up	4331891	Q8H7N4	3:4660862-4661923	LOC4331891	protein_coding	uncharacterized LOC4331891
XLOC_033420	3:4912977-4914216	OS03G0194600	4.61779	12.5716	1.44489	5e-05	0.00061983	up	4331928	Q8H7W6	3:4913314-4914063	LOC4331928	protein_coding	cytochrome b561 and DOMON domain-containing protein At5g35735
XLOC_033422	3:4936320-4942037	OS03G0195100	1.26321	21.3256	4.07742	5e-05	0.00061983	up	4331930	A0A0P0VU73	3:4936394-4941234	Os03g0195100,LOC4331930	protein_coding	aminotransferase ALD1 homolog
XLOC_033440	3:5111866-5119048	OS03G0197200|OS03G0197300	4.47094	15.245	1.76969	5e-05	0.00061983	up	4331946|4331947	Q0DUA4|A0A0P0VUB4	3:5112964-5114038|3:5116435-5119048	OS03G0197200,LOC4331946|OS03G0197300,LOC4331947	protein_coding|protein_coding	polyol transporter 5|vicilin-like seed storage protein At2g18540
XLOC_033453	3:5218609-5219719	OS03G0199300	1.78735	3.63793	1.0253	0.0291	0.108072	up	4331961	Q10QE8	3:5218609-5219719	OS03G0199300,LOC4331961	protein_coding	uncharacterized LOC4331961
XLOC_033457	3:5253519-5254758	OS03G0200000	0	0.639642	inf	5e-05	0.00061983	up	107276330	Q10QE3	3:5253519-5254758	LOC107276330	protein_coding	heptahelical transmembrane protein 4-like
XLOC_033605	3:6589403-6628696	OS03G0225700|OS03G0225900	6.1648	17.0128	1.46449	5e-05	0.00061983	up	4332120|4332121	Q8H7R6|Q10PQ1	3:6589784-6594037|3:6608577-6610549	OSJNBA0081P02.15,LOC4332120|CYP74A2,LOC4332121	protein_coding|protein_coding	wall-associated receptor kinase-like 14|allene oxide synthase 2
XLOC_033615	3:6737212-6744922	OS03G0227700	7.31378	15.109	1.04672	0.00015	0.00162904	up	4332134	Q5CCK3	3:6737549-6744486	LOC4332134	protein_coding	cytochrome P450 90B1
XLOC_033635	3:6895178-6898355	OS03G0230300	0.600014	2.38833	1.99293	5e-05	0.00061983	up	4332145	Q10PL7	3:6895178-6898355	LOC4332145	protein_coding	probable inactive poly [ADP-ribose] polymerase SRO2
XLOC_033665	3:7092864-7093988	OS03G0233900	0	0.671592	inf	5e-05	0.00061983	up	4332166	O04986	3:7092864-7093988	HB1,LOC4332166	protein_coding	non-symbiotic hemoglobin 1
XLOC_033676	3:7181080-7184036	OS03G0236200	0.751977	3.55125	2.23957	5e-05	0.00061983	up	4332184	Q84U04	3:7181080-7184036	LOC4332184	protein_coding	glutamate decarboxylase 1
XLOC_033721	3:7615893-7618983	OS03G0244000	12.3236	25.7882	1.06529	0.00035	0.00340244	up	4332227	Q10P76	3:7615918-7618902	LOC4332227	protein_coding	protein SPA, chloroplastic
XLOC_033801	3:8352195-8353718	OS03G0258200	0.993394	5.53204	2.47738	5e-05	0.00061983	up	4332305	Q10NU5	3:8352195-8353718	LOC4332305	protein_coding	probable carboxylesterase 17
XLOC_033805	3:8396569-8397410	OS03G0259100	0.621281	3.07774	2.30855	0.0018	0.01305	up	4332309	Q10NT8	3:8396569-8397410	LOC4332309	protein_coding	chemocyanin
XLOC_033815	3:8487502-8489628	OS03G0261100	1.10107	2.70994	1.29936	0.01005	0.0495286	up	4332319	Q9XG81	3:8487523-8489366	Os03g0261100,LOC4332319	protein_coding	probable phospholipase A2 homolog 2
XLOC_033876	3:9039559-9041760	OS03G0270600	4.38414	16.8021	1.93827	5e-05	0.00061983	up	-	A0A0P0VVY7	3:9039754-9041273	Os03g0270600	protein_coding	-
XLOC_033894	3:9202541-9204642	OS03G0273800	4.10251	25.9125	2.65907	5e-05	0.00061983	up	4332401	Q10ND1	3:9202541-9204642	LOC4332401	protein_coding	suppressor of disruption of TFIIS
XLOC_033899	3:9226175-9227290	EPlOSAG00000009446	0.26623	1.51563	2.50918	0.0039	0.0239211	up	-	-	3:9226887-9227011	-	ncRNA	-
XLOC_034016	3:10184378-10185914	OS03G0292700	0.717748	2.9783	2.05294	0.00255	0.0172522	up	9266070	A0A0N7KH31	3:10184421-10185914	Os03g0292700,LOC9266070	protein_coding	mitogen-activated protein kinase kinase kinase ANP1
XLOC_034027	3:10255888-10257612	OS03G0294100	0.153498	0.976654	2.66963	0.0423	0.140819	up	4332522	A0A0N7KH33	3:10255888-10257612	OS03G0294100,LOC4332522	protein_coding	protein CHUP1, chloroplastic
XLOC_034057	3:10501777-10503324	OS03G0299200	1.12793	6.94148	2.62156	5e-05	0.00061983	up	4332559	Q10MQ8	3:10502015-10503291	LOC4332559	protein_coding	sex determination protein tasselseed-2
XLOC_034062	3:10547107-10550192	OS03G0300100	0.767122	3.26037	2.08751	0.0005	0.0045694	up	4332565	Q0DSM0	3:10547697-10550188	-	protein_coding	Os03g0300100 protein [Source:UniProtKB/TrEMBL;Acc:Q0DSM0]
XLOC_034064	3:10562231-10563277	OS03G0300400	0.346666	7.10388	4.35699	5e-05	0.00061983	up	4332568	Q10MP7	3:10562231-10563277	LOC4332568	protein_coding	pathogenesis-related protein 1
XLOC_034065	3:10583929-10586165	OS03G0300900	2.26493	4.94249	1.12577	0.00485	0.0284865	up	4332572	A0A0P0VWH2	3:10583988-10586011	LOC4332572	protein_coding	probable galacturonosyltransferase-like 7
XLOC_034075	3:10677797-10678946	OS03G0302800	0	0.574726	inf	5e-05	0.00061983	up	4332584	Q10MM6	3:10677797-10678946	LOC4332584	protein_coding	uncharacterized LOC4332584
XLOC_034077	3:10692333-10693906	OS03G0303100	0.154648	0.642679	2.05511	0.01115	0.053548	up	4332586	Q10MM4	3:10692333-10693906	OS03G0303100,LOC4332586	protein_coding	serine/arginine repetitive matrix protein 2
XLOC_034098	3:10905602-10907007	OS03G0306700	0.145924	0.9662	2.7271	0.0061	0.0339344	up	4332602	A0A0P0VXB8	3:10905602-10907007	LOC4332602	protein_coding	ocs element-binding factor 1
XLOC_034126	3:11090186-11091350	OS03G0310701	4.21677	10.6116	1.33143	0.01115	0.053548	up	9271682	A0A0P0VXG6	3:11090273-11090710	OS03G0310701	protein_coding	Os03g0310701 protein [Source:UniProtKB/TrEMBL;Acc:C7J0P9]
XLOC_034157	3:11367200-11368889	OS03G0316200	0.673118	1.95214	1.53612	0.00135	0.0103643	up	4332654	Q10MB0	3:11367200-11368889	OS03G0316200,LOC4332654	protein_coding	galactinol synthase 1
XLOC_034164	3:11422308-11423805	OS03G0317300	0.667219	2.61595	1.9711	5e-05	0.00061983	up	4332657	Q10MA3	3:11422308-11423805	LOC4332657	protein_coding	aspartic proteinase nepenthesin-1
XLOC_034175	3:11497457-11498724	OS03G0319000	12.2731	50.2142	2.0326	5e-05	0.00061983	up	4332662	A0A0N7KH61	3:11497788-11498619	OS03G0319000,LOC4332662	protein_coding	DEAD-box ATP-dependent RNA helicase 12-like
XLOC_034185	3:11603244-11603867	OS03G0321100	0.224214	2.41305	3.42791	0.0237	0.0934314	up	4332676	Q10M71	3:11603244-11603867	OS03G0321100	protein_coding	Expressed protein; Os03g0321100 protein; cDNA clone:002-141-B02, full insert sequence [Source:UniProtKB/TrEMBL;Acc:Q10M71]
XLOC_034186	3:11613231-11614737	OS03G0321300	7.32678	15.9485	1.12217	5e-05	0.00061983	up	4332677	Q10M69	3:11613231-11614737	LOC4332677	protein_coding	F-box protein At5g46170
XLOC_034199	3:11738543-11740142	-	7.13224	18.8736	1.40395	5e-05	0.00061983	up	-	-	-	-	-	-
XLOC_034273	3:12394407-12396992	OS03G0335200	2.32797	13.4246	2.52774	5e-05	0.00061983	up	4332755	Q0DS41	3:12394575-12396889	OS03G0335200,LOC4332755	protein_coding	probable WRKY transcription factor 53
XLOC_034407	3:13712274-13716785	OS03G0356582	0.515798	2.40597	2.22174	5e-05	0.00061983	up	9267438	Q10L79	3:13712274-13716745	LOC9267438	protein_coding	phosphatidylinositol 4-phosphate 5-kinase 6
XLOC_034476	3:14381298-14387622	OS03G0367101|OS03G0367200	5.94312	39.7971	2.74337	0.004	0.0244474	up	4332919|4332919	A0A0P0VYL2|Q0DRP1	3:14381298-14382935|3:14387290-14387596	LOC4332919|-	protein_coding|protein_coding	flavonoid 3',5'-hydroxylase 1|Os03g0367200 protein [Source:UniProtKB/TrEMBL;Acc:Q0DRP1]
XLOC_034494	3:14567416-14573230	OS03G0371300|OS03G0371350|OS03G0371400	22.7405	47.3119	1.05694	0.0076	0.040165	up	-|-|4332940	A0A0P0VYR5|A0A0P0VXV8|Q0DRM0	3:14567492-14571380|3:14571477-14572023|3:14572500-14573221	Os03g0371300|Os03g0371350|-	protein_coding|protein_coding|protein_coding	Cytochrome P450 72A1, putative, expressed [Source:UniProtKB/TrEMBL;Acc:Q10KT2]|-|Os03g0371400 protein [Source:UniProtKB/TrEMBL;Acc:Q0DRM0]
XLOC_034502	3:14700686-14705044	OS03G0373500	0.513963	1.21518	1.24143	0.0101	0.0496937	up	-	A0A0N7KHB9	3:14701314-14705044	OS03G0373500	protein_coding	-
XLOC_034516	3:14836412-14839028	OS03G0375933	0.44514	2.55062	2.51851	0.03345	0.119018	up	-	A0A0P0VY18	3:14836412-14839028	Os03g0375933	protein_coding	-
XLOC_034559	3:15189113-15195856	OS03G0383100	1.28722	2.60481	1.01692	0.0308	0.112411	up	-	Q10KI3	3:15189113-15195856	-	protein_coding	Expressed protein [Source:UniProtKB/TrEMBL;Acc:Q10KI3]
XLOC_034570	3:15300737-15301156	OS03G0385100	0	0.593202	inf	0.0035	0.0219538	up	9268182	Q10KG7	3:15300737-15301156	LOC9268182	protein_coding	non-specific lipid transfer protein-like 1
XLOC_034573	3:15329206-15334903	OS03G0386000	2.22474	6.97979	1.64955	5e-05	0.00061983	up	4332995	-	3:15329520-15334903	LOC4332995	protein_coding	uncharacterized WD repeat-containing protein C2A9.03
XLOC_034586	3:15436640-15437717	OS03G0387300	0.491726	2.89252	2.5564	0.0006	0.00533754	up	4333001	A0A0P0VY90	3:15436640-15437717	LOC4333001	protein_coding	formin-like protein 7
XLOC_034603	3:15604255-15608699	OS03G0389700	0.730984	7.10187	3.28029	5e-05	0.00061983	up	4333014	A0A0P0VY65	3:15604255-15608699	LOC4333014	protein_coding	phospho-2-dehydro-3-deoxyheptonate aldolase 1, chloroplastic
XLOC_034695	3:16389857-16393418	-	0.202236	0.879534	2.1207	0.00335	0.0212005	up	-	-	-	-	-	-
XLOC_034717	3:16628549-16632054	OS03G0405900	1.91358	5.62251	1.55494	5e-05	0.00061983	up	4333077	Q7Y0F2	3:16628549-16632054	LOC4333077	protein_coding	probable nucleoredoxin 1-2
XLOC_034729	3:16714988-16716325	OS03G0407100	1.63648	8.25044	2.33387	5e-05	0.00061983	up	9266923	Q84MQ2	3:16715256-16715939	LOC9266923	protein_coding	uncharacterized LOC9266923
XLOC_034760	3:16998725-17002337	OS03G0411600	16.5037	36.3585	1.1395	5e-05	0.00061983	up	4333097	A0A0P0VYN5	3:16999055-17001060	OS03G0411600,LOC4333097	protein_coding	uncharacterized LOC4333097
XLOC_034791	3:17260407-17262436	OS03G0416200	0.223026	0.862615	1.9515	0.0029	0.0189499	up	4333114	Q10JL1	3:17260407-17262436	BC1,LOC4333114	protein_coding	COBRA-like protein 5
XLOC_034818	3:17599288-17603533	OS03G0422800	1.67864	3.60078	1.10101	0.00025	0.00254639	up	4333141	A0A0N7KHG5	3:17599288-17603528	OS03G0422800,LOC4333141	protein_coding	putative receptor protein kinase ZmPK1
XLOC_034849	3:17949146-17979102	OS03G0429000	40.913	96.7958	1.24239	5e-05	0.00061983	up	4333170	Q10J94	3:17949269-17950045	LOC4333170	protein_coding	cysteine proteinase inhibitor 8
XLOC_034867	3:18147933-18149230	OS03G0432000	1.83102	8.67655	2.24448	5e-05	0.00061983	up	107276903	Q75KR0	3:18148051-18148793	LOC107276903	protein_coding	uncharacterized LOC107276903
XLOC_034880	3:18367092-18369983	OS03G0435300	1.71629	4.55077	1.40682	5e-05	0.00061983	up	107278225	A0A0P0VZU6	3:18367213-18369983	Os03g0435300,LOC107278225	protein_coding	U-box domain-containing protein 4-like
XLOC_034912	3:18859648-18866755	-	0.761939	1.88126	1.30395	0.00165	0.0121415	up	-	-	-	-	-	-
XLOC_034965	3:19742751-19746906	OS03G0557900	0.318601	1.81621	2.51111	0.0023	0.0158955	up	-	A0A0P0VZ71	3:19742753-19746906	Os03g0557900	protein_coding	-
XLOC_034981	3:20240277-20244182	OS03G0563100	0.47519	1.06966	1.17058	0.02055	0.084367	up	4333257	Q10I64	3:20240367-20243969	LOC4333257	protein_coding	L-gulonolactone oxidase 2
XLOC_034999	3:20441233-20442555	EPlOSAG00000046466	0.357402	1.49011	2.0598	0.00585	0.0328929	up	-	-	3:20442366-20442555	-	ncRNA	-
XLOC_035088	3:21391544-21396467	OS03G0582000	5.90791	44.2947	2.90641	5e-05	0.00061983	up	4333329	Q75ID3	3:21392897-21394893	Os03g0582000,LOC4333329	protein_coding	uncharacterized LOC4333329
XLOC_035108	3:21599560-21601079	OS03G0585600	0.615021	5.0045	3.02452	0.0006	0.00533754	up	107280372	C7DQD9	3:21600334-21600700	LOC107280372	protein_coding	dof zinc finger protein DOF5.7-like
XLOC_035199	3:22615915-22619585	OS03G0603600	0.763677	7.50505	3.29683	5e-05	0.00061983	up	4333407	Q6AUZ6	3:22616005-22619553	LOC4333407	protein_coding	glycerophosphodiester phosphodiesterase GDPD6
XLOC_035209	3:22702379-22706249	OS03G0605300	7.9765	22.0489	1.46688	5e-05	0.00061983	up	4333413	Q75I27	3:22703015-22705531	LOC4333413	protein_coding	subtilisin-like protease SBT1.7
XLOC_035296	3:23715220-23715752	OS03G0624300	23.5085	69.7483	1.56897	5e-05	0.00061983	up	4333487	Q75LF9	3:23715220-23715752	LOC4333487	protein_coding	uncharacterized LOC4333487
XLOC_035311	3:23836063-23839587	OS03G0626100	0.0449234	0.778197	4.1146	0.0123	0.0575122	up	4333496	Q75LV3	3:23836063-23839587	LOC4333496	protein_coding	probable E3 ubiquitin-protein ligase ARI1
XLOC_035339	3:24212554-24213858	OS03G0633800	0.16815	1.24962	2.89367	0.00545	0.0311453	up	4333512	Q75GK1	3:24212554-24213858	IAA12,LOC4333512	protein_coding	auxin-responsive protein IAA12
XLOC_035404	3:24959171-24961780	OS03G0645900	1.2964	2.81024	1.11618	0.00055	0.00494754	up	4333566	Q5MBR5	3:24959201-24961260	LOC4333566	protein_coding	9-cis-epoxycarotenoid dioxygenase 1, chloroplastic
XLOC_035431	3:25197028-25223195	OS03G0650000	1.04074	2.45313	1.23701	0.0052	0.0300299	up	4333584	Q10FZ7	3:25197057-25206948	Os03g0650000,LOC4333584	protein_coding	protein YABBY 2
XLOC_035470	3:25546930-25549087	OS03G0655100	0	6.37193	inf	5e-05	0.00061983	up	9266373	A0A0N7KHR4	3:25547399-25548779	OS03G0655100,LOC9266373	protein_coding	plant cysteine oxidase 2
XLOC_035510	3:25884212-25884624	OS03G0660300	0	0.660151	inf	0.00415	0.02516	up	107278624	Q75GP8	3:25884212-25884624	LOC107278624	protein_coding	auxin-responsive protein SAUR41-like
XLOC_035513	3:25898609-25899041	OS03G0660500	0	2.07517	inf	5e-05	0.00061983	up	107278571	Q75GQ1	3:25898609-25899041	LOC107278571	protein_coding	auxin-responsive protein SAUR71-like
XLOC_035517	3:25959876-25961763	OS03G0661500	6.92426	16.3365	1.23836	5e-05	0.00061983	up	4333633	Q75GQ8	3:25960079-25961643	LOC4333633	protein_coding	atherin
XLOC_035530	3:26034532-26035341	OS03G0663600	8.41238	106.802	3.66628	5e-05	0.00061983	up	-	A0A0P0W106	3:26034532-26035341	-	protein_coding	-
XLOC_035605	3:26622907-26629836	OS03G0673700|OS03G0673900	32.2407	124.846	1.95319	5e-05	0.00061983	up	-|-	Q10FB7|A0A0P0W177	3:26622941-26623429|3:26623812-26629836	-|-	protein_coding|protein_coding	Expressed protein; cDNA clone:001-109-G01, full insert sequence [Source:UniProtKB/TrEMBL;Acc:Q10FB7]|-
XLOC_035635	3:26878159-26879403	OS03G0678800	0.328677	1.44351	2.13484	0.00285	0.0187349	up	4333715	Q10F74	3:26878159-26879403	LOC4333715	protein_coding	probable galacturonosyltransferase-like 1
XLOC_035668	3:27251938-27256513	OS03G0683800	0.366864	0.816315	1.15388	0.0397	0.13517	up	4333736	Q7Y007	3:27251938-27256513	OSJNBB0070O09.18,LOC4333736	protein_coding	GDSL esterase/lipase At5g03820
XLOC_035701	3:27467413-27472746	OS03G0688300	0.846153	2.93942	1.79654	5e-05	0.00061983	up	4333767	Q6AVI8	3:27467413-27472746	OSJNBA0022C08.19,LOC4333767	protein_coding	calcium-dependent protein kinase 10
XLOC_035721	3:27668924-27674441	OS03G0691800	1.07479	6.72437	2.64535	5e-05	0.00061983	up	4333783	Q6AV51	3:27669017-27674441	LOC4333783	protein_coding	HIPL1 protein
XLOC_035759	3:28106903-28113300	OS03G0700700	2.33813	19.3673	3.05019	5e-05	0.00061983	up	4333823	Q53RB0	3:28106903-28113300	OS03G0700700,LOC4333823	protein_coding	probable linoleate 9S-lipoxygenase 4
XLOC_035784	3:28390058-28423177	OS03G0705800	1.62127	5.63011	1.79604	5e-05	0.00061983	up	4333855	A0A0N7KHW8	3:28390417-28391991	LOC4333855	protein_coding	protein FAF-like, chloroplastic
XLOC_035796	3:28548351-28554497	OS03G0708000	0.272737	1.93473	2.82655	0.0471	0.152398	up	4333862	Q10E50	3:28548351-28549923	Os03g0708000,LOC4333862	protein_coding	phospholipase A2 homolog 3
XLOC_035854	3:29012867-29014379	OS03G0716900	2.51953	7.66383	1.60491	0.0001	0.00114267	up	-	A0A0P0W362	3:29013349-29014095	Os03g0716900	protein_coding	-
XLOC_035874	3:29200210-29208674	OS03G0720300	9.77539	21.0244	1.10484	0.0004	0.00381464	up	4333932	Q6ASV4	3:29200210-29208674	LOC4333932	protein_coding	glutamate decarboxylase 1
XLOC_035889	3:29370719-29372888	OS03G0723000	0.920812	2.1376	1.21501	0.00135	0.0103643	up	4333948	Q53K16	3:29370719-29372888	OS03G0723000,LOC4333948	protein_coding	scarecrow-like protein 4
XLOC_035897	3:29421082-29425486	OS03G0724100	5.48152	12.4138	1.1793	5e-05	0.00061983	up	4333953	Q75GU9	3:29421194-29425439	LOC4333953	protein_coding	phosphatidylinositol transfer protein PDR17
XLOC_035907	3:29479234-29479879	OS03G0725200	0.750841	8.25897	3.45938	0.0001	0.00114267	up	4333962	Q6AU08	3:29479234-29479879	LOC4333962	protein_coding	uncharacterized LOC4333962
XLOC_035972	3:30071523-30072291	OS03G0734000	0	0.533836	inf	5e-05	0.00061983	up	4334012	Q6AVT3	3:30071523-30072291	LOC4334012	protein_coding	uncharacterized LOC4334012
XLOC_035975	3:30078328-30078899	OS03G0734300	0.574681	25.5114	5.47224	0.00225	0.0156532	up	4334015	Q6AVT6	3:30078328-30078899	LOC4334015	protein_coding	proteinase inhibitor PSI-1.2
XLOC_035989	3:30203584-30205189	OS03G0736900	6.58167	15.6667	1.25118	5e-05	0.00061983	up	4334034	Q0DNS7	3:30204128-30204899	OS03G0736900,LOC4334034	protein_coding	uncharacterized LOC4334034
XLOC_036003	3:30349191-30351110	OS03G0739700	0.87661	12.027	3.7782	5e-05	0.00061983	up	4334054	Q7Y1G8	3:30349191-30350948	LOC4334054	protein_coding	uncharacterized LOC4334054
XLOC_036038	3:30707829-30708737	OS03G0746900	6.26463	23.3002	1.89504	5e-05	0.00061983	up	4334093	Q94GP7	3:30707829-30708737	LOC4334093	protein_coding	uncharacterized LOC4334093
XLOC_036057	3:30851616-30857323	OS03G0749300	13.0996	95.0241	2.85877	5e-05	0.00061983	up	4334114	A0A0P0W3L7	3:30853039-30857323	Os03g0749300,LOC4334114	protein_coding	beta-glucosidase BoGH3B
XLOC_036108	3:31298872-31301746	OS03G0757500	1.8171e-05	0.726405	15.2868	0.04145	0.138968	up	4334166	Q9AUV3	3:31299182-31301001	OSJNBA0040E01.15,LOC4334166	protein_coding	UDP-glycosyltransferase 83A1
XLOC_036111	3:31315908-31318366	OS03G0757900	21.9357	49.0928	1.16223	5e-05	0.00061983	up	4334169	Q9AUV6	3:31315908-31318366	UGD3,LOC4334169	protein_coding	UDP-glucose 6-dehydrogenase 3
XLOC_036142	3:31526726-31528248	OS03G0762300	16.9758	40.4721	1.25344	5e-05	0.00061983	up	4334200	Q10ET8	3:31526726-31528248	OS03G0762300,LOC4334200	protein_coding	peroxidase 51
XLOC_036171	3:31724903-31728289	OS03G0765900	709.016	1531.44	1.11099	0.0002	0.00210105	up	4334225	Q7Y0C9	3:31725194-31725857	LOC4334225	protein_coding	uncharacterized LOC4334225
XLOC_036174	3:31749469-31756621	OS03G0766500|OS03G0766600	4.297	18.7407	2.12478	5e-05	0.00061983	up	4334229|4334230	Q10EL0|Q9AYP3	3:31749469-31755280|3:31755906-31756587	LOC4334229|Os03g0766600	protein_coding|protein_coding	transcription factor LUX|Expressed protein; Os03g0766600 protein; Putative uncharacterized protein OSJNBa0079B15.10; cDNA clone:001-122-B04, full insert sequence; cDNA clone:J023133G21, full insert sequence; mRNA, relating to carbonate stress [Source:UniProtKB/TrEMBL;Acc:Q9AYP3]
XLOC_036175	3:31758042-31758599	OS03G0766800	159.907	489.305	1.6135	5e-05	0.00061983	up	4334231	Q7Y0C5	3:31758042-31758599	OSJNBA0079B15.9,LOC4334231	protein_coding	uncharacterized LOC4334231
XLOC_036205	3:32008474-32010598	OS03G0772600	14.1741	36.8604	1.37881	5e-05	0.00061983	up	4334265	A0A0P0W3M6	3:32008474-32010598	LOC4334265	protein_coding	L-type lectin-domain containing receptor kinase IV.1
XLOC_036213	3:32078494-32082649	OS03G0773700	0.586588	1.20367	1.03702	0.00785	0.0411165	up	4334273	Q0DN56	3:32079178-32082438	LOC4334273	protein_coding	leucine-rich repeat receptor-like serine/threonine-protein kinase BAM1
XLOC_036288	3:32751621-32755644	OS03G0788500	1.08137	3.21211	1.57066	5e-05	0.00061983	up	4334366	Q6F3A6	3:32751815-32755644	-	protein_coding	Calcium-dependent protein kinase, isoform AK1, putative, expressed; Os03g0788500 protein; Putative calcium-dependent protein kinase [Source:UniProtKB/TrEMBL;Acc:Q6F3A6]
XLOC_036298	3:32851444-32852765	OS03G0790500	0.293659	6.03707	4.36163	5e-05	0.00061983	up	4334379	Q10C96	3:32851444-32852765	LOC4334379	protein_coding	probable carboxylesterase 15
XLOC_036319	3:33020035-33022850	OS03G0793700	0.0960601	0.475953	2.30881	0.0153	0.068016	up	4334398	Q852L2	3:33020035-33022850	LOC4334398	protein_coding	globulin-1 S allele
XLOC_036384	3:33480998-33484980	OS03G0802500	14.2035	54.3358	1.93566	0.0017	0.0124448	up	4334467	Q84SZ7	3:33482291-33484111	OSJNBA0087C10.14,LOC4334467	protein_coding	AAA-ATPase At3g28580
XLOC_036394	3:33586465-33587320	OS03G0804500	6.2388	50.7195	3.0232	5e-05	0.00061983	up	4334487	Q10BU2	3:33586465-33587320	GER7,LOC4334487	protein_coding	germin-like protein 3-7
XLOC_036409	3:33696968-33698491	OS03G0806600	43.6723	97.8432	1.16375	5e-05	0.00061983	up	4334503	Q10BS2	3:33697176-33698442	OS03G0806600,LOC4334503	protein_coding	uncharacterized LOC4334503
XLOC_036413	3:33721646-33724926	OS03G0807000	13.7606	30.3403	1.14069	5e-05	0.00061983	up	9270425	Q84M53	3:33722011-33724850	LOC9270425	protein_coding	uncharacterized LOC9270425
XLOC_036482	3:34234446-34238406	OS03G0816500	0.171341	0.814393	2.24885	0.0003	0.0029949	up	4334565	Q10BI5	3:34234446-34238406	LOC4334565	protein_coding	alpha-ketoglutarate-dependent dioxygenase AlkB
XLOC_036511	3:34427704-34428391	OS03G0820400	0.42959	2.12175	2.30422	0.01085	0.0524732	up	4334593	Q84TB8	3:34427704-34428391	OJ1754_E06.20,LOC4334593	protein_coding	zinc finger protein ZAT12
XLOC_036592	3:34965492-34972852	OS03G0832500	0.313365	0.707868	1.17564	0.01795	0.0762653	up	4334678	Q7Y145	3:34965492-34972691	LOC4334678	protein_coding	uncharacterized LOC4334678
XLOC_036616	3:35140216-35141197	OS03G0836300	20.3202	50.8143	1.32232	5e-05	0.00061983	up	4334704	Q75LJ9	3:35140216-35141197	LOC4334704	protein_coding	uncharacterized LOC4334704
XLOC_036624	3:35177757-35183330	OS03G0837100	1.0828	2.77536	1.3579	0.002	0.0142177	up	4334710	A0A0P0W5C9	3:35177757-35183273	Os03g0837100,LOC4334710	protein_coding	probable cellulose synthase A catalytic subunit 5 [UDP-forming]
XLOC_036629	3:35238194-35242912	OS03G0838400|OS03G0838500	0.831519	11.8507	3.83308	5e-05	0.00061983	up	4334717|4334718	Q851M9|Q851N0	3:35238255-35241951|3:35242074-35242912	Os03g0838400,LOC4334717|LOC4334718	protein_coding|protein_coding	ammonium transporter 3 member 2|subtilisin-like protease SBT3.17
XLOC_036635	3:35266115-35269766	OS03G0839200	5.39428	11.6681	1.11306	5e-05	0.00061983	up	4334722	Q851N6	3:35266207-35269744	OSJNBA0042I09.8,LOC4334722	protein_coding	protein DETOXIFICATION 54
XLOC_036654	3:35467632-35469813	OS03G0843800	7.60561	26.1474	1.78153	5e-05	0.00061983	up	4334753	Q75LD3	3:35467632-35469813	LOC4334753	protein_coding	probable thiol methyltransferase 2
XLOC_036683	3:35777441-35783506	OS03G0850200	2.5289	10.7826	2.09213	0.00085	0.00709776	up	4334792	A0A0P0W5G8	3:35777902-35778650	Os03g0850200,LOC4334792	protein_coding	4-hydroxyphenylacetaldehyde oxime monooxygenase
XLOC_036840	3:656299-657827	OS03G0111400	1.62874	4.24537	1.38214	0.01245	0.0580334	up	4331363	A3ADD6	3:656536-657827	LOC4331363	protein_coding	UPF0329 protein ECU05_1680/ECU11_0050
XLOC_036858	3:812820-814837	OS03G0114400	4.763	10.5485	1.14709	5e-05	0.00061983	up	4331386	Q8GZX0	3:812826-814725	LOC4331386	protein_coding	AAA-ATPase At2g46620
XLOC_036903	3:1234963-1245038	OS03G0122300	8.6403	315.882	5.19216	5e-05	0.00061983	up	4331443	Q10SI2	3:1235460-1244932	LOC4331443	protein_coding	naringenin,2-oxoglutarate 3-dioxygenase
XLOC_036934	3:1522404-1523048	OS03G0126900	0.727158	2.35076	1.69278	0.0153	0.068016	up	4331476	Q0DVJ5	3:1522404-1523048	LOC4331476	protein_coding	uncharacterized LOC4331476
XLOC_036972	3:1862298-1864245	OS03G0133000	6.24181	15.5409	1.31603	5e-05	0.00061983	up	4331520	Q10S65	3:1862381-1864245	LOC4331520	protein_coding	NAC domain-containing protein 67-like
XLOC_037001	3:2125787-2129505	OS03G0138600	0.0622641	0.568255	3.19007	0.03445	0.121803	up	9271469	A0A0P0VST2	3:2125787-2129505	LOC9271469	protein_coding	uncharacterized LOC9271469
XLOC_037002	3:2131982-2136725	OS03G0138700	3.01751	33.6144	3.47765	5e-05	0.00061983	up	4331559	Q10S13	3:2131982-2136725	OS03G0138700,LOC4331559	protein_coding	protein NRT1/ PTR FAMILY 5.2
XLOC_037071	3:2739653-2743118	OS03G0149200	1.85377	4.2247	1.18838	0.0045	0.0268962	up	4331628	Q8H080	3:2739653-2743118	LOC4331628	protein_coding	uncharacterized LOC4331628
XLOC_037073	3:2747665-2753382	OS03G0149300	0.995972	6.71562	2.75334	5e-05	0.00061983	up	4331629	Q10RR0	3:2748162-2753327	LOC4331629	protein_coding	WAT1-related protein At2g39510
XLOC_037076	3:2776626-2777769	OS03G0149800	0.501024	2.4711	2.30221	0.00055	0.00494754	up	4331632	Q10RQ6	3:2776626-2777769	OS03G0149800,LOC4331632	protein_coding	RING-H2 finger protein ATL57
XLOC_037084	3:2843532-2844843	OS03G0151600	4.08831	22.2662	2.44528	5e-05	0.00061983	up	4331643	Q0DV39	3:2843857-2844839	LOC4331643	protein_coding	probable acetyltransferase NATA1-like
XLOC_037087	3:2866379-2868145	OS03G0152000	2.77277	6.36925	1.1998	0.00035	0.00340244	up	4331647	Q10RN8	3:2866379-2868145	OS03G0152000,LOC4331647	protein_coding	uncharacterized LOC4331647
XLOC_037207	3:3757543-3758135	OS03G0170100	3.1187	9.85226	1.65951	0.00025	0.00254639	up	4331769	Q8S7W4	3:3757543-3758135	LOC4331769	protein_coding	uncharacterized LOC4331769
XLOC_037261	3:4232004-4233038	OS03G0180800	0.101515	0.720911	2.82813	0.0231	0.0917414	up	4331832	A0A0P0VTW7	3:4232004-4233038	Os03g0180800,LOC4331832	protein_coding	protein TIFY 11a
XLOC_037272	3:4343777-4345716	OS03G0182800	3.96157	28.7639	2.86012	5e-05	0.00061983	up	4331843	Q7XBH8	3:4343807-4345689	LOC4331843	protein_coding	ethylene-responsive transcription factor RAP2-12
XLOC_037273	3:4348680-4350954	OS03G0183000	1.7664	50.3345	4.83267	5e-05	0.00061983	up	4331845	A0A0P0VTX1	3:4348736-4350531	LOC4331845	protein_coding	ethylene-responsive transcription factor ERF073
XLOC_037298	3:4598924-4600430	OS03G0187800	0	0.473439	inf	5e-05	0.00061983	up	4331883	Q8H7P2	3:4598924-4600430	LOC4331883	protein_coding	purine permease 3
XLOC_037303	3:4634963-4635591	OS03G0188500	1.26224	3.54504	1.48981	0.00725	0.0388003	up	4331888	Q0DUF6	3:4634963-4635591	OS03G0188500,LOC4331888	protein_coding	arabinogalactan protein 1-like
XLOC_037313	3:4702183-4705151	OS03G0190300	0.536696	1.66465	1.63304	0.02655	0.101223	up	4331899	Q8H7M7	3:4702183-4705151	LOC4331899	protein_coding	uncharacterized LOC4331899
XLOC_037331	3:4819613-4822756	OS03G0192600	2.18007	7.92637	1.86229	0.0085	0.0437696	up	4331916	Q10QL0	3:4820699-4822659	LOC4331916	protein_coding	non-specific lipid-transfer protein-like protein At2g13820
XLOC_037345	3:4901969-4903749	OS03G0194300	0.676975	1.36278	1.00938	0.0227	0.090736	up	4331925	Q8H7W3	3:4901969-4903749	LOC4331925	protein_coding	cytochrome b561 and DOMON domain-containing protein At2g04850
XLOC_037372	3:5111896-5115486	OS03G0197175	4.48433	25.689	2.51819	5e-05	0.00061983	up	-	A0A0P0VUA0	3:5112590-5113777	Os03g0197175	protein_coding	-
XLOC_037392	3:5214072-5219960	OS03G0199200	0.229507	1.2757	2.47467	0.0004	0.00381464	up	-	A0A0N7KGS1	3:5218194-5219643	-	protein_coding	-
XLOC_037403	3:5331153-5335603	OS03G0201901	0.312947	0.663961	1.08518	0.03745	0.129207	up	9269764	A0A0P0VUB0	3:5331153-5335603	LOC9269764	protein_coding	endo-1,4-beta-xylanase
XLOC_037504	3:6227165-6238505	OS03G0218400	4.85128	50.1716	3.37043	5e-05	0.00061983	up	4332079	Q10PW9	3:6233563-6238297	LOC4332079	protein_coding	sugar transport protein 13
XLOC_037525	3:6443453-6445461	OS03G0223100	14.3836	36.477	1.34256	5e-05	0.00061983	up	4332107	Q10PS7	3:6443453-6445461	LOC4332107	protein_coding	cytochrome P450 94B3
XLOC_037526	3:6457908-6462146	OS03G0223400	2.96655	10.5822	1.83477	5e-05	0.00061983	up	4332108	Q10PS4	3:6457915-6462146	GLN1-2,LOC4332108	protein_coding	glutamine synthetase cytosolic isozyme 1-2
XLOC_037555	3:6804609-6808579	OS03G0228800	0.132037	0.814698	2.62533	0.00015	0.00162904	up	4332141	Q10PM6	3:6804619-6808346	LOC4332141	protein_coding	leucine-rich repeat receptor-like serine/threonine-protein kinase BAM1
XLOC_037561	3:6853778-6856814	OS03G0229500	2.02612	7.6081	1.90882	5e-05	0.00061983	up	9270049	A0A0P0VV15	3:6854085-6856064	Os03g0229500,LOC9270049	protein_coding	protein DETOXIFICATION 48
XLOC_037574	3:7043271-7046128	OS03G0232800	0.60028	3.29294	2.45567	0.00035	0.00340244	up	4332160	A0A0P0VVA7	3:7043271-7046128	LOC4332160	protein_coding	lecithin-cholesterol acyltransferase-like 1
XLOC_037575	3:7046851-7051359	OS03G0232900	2.44085	5.8754	1.2673	5e-05	0.00061983	up	4332161	Q10PI5	3:7046913-7051263	OS03G0232900,LOC4332161	protein_coding	heptahelical transmembrane protein ADIPOR3
XLOC_037591	3:7128273-7130332	OS03G0235000	5.9825	21.5886	1.85145	5e-05	0.00061983	up	4332175	A0A0P0VV33	3:7128273-7129609	LOC4332175	protein_coding	peroxidase A2
XLOC_037622	3:7440402-7442007	OS03G0240600	0.103499	0.821472	2.98859	0.0065	0.0356494	up	4332204	Q10PB1	3:7440402-7442007	LOC4332204	protein_coding	U-box domain-containing protein 21
XLOC_037629	3:7494581-7499443	OS03G0241800	0.496349	1.049	1.07958	0.00405	0.0246467	up	4332214	A0A0P0VVG0	3:7497368-7499362	OS03G0241800,LOC4332214	protein_coding	putative pentatricopeptide repeat-containing protein At3g49142
XLOC_037631	3:7519754-7521478	OS03G0242300	4.28934	12.0486	1.49004	5e-05	0.00061983	up	4332218	Q10P95	3:7519754-7521478	OS03G0242300,LOC4332218	protein_coding	formin-like protein 5
XLOC_037644	3:7656049-7658505	OS03G0244700	0.715812	4.30263	2.58756	5e-05	0.00061983	up	4332230	Q10P70	3:7656198-7658476	OS03G0244700,LOC4332230	protein_coding	uncharacterized LOC4332230
XLOC_037684	3:8010844-8013294	OS03G0252100	2.85609	12.6433	2.14626	5e-05	0.00061983	up	4332273	A0A0P0VVI4	3:8010885-8012566	LOC4332273	protein_coding	probable carboxylesterase 8
XLOC_037689	3:8106340-8108381	OS03G0253600	0.124049	1.47287	3.56964	0.0049	0.0287032	up	4332279	Q10NZ3	3:8106340-8108381	LOC4332279	protein_coding	uncharacterized LOC4332279
XLOC_037705	3:8240455-8242512	OS03G0255900	4.27128	15.1405	1.82567	0.0001	0.00114267	up	4332294	Q0DTC8	3:8241532-8242113	OS03G0255900,LOC4332294	protein_coding	uncharacterized LOC4332294
XLOC_037782	3:8964025-8966806	OS03G0269300	0	0.526027	inf	5e-05	0.00061983	up	4332378	A0A0N7KH03	3:8964025-8966806	LOC4332378	protein_coding	proline-rich receptor-like protein kinase PERK1
XLOC_037792	3:9156318-9156656	OS03G0272650	0	1.01083	inf	0.012	0.056471	up	-	-	3:9156318-9156656	-	ncRNA	-
XLOC_037810	3:9358958-9361228	OS03G0276300	1.61769	3.74717	1.21186	0.0005	0.0045694	up	107280245	C7DQD8	3:9359575-9359994	Os03g0276300,LOC107280245	protein_coding	dof zinc finger protein DOF5.1-like
XLOC_037820	3:9421699-9422925	OS03G0277600	3.72915	7.75491	1.05626	0.00035	0.00340244	up	4332422	Q10N98	3:9421699-9422925	LOC4332422	protein_coding	cysteine-rich repeat secretory protein 55
XLOC_037843	3:9600596-9603886	OS03G0280800	1.73173	4.13264	1.25485	0.0008	0.0067457	up	4332441	B7EIS5	3:9600671-9603553	Os03g0280800,LOC4332441	protein_coding	UDP-glucuronic acid decarboxylase 1
XLOC_037867	3:9751802-9755757	OS03G0283900	0.497483	1.89247	1.92755	0.00015	0.00162904	up	4332462	Q8H8T7	3:9751802-9755757	LOC4332462	protein_coding	serine/threonine-protein kinase CDL1
XLOC_037877	3:9847723-9850384	OS03G0285800	9.86868	22.6923	1.20128	5e-05	0.00061983	up	4332475	B7EDC7	3:9847723-9850384	MPK5,LOC4332475	protein_coding	mitogen-activated protein kinase 5
XLOC_037894	3:10039387-10044161	OS03G0289800	0.453472	5.9137	3.70498	0.02645	0.100921	up	4332499	Q10MY3	3:10039387-10044161	OS03G0289800,LOC4332499	protein_coding	flavonol synthase/flavanone 3-hydroxylase
XLOC_037910	3:10217810-10220748	OS03G0293500	22.1178	135.574	2.6158	5e-05	0.00061983	up	4332519	Q10MW3	3:10217810-10220748	PDC2,LOC4332519	protein_coding	pyruvate decarboxylase 2
XLOC_037957	3:10547107-10550192	OS03G0300000	3.52944	11.6429	1.72194	5e-05	0.00061983	up	4332564	A0A0P0VWF5	3:10547471-10548714	OS03G0300000,LOC4332564	protein_coding	probable xyloglucan 6-xylosyltransferase 1
XLOC_037977	3:10772407-10775545	OS03G0304500	0.435147	1.401	1.68689	0.04425	0.145541	up	4332590	Q10ML4	3:10772472-10775507	LOC4332590	protein_coding	uncharacterized LOC4332590
XLOC_037980	3:10804094-10806772	OS03G0304800	0.252452	1.9766	2.96894	0.01765	0.0753761	up	4332591	Q10ML2	3:10804094-10806772	LOC4332591	protein_coding	uncharacterized LOC4332591
XLOC_037987	3:10839453-10840785	OS03G0305400	2.37809	42.043	4.14399	5e-05	0.00061983	up	4332595	Q10MK7	3:10839459-10840785	OS03G0305400,LOC4332595	protein_coding	universal stress protein A-like protein
XLOC_037990	3:10854014-10855740	OS03G0305800	3.5119	9.04445	1.36478	0.0052	0.0300299	up	4332599	Q10MK2	3:10854014-10855740	OS03G0305800,LOC4332599	protein_coding	probable glycosyltransferase 4
XLOC_037999	3:10932100-10932936	OS03G0307333	1.45885	3.31597	1.1846	0.01315	0.0605237	up	-	B7FAQ6	3:10932100-10932936	-	protein_coding	cDNA, clone: J100090E04, full insert sequence [Source:UniProtKB/TrEMBL;Acc:B7FAQ6]
XLOC_038016	3:11081670-11083185	OS03G0310600	0.47201	1.14608	1.27981	0.01245	0.0580334	up	4332630	Q10MF5	3:11081670-11083185	LOC4332630	protein_coding	UPF0481 protein At3g47200
XLOC_038047	3:11483366-11487558	EPlOSAG00000008415	0.852772	2.09059	1.29368	0.00045	0.00419843	up	-	-	3:11483406-11483554	-	ncRNA	-
XLOC_038050	3:11497457-11498724	OS03G0319050	21.4928	81.3875	1.92096	5e-05	0.00061983	up	-	A0A0P0VWP4	3:11497903-11498383	-	protein_coding	-
XLOC_038060	3:11568470-11569520	OS03G0320600	0.45625	5.78957	3.66556	5e-05	0.00061983	up	9269723	Q10M76	3:11568470-11569520	Os03g0320600,LOC9269723	protein_coding	calmodulin-binding protein 25
XLOC_038071	3:11667384-11668314	OS03G0322200	4.14895	13.2962	1.6802	5e-05	0.00061983	up	4332684	Q10M60	3:11667527-11668121	LOC4332684	protein_coding	uncharacterized LOC4332684
XLOC_038092	3:11883778-11898520	OS03G0326000|OS03G0326100|OS03G0326200	4.51482	9.29221	1.04135	0.00355	0.0221751	up	4332708|-|4332710	Q0DS86|Q10M23|A0A0P0VX09	3:11883831-11884796|3:11886200-11888887|3:11893128-11898228	OS03G0326000,LOC4332708|Os03g0326100|OS03G0326200,LOC4332710	protein_coding|protein_coding|protein_coding	phospholipid-transporting ATPase 1|Phospholipid-transporting ATPase 1, putative, expressed [Source:UniProtKB/TrEMBL;Acc:Q10M23]|phospholipid-transporting ATPase 1
XLOC_038114	3:12151061-12157692	OS03G0330300	4.49212	12.5886	1.48664	5e-05	0.00061983	up	4332729	Q10LY8	3:12151093-12157605	LOC4332729	protein_coding	serine/arginine repetitive matrix protein 1
XLOC_038121	3:12235234-12249961	OS03G0332100	0.534281	40.6417	6.24922	5e-05	0.00061983	up	4332734	Q0DS59	3:12235398-12249872	CYP714B2,LOC4332734	protein_coding	cytochrome P450 714B2
XLOC_038192	3:12834478-12834993	OS03G0344650	0	0.959555	inf	0.0001	0.00114267	up	-	A0A0P0VY82	3:12834478-12834993	-	protein_coding	-
XLOC_038219	3:13063027-13070884	OS03G0348200	0.265483	2.69661	3.34446	5e-05	0.00061983	up	4332831	A0A0P0VY91	3:13063312-13070842	OS03G0348200,LOC4332831	protein_coding	alpha-humulene synthase
XLOC_038248	3:13497211-13505346	-	0.835987	2.82966	1.75908	0.00115	0.00909247	up	-	-	-	-	-	-
XLOC_038301	3:13995724-13996755	OS03G0360300	8.12795	31.9588	1.97525	5e-05	0.00061983	up	9271815	A0A0P0VXN8	3:13995812-13996647	Os03g0360300,LOC9271815	protein_coding	splicing factor 3A subunit 2
XLOC_038387	3:14836067-14839351	OS03G0375900|OS03G0375966	0.799142	5.53936	2.7932	5e-05	0.00061983	up	4332954|-	Q0DRK6|A0A0P0VYU0	3:14836140-14838125|3:14838184-14839122	OS03G0375900,LOC4332954|Os03g0375966	protein_coding|protein_coding	probable polyamine transporter At3g13620|Amino acid permease family protein; Putative amino acid transporter [Source:UniProtKB/TrEMBL;Acc:Q8S7G6]
XLOC_038461	3:15584406-15587152	OS03G0389400|OS03G0389501	2.59773	7.11768	1.45416	0.03475	0.122612	up	4333012|4333012	A0A0P0VY86|A0A0P0VYB1	3:15584826-15585200|3:15586221-15587152	LOC4333012|-	protein_coding|protein_coding	metacaspase-1|Latex-abundant family protein, putative; Os03g0389400 protein; Putative metacaspase [Source:UniProtKB/TrEMBL;Acc:Q75LR0]
XLOC_038553	3:16250380-16251580	OS03G0400700	3.66529	18.9779	2.37232	5e-05	0.00061983	up	4333058	Q93VJ3	3:16250380-16251580	LOC4333058	protein_coding	late embryogenesis abundant protein Lea5-D
XLOC_038560	3:16301279-16307654	OS03G0401300	1.38465	16.1199	3.54125	5e-05	0.00061983	up	4333062	A0A0P0VYG9	3:16301279-16306089	Os03g0401300,LOC4333062	protein_coding	sucrose synthase 1
XLOC_038596	3:16749281-16754223	OS03G0407900	3.77716	10.2976	1.44693	5e-05	0.00061983	up	4333082	Q10JU0	3:16749318-16754223	OS03G0407900,LOC4333082	protein_coding	serine/threonine-protein kinase At5g01020
XLOC_038622	3:16974863-16975683	OS03G0411300	67.6861	190.772	1.49492	5e-05	0.00061983	up	4333095	Q852G4	3:16974863-16975683	LOC4333095	protein_coding	uncharacterized LOC4333095
XLOC_038629	3:17053185-17054293	OS03G0412400	8.54837	45.8621	2.42358	5e-05	0.00061983	up	4333102	Q852E7	3:17053185-17054293	LOC4333102	protein_coding	uncharacterized LOC4333102
XLOC_038645	3:17207294-17210591	OS03G0415200	0.124285	1.36121	3.45316	0.0019	0.0136396	up	4333112	Q75IX4	3:17207294-17210591	OSJNBB0059G13.6,LOC4333112	protein_coding	PI-PLC X domain-containing protein At5g67130
XLOC_038675	3:17569815-17572007	OS03G0421800	0.489448	1.87252	1.93575	0.00565	0.0319473	up	4333134	Q6ATM0	3:17569815-17572007	OSJNBB0021K20.22,LOC4333134	protein_coding	PLASMODESMATA CALLOSE-BINDING PROTEIN 3
XLOC_038724	3:18153145-18161136	OS03G0432100	22.1971	58.9669	1.40954	5e-05	0.00061983	up	4333181	A0A0P0VZ25	3:18153151-18160127	Os03g0432100,LOC4333181	protein_coding	pyruvate, phosphate dikinase 2
XLOC_038730	3:18238724-18240535	OS03G0433200	0.170125	0.543004	1.67437	0.01425	0.0643694	up	9269685	Q75I13	3:18238724-18240535	SHR2,LOC9269685	protein_coding	protein SHORT-ROOT 2
XLOC_038744	3:18435990-18437086	OS03G0437200	0.0959096	1.75423	4.19302	0.013	0.0599822	up	4333197	Q75KE5	3:18435990-18437086	LOC4333197	protein_coding	zinc finger protein 1
XLOC_038844	3:20111568-20115720	OS03G0561283	0.464014	1.33921	1.52915	0.0118	0.0557475	up	9267081	C7J094	3:20111568-20115720	-	protein_coding	Os03g0561249 protein [Source:UniProtKB/TrEMBL;Acc:C7J094]
XLOC_038851	3:20219614-20222239	-	0.499732	1.12839	1.17504	0.01065	0.0517553	up	-	-	-	-	-	-
XLOC_038882	3:20501326-20501926	OS03G0567100	2.15193	6.41428	1.57566	0.00405	0.0246467	up	4333274	Q10I24	3:20501326-20501926	LOC4333274	protein_coding	uncharacterized LOC4333274
XLOC_038887	3:20558666-20561763	OS03G0568500	15.4311	32.2637	1.06407	5e-05	0.00061983	up	4333277	Q10I13	3:20558776-20561694	LOC4333277	protein_coding	protein FATTY ACID EXPORT 5
XLOC_038921	3:20978620-20986095	OS03G0574900	0.367481	8.90312	4.59857	5e-05	0.00061983	up	4333296	Q84MS4	3:20978620-20985759	Os03g0574900,LOC4333296	protein_coding	potassium transporter 27
XLOC_038922	3:21002797-21007629	OS03G0575200	10.0975	35.1532	1.79965	5e-05	0.00061983	up	4333298	A0A0P0W098	3:21002797-21007629	HAK16,LOC4333298	protein_coding	probable potassium transporter 16
XLOC_038974	3:21544810-21546217	OS03G0584400	0.676519	2.31681	1.77594	0.0006	0.00533754	up	4333339	Q0DQK8	3:21544810-21546217	LOC4333339	protein_coding	AAA-ATPase At3g50940
XLOC_039027	3:22160392-22161709	OS03G0595600	0	1.2973	inf	5e-05	0.00061983	up	4333371	A0A0P0VZU7	3:22160411-22161462	LOC4333371	protein_coding	probable glutathione S-transferase
XLOC_039038	3:22255220-22259151	OS03G0597600	0.61801	3.12959	2.34027	5e-05	0.00061983	up	4333381	Q10H87	3:22255220-22259151	OS03G0597600,LOC4333381	protein_coding	isoaspartyl peptidase/L-asparaginase 1
XLOC_039053	3:22381361-22383926	OS03G0599800	74.5703	163.643	1.13388	5e-05	0.00061983	up	4333393	A0A0P0W0V3	3:22381361-22383926	UAM1,LOC4333393	protein_coding	UDP-arabinopyranose mutase 1
XLOC_039083	3:22735233-22736248	-	4.23084	8.91415	1.07515	0.00165	0.0121415	up	-	-	-	-	-	-
XLOC_039098	3:22856683-22861392	OS03G0607800	1.70096	5.0542	1.57113	0.0002	0.00210105	up	4333424	Q0DQD2	3:22856728-22861392	LOC4333424	protein_coding	F-box-like/WD repeat-containing protein TBL1XR1
XLOC_039103	3:22892198-22895558	OS03G0608600	0.67026	1.34352	1.00323	0.0285	0.106369	up	4333426	Q75HK9	3:22892426-22895558	OSJNBB0011J16.6,LOC4333426	protein_coding	uncharacterized LOC4333426
XLOC_039143	3:23280702-23285567	OS03G0615300	0.306772	0.661224	1.10797	0.00675	0.036728	up	4333447	Q6AU15	3:23280702-23285567	OSJNBB0096H12.24,LOC4333447	protein_coding	uncharacterized LOC4333447
XLOC_039235	3:24226372-24227930	OS03G0634400	3.24695	8.98603	1.4686	5e-05	0.00061983	up	4333516	Q75GK4	3:24226372-24227930	Os03g0634400	protein_coding	CBL-interacting protein kinase 7 [Source:UniProtKB/Swiss-Prot;Acc:Q75GK4]
XLOC_039266	3:24487877-24489307	OS03G0638900	1.8828	6.22602	1.72543	5e-05	0.00061983	up	4333532	Q75J50	3:24487877-24489307	LOC4333532	protein_coding	putative F-box/LRR-repeat protein 9
XLOC_039335	3:25008493-25010392	OS03G0646400	3.19264	8.66698	1.44078	0.00025	0.00254639	up	4333570	Q10G23	3:25009415-25010369	LOC4333570	protein_coding	transmembrane protein 97
XLOC_039379	3:25312532-25314483	OS03G0651700	1.07634	2.31484	1.10478	0.02005	0.0828791	up	4333594	Q0DPY2	3:25312532-25313578	-	protein_coding	Os03g0651700 protein [Source:UniProtKB/TrEMBL;Acc:Q0DPY2]
XLOC_039416	3:25650259-25652162	OS03G0657400	8.20385	25.0851	1.61246	0.0001	0.00114267	up	4333621	Q0DPW0	3:25651039-25651556	OS03G0657400,LOC4333621	protein_coding	probable WRKY transcription factor 20
XLOC_039448	3:25972352-25973470	OS03G0661600	0	1.41983	inf	5e-05	0.00061983	up	4333634	A0A0P0W1B6	3:25972352-25973470	LOC4333634	protein_coding	alpha-amylase/trypsin inhibitor
XLOC_039453	3:26028952-26030463	-	0.16674	1.05406	2.66028	0.00355	0.0221751	up	-	-	-	-	-	-
XLOC_039454	3:26032958-26033800	OS03G0663400	2.84457	10.6769	1.90821	5e-05	0.00061983	up	4333648	Q75GX3	3:26032958-26033800	OSJNBA0034D21.16,LOC4333648	protein_coding	protein P21
XLOC_039455	3:26034426-26035297	OS03G0663500	2.30699	15.9093	2.78579	0.0255	0.0983554	up	4333649	Q0DPU1	3:26034426-26035297	OS03G0663500,LOC4333649	protein_coding	alpha-amylase/trypsin inhibitor
XLOC_039484	3:26259708-26267478	OS03G0667100	22.1645	61.0416	1.46154	5e-05	0.00061983	up	4333666	Q10FI1	3:26259737-26267256	OSJNBA0056E06.6,LOC4333666	protein_coding	regulatory protein NPR3
XLOC_039516	3:26526743-26530676	OS03G0672300	0.321469	1.00663	1.64678	0.0046	0.0273447	up	4333694	Q84R73	3:26526743-26530676	LOC4333694	protein_coding	plastidial pyruvate kinase 1, chloroplastic
XLOC_039518	3:26541633-26543839	OS03G0672500	1.38831	2.89949	1.06247	0.00075	0.00638892	up	107278124	A0A0P0W1A2	3:26541774-26542496	Os03g0672500,LOC107278124	protein_coding	EPIDERMAL PATTERNING FACTOR-like protein 2
XLOC_039522	3:26581187-26586556	OS03G0673000	0.108334	0.962945	3.15197	0.04635	0.150781	up	4333698	A0A0P0W1A5	3:26581781-26582090	LOC4333698	protein_coding	homeobox protein knotted-1-like 4
XLOC_039541	3:26751969-26752945	OS03G0676400	1.62225	13.623	3.06998	5e-05	0.00061983	up	4333712	Q9FRF4	3:26752033-26752699	OS03G47280,LOC4333712	protein_coding	wiskott-Aldrich syndrome protein homolog
XLOC_039568	3:27142061-27145650	OS03G0682100	0.538135	4.65354	3.11229	5e-05	0.00061983	up	107276699	Q7Y003	3:27143712-27145616	LOC107276699	protein_coding	protein NUCLEAR FUSION DEFECTIVE 4-like
XLOC_039700	3:28222790-28225600	OS03G0702600	0.74242	2.46169	1.72934	0.0023	0.0158955	up	107277978	Q75I87	3:28224449-28225358	LOC107277978	protein_coding	uncharacterized LOC107277978
XLOC_039702	3:28236294-28245342	OS03G0702900|OS03G0703000	0.936909	3.4792	1.89278	0.00105	0.00841781	up	-|4333841	Q75I91|Q75I93	3:28239396-28240049|3:28240368-28245227	-|Os03g0703000,LOC4333841	protein_coding|protein_coding	Putative uncharacterized protein OSJNBa0004L11.17 [Source:UniProtKB/TrEMBL;Acc:Q75I91]|beta-glucosidase 7
XLOC_039738	3:28604458-28606325	OS03G0709300	1.07507	3.28624	1.61201	0.00295	0.0192141	up	4333872	Q53RK6	3:28604458-28606325	LOC4333872	protein_coding	chemocyanin
XLOC_039765	3:28869066-28873196	OS03G0713600	0.201845	0.539369	1.41802	0.0361	0.125937	up	4333902	Q8W319	3:28869066-28873196	LOC4333902	protein_coding	binding partner of ACD11 1
XLOC_039778	3:29015770-29020045	OS03G0717000	1.58996	5.3029	1.73779	5e-05	0.00061983	up	4333912	A0A0P0W293	3:29015980-29020045	OS03G0717000,LOC4333912	protein_coding	receptor protein kinase TMK1
XLOC_039824	3:29448215-29450245	OS03G0724500	2.57137	5.66986	1.14077	0.00545	0.0311453	up	4333956	A0A0P0W2D1	3:29448215-29450245	Os03g0724500,LOC4333956	protein_coding	uncharacterized LOC4333956
XLOC_039898	3:30082333-30082953	OS03G0734500	0.351097	1.64774	2.23055	0.01795	0.0762653	up	4334017	Q6AVT8	3:30082333-30082953	LOC4334017	protein_coding	uncharacterized LOC4334017
XLOC_039915	3:30224194-30226354	OS03G0737300	1.4329	10.9045	2.92791	5e-05	0.00061983	up	4334038	Q84R48	3:30224194-30226344	LOC4334038	protein_coding	magnesium-dependent phosphatase 1
XLOC_039995	3:30927149-30930125	OS03G0750700	5.39501	18.0194	1.73985	5e-05	0.00061983	up	4334125	Q0DNI8	3:30927374-30929678	LOC4334125	protein_coding	protein STRICTOSIDINE SYNTHASE-LIKE 3
XLOC_040016	3:31124640-31127094	OS03G0754500	0.35485	1.68267	2.24547	0.003	0.0194871	up	4334147	A0A0P0W3S4	3:31125147-31126654	LOC4334147	protein_coding	COBRA-like protein 3
XLOC_040027	3:31216563-31218820	OS03G0756300	0.260435	1.31531	2.3364	0.0173	0.0743425	up	4334157	Q75J20	3:31216563-31218820	LOC4334157	protein_coding	PLASMODESMATA CALLOSE-BINDING PROTEIN 2
XLOC_040054	3:31399235-31409671	OS03G0759000|OS03G0759250	2.2513	13.453	2.57909	5e-05	0.00061983	up	4334179|-	A0A0P0W3J5|A0A0P0W3D5	3:31399277-31401571|3:31404816-31409671	LOC4334179|Os03g0759250	protein_coding|protein_coding	uncharacterized LOC4334179|-
XLOC_040082	3:31604982-31606215	OS03G0764100	28.831	92.3625	1.67968	5e-05	0.00061983	up	4334213	Q7G7I8	3:31604982-31606215	LOC4334213	protein_coding	zinc finger protein 1
XLOC_040090	3:31697683-31698949	OS03G0765500	0	32.0075	inf	5e-05	0.00061983	up	107276199	Q7Y0B8	3:31697683-31698949	LOC107276199	protein_coding	uncharacterized LOC107276199
XLOC_040102	3:31764320-31767568	OS03G0767000	4.04293	9.01279	1.15657	0.00535	0.0307195	up	4334233	Q7Y0C8	3:31764991-31766985	OS03G0767000,LOC4334233	protein_coding	allene oxide synthase 1, chloroplastic
XLOC_040111	3:31835981-31839214	EPlOSAG00000049911	0.839681	2.23814	1.41439	0.01265	0.0587271	up	-	-	3:31838392-31838453	-	ncRNA	-
XLOC_040133	3:32027455-32029926	OS03G0773000	12.6675	26.3088	1.05441	0.00015	0.00162904	up	4334268	Q7XZV9	3:32028145-32029878	LOC4334268	protein_coding	uncharacterized LOC4334268
XLOC_040156	3:32193259-32195403	OS03G0776400	1.26667	3.63074	1.51922	0.0001	0.00114267	up	4334292	Q8H8M2	3:32193639-32195091	LOC4334292	protein_coding	uncharacterized LOC4334292
XLOC_040214	3:32619263-32620205	OS03G0785900	0.542542	10.9059	4.32922	5e-05	0.00061983	up	4334347	B7EUJ2	3:32619263-32620205	GSTU1,LOC4334347	protein_coding	probable glutathione S-transferase GSTU1
XLOC_040286	3:33138623-33141486	OS03G0796400	0.744045	2.07158	1.47727	0.00135	0.0103643	up	4334421	A0A0P0W487	3:33138623-33141486	Os03g0796400,LOC4334421	protein_coding	uncharacterized LOC4334421
XLOC_040290	3:33170944-33172255	OS03G0796600	5.1912	12.6018	1.27949	0.00155	0.0115502	up	4334422	Q10C31	3:33169846-33172084	OS03G0796600,LOC4334422	protein_coding	uncharacterized LOC4334422
XLOC_040298	3:33214517-33217495	OS03G0797400	0.226705	8.60829	5.24684	5e-05	0.00061983	up	4334427	Q7Y1I9	3:33214544-33217418	LOC4334427	protein_coding	indole-3-glycerol phosphate lyase, chloroplastic
XLOC_040300	3:33226450-33228653	OS03G0797500	0	17.9546	inf	5e-05	0.00061983	up	9268807	Q7Y1J1	3:33226461-33228543	OSJNBA0094F01.12,LOC9268807	protein_coding	tryptophan synthase alpha chain
XLOC_040337	3:33519431-33522232	OS03G0803300	0.214481	1.10809	2.36916	0.00085	0.00709776	up	-	-	3:33519431-33520097	-	ncRNA	-
XLOC_040338	3:33522573-33525130	OS03G0803500	0.829135	47.8273	5.85008	5e-05	0.00061983	up	4334477	Q84T04	3:33522573-33524525	OSJNBA0087C10.4,LOC4334477	protein_coding	probable prolyl 4-hydroxylase 6
XLOC_040340	3:33525383-33528169	OS03G0803600	0.31022	0.985761	1.66795	0.0112	0.053756	up	4334478	Q0DML3	3:33525483-33526681	LOC4334478	protein_coding	probable beta-1,3-galactosyltransferase 19
XLOC_040416	3:34174682-34175047	OS03G0815332	82.1284	402.122	2.29168	0.00205	0.0145047	up	-	A3AP04	3:34174682-34175047	-	protein_coding	Putative uncharacterized protein [Source:UniProtKB/TrEMBL;Acc:A3AP04]
XLOC_040427	3:34245096-34246212	OS03G0816800	2.60472	7.12631	1.45203	0.00025	0.00254639	up	4334568	Q10BI2	3:34245096-34246212	LOC4334568	protein_coding	protein LURP-one-related 15
XLOC_040438	3:34320518-34325381	OS03G0817900	3.10177	7.02666	1.17975	5e-05	0.00061983	up	4334575	Q84TW8	3:34320518-34325381	LOC4334575	protein_coding	protein trichome birefringence-like 33
XLOC_040450	3:34394508-34395638	OS03G0819600	4.26562	15.6749	1.87763	5e-05	0.00061983	up	4334588	Q84T92	3:34394508-34395638	Os03g0819600,LOC4334588	protein_coding	chalcone--flavonone isomerase
XLOC_040471	3:34545362-34548287	OS03G0823000	5.84307	23.3828	2.00065	0.00575	0.0323836	up	4334614	Q852A9	3:34545492-34547856	OSJNBB0081B07.16,LOC4334614	protein_coding	L-type lectin-domain containing receptor kinase IV.1
XLOC_040477	3:34574335-34577126	OS03G0823500	3.20029	7.88401	1.30073	5e-05	0.00061983	up	4334618	Q852B2	3:34574335-34576973	LOC4334618	protein_coding	protein NRT1/ PTR FAMILY 5.6
XLOC_040488	3:34674864-34676923	OS03G0825600	0.568713	1.22253	1.1041	0.01475	0.0661198	up	4334633	Q10BA6	3:34674979-34676923	OS03G0825600,LOC4334633	protein_coding	uncharacterized LOC4334633
XLOC_040511	3:34870231-34871453	OS03G0830200	1.60714	4.25323	1.40406	0.02585	0.0994031	up	4334660	Q850Y6	3:34870676-34871354	OSJNBB0027B08.19,LOC4334660	protein_coding	cell number regulator 10
XLOC_040514	3:34883520-34884578	OS03G0830500	0	10.3544	inf	5e-05	0.00061983	up	4334663	Q850Y9	3:34883520-34884578	OSJNBB0027B08.16,LOC4334663	protein_coding	cell number regulator 10
XLOC_040556	3:35208499-35211369	OS03G0837800	1.36397	2.99978	1.13704	0.0061	0.0339344	up	4334713	Q851M5	3:35208499-35211344	OSJNBA0042I09.19,LOC4334713	protein_coding	uncharacterized LOC4334713
XLOC_040704	3:36301491-36302407	OS03G0860100	0.341459	2.00975	2.55723	0.00265	0.0177791	up	4334864	Q10A97	3:36301491-36302407	LOC4334864	protein_coding	ethylene-responsive transcription factor 15
XLOC_040719	3:3672430-3673409	-	2.1962	5.19633	1.24248	0.00085	0.00709776	up	-	-	-	-	-	-
XLOC_040732	3:10591552-10592395	-	0.427885	1.43859	1.74936	0.0113	0.0540744	up	-	-	-	-	-	-
XLOC_040745	3:13689106-13689547	-	0.859213	2.88994	1.74995	0.04185	0.139823	up	-	-	-	-	-	-
XLOC_040763	3:16154009-16155567	-	0.338774	0.997656	1.55822	0.0077	0.0405512	up	-	-	-	-	-	-
XLOC_040784	3:19548080-19548586	-	0	1.11681	inf	5e-05	0.00061983	up	-	-	-	-	-	-
XLOC_040794	3:21724231-21724649	-	0	1.30162	inf	0.00015	0.00162904	up	-	-	-	-	-	-
XLOC_040795	3:21860594-21860920	-	8.73496	19.1156	1.12988	0.0211	0.0860242	up	-	-	-	-	-	-
XLOC_040803	3:24608726-24609020	-	0	5.14194	inf	0.00025	0.00254639	up	-	-	-	-	-	-
XLOC_040806	3:25668548-25668888	-	0	2.99617	inf	0.0002	0.00210105	up	-	-	-	-	-	-
XLOC_040810	3:27719930-27720252	-	0	4.93833	inf	5e-05	0.00061983	up	-	-	-	-	-	-
XLOC_040815	3:30719089-30720359	-	0.0961968	0.491785	2.35397	0.02935	0.108749	up	-	-	-	-	-	-
XLOC_040820	3:32769005-32769825	-	1.28479	3.21824	1.32473	0.0056	0.0317989	up	-	-	-	-	-	-
XLOC_040910	4:835459-837330	OS04G0113800	92.2034	194.052	1.07355	5e-05	0.00061983	up	9266843	A0A0P0W660	4:835516-837306	LOC9266843	protein_coding	uncharacterized LOC9266843
XLOC_040911	4:838456-841064	-	0.150131	0.486383	1.69587	0.0329	0.117582	up	-	-	-	-	-	-
XLOC_040941	4:1125771-1126711	OS04G0119000	199.994	457.693	1.19443	0.003	0.0194871	up	4334965	Q7XTJ5	4:1125771-1126711	LOC4334965	protein_coding	uncharacterized LOC4334965
XLOC_040960	4:1279936-1285113	OS04G0121300	0.165425	0.973507	2.55702	5e-05	0.00061983	up	4334976	A0A0P0W6P0	4:1280571-1284856	Os04g0121300,LOC4334976	protein_coding	subtilisin-like protease SBT3.9
XLOC_040962	4:1320596-1321287	OS04G0121800	24.5706	116.631	2.24695	5e-05	0.00061983	up	-	B9FD46	4:1320596-1321287	Os04g0121800	protein_coding	Putative uncharacterized protein [Source:UniProtKB/TrEMBL;Acc:B9FD46]
XLOC_040992	4:1702012-1710481	OS04G0127100|OS04G0127200	8.40532	24.2912	1.53106	5e-05	0.00061983	up	4334987|4334987	B7F194|Q0JF92	4:1702012-1702952|4:1705451-1710275	Os04g0127100,LOC4334987|-	protein_coding|protein_coding	subtilisin-like protease SBT3.8|Os04g0127200 protein [Source:UniProtKB/TrEMBL;Acc:Q0JF92]
XLOC_040995	4:1723172-1727584	OS04G0127500	2.73288	5.46898	1.00085	0.0003	0.0029949	up	4334989	Q7XP38	4:1723217-1727297	LOC4334989	protein_coding	putative wall-associated receptor kinase-like 16
XLOC_041127	4:3766206-3768464	OS04G0154800	1.71578	7.59911	2.14697	5e-05	0.00061983	up	4335030	Q0JF54	4:3766206-3768464	Os04g0154800,LOC4335030	protein_coding	uncharacterized LOC4335030
XLOC_041166	4:4296220-4297650	OS04G0162500	1.58431	3.4041	1.10342	0.0053	0.0304541	up	4335039	Q0JF47	4:4296220-4297568	LOC4335039	protein_coding	zinc finger protein ZAT5
XLOC_041178	4:4405815-4418889	OS04G0164900	0.506495	1.76219	1.79875	0.0001	0.00114267	up	4335042	A0A0P0W7K6	4:4408357-4418889	Os04g0164900,LOC4335042	protein_coding	pullulanase 1, chloroplastic
XLOC_041224	4:4891042-4893751	-	0.793637	1.90105	1.26025	0.0075	0.0398111	up	-	-	-	-	-	-
XLOC_041239	4:5134873-5138707	OS04G0175400	9.48925	43.5284	2.19759	0.0019	0.0136396	up	4335075	Q7XXD2	4:5135592-5136326	LOC4335075	protein_coding	uncharacterized LOC4335075
XLOC_041252	4:5318057-5326425	OS04G0178300	0.510145	15.6575	4.9398	5e-05	0.00061983	up	4335090	A0A0P0W7F0	4:5318070-5326425	Os04g0178300,LOC4335090	protein_coding	syn-copalyl diphosphate synthase
XLOC_041263	4:5484865-5486703	OS04G0180400	0.115124	3.31674	4.84851	0.00055	0.00494754	up	4335096	A0A0P0W708	4:5484865-5486703	CYP99A2,LOC4335096	protein_coding	cytochrome P450 99A2
XLOC_041272	4:5590274-5592706	OS04G0182200	7.06837	20.6688	1.54801	5e-05	0.00061983	up	4335099	Q7XXC4	4:5590414-5592679	LOC4335099	protein_coding	1-aminocyclopropane-1-carboxylate oxidase homolog 1
XLOC_041288	4:5728005-5731949	OS04G0184100	4.03567	16.4801	2.02985	5e-05	0.00061983	up	4335108	B7ETP8	4:5728101-5731927	Os04g0184100,LOC4335108	protein_coding	putative amidase C869.01
XLOC_041299	4:5812915-5849336	OS04G0186400	9.75587	21.0516	1.10959	5e-05	0.00061983	up	4335115	Q8H6H2	4:5846286-5849272	Os04g0186400,LOC4335115	protein_coding	probable inorganic phosphate transporter 1-4
XLOC_041327	4:6153524-6155825	-	0.405739	1.115	1.45842	0.0061	0.0339344	up	-	-	-	-	-	-
XLOC_041333	4:6306268-6309559	OS04G0192350	0.929231	2.37588	1.35435	0.0097	0.0482776	up	9272220	A0A0P0W7Z3	4:6306373-6309477	Os04g0192350,LOC9272220	protein_coding	uncharacterized LOC9272220
XLOC_041382	4:6782863-6790337	OS04G0200000	1.35714	3.38582	1.31894	0.0029	0.0189499	up	-	A0A0P0W7X8	4:6782863-6785655	Os04g0200000	protein_coding	-
XLOC_041439	4:7380335-7381310	-	1.02061	2.12772	1.05988	0.02665	0.101524	up	-	-	-	-	-	-
XLOC_041489	4:8005382-8060629	OS04G0220300	1.13225	3.15696	1.47935	0.0232	0.0920627	up	4335196	A0A0P0W7Q8	4:8009023-8018541	LOC4335196	protein_coding	wall-associated receptor kinase 2
XLOC_041521	4:8507830-8511596	OS04G0227000	2.09932	5.84055	1.47618	5e-05	0.00061983	up	107275257	C7J128	4:8507962-8511064	LOC107275257	protein_coding	protein NSP-INTERACTING KINASE 2-like
XLOC_041524	4:8528371-8533136	OS04G0227500	34.4097	94.6696	1.46009	5e-05	0.00061983	up	4335218	Q7XNV4	4:8528512-8533136	LOC4335218	protein_coding	uncharacterized LOC4335218
XLOC_041560	4:9056186-9063921	-	0.583937	1.32313	1.18007	0.01415	0.0640618	up	-	-	-	-	-	-
XLOC_041637	4:10068567-10075835	OS04G0254300	0.187723	0.651793	1.79581	0.0039	0.0239211	up	-	A0A0P0W7Y2	4:10068617-10075564	Os04g0254300	protein_coding	-
XLOC_041751	4:11894621-11898555	OS04G0280500	0	0.863304	inf	0.01825	0.0771185	up	4335369	A0A0P0W863	4:11894682-11896959	Os04g0280500,LOC4335369	protein_coding	putative F-box protein PP2-B12
XLOC_041780	4:12340975-12348811	-	0.0645079	1.21043	4.2299	0.0443	0.145646	up	-	-	-	-	-	-
XLOC_041910	4:13862928-13868343	OS04G0307500	3.33628	16.6202	2.31663	5e-05	0.00061983	up	4335436	A0A0P0W8E3	4:13863222-13868260	LOC4335436	protein_coding	wall-associated receptor kinase 4
XLOC_041922	4:13918513-13929066	OS04G0308100	0.130864	2.95019	4.49467	0.0026	0.0175119	up	4335438	Q0JE99	4:13923888-13925115	LOC4335438	protein_coding	wall-associated receptor kinase 1
XLOC_041935	4:14056069-14061567	OS04G0310400	3.16872	9.84081	1.63488	5e-05	0.00061983	up	107276774	A0A0P0W8R9	4:14056535-14061026	LOC107276774	protein_coding	uncharacterized LOC107276774
XLOC_041988	4:14787285-14795586	OS04G0321100	0.330568	2.1092	2.67368	0.0001	0.00114267	up	-	A0A0P0W8V5	4:14787290-14789443	Os04g0321100	protein_coding	-
XLOC_042087	4:15984219-15989853	EPlOSAG00000000667	0.208775	1.52443	2.86825	0.01745	0.0748137	up	-	-	4:15989637-15989720	-	ncRNA	-
XLOC_042116	4:16419914-16424932	OS04G0345400	0.0233913	1.21976	5.70448	0.0037	0.0229278	up	4335529	A0A0P0W8T5	4:16421633-16424929	LOC4335529	protein_coding	alpha-humulene synthase
XLOC_042212	4:17584965-17589791	OS04G0365100	0.757556	2.36159	1.64034	0.00015	0.00162904	up	4335580	A0A0P0W976	4:17584989-17589580	LOC4335580	protein_coding	wall-associated receptor kinase 2
XLOC_042223	4:17790046-17791622	-	0.306346	1.03492	1.75629	0.00565	0.0319473	up	-	-	-	-	-	-
XLOC_042389	4:19365855-19371150	OS04G0393900	0.487595	1.40509	1.52691	0.0004	0.00381464	up	4335687	A0A0P0W9R3	4:19365855-19371100	Os04g0393900,LOC4335687	protein_coding	serine/threonine-protein kinase CDL1
XLOC_042394	4:19420010-19432726	OS04G0394766	0.144026	1.28856	3.16136	0.03995	0.13581	up	-	-	4:19420010-19421094	-	ncRNA	-
XLOC_042416	4:19651665-19656024	OS04G0398000	1.28291	4.24506	1.72636	5e-05	0.00061983	up	4335707	Q7XLG6	4:19651665-19656024	LOC4335707	protein_coding	ethylene-responsive transcription factor ERF113
XLOC_042461	4:20169585-20171246	OS04G0406600	0.484467	7.14598	3.88266	5e-05	0.00061983	up	4335756	Q0JDF7	4:20169585-20171246	LOC4335756	protein_coding	arogenate dehydratase/prephenate dehydratase 6, chloroplastic
XLOC_042465	4:20199933-20202296	OS04G0407800	1.76921	15.7107	3.15057	0.0334	0.118911	up	4335758	A3ATL0	4:20200632-20201883	LOC4335758	protein_coding	gibberellin 2-beta-dioxygenase 8
XLOC_042486	4:20341271-20341857	OS04G0411651	6.62867	20.6122	1.6367	0.00395	0.0241847	up	4335776	A0A0P0WAC7	4:20341271-20341857	Os04g0411651	protein_coding	uncharacterized LOC4335776
XLOC_042487	4:20348436-20353555	OS04G0412000	1.57933	8.92809	2.49904	5e-05	0.00061983	up	4335777	A0A0P0WA76	4:20348436-20353555	LOC4335777	protein_coding	uncharacterized LOC4335777
XLOC_042488	4:20358618-20359628	OS04G0412100	1.35234	3.35486	1.31079	0.00595	0.0332612	up	4335778	Q7XVG6	4:20358641-20359628	LOC4335778	protein_coding	uncharacterized LOC4335778
XLOC_042527	4:20624277-20626112	OS04G0417600	2.304	9.86006	2.09746	5e-05	0.00061983	up	9268987	A0A0P0WA21	4:20624277-20626071	LOC9268987	protein_coding	translation initiation factor IF-2
XLOC_042529	4:20635771-20636444	OS04G0417750	0	0.518956	inf	0.0001	0.00114267	up	-	-	4:20635771-20636444	-	ncRNA	-
XLOC_042533	4:20690404-20692625	OS04G0418500	16.9758	55.4513	1.70774	5e-05	0.00061983	up	4335817	A0A0P0WAA1	4:20690867-20692518	LOC4335817	protein_coding	U-box domain-containing protein 29
XLOC_042539	4:20716594-20717566	OS04G0419100	0.674097	1.90291	1.49718	0.00765	0.0403938	up	9271072	C7J0T1	4:20716594-20717566	LOC9271072	protein_coding	extensin
XLOC_042545	4:20757662-20762338	OS04G0419900	3.60282	10.5297	1.54726	5e-05	0.00061983	up	4335826	Q0JD95	4:20758076-20760630	LOC4335826	protein_coding	G-type lectin S-receptor-like serine/threonine-protein kinase At2g19130
XLOC_042602	4:21358943-21361513	OS04G0430700	2.84936	9.03865	1.66547	0.0003	0.0029949	up	4335869	Q0JD53	4:21358943-21361513	LOC4335869	protein_coding	subtilisin-like protease SBT1.7
XLOC_042608	4:21396879-21401829	OS04G0431700	0.280532	0.815817	1.54008	0.00095	0.00776333	up	9268705	A0A0P0WAN7	4:21396879-21401829	Os04g0431700,LOC9268705	protein_coding	uncharacterized LOC9268705
XLOC_042620	4:21525319-21526256	OS04G0433300	0.295721	2.75366	3.21904	0.002	0.0142177	up	4335886	A0A0P0WAH0	4:21525319-21526256	LOC4335886	protein_coding	translation initiation factor IF-2
XLOC_042628	4:21634307-21642640	OS04G0435100	0.655739	2.59439	1.9842	0.00125	0.00974248	up	4335899	Q7XUT0	4:21637785-21642587	LOC4335899	protein_coding	amino-acid permease BAT1 homolog
XLOC_042664	4:21795340-21798286	OS04G0438400	0.835983	3.24644	1.95731	5e-05	0.00061983	up	4335918	Q0JD10	4:21795770-21797246	LOC4335918	protein_coding	probable pectinesterase/pectinesterase inhibitor 51
XLOC_042700	4:22157294-22159242	OS04G0444300	0.594223	4.38171	2.88242	5e-05	0.00061983	up	4335949	Q7X6L2	4:22157298-22159233	Os04g0444300,LOC4335949	protein_coding	protein AUXIN-REGULATED GENE INVOLVED IN ORGAN SIZE
XLOC_042727	4:22321302-22326906	OS04G0447600|OS04G0447700	2.40897	10.7778	2.16157	5e-05	0.00061983	up	4335975|4335976	Q7XV16|Q0JCV5	4:22321302-22323516|4:22323860-22326881	-|Os04g0447700	protein_coding|protein_coding	OSJNBa0064H22.4 protein; Os04g0447600 protein [Source:UniProtKB/TrEMBL;Acc:Q7XV16]|Os04g0447700 protein; cDNA clone:002-137-F08, full insert sequence [Source:UniProtKB/TrEMBL;Acc:Q0JCV5]
XLOC_042731	4:22347765-22349790	OS04G0448300	1.00274	6.46875	2.68954	5e-05	0.00061983	up	4335980	Q0JCV1	4:22347957-22349743	LOC4335980	protein_coding	aspartic proteinase nepenthesin-1
XLOC_042744	4:22441791-22450533	OS04G0450500|OS04G0450600	1.09273	3.29582	1.5927	0.00555	0.0315894	up	4335998|4335999	Q0JCT3|B9FFG0	4:22445324-22447425|4:22448084-22450533	Os04g0450500,LOC4335998|Os04g0450600,LOC4335999	protein_coding|protein_coding	uncharacterized LOC4335998|FK506-binding protein 2
XLOC_042761	4:22594035-22596161	OS04G0452600	0.659658	2.12939	1.69065	5e-05	0.00061983	up	4336011	A0A0P0WAY2	4:22594108-22595839	Os04g0452600,LOC4336011	protein_coding	sugar transport protein 5
XLOC_042786	4:22828987-22832111	OS04G0456700	71.6843	152.079	1.08509	5e-05	0.00061983	up	4336027	Q7XRE7	4:22829317-22830301	LOC4336027	protein_coding	uncharacterized LOC4336027
XLOC_042797	4:22901869-22921791	OS04G0458600	1.40651	5.48974	1.96462	5e-05	0.00061983	up	4336039	A0A0P0WBB6	4:22902577-22905619	Os04g0458600,LOC4336039	protein_coding	aldose 1-epimerase
XLOC_042836	4:23165349-23166329	OS04G0464100	0.266911	4.00009	3.9056	0.00015	0.00162904	up	4336080	Q0JCK8	4:23165556-23166329	LOC4336080	protein_coding	uncharacterized LOC4336080
XLOC_042917	4:23876181-23879438	OS04G0477000	4.28208	10.0087	1.22488	0.00055	0.00494754	up	4336159	Q7XK42	4:23876327-23878830	OSJNBA0044K18.3,LOC4336159	protein_coding	BTB/POZ domain-containing protein At1g67900
XLOC_042936	4:24032191-24036103	OS04G0480500	0.837998	2.08022	1.31172	5e-05	0.00061983	up	4336178	Q7XUR0	4:24032526-24035930	OSJNBB0011N17.1,LOC4336178	protein_coding	receptor-like protein 12
XLOC_042973	4:24339581-24343839	OS04G0487100	4.81978	13.9481	1.53303	5e-05	0.00061983	up	4336220	Q7XSB4	4:24339609-24343781	LOC4336220	protein_coding	kelch repeat-containing protein At3g27220
XLOC_042988	4:24460504-24479623	OS04G0489600	13.4783	42.36	1.65206	5e-05	0.00061983	up	4336235	Q0JC65	4:24461146-24468929	Os04g0489600,LOC4336235	protein_coding	transcription factor bHLH129
XLOC_042996	4:24534345-24536914	OS04G0490900	0.203646	0.741471	1.86433	0.0137	0.0624823	up	4336246	A0A0P0WBX8	4:24535112-24536254	Os04g0490900	protein_coding	Os04g0490900 protein [Source:UniProtKB/TrEMBL;Acc:Q0JC55]
XLOC_043030	4:24806185-24807340	OS04G0495900	0.538178	2.69892	2.32623	0.0027	0.0180342	up	4336276	Q0JC26	4:24806185-24807234	LOC4336276	protein_coding	uncharacterized LOC4336276
XLOC_043080	4:25207809-25213914	OS04G0505000	3.92092	10.2099	1.38071	5e-05	0.00061983	up	4336333	Q0JBX4	4:25207809-25213914	LOC4336333	protein_coding	filament-like plant protein 7
XLOC_043146	4:25773347-25776183	OS04G0515900	0.19288	0.570863	1.56544	0.03475	0.122612	up	4336400	Q7X7J4	4:25773347-25776183	LOC4336400	protein_coding	protein CUP-SHAPED COTYLEDON 1
XLOC_043194	4:26218133-26218839	OS04G0524136	0	0.513962	inf	5e-05	0.00061983	up	-	A0A0P0WCK3	4:26218133-26218839	-	protein_coding	OSJNBb0065J09.11 protein [Source:UniProtKB/TrEMBL;Acc:Q7XKF8]
XLOC_043299	4:27233323-27238155	OS04G0543900	12.4954	27.8244	1.15495	5e-05	0.00061983	up	4336554	A0A0P0WD08	4:27233362-27238105	LOC4336554	protein_coding	glutamate dehydrogenase 2
XLOC_043375	4:27853509-27854879	OS04G0556550	0.898661	6.94471	2.95007	5e-05	0.00061983	up	-	A0A0P0WDF5	4:27853509-27854879	Os04g0556550	protein_coding	-
XLOC_043398	4:28108757-28113653	OS04G0561500	1.68128	32.3314	4.2653	5e-05	0.00061983	up	4336657	Q7XSQ2	4:28108757-28113603	OSJNBA0084K11.14,LOC4336657	protein_coding	prolyl endopeptidase
XLOC_043453	4:28643350-28645093	OS04G0569300	0.569111	5.23226	3.20065	5e-05	0.00061983	up	4336706	Q7XRW9	4:28643350-28645093	OSJNBB0032E06.11,LOC4336706	protein_coding	RHOMBOID-like protein 2
XLOC_043468	4:28772448-28774623	OS04G0571600	1.83358	4.53185	1.30544	0.0004	0.00381464	up	4336717	Q7XU48	4:28772448-28774623	OSJNBA0088I22.5,LOC4336717	protein_coding	protein DETOXIFICATION 49
XLOC_043482	4:28853850-28854827	OS04G0572800	0.469705	2.44116	2.37774	0.0072	0.0386185	up	-	Q7XTZ2	4:28854121-28854690	-	protein_coding	OSJNBa0019K04.5 protein [Source:UniProtKB/TrEMBL;Acc:Q7XTZ2]
XLOC_043489	4:28900687-28902752	OS04G0574100	0.359685	1.23045	1.77438	0.0013	0.0100768	up	4336729	Q0JAV7	4:28900687-28902752	LOC4336729	protein_coding	xyloglucan galactosyltransferase KATAMARI1 homolog
XLOC_043536	4:29331504-29338268	OS04G0581000	4.41973	565.464	6.99933	5e-05	0.00061983	up	4336764	B9FC47	4:29331563-29338260	LOC4336764	protein_coding	naringenin,2-oxoglutarate 3-dioxygenase
XLOC_043540	4:29407251-29407915	OS04G0581700	1.14298	6.01594	2.39599	0.0002	0.00210105	up	9270930	B9FC51	4:29407251-29407915	LOC9270930	protein_coding	uncharacterized LOC9270930
XLOC_043570	4:29636178-29637984	OS04G0586500	5.79036	23.0114	1.99063	5e-05	0.00061983	up	4336798	Q7XP49	4:29636178-29637984	LOC4336798	protein_coding	receptor-like protein kinase FERONIA
XLOC_043585	4:29795103-29797235	OS04G0589400	0.0242687	0.742607	4.93543	0.0384	0.13173	up	9266515	C7J1U6	4:29795103-29797235	Os04g0589400,LOC9266515	protein_coding	formin-like protein 20
XLOC_043625	4:30156252-30159194	OS04G0597600	0	0.960524	inf	5e-05	0.00061983	up	4336852	Q0JAI6	4:30156252-30159194	Os04g0597600,LOC4336852	protein_coding	protein NRT1/ PTR FAMILY 8.3
XLOC_043626	4:30161452-30165436	OS04G0597800	0.140039	0.451086	1.68757	0.0141	0.0639074	up	4336854	Q7XNU6	4:30161452-30165436	LOC4336854	protein_coding	protein NRT1/ PTR FAMILY 8.3
XLOC_043662	4:30545091-30552362	OS04G0605100|OS04G0605200	16.6393	36.1107	1.11784	0.00055	0.00494754	up	4336909|4336910	Q7XNY3|Q7XNY2	4:30545175-30546517|4:30550966-30552133	LOC4336909|LOC4336910	protein_coding|protein_coding	probable WRKY transcription factor 11|putative peptidyl-tRNA hydrolase PTRHD1
XLOC_043680	4:30783575-30788702	OS04G0608300	0.124692	0.981088	2.97602	0.0058	0.0326575	up	4336929	Q7XPF1	4:30783636-30784530	LOC4336929	protein_coding	auxin-responsive protein SAUR36-like
XLOC_043697	4:30939170-30940160	OS04G0610400	18.8333	84.3119	2.16245	5e-05	0.00061983	up	4336947	Q7XPL6	4:30939170-30940160	OSJNBA0085I10.10,LOC4336947	protein_coding	ethylene-responsive transcription factor 11
XLOC_043709	4:31003427-31013575	OS04G0611400|OS04G0611600	8.99051	50.5475	2.49117	5e-05	0.00061983	up	4336957|-	Q0JA85|A0A0P0WEL6	4:31003855-31007535|4:31007675-31013575	Os04g0611400,LOC4336957|Os04g0611600	protein_coding|protein_coding	vacuolar-sorting receptor 7|-
XLOC_043718	4:31061538-31062694	OS04G0612500	2.76494	7.77887	1.49231	0.00065	0.00569199	up	107278293	Q0JA77	4:31061682-31062694	Os04g0612500,LOC107278293	protein_coding	36.4 kDa proline-rich protein-like
XLOC_043766	4:31361030-31361512	OS04G0617500	0	1.43748	inf	5e-05	0.00061983	up	-	A0A0P0WET9	4:31361030-31361512	-	protein_coding	-
XLOC_043782	4:31458951-31462049	OS04G0619300	2.33316	6.58726	1.49739	0.001	0.00809506	up	4337020	A0A0P0WEY8	4:31458951-31462013	-	protein_coding	OSJNBa0058K23.10 protein; Os04g0619300 protein; cDNA clone:J013002A05, full insert sequence [Source:UniProtKB/TrEMBL;Acc:Q7XTU2]
XLOC_043811	4:31651592-31653849	-	0.556416	1.20277	1.11213	0.00675	0.036728	up	-	-	-	-	-	-
XLOC_043847	4:31962541-31965159	OS04G0628100	69.8522	155.969	1.15889	5e-05	0.00061983	up	4337080	A3AXN2	4:31962541-31965069	Os04g0628100,LOC4337080	protein_coding	polyubiquitin 3
XLOC_043860	4:32063497-32065858	OS04G0630400	35.2373	95.8026	1.44296	5e-05	0.00061983	up	4337097	Q0J9U9	4:32063756-32065731	LOC4337097	protein_coding	anthocyanidin reductase
XLOC_043861	4:32075395-32089080	OS04G0630500|OS04G0630600|OS04G0630800	11.5413	28.4428	1.30126	0.00685	0.0371296	up	-|4337098|4337100	A0A0P0WFG7|A0A0P0WF45|Q0J9U6	4:32075395-32076284|4:32078504-32081665|4:32085612-32088272	Os04g0630500|LOC4337098|Os04g0630800,LOC4337100	protein_coding|protein_coding|protein_coding	-|anthocyanidin reductase|anthocyanidin reductase
XLOC_043866	4:32137294-32141040	OS04G0631100	3.90046	8.15438	1.06393	0.0001	0.00114267	up	4337103	A0A0P0WFB6	4:32139084-32140993	LOC4337103	protein_coding	organic cation/carnitine transporter 4
XLOC_043991	4:33118368-33119696	OS04G0649900	10.4825	25.8962	1.30476	5e-05	0.00061983	up	4337222	Q7XMQ4	4:33118368-33119696	LOC4337222	protein_coding	protein IRX15-LIKE
XLOC_043995	4:33161230-33169921	OS04G0650700|OS04G0650800	170.278	537.519	1.65843	5e-05	0.00061983	up	4337229|4337230	A0A0P0WFZ1|A0A0P0WFS7	4:33161539-33164512|4:33167054-33169881	Os04g0650700,LOC4337229|OSJNBB0059K02.15,LOC4337230	protein_coding|protein_coding	probable isoaspartyl peptidase/L-asparaginase 2|D-3-phosphoglycerate dehydrogenase 3, chloroplastic
XLOC_044047	4:33631886-33634831	OS04G0659125	7.35168e-15	0.529135	46.0326	0.0499	0.158312	up	-	A0A0N7KJV0	4:33631886-33634831	-	protein_coding	-
XLOC_044051	4:33658425-33664227	OS04G0659800	0.320317	1.31721	2.03991	0.0228	0.0910451	up	4337277	A0A0P0WFV3	4:33658425-33664069	Os04g0659800,LOC4337277	protein_coding	probable amino acid permease 7
XLOC_044098	4:34119465-34125452	OS04G0668800	1.29787	3.67731	1.5025	0.0442	0.145416	up	4337338	Q84P94	4:34119501-34122972	LOC4337338	protein_coding	uncharacterized protein At5g50100, mitochondrial
XLOC_044119	4:34375978-34377092	OS04G0673300	3.89029	9.80132	1.3331	0.0001	0.00114267	up	4337372	Q7XQA6	4:34375978-34377092	Os04g0673300,LOC4337372	protein_coding	two-component response regulator ORR6
XLOC_044139	4:34533897-34537930	OS04G0676400	0.643277	3.2276	2.32695	5e-05	0.00061983	up	4337397	A0A0P0WGA9	4:34533897-34536098	LOC4337397	protein_coding	uncharacterized LOC4337397
XLOC_044153	4:34649606-34655212	OS04G0678300	0.467719	0.952219	1.02565	0.0088	0.0449018	up	4337413	Q7FAN9	4:34649606-34655208	OSJNBA0064G10.23,LOC4337413	protein_coding	WD repeat-containing protein 44
XLOC_044182	4:34980601-34981819	OS04G0684900	6.72062	39.5928	2.55857	5e-05	0.00061983	up	4337457	Q0J8W0	4:34980601-34981819	OSJNBA0088H09.11,LOC4337457	protein_coding	probable CCR4-associated factor 1 homolog 11
XLOC_044197	4:35127153-35128399	OS04G0687200	0.983208	2.11714	1.10655	0.0404	0.136818	up	-	A0A0P0WGV0	4:35127153-35128399	-	protein_coding	-
XLOC_044198	4:35167839-35170996	OS04G0687800	0.247138	0.887497	1.84442	0.00675	0.036728	up	4337479	Q7XTL1	4:35167839-35170996	OSJNBA0070M12.19,LOC4337479	protein_coding	WAT1-related protein At1g68170
XLOC_044203	4:35207102-35213945	EPlOSAG00000046009|OS04G0688300	4.25348	9.92937	1.22306	0.00145	0.0109782	up	-|4337484	-|Q7XSU8	4:35211183-35211256|4:35207157-35208610	-|LOC4337484	ncRNA|protein_coding	-|cationic peroxidase SPC4
XLOC_044208	4:35277706-35279151	OS04G0689500	4.60034	11.7517	1.35306	5e-05	0.00061983	up	4337491	A0A0P0WGP3	4:35277706-35279151	Os04g0689500,LOC4337491	protein_coding	uncharacterized LOC4337491
XLOC_044225	4:35359943-35363466	OS04G0691366|OS04G0691400	6.71665	18.6285	1.4717	5e-05	0.00061983	up	4337504|4337504	A0A0P0WGM7|A0A0P0WGM6	4:35360283-35360969|4:35362185-35363363	Os04g0691366,LOC4337504|-	protein_coding|protein_coding	protein NRT1/ PTR FAMILY 5.10|OSJNBb0020J19.4 protein; Os04g0691400 protein [Source:UniProtKB/TrEMBL;Acc:Q7XKA5]
XLOC_044255	4:99797-101630	OS04G0101400	0.45998	0.927762	1.01218	0.0347	0.122507	up	4334886	Q0JFI2	4:99797-101630	Os04g0101400,LOC4334886	protein_coding	cytochrome P450 93A2
XLOC_044418	4:1791428-1792971	OS04G0128700	0.272862	5.35707	4.2952	5e-05	0.00061983	up	4334993	Q7XP31	4:1791428-1792971	LOC4334993	protein_coding	uncharacterized LOC4334993
XLOC_044419	4:1813960-1816070	OS04G0128900	2.94493	5.98732	1.02368	0.00015	0.00162904	up	4334994	Q7XP26	4:1813960-1816070	OSJNBA0027H09.13,LOC4334994	protein_coding	probable indole-3-pyruvate monooxygenase YUCCA5
XLOC_044459	4:2278327-2279993	-	0.528416	1.44796	1.45427	0.01175	0.0555767	up	-	-	-	-	-	-
XLOC_044524	4:3410755-3412486	OS04G0149400	10.9054	41.9035	1.94203	5e-05	0.00061983	up	4335021	A0A0P0W6J4	4:3411651-3412393	Os04g0149400	protein_coding	Os04g0149400 protein [Source:UniProtKB/TrEMBL;Acc:Q0JF62]
XLOC_044529	4:3465171-3472291	OS04G0150500	0.131249	0.571092	2.12142	0.00645	0.0354397	up	-	A0A0P0W7E0	4:3467739-3472291	Os04g0150500	protein_coding	-
XLOC_044642	4:4915137-4922254	OS04G0172100	5.85809	14.3401	1.29155	0.00165	0.0121415	up	-	A0A0P0W6R9	4:4915137-4916720	-	protein_coding	-
XLOC_044643	4:4924085-4925539	OS04G0172400	0.274276	2.62897	3.2608	5e-05	0.00061983	up	4335065	Q7XRZ5	4:4924085-4925539	LOC4335065	protein_coding	methanol O-anthraniloyltransferase
XLOC_044664	4:5189850-5195090	OS04G0176200	1.48454	4.96639	1.74218	0.00025	0.00254639	up	-	A0A0P0W7B2	4:5189974-5194492	Os04g0176200	protein_coding	Putative uncharacterized protein [Source:UniProtKB/TrEMBL;Acc:A3ARK4]
XLOC_044671	4:5332365-5334476	OS04G0178400	1.26258	2.96075	1.22959	0.0005	0.0045694	up	4335091	A0A0P0W6Z1	4:5332365-5334476	CYP99A3,LOC4335091	protein_coding	9-beta-pimara-7,15-diene oxidase
XLOC_044674	4:5380120-5381553	OS04G0179100	1.39739	5.05891	1.85609	5e-05	0.00061983	up	4335092	A0A0P0W7F3	4:5380120-5380605	Os04g0179100,LOC4335092	protein_coding	momilactone A synthase-like
XLOC_044675	4:5385722-5387215	OS04G0179200	0	1.90883	inf	5e-05	0.00061983	up	4335093	Q7FAE1	4:5385722-5387215	LOC4335093	protein_coding	momilactone A synthase
XLOC_044717	4:5931193-5931871	OS04G0188433	130.368	350.058	1.425	5e-05	0.00061983	up	9268837	B7F8J2	4:5931193-5931871	-	protein_coding	Os04g0188433 protein; cDNA, clone: J065062E10, full insert sequence [Source:UniProtKB/TrEMBL;Acc:B7F8J2]
XLOC_044731	4:6231586-6232495	OS04G0191500	162.309	346.101	1.09245	5e-05	0.00061983	up	4335124	Q0JEX0	4:6231634-6232379	-	protein_coding	Os04g0191500 protein [Source:UniProtKB/TrEMBL;Acc:Q0JEX0]
XLOC_044781	4:6976798-6979276	OS04G0202800	1.70289	6.73786	1.98431	5e-05	0.00061983	up	4335153	A0A0P0W7I0	4:6976798-6979276	LOC4335153	protein_coding	G-type lectin S-receptor-like serine/threonine-protein kinase RLK1
XLOC_044812	4:7301533-7313272	OS04G0209200	0.629907	4.18411	2.73171	0.00855	0.0439613	up	4335176	Q0JES2	4:7301574-7312295	LOC4335176	protein_coding	ABC transporter C family member 14
XLOC_044813	4:7317220-7325846	OS04G0209300	3.07715	9.05391	1.55695	5e-05	0.00061983	up	4335177	Q7XM41	4:7317239-7325788	LOC4335177	protein_coding	ABC transporter C family member 4
XLOC_044871	4:8243749-8249931	OS04G0223500	0.180141	1.05469	2.54962	0.0053	0.0304541	up	4335203	Q7XWZ6	4:8243749-8249931	Os04g0223500,LOC4335203	protein_coding	probable flavin-containing monooxygenase 1
XLOC_044885	4:8472782-8476324	OS04G0226600	1.97105	9.80882	2.31512	5e-05	0.00061983	up	-	A0A0P0W7R2	4:8472839-8476142	Os04g0226600	protein_coding	-
XLOC_044902	4:8637314-8639345	OS04G0229100	0.80241	5.42741	2.75785	5e-05	0.00061983	up	4335223	Q7XWU3	4:8637314-8639345	CAD6,LOC4335223	protein_coding	probable cinnamyl alcohol dehydrogenase 6
XLOC_044906	4:8686008-8687566	-	0.269162	0.918653	1.77104	0.0094	0.0471056	up	-	-	-	-	-	-
XLOC_044915	4:8811012-8815204	OS04G0231800	0.212362	0.803185	1.91921	0.01175	0.0555767	up	-	A0A0P0W7S5	4:8811012-8815165	-	protein_coding	-
XLOC_044982	4:9671225-9675263	OS04G0249600	2.54658	7.15159	1.4897	5e-05	0.00061983	up	4335304	Q0JEL3	4:9671368-9674023	Os04g0249600,LOC4335304	protein_coding	thiosulfate sulfurtransferase 16, chloroplastic
XLOC_045054	4:11053293-11056221	OS04G0267250	3.25653	8.10174	1.3149	0.0064	0.0352212	up	-	A0A0P0W808	4:11054917-11055559	-	protein_coding	-
XLOC_045082	4:11408523-11410320	OS04G0272200	0.694207	1.45084	1.06345	0.00885	0.0450425	up	9270382	Q7XSY4	4:11408523-11410320	OSJNBB0056F09.12	protein_coding	OSJNBb0056F09.12 protein; Os04g0272200 protein [Source:UniProtKB/TrEMBL;Acc:Q7XSY4]
XLOC_045117	4:11934116-11936662	OS04G0280700	0.97194	2.02277	1.0574	0.017	0.0732886	up	-	A0A0P0W850	4:11934116-11936662	-	protein_coding	-
XLOC_045149	4:12504002-12505046	OS04G0288100	0.623996	20.9522	5.06942	5e-05	0.00061983	up	4335390	A0A0P0W8K1	4:12504047-12505046	Os04g0288100,LOC4335390	protein_coding	germin-like protein 8-14
XLOC_045152	4:12534106-12540219	OS04G0288500	5.0999	22.014	2.10988	5e-05	0.00061983	up	4335391	Q7X756	4:12534295-12539647	LOC4335391	protein_coding	L-type lectin-domain containing receptor kinase IX.1
XLOC_045153	4:12545188-12547908	-	0.501896	1.05243	1.06826	0.01245	0.0580334	up	-	-	-	-	-	-
XLOC_045209	4:13371008-13401667	OS04G0300600	21.7602	50.99	1.22852	5e-05	0.00061983	up	9269507	A0A0P0W8E2	4:13399837-13401045	Os04g0300600,LOC9269507	protein_coding	transcription factor bHLH35
XLOC_045214	4:13443760-13445581	-	1.05393	2.22403	1.0774	0.0038	0.023445	up	-	-	-	-	-	-
XLOC_045219	4:13511331-13515119	-	0.11016	0.45804	2.05587	0.00335	0.0212005	up	-	-	-	-	-	-
XLOC_045289	4:14453617-14454811	OS04G0316200	1.77555	89.8808	5.66168	5e-05	0.00061983	up	4335460	Q0JE78	4:14453617-14454811	LOC4335460	protein_coding	cysteine-rich repeat secretory protein 38
XLOC_045313	4:14746645-14747514	-	0.952202	3.53699	1.89318	0.0004	0.00381464	up	-	-	-	-	-	-
XLOC_045323	4:14863727-14864824	OS04G0322100	1.47576	73.8422	5.64491	5e-05	0.00061983	up	4335481	Q7XW32	4:14863727-14864824	LOC4335481	protein_coding	cysteine-rich repeat secretory protein 38
XLOC_045329	4:14969593-15018871	OS04G0324000	3.62374	7.4492	1.0396	0.01085	0.0524732	up	4335484	Q0JE54	4:14969826-14971280	-	protein_coding	Os04g0324000 protein [Source:UniProtKB/TrEMBL;Acc:Q0JE54]
XLOC_045407	4:16021147-16046593	OS04G0339800|OS04G0340100	0.823219	3.17586	1.9478	0.00025	0.00254639	up	9271851|-	A0A0P0W9D8|B9FEH9	4:16021939-16023733|4:16044638-16046020	LOC9271851|-	protein_coding|protein_coding	mitogen-activated protein kinase kinase kinase 1|Putative uncharacterized protein [Source:UniProtKB/TrEMBL;Acc:B9FEH9]
XLOC_045463	4:16661794-16757990	OS04G0349650|OS04G0349700|OS04G0351100	0.881421	9.71517	3.46234	5e-05	0.00061983	up	-|4335549|-	A0A0P0W907|Q0JDZ5|A0A0P0W9K0	4:16662508-16664437|4:16667270-16670469|4:16752347-16757209	-|Os04g0349700,LOC4335549|-	protein_coding|protein_coding|protein_coding	-|receptor-like protein 12|-
XLOC_045541	4:17667431-17671629	OS04G0366000	1.3891	4.88062	1.81291	5e-05	0.00061983	up	4335581	A0A0P0W961	4:17667431-17671131	Os04g0366000,LOC4335581	protein_coding	putative wall-associated receptor kinase-like 16
XLOC_045546	4:17739158-17768199	OS04G0367000	8.90802	31.6464	1.82886	5e-05	0.00061983	up	-	A0A0P0W9H7	4:17761013-17766782	-	protein_coding	-
XLOC_045557	4:17906098-17909959	OS04G0368800	0.577978	2.89477	2.32436	5e-05	0.00061983	up	4335587	A0A0P0W972	4:17906318-17909802	LOC4335587	protein_coding	wall-associated receptor kinase 2
XLOC_045558	4:17913178-17917812	OS04G0369000|OS04G0369066	5.44988	26.8371	2.29993	5e-05	0.00061983	up	4335588|-	Q0JDW4|A0A0P0W9U0	4:17913242-17914650|4:17915386-17916778	LOC4335588|Os04g0369066	protein_coding|protein_coding	putative receptor-like protein kinase At4g00960|-
XLOC_045562	4:17944394-17962955	OS04G0369600	0.209168	2.33285	3.47936	5e-05	0.00061983	up	-	A0A0P0W996	4:17960744-17962821	Os04g0369600	protein_coding	Putative uncharacterized protein [Source:UniProtKB/TrEMBL;Acc:B9FEQ2]
XLOC_045566	4:18001019-18005396	OS04G0370100	0.554345	2.59955	2.22941	0.00305	0.0197533	up	9272252	A0A0P0W979	4:18001019-18005396	Os04g0370100,LOC9272252	protein_coding	wall-associated receptor kinase 2
XLOC_045569	4:18023267-18051749	OS04G0370900	27.6791	57.2587	1.0487	0.0082	0.0425154	up	4335593	A0A0P0W9P1	4:18042184-18049429	LOC4335593	protein_coding	wall-associated receptor kinase 2
XLOC_045570	4:18051848-18057730	OS04G0371000	61.3689	178.993	1.54433	0.00175	0.0127566	up	4335594	B9FEQ5	4:18056917-18057576	LOC4335594	protein_coding	wall-associated receptor kinase 2
XLOC_045571	4:18061313-18064892	OS04G0371100	0	0.46063	inf	5e-05	0.00061983	up	-	A0A0N7KIX3	4:18061313-18064800	Os04g0371100	protein_coding	Putative uncharacterized protein [Source:UniProtKB/TrEMBL;Acc:B9FEQ6]
XLOC_045602	4:18392642-18394466	OS04G0376400	0.346619	0.812307	1.22867	0.0253	0.0978345	up	4335610	A0A0P0W9B7	4:18392642-18394466	LOC4335610	protein_coding	chitinase-like protein 4
XLOC_045653	4:18904940-18907198	OS04G0385600	1.44125	4.62418	1.68188	5e-05	0.00061983	up	4335651	Q7XL60	4:18905542-18907154	OSJNBA0084N21.16,LOC4335651	protein_coding	F-box protein At1g67340
XLOC_045690	4:19315796-19322319	EPlOSAG00000036671	0.583417	1.91051	1.71136	0.00045	0.00419843	up	-	-	4:19318002-19318163	-	ncRNA	-
XLOC_045739	4:19796230-19800392	OS04G0400000	0.564166	2.27182	2.00966	0.0037	0.0229278	up	4335721	A0A0N7KJ00	4:19796632-19800392	Os04g0400000,LOC4335721	protein_coding	branchpoint-bridging protein
XLOC_045741	4:19807185-19836910	OS04G0401000	5.5002	16.157	1.55461	5e-05	0.00061983	up	4335725	Q0JDI8	4:19835206-19836892	OSJNBB0014D23.16,LOC4335725	protein_coding	leucine-rich repeat extensin-like protein 3
XLOC_045769	4:20045603-20046917	OS04G0403900	54.7232	149.178	1.44681	5e-05	0.00061983	up	9267281	Q7XSC7	4:20046002-20046917	LOC9267281	protein_coding	uncharacterized LOC9267281
XLOC_045775	4:20109577-20110741	OS04G0405300	2.56426	17.1453	2.74119	5e-05	0.00061983	up	4335749	Q7XL00	4:20109577-20110741	LOC4335749	protein_coding	momilactone A synthase-like
XLOC_045783	4:20158243-20159171	OS04G0406300	0	0.644637	inf	5e-05	0.00061983	up	4335755	Q0JDF8	4:20158243-20159171	Os04g0406300	protein_coding	Os04g0406300 protein [Source:UniProtKB/TrEMBL;Acc:Q0JDF8]
XLOC_045795	4:20240211-20243534	OS04G0409200	17.6182	71.8437	2.02779	5e-05	0.00061983	up	4335763	A0A0P0W9U3	4:20240211-20242336	Os04g0409200,LOC4335763	protein_coding	1,4-alpha-glucan-branching enzyme 1, chloroplastic/amyloplastic
XLOC_045840	4:20579331-20580542	OS04G0416700	3.47644	9.01055	1.37401	5e-05	0.00061983	up	4335811	Q7X7T9	4:20579386-20580531	OSJNBA0033G16.4,LOC4335811	protein_coding	protein YLS9
XLOC_045851	4:20688214-20692695	OS04G0418300	4.26083	14.9235	1.80837	0.0313	0.113582	up	-	A0A0P0WA73	4:20688214-20691055	Os04g0418300	protein_coding	OSJNBb0108J11.5 protein [Source:UniProtKB/TrEMBL;Acc:Q7XQY6]
XLOC_045910	4:21288078-21293956	OS04G0429600	0.0583333	0.624116	3.41942	0.02655	0.101223	up	4335861	Q7XUU0	4:21288252-21293643	Os04g0429600	protein_coding	Putative cellulose synthase-like protein H3 [Source:UniProtKB/Swiss-Prot;Acc:Q7XUU0]
XLOC_046041	4:22255427-22257541	OS04G0446401	0.29748	1.7125	2.52524	0.0002	0.00210105	up	107278557	A0A0P0WAV5	4:22255968-22257458	Os04g0446401,LOC107278557	protein_coding	sulfated surface glycoprotein 185-like
XLOC_046074	4:22441869-22444042	OS04G0450400	6.24044	13.4506	1.10795	5e-05	0.00061983	up	4335997	A0A0P0WAW5	4:22442143-22443686	LOC4335997	protein_coding	RING-H2 finger protein ATL51
XLOC_046078	4:22466794-22469618	OS04G0450900	5.71068	17.6302	1.62631	5e-05	0.00061983	up	4336001	Q7XV45	4:22466803-22469010	LOC4336001	protein_coding	myosin heavy chain, embryonic smooth muscle isoform
XLOC_046095	4:22641944-22659048	OS04G0453500	1.26867	6.09408	2.26409	5e-05	0.00061983	up	107280814	A0A0P0WBF1	4:22645052-22648129	LOC107280814	protein_coding	sugar transport protein 5-like
XLOC_046106	4:22795172-22798775	OS04G0455600	0.143705	0.542824	1.91737	0.02165	0.0876585	up	4336021	Q7XRF3	4:22795172-22798775	LOC4336021	protein_coding	uncharacterized LOC4336021
XLOC_046152	4:23108129-23110654	OS04G0462600	0.693401	2.3522	1.76225	0.01585	0.0695374	up	4336067	Q0JCL9	4:23108129-23110654	LOC4336067	protein_coding	DNA translocase FtsK 1
XLOC_046170	4:23235808-23237158	OS04G0465100	0.226283	0.723366	1.6766	0.0145	0.0652054	up	4336088	Q7X8H7	4:23235808-23237158	LOC4336088	protein_coding	peroxidase 31
XLOC_046191	4:23385292-23391194	OS04G0468000	0.381013	1.86527	2.29147	5e-05	0.00061983	up	107280571	A0A0P0WBN0	4:23385292-23391194	Os04g0468000	protein_coding	uncharacterized LOC107280571
XLOC_046192	4:23408498-23410250	OS04G0468600	12.7789	111.943	3.13093	5e-05	0.00061983	up	4336108	A0A0P0WBR0	4:23408498-23410250	OSJNBA0016O02.14,LOC4336108	protein_coding	wiskott-Aldrich syndrome protein homolog
XLOC_046233	4:23747509-23753106	OS04G0474800	17.387	47.1575	1.43948	5e-05	0.00061983	up	4336145	A0A0P0WBJ3	4:23747601-23752765	Os04g0474800,LOC4336145	protein_coding	beta-glucosidase 12
XLOC_046245	4:23876831-23878695	OS04G0477025	1.12551	3.72279	1.7258	0.0448	0.146889	up	-	A0A0P0WBR8	4:23876831-23878695	-	protein_coding	-
XLOC_046247	4:23885431-23889538	OS04G0477300	0.676939	1.37027	1.01736	0.022	0.0885993	up	-	B7F0X7	4:23885590-23887923	Os04g0477300	protein_coding	cDNA clone:002-138-G10, full insert sequence [Source:UniProtKB/TrEMBL;Acc:B7F0X7]
XLOC_046252	4:23938707-23942220	OS04G0478600	0.932071	1.92538	1.04663	0.0066	0.0361075	up	-	B9FFQ7	4:23939144-23942220	Os04g0478600	protein_coding	Putative uncharacterized protein [Source:UniProtKB/TrEMBL;Acc:B9FFQ7]
XLOC_046282	4:24139367-24142410	OS04G0482900	5.22967	14.2205	1.44318	5e-05	0.00061983	up	4336197	Q7XUP2	4:24139367-24142410	LOC4336197	protein_coding	uncharacterized LOC4336197
XLOC_046303	4:24330826-24334857	OS04G0487000	2.05006	4.38149	1.09576	0.0014	0.0106565	up	4336219	Q0JC81	4:24331929-24334820	-	protein_coding	Os04g0487000 protein; cDNA clone:001-132-F03, full insert sequence; cDNA clone:002-181-C04, full insert sequence [Source:UniProtKB/TrEMBL;Acc:Q0JC81]
XLOC_046344	4:24687753-24689297	OS04G0493400	0.190739	11.0237	5.85286	0.00035	0.00340244	up	4336263	A0A0P0WBZ7	4:24687753-24689297	LOC4336263	protein_coding	chitinase 4
XLOC_046347	4:24708801-24709910	OS04G0494100	0.100261	4.19087	5.38541	0.0236	0.0931744	up	4336265	Q7Y1Z0	4:24708801-24709910	Os04g0494100,LOC4336265	protein_coding	chitinase 5
XLOC_046366	4:24863994-24867833	OS04G0497200	2.74059	7.41772	1.43649	5e-05	0.00061983	up	4336284	Q7XUK4	4:24863994-24867715	GLU3,LOC4336284	protein_coding	endoglucanase 12
XLOC_046486	4:25826779-25830991	OS04G0516600	4.47443	10.0202	1.16314	0.00095	0.00776333	up	4336402	Q7X634	4:25826802-25830703	LOC4336402	protein_coding	probable low-specificity L-threonine aldolase 1
XLOC_046488	4:25842821-25844875	OS04G0517100	1.60552	7.74356	2.26996	5e-05	0.00061983	up	4336407	A0A0P0WCK0	4:25843041-25844875	Os04g0517100,LOC4336407	protein_coding	myb-related protein Myb4
XLOC_046499	4:25927077-25929716	OS04G0518400	0.898128	15.735	4.13091	5e-05	0.00061983	up	4336415	Q7X8V3	4:25927077-25929716	LOC4336415	protein_coding	phenylalanine ammonia-lyase
XLOC_046542	4:26260318-26267430	OS04G0525100|OS04G0525200	0.460619	1.65577	1.84585	0.0005	0.0045694	up	4336447|4336448	Q0JBL7|Q0JBL6	4:26260577-26262268|4:26263793-26267430	LOC4336447|-	protein_coding|protein_coding	UDP-glycosyltransferase 82A1|Os04g0525200 protein; cDNA clone:J023047B10, full insert sequence [Source:UniProtKB/TrEMBL;Acc:Q0JBL6]
XLOC_046563	4:26511352-26515329	OS04G0530000	1.55055	3.15085	1.02296	0.01215	0.0569434	up	4336478	Q7X8F2	4:26511352-26515329	LOC4336478	protein_coding	uncharacterized LOC4336478
XLOC_046576	4:26572717-26578823	OS04G0531400|OS04G0531600	9.95665	20.1652	1.01814	5e-05	0.00061983	up	4336489|4336491	Q0JBH7|Q0JBH5	4:26572754-26575020|4:26576334-26578699	LOC4336489|-	protein_coding|protein_coding	L-type lectin-domain containing receptor kinase IV.1|Os04g0531600 protein [Source:UniProtKB/TrEMBL;Acc:Q0JBH5]
XLOC_046579	4:26590608-26592402	OS04G0531900	4.94275	11.5945	1.23006	0.0001	0.00114267	up	4336494	Q7X8W6	4:26590627-26592402	OSJNBA0081C01.20,LOC4336494	protein_coding	salutaridine reductase
XLOC_046584	4:26637808-26640663	OS04G0532700	0.000604913	0.677163	10.1286	0.0187	0.078538	up	-	A0A0P0WCU0	4:26637816-26640529	Os04g0532700	protein_coding	-
XLOC_046589	4:26673705-26676728	OS04G0533500	26.8047	53.7863	1.00476	5e-05	0.00061983	up	4336503	Q7XMK3	4:26674344-26676661	Os04g0533500,LOC4336503	protein_coding	probable ascorbate-specific transmembrane electron transporter 2
XLOC_046595	4:26752137-26758095	OS04G0535400	4.73508	14.7073	1.63507	5e-05	0.00061983	up	4336514	Q0JBF2	4:26754463-26757287	LOC4336514	protein_coding	histidine triad nucleotide-binding protein 3
XLOC_046597	4:26758169-26758874	-	0.855208	2.51139	1.55414	0.03115	0.113259	up	-	-	-	-	-	-
XLOC_046638	4:27183973-27187838	OS04G0542800	9.03999	24.9305	1.46352	5e-05	0.00061983	up	4336546	K7ZRZ3	4:27183978-27187746	YSL16,LOC4336546	protein_coding	probable metal-nicotianamine transporter YSL16
XLOC_046645	4:27251810-27254199	OS04G0544200	0.283952	0.988496	1.79959	0.0154	0.068234	up	4336556	Q7XN03	4:27251810-27254199	OSJNBB0038F03.8,LOC4336556	protein_coding	cyclin-P4-1-like
XLOC_046647	4:27260133-27264512	OS04G0544500	3.03118	7.15529	1.23913	5e-05	0.00061983	up	4336558	Q7XN01	4:27260363-27264477	-	protein_coding	OSJNBb0038F03.10 protein; Os04g0544500 protein; cDNA clone:J023063M07, full insert sequence [Source:UniProtKB/TrEMBL;Acc:Q7XN01]
XLOC_046720	4:27843255-27845708	OS04G0556400	0.178617	8.40952	5.55709	5e-05	0.00061983	up	4336628	Q7XSN7	4:27843255-27845708	-	protein_coding	OSJNBb0012E24.10 protein [Source:UniProtKB/TrEMBL;Acc:Q7XSN7]
XLOC_046721	4:27848549-27850800	OS04G0556500	5.11266	14.8378	1.53713	5e-05	0.00061983	up	4336629	Q7XU03	4:27848596-27850314	LOC4336629	protein_coding	cis-zeatin O-glucosyltransferase 1
XLOC_046752	4:28137735-28139899	OS04G0562100	3.00207	10.1362	1.75548	5e-05	0.00061983	up	4336662	Q7XSP9	4:28137735-28139899	OSJNBA0084K11.20,LOC4336662	protein_coding	lysine histidine transporter-like 8
XLOC_046829	4:29053996-29055787	-	3.06263	16.3089	2.41282	5e-05	0.00061983	up	-	-	-	-	-	-
XLOC_046858	4:29317279-29318451	OS04G0580800	14.3192	36.127	1.33513	5e-05	0.00061983	up	4336763	Q7XUN1	4:29317364-29318451	OSJNBA0064M23.12,LOC4336763	protein_coding	putative RING-H2 finger protein ATL50
XLOC_046860	4:29323833-29327367	OS04G0580866	0.291036	3.60332	3.63006	5e-05	0.00061983	up	107278612	Q7XSR3	4:29323996-29324514	LOC107278612	protein_coding	RING-H2 finger protein ATL45-like
XLOC_046861	4:29332083-29341270	OS04G0581050|OS04G0581100	0.0151733	14.0889	9.85881	0.0083	0.0428863	up	-|4336765	A0A0N7KJK2|Q7XUN0	4:29337099-29337993|4:29339469-29341162	Os04g0581050|OSJNBA0064M23.15,LOC4336765	protein_coding|protein_coding	-|naringenin,2-oxoglutarate 3-dioxygenase
XLOC_046872	4:29448389-29450923	OS04G0582900	0	3.37551	inf	5e-05	0.00061983	up	9266260	C7J1S0	4:29448667-29449352	LOC9266260	protein_coding	uncharacterized LOC9266260
XLOC_046896	4:29605677-29607174	OS04G0585900	0.50404	4.17549	3.05034	0.0001	0.00114267	up	4336794	Q0JAP2	4:29605677-29607174	Os04g0585900,LOC4336794	protein_coding	uncharacterized LOC4336794
XLOC_046897	4:29610157-29611144	OS04G0586000	53.5803	109.18	1.02693	5e-05	0.00061983	up	4336795	Q7XP52	4:29610157-29611144	LOC4336795	protein_coding	uncharacterized LOC4336795
XLOC_046926	4:29975251-29977845	OS04G0592600	43.2371	92.3786	1.09529	5e-05	0.00061983	up	4336832	B7EIW6	4:29975251-29977828	LOC4336832	protein_coding	uncharacterized membrane protein At4g09580
XLOC_046933	4:30046827-30050589	OS04G0594400	1.61447	3.54964	1.13662	0.00155	0.0115502	up	4336842	Q0JAJ6	4:30046907-30050579	LOC4336842	protein_coding	binding partner of ACD11 1
XLOC_046957	4:30214918-30217778	OS04G0598900	0.4853	2.2165	2.19134	5e-05	0.00061983	up	4336862	Q0JAH7	4:30215063-30217691	LOC4336862	protein_coding	wall-associated receptor kinase 3
XLOC_046964	4:30291463-30293040	OS04G0600300	0.197953	1.39708	2.81918	0.0005	0.0045694	up	4336875	O82766	4:30291463-30293040	AOX1B,LOC4336875	protein_coding	ubiquinol oxidase 2, mitochondrial
XLOC_046997	4:30608872-30610396	OS04G0606000	3.16445	6.68989	1.08003	0.00065	0.00569199	up	4336915	Q7X7V6	4:30608872-30610396	OSJNBA0035M09.5,LOC4336915	protein_coding	phenolic glucoside malonyltransferase 1
XLOC_047073	4:31219893-31220898	OS04G0615200	3.13881	6.87411	1.13095	0.00605	0.0337263	up	4336988	A0A0P0WER9	4:31219893-31220898	Os04g0615200,LOC4336988	protein_coding	cysteine-rich and transmembrane domain-containing protein A
XLOC_047084	4:31268355-31270993	OS04G0616282	0	0.749298	inf	5e-05	0.00061983	up	-	A0A0P0WEZ8	4:31270141-31270896	Os04g0616282	protein_coding	-
XLOC_047090	4:31285357-31298642	OS04G0616400	1.3659	4.64155	1.76476	0.00945	0.0473168	up	4336998	A0A0P0WF40	4:31285363-31295976	Os04g0616400,LOC4336998	protein_coding	probable LRR receptor-like serine/threonine-protein kinase At1g56130
XLOC_047102	4:31391430-31395182	OS04G0617900	0.428451	19.7595	5.52728	0.0081	0.0421511	up	4337008	A0A0P0WEU7	4:31393340-31395182	Os04g0617900,LOC4337008	protein_coding	germin-like protein 4-1
XLOC_047119	4:31541994-31542752	OS04G0620600	1.43361	6.5327	2.18802	0.00015	0.00162904	up	4337031	Q7XS34	4:31541994-31542752	LOC4337031	protein_coding	uncharacterized LOC4337031
XLOC_047182	4:32009482-32016407	OS04G0629300	1.06261	2.78432	1.38971	0.00225	0.0156532	up	4337089	A0A0P0WF49	4:32009536-32016407	Os04g0629300,LOC4337089	protein_coding	helicase-like transcription factor CHR28
XLOC_047194	4:32188762-32202779	OS04G0632500|OS04G0632600|OS04G0632901	2.09986	5.94096	1.5004	0.00335	0.0212005	up	4337115|4337116|9271091	A0A0P0WF95|A0A0N7KJR9|A0A0P0WF90	4:32189416-32193189|4:32193782-32196947|4:32199986-32202721	Os04g0632500|Os04g0632600,LOC4337116|LOC9271091	protein_coding|protein_coding|protein_coding	Serine/threonine-protein kinase [Source:UniProtKB/TrEMBL;Acc:Q0J9T3]|receptor-like serine/threonine-protein kinase SD1-8|receptor-like serine/threonine-protein kinase SD1-8
XLOC_047229	4:32445737-32452186	OS04G0638100	1.70918	4.97258	1.54069	0.03555	0.124614	up	4337152	Q0J9P7	4:32448789-32450307	LOC4337152	protein_coding	phenolic glucoside malonyltransferase 1
XLOC_047256	4:32689837-32692671	OS04G0642300	1.23917	2.90934	1.23131	0.00935	0.0469135	up	107275957	A0A0P0WFH9	4:32690044-32692537	Os04g0642300,LOC107275957	protein_coding	uncharacterized LOC107275957
XLOC_047305	4:33051638-33052729	OS04G0648950	0.204456	2.69552	3.7207	0.00105	0.00841781	up	-	-	4:33051638-33052729	-	ncRNA	-
XLOC_047317	4:33137073-33140343	OS04G0650300|OS04G0650366	1.73926	5.08846	1.54876	0.01125	0.0539315	up	4337225|-	A0A0N7KJU0|A0A0P0WFS1	4:33137073-33137607|4:33138559-33140012	LOC4337225|-	protein_coding|protein_coding	probable glucuronosyltransferase Os04g0650300|-
XLOC_047395	4:33804424-33805473	OS04G0662400	0	0.459924	inf	5e-05	0.00061983	up	4337295	Q7XM22	4:33804424-33805473	LOC4337295	protein_coding	indole-3-acetic acid-induced protein ARG7
XLOC_047411	4:33929184-33930533	OS04G0664600	0	1.46643	inf	5e-05	0.00061983	up	4337311	Q7XPK7	4:33929184-33930533	LOC4337311	protein_coding	agmatine coumaroyltransferase-2
XLOC_047414	4:33943991-33946513	OS04G0664900	0	0.937107	inf	5e-05	0.00061983	up	-	A0A0N7KJV8	4:33943991-33946513	-	protein_coding	-
XLOC_047426	4:34038375-34039430	OS04G0666800	0.149041	2.79857	4.23091	0.04335	0.143285	up	9269133	A0A0P0WG65	4:34038375-34039430	LOC9269133	protein_coding	dirigent protein 2
XLOC_047433	4:34067298-34070800	OS04G0667400	0.301836	0.677942	1.1674	0.02515	0.0974578	up	4337327	Q7XR83	4:34067654-34070800	LOC4337327	protein_coding	hyoscyamine 6-dioxygenase
XLOC_047466	4:34278477-34285853	OS04G0671900	6.71919	14.5756	1.1172	5e-05	0.00061983	up	4337363	Q0J951	4:34278477-34285845	Os04g0671900,LOC4337363	protein_coding	auxin response factor 12
XLOC_047492	4:34444463-34446982	OS04G0674700	13.2628	33.2189	1.32462	5e-05	0.00061983	up	4337383	Q7XQ93	4:34444832-34446814	LOC4337383	protein_coding	probable acyl-activating enzyme 6
XLOC_047520	4:34597648-34598755	OS04G0677300	0.201832	1.80707	3.16242	0.00145	0.0109782	up	4337404	Q7XKB7	4:34597648-34598755	LOC4337404	protein_coding	protein YLS9
XLOC_047528	4:34655316-34656735	OS04G0678400	0.595525	6.04585	3.34371	5e-05	0.00061983	up	4337414	Q7FAN8	4:34655316-34656735	-	protein_coding	OSJNBa0064G10.24 protein [Source:UniProtKB/TrEMBL;Acc:Q7FAN8]
XLOC_047567	4:35011005-35012423	OS04G0685400	1.76167	5.92673	1.75029	5e-05	0.00061983	up	4337462	Q7XPU0	4:35011005-35012423	LOC4337462	protein_coding	uncharacterized LOC4337462
XLOC_047572	4:35054571-35056161	OS04G0686000	0	3.59812	inf	5e-05	0.00061983	up	4337468	Q7XTM1	4:35054571-35056161	LOC4337468	protein_coding	E3 ubiquitin-protein ligase PUB23
XLOC_047583	4:35128646-35132698	OS04G0687300	5.62564	11.9518	1.08714	0.0108	0.0523259	up	4337478	Q7XTL5	4:35128695-35132608	LOC4337478	protein_coding	uncharacterized LOC4337478
XLOC_047584	4:35186081-35189204	OS04G0688100	2.89388	92.5407	4.99901	5e-05	0.00061983	up	4337482	Q7XSV2	4:35187443-35189187	OSJNBA0039K24.4,LOC4337482	protein_coding	cationic peroxidase SPC4
XLOC_047629	4:3852900-3854525	-	0.780416	2.32239	1.5733	0.00045	0.00419843	up	-	-	-	-	-	-
XLOC_047630	4:4332258-4332577	-	1.45577	7.45198	2.35584	0.03115	0.113259	up	-	-	-	-	-	-
XLOC_047637	4:7206281-7207284	-	0	1.0852	inf	5e-05	0.00061983	up	-	-	-	-	-	-
XLOC_047703	4:22175997-22177909	-	0.257893	0.618926	1.263	0.0275	0.103761	up	-	-	-	-	-	-
XLOC_047731	4:33351891-33352488	-	0	3.12834	inf	5e-05	0.00061983	up	-	-	-	-	-	-
XLOC_047799	5:537788-539692	OS05G0110000	7.20511	17.5818	1.28699	0.00065	0.00569199	up	4337586	Q65XW6	5:538304-539630	P0016H04.2,LOC4337586	protein_coding	E3 ubiquitin-protein ligase RING1
XLOC_047810	5:605868-606764	OS05G0111300	53.0536	119.097	1.16662	5e-05	0.00061983	up	4337596	A0A0P0WH30	5:605868-606764	MT2C,LOC4337596	protein_coding	metallothionein-like protein 2C
XLOC_047817	5:648904-650860	OS05G0112125	0.0984843	1.01909	3.37124	0.03435	0.121521	up	-	A0A0P0WH52	5:648904-650860	-	protein_coding	-
XLOC_047829	5:738208-741840	OS05G0113900	4.46491	11.1504	1.32039	0.00185	0.0133482	up	4337607	Q75L11	5:738208-739079	Os05g0113900,LOC4337607	protein_coding	probable histone H2A.6
XLOC_047876	5:1050046-1052445	OS05G0120200	1.45269	3.61044	1.31345	0.00015	0.00162904	up	4337645	B9FGJ2	5:1050046-1052382	LOC4337645	protein_coding	ABC transporter G family member 16
XLOC_047910	5:1454720-1457228	OS05G0125200	0.348723	0.947315	1.44176	0.00185	0.0133482	up	4337673	Q6L4L2	5:1454720-1457228	LOC4337673	protein_coding	L-type lectin-domain containing receptor kinase VIII.2
XLOC_047923	5:1535764-1541567	OS05G0127200	0.976078	5.23037	2.42185	5e-05	0.00061983	up	4337686	Q75IL8	5:1535764-1541563	LOC4337686	protein_coding	phosphoinositide phospholipase C 2
XLOC_047957	5:1781532-1782890	OS05G0130300	0.478369	5.46773	3.51475	0.00015	0.00162904	up	9266317	B7F7Y4	5:1781532-1782890	Os05g0130300,LOC9266317	protein_coding	uncharacterized LOC9266317
XLOC_047958	5:1796039-1796862	OS05G0130600	0.76623	14.539	4.24601	0.00035	0.00340244	up	9266485	B7E8B6	5:1796039-1796862	LOC9266485	protein_coding	uncharacterized LOC9266485
XLOC_047988	5:2143896-2150179	OS05G0136900	0.351555	4.31313	3.61691	0.0261	0.100045	up	4337739	Q75L39	5:2143896-2150179	OJ1127_B08.7,LOC4337739	protein_coding	3'-N-debenzoyl-2'-deoxytaxol N-benzoyltransferase
XLOC_048020	5:2375442-2376392	OS05G0141350	0	0.555439	inf	5e-05	0.00061983	up	-	A0A0P0WI50	5:2375442-2376392	-	protein_coding	-
XLOC_048074	5:2915983-2918389	OS05G0150733	0.370926	1.47125	1.98784	0.002	0.0142177	up	9266714	A0A0N7KK59	5:2917556-2918143	Os05g0150733,LOC9266714	protein_coding	glycine-rich cell wall structural protein 1.0
XLOC_048098	5:3178784-3181158	-	0.632229	1.39539	1.14215	0.0405	0.137041	up	-	-	-	-	-	-
XLOC_048157	5:3626394-3645032	OS05G0161500	4.39147	9.93566	1.17791	0.00075	0.00638892	up	4337890	Q6ATB2	5:3626394-3629080	Os05g0161500,LOC4337890	protein_coding	probable GTP diphosphokinase CRSH2, chloroplastic
XLOC_048278	5:4926710-4927411	OS05G0181700	11.2844	36.2026	1.68176	5e-05	0.00061983	up	9271957	Q5KQJ4	5:4926710-4927411	Os05g0181700,LOC9271957	protein_coding	uncharacterized LOC9271957
XLOC_048279	5:4928824-4937479	OS05G0181902	0.304299	1.01197	1.73361	0.0204	0.0839228	up	-	A0A0N7KK92	5:4935434-4935797	-	protein_coding	-
XLOC_048362	5:5813125-5815535	OS05G0194900	4.92276	10.795	1.13283	0.00035	0.00340244	up	4338034	Q0DK50	5:5814320-5815467	Os05g0194900,LOC4338034	protein_coding	ATP-dependent 6-phosphofructokinase 6
XLOC_048418	5:6393809-6396069	OS05G0202800	390.916	1975.76	2.33748	5e-05	0.00061983	up	-	A0A0P0WJD5	5:6393899-6396069	MT3B	protein_coding	Metallothionein-like protein 3B [Source:UniProtKB/Swiss-Prot;Acc:A3B0Y1]
XLOC_048443	5:6606211-6607490	OS05G0206800	0.704741	1.82631	1.37377	0.0037	0.0229278	up	-	A0A0P0WJ54	5:6606211-6607490	-	protein_coding	-
XLOC_048505	5:7201769-7203076	-	1.0142	2.39926	1.24224	0.0082	0.0425154	up	-	-	-	-	-	-
XLOC_048514	5:7255510-7257163	OS05G0217800	3.59943	18.3234	2.34785	5e-05	0.00061983	up	4338119	A0A0P0WJC5	5:7255510-7257163	Os05g0217800,LOC4338119	protein_coding	BURP domain-containing protein 2
XLOC_048545	5:7746576-7748237	OS05G0227600	0.705715	3.77389	2.41889	0.00315	0.020254	up	4338151	Q84PC5	5:7746542-7748227	LOC4338151	protein_coding	extensin
XLOC_048549	5:7780402-7780879	EPlOSAG00000051542	0	1.16541	inf	0.01065	0.0517553	up	-	-	5:7780703-7780734	-	ncRNA	-
XLOC_048755	5:10865367-10869233	OS05G0270000	0.12218	0.518506	2.08535	0.04035	0.136764	up	4338257	Q5W6B7	5:10865367-10869233	Os05g0270000,LOC4338257	protein_coding	50S ribosomal protein L25
XLOC_048811	5:11614418-11615071	OS05G0278550	0.345958	12.8476	5.21476	0.00935	0.0469135	up	-	A0A0P0WK16	5:11614444-11615071	-	protein_coding	-
XLOC_048832	5:11990745-12016895	EPlOSAG00000004226|EPlOSAG00000007750	0.433043	1.96271	2.18027	0.001	0.00809506	up	-|-	-|-	5:12009207-12009293|5:11994767-11994831	-|-	ncRNA|ncRNA	-|-
XLOC_048840	5:12059245-12062680	OS05G0283000	0.365291	1.02337	1.48621	0.03705	0.128359	up	-	A0A0P0WK75	5:12059245-12062680	Os05g0283000	protein_coding	Putative uncharacterized protein B1111E11.10; Putative uncharacterized protein OJ1126_G08.39 [Source:UniProtKB/TrEMBL;Acc:Q5VNH2]
XLOC_048995	5:14245044-14246369	OS05G0311500	12.229	29.555	1.27309	5e-05	0.00061983	up	4338378	Q0DJ98	5:14245044-14246369	LOC4338378	protein_coding	protein LURP-one-related 8
XLOC_049034	5:14749654-14753963	OS05G0318100	0.822373	9.67438	3.5563	5e-05	0.00061983	up	4338400	B9FGM8	5:14749809-14753963	LOC4338400	protein_coding	wall-associated receptor kinase-like 20
XLOC_049046	5:14900247-14900847	OS05G0320750	4.03346	18.968	2.23348	0.0006	0.00533754	up	-	A0A0P0WKP8	5:14900247-14900847	-	protein_coding	-
XLOC_049047	5:14906518-14907427	OS05G0320800	1.23638	3.88179	1.6506	0.0029	0.0189499	up	4338410	Q5W6F0	5:14906587-14907252	LOC4338410	protein_coding	uncharacterized LOC4338410
XLOC_049053	5:14991397-14993796	OS05G0322900	59.7125	340.842	2.513	5e-05	0.00061983	up	4338413	Q5W6D6	5:14991579-14993673	WRKY45-1,LOC4338413	protein_coding	probable WRKY transcription factor 70
XLOC_049060	5:15046683-15051399	OS05G0323900	119.051	302.173	1.34379	5e-05	0.00061983	up	4338417	Q43008	5:15046751-15051399	Os05g0323900,LOC4338417	protein_coding	superoxide dismutase [Mn], mitochondrial
XLOC_049119	5:15526608-15530968	OS05G0331900	0.476902	0.976366	1.03373	0.036	0.125697	up	-	A0A0P0WKV5	5:15527432-15530968	-	protein_coding	-
XLOC_049242	5:17014512-17019553	OS05G0358400	3.04663	6.38898	1.06837	0.0305	0.111586	up	4338530	Q6L483	5:17014645-17018325	Os05g0358400,LOC4338530	protein_coding	uncharacterized LOC4338530
XLOC_049272	5:17305652-17306580	OS05G0362300	9.76223	19.7175	1.01419	5e-05	0.00061983	up	4338542	Q60E83	5:17305652-17306580	LOC4338542	protein_coding	uncharacterized LOC4338542
XLOC_049296	5:17547345-17552419	OS05G0365700	0.438962	1.15229	1.39234	0.00045	0.00419843	up	9270758	C7J2I5	5:17547345-17552419	LOC9270758	protein_coding	beta-glucosidase 20
XLOC_049308	5:17664405-17665461	OS05G0367900	1.55905	3.16002	1.01926	0.0075	0.0398111	up	4338569	Q0DIR9	5:17664405-17665461	LOC4338569	protein_coding	uncharacterized LOC4338569
XLOC_049309	5:17670727-17671568	OS05G0368000	1.2562	5.83488	2.21564	0.00415	0.02516	up	-	-	5:17670727-17671568	-	ncRNA	-
XLOC_049316	5:17751476-17753311	OS05G0369300	0.140324	0.550507	1.972	0.00785	0.0411165	up	4338575	A0A0P0WLH8	5:17751476-17753311	Os05g0369300,LOC4338575	protein_coding	uncharacterized LOC4338575
XLOC_049374	5:18370501-18370866	OS05G0380250	14.9868	61.6435	2.04026	0.00165	0.0121415	up	-	A0A0P0WLW6	5:18370501-18370866	Os05g0380250	protein_coding	-
XLOC_049431	5:18877770-18878429	OS05G0389900	0.272792	1.19169	2.12714	0.03295	0.117726	up	-	A0A0P0WM17	5:18877770-18878429	-	protein_coding	-
XLOC_049516	5:19606771-19608914	OS05G0402700	13.2911	39.0625	1.55532	0.00145	0.0109782	up	4338737	Q0DIB5	5:19606771-19608914	LOC4338737	protein_coding	fructose-bisphosphate aldolase cytoplasmic isozyme
XLOC_049566	5:20038069-20039686	OS05G0410200	2.9858	18.176	2.60585	5e-05	0.00061983	up	4338776	Q6J657	5:20038069-20039445	P0668F02.3,LOC4338776	protein_coding	probable carboxylesterase 15
XLOC_049684	5:21198105-21198987	OS05G0432200	0.26231	2.44377	3.21976	0.00885	0.0450425	up	4338883	Q6I5U9	5:21198105-21198987	LOC4338883	protein_coding	gibberellin-regulated protein 2
XLOC_049699	5:21300060-21301666	OS05G0434800	1.25635	3.58603	1.51315	0.0001	0.00114267	up	9269376	A0A0P0WMQ3	5:21300430-21301218	Os05g0434800,LOC9269376	protein_coding	uncharacterized LOC9269376
XLOC_049741	5:21736986-21739742	OS05G0444200	1.72339	8.41499	2.28771	5e-05	0.00061983	up	4338934	Q6F2N5	5:21737310-21739700	LOC4338934	protein_coding	protein TRANSPARENT TESTA 1
XLOC_049761	5:21969930-21971675	OS05G0447800	10.6266	27.0173	1.3462	5e-05	0.00061983	up	-	A0A0P0WN83	5:21970095-21970820	-	protein_coding	-
XLOC_049762	5:22001143-22002932	-	0.366659	1.06028	1.53194	0.0088	0.0449018	up	-	-	-	-	-	-
XLOC_049774	5:22122842-22123767	OS05G0450300	0	2.06848	inf	5e-05	0.00061983	up	4338958	Q60EG7	5:22122842-22123767	B1122D01.12,LOC4338958	protein_coding	uncharacterized LOC4338958
XLOC_049782	5:22208601-22212202	OS05G0452800	0.66393	1.56122	1.23357	0.0081	0.0421511	up	4338967	Q6I648	5:22208601-22212202	LOC4338967	protein_coding	uncharacterized LOC4338967
XLOC_049796	5:22367128-22368491	EPlOSAG00000003861	0.362005	1.20298	1.73253	0.02905	0.10797	up	-	-	5:22367252-22367345	-	ncRNA	-
XLOC_049813	5:22481303-22484543	OS05G0457800	1.03685	2.52745	1.28547	0.00045	0.00419843	up	4338997	Q0DHL8	5:22481303-22484543	LOC4338997	protein_coding	glycerol-3-phosphate acyltransferase 5
XLOC_049822	5:22580168-22585305	OS05G0459600	0.347944	0.848234	1.2856	0.00995	0.0492069	up	4339009	A0A0P0WN84	5:22580168-22581005	LOC4339009	protein_coding	uncharacterized protein At1g04910
XLOC_049823	5:22587172-22588874	OS05G0459700	0.192486	0.785413	2.0287	0.00435	0.0261684	up	4339010	A0A0P0WNJ9	5:22587172-22588874	LOC4339010	protein_coding	fasciclin-like arabinogalactan protein 4
XLOC_049840	5:22719262-22721007	OS05G0462500	0.171762	0.87004	2.34067	0.00135	0.0103643	up	4339027	Q6L517	5:22719262-22721007	LOC4339027	protein_coding	protein GPR107
XLOC_049854	5:22810678-22812912	OS05G0464350	1.69108	4.58473	1.43889	5e-05	0.00061983	up	-	A0A0N7KKX6	5:22811497-22811754	Os05g0464350	protein_coding	-
XLOC_049857	5:22828282-22828938	OS05G0465000	3.42329	7.70491	1.17039	0.0019	0.0136396	up	4339041	Q6I5K1	5:22828282-22828938	LOC4339041	protein_coding	uncharacterized LOC4339041
XLOC_049882	5:22984040-22995193	OS05G0468400	0	16.3088	inf	5e-05	0.00061983	up	4339061	A0A0P0WNH9	5:22988230-22991467	LOC4339061	protein_coding	uncharacterized LOC4339061
XLOC_049911	5:23239643-23240672	OS05G0473101	0.23829	4.85686	4.34924	0.00015	0.00162904	up	-	A0A0P0WNJ2	5:23239643-23240672	Os05g0473101	protein_coding	-
XLOC_049947	5:23463081-23465537	OS05G0476700	1.89573	4.15645	1.1326	0.0005	0.0045694	up	4339101	A0A0P0WNR0	5:23463901-23465515	LOC4339101	protein_coding	U-box domain-containing protein 16
XLOC_049979	5:23739115-23739799	OS05G0482501	0.26052	2.06259	2.98499	0.00985	0.0488125	up	107278337	A0A0P0WNQ9	5:23739115-23739799	Os05g0482501,LOC107278337	protein_coding	uncharacterized LOC107278337
XLOC_050032	5:24230695-24234784	OS05G0493100	0.108448	0.54939	2.34082	0.00405	0.0246467	up	4339183	Q6F328	5:24230695-24234784	OSJNBA0088I06.18,LOC4339183	protein_coding	cysteine-rich receptor-like protein kinase 15
XLOC_050033	5:24237127-24239210	OS05G0493166	0.301184	1.14578	1.92762	0.00485	0.0284865	up	-	A0A0N7KL06	5:24237097-24237700	Os05g0493166	protein_coding	-
XLOC_050036	5:24270806-24275393	OS05G0494000	3.0471	16.555	2.44176	5e-05	0.00061983	up	4339188	Q0DH37	5:24271090-24275144	Os05g0494000,LOC4339188	protein_coding	cytochrome P450 98A1
XLOC_050045	5:24347081-24354595	OS05G0495600	12.7909	36.7243	1.52162	5e-05	0.00061983	up	4339199	A0A0N7KL09	5:24347149-24354016	LOC4339199	protein_coding	probable calcium-transporting ATPase 6, plasma membrane-type
XLOC_050133	5:25054490-25059031	OS05G0507300	1112.45	2338.63	1.07192	0.04785	0.153977	up	4339262	Q0DGW8	5:25055345-25059031	Os05g0507300,LOC4339262	protein_coding	calreticulin-3
XLOC_050135	5:25081042-25083791	-	0.523343	1.12167	1.09981	0.01535	0.0680875	up	-	-	-	-	-	-
XLOC_050139	5:25158932-25163416	OS05G0508400	1.07433	3.63435	1.75825	5e-05	0.00061983	up	4339266	Q6L4X6	5:25159955-25163398	LOC4339266	protein_coding	jacalin-related lectin 3
XLOC_050210	5:25713326-25722976	OS05G0518600	3.69626	9.74837	1.39909	5e-05	0.00061983	up	9266089	C7J2A4	5:25714880-25722087	LOC9266089	protein_coding	alpha,alpha-trehalose-phosphate synthase [UDP-forming] 1
XLOC_050222	5:25854276-25855742	OS05G0520600	7.43185	18.3994	1.30786	5e-05	0.00061983	up	4339349	Q6F2Z5	5:25854288-25855541	LOC4339349	protein_coding	uncharacterized LOC4339349
XLOC_050285	5:26344208-26351467	OS05G0530400	2.62495	14.3488	2.45057	0.0073	0.0389727	up	4339409	Q93VB5	5:26344418-26346857	Os05g0530400,LOC4339409	protein_coding	heat stress transcription factor A-4d
XLOC_050289	5:26368273-26369016	OS05G0531100	0.230893	1.11135	2.26702	0.0293	0.108648	up	4339413	Q75K56	5:26368273-26369016	OJ1131_E09.14,LOC4339413	protein_coding	uncharacterized LOC4339413
XLOC_050304	5:26497713-26499607	OS05G0533800	0.268577	1.34651	2.32582	0.0076	0.040165	up	4339428	B7F8F4	5:26497719-26499607	Os05g0533800,LOC4339428	protein_coding	uncharacterized LOC4339428
XLOC_050321	5:26622071-26627483	OS05G0536000|OS05G0536101	2.06939	7.37672	1.83378	5e-05	0.00061983	up	-|-	A0A0P0WQ59|A0A0P0WPS8	5:26622124-26623094|5:26626634-26627432	-|-	protein_coding|protein_coding	-|-
XLOC_050330	5:26714509-26716025	OS05G0537700	0.150334	0.812419	2.43406	0.00305	0.0197533	up	4339455	Q53WL8	5:26714509-26716025	LOC4339455	protein_coding	uncharacterized LOC4339455
XLOC_050368	5:26940204-26945866	OS05G0542800|OS05G0542900	15.3265	32.2871	1.07493	5e-05	0.00061983	up	4339483|4339484	Q65XN6|Q65XN4	5:26940318-26943170|5:26943380-26945786	OJ1288_A07.4,LOC4339483|OJ1288_A07.5,LOC4339484	protein_coding|protein_coding	probable polygalacturonase At1g80170|probable polygalacturonase At1g80170
XLOC_050390	5:27119121-27120202	OS05G0546300	5.51826	14.8354	1.42676	5e-05	0.00061983	up	4339501	A0A0P0WPW0	5:27119121-27120202	LOC4339501	protein_coding	vegetative cell wall protein gp1
XLOC_050392	5:27121983-27122900	OS05G0546400	1.28306	3.14243	1.29229	0.00355	0.0221751	up	4339502	Q6L5A5	5:27121983-27122900	LOC4339502	protein_coding	wiskott-Aldrich syndrome protein homolog
XLOC_050400	5:27203689-27210349	OS05G0548300	0.259006	0.88501	1.77271	0.0007	0.00602475	up	4339511	Q0DG83	5:27207752-27210015	LOC4339511	protein_coding	ABC transporter B family member 4
XLOC_050408	5:27257404-27257881	OS05G0549232	0	0.609807	inf	0.00135	0.0103643	up	-	A0A0P0WQ34	5:27257404-27257881	-	protein_coding	-
XLOC_050418	5:27330717-27331341	OS05G0550300	1.24089	39.0642	4.9764	0.03115	0.113259	up	4339526	Q6L4H1	5:27330717-27331341	LOC4339526	protein_coding	non-specific lipid-transfer protein 2
XLOC_050421	5:27346382-27357651	OS05G0550650	0.099594	0.815627	3.03378	0.02285	0.0911692	up	-	-	5:27346382-27353777	-	ncRNA	-
XLOC_050422	5:27360938-27367532	OS05G0550800	1.33333	4.31326	1.69375	5e-05	0.00061983	up	4339529	A0A0P0WPZ5	5:27360938-27367472	Os05g0550800,LOC4339529	protein_coding	probable serine/threonine-protein kinase At1g18390
XLOC_050429	5:27422900-27424772	OS05G0551650	0.0440763	1.1877	4.75202	0.00815	0.0423291	up	-	A0A0P0WQU0	5:27422900-27424575	-	protein_coding	-
XLOC_050462	5:27638094-27638894	OS05G0555700	14.9975	57.1548	1.93015	5e-05	0.00061983	up	4339562	Q6I617	5:27638094-27638894	LOC4339562	protein_coding	uncharacterized LOC4339562
XLOC_050528	5:28154417-28158072	OS05G0565900	0.976936	2.06062	1.07674	0.009	0.0456517	up	9268095	Q688X5	5:28154693-28157931	OJ1781_H11.1,LOC9268095	protein_coding	probable WRKY transcription factor 23
XLOC_050546	5:28310925-28311933	OS05G0568800	9.00276	28.7607	1.67566	5e-05	0.00061983	up	4339650	Q6AUN6	5:28310925-28311933	LOC4339650	protein_coding	bradykinin-potentiating and C-type natriuretic peptides
XLOC_050560	5:28471802-28473061	OS05G0571200	0.399352	5.89332	3.88335	5e-05	0.00061983	up	4339665	Q0DFT7	5:28471802-28473050	LOC4339665	protein_coding	probable WRKY transcription factor 41
XLOC_050562	5:28494216-28494883	OS05G0571800	1.87562	6.08194	1.69716	0.0003	0.0029949	up	4339669	Q0DFT3	5:28494216-28494883	Os05g0571800	protein_coding	Os05g0571800 protein [Source:UniProtKB/TrEMBL;Acc:Q0DFT3]
XLOC_050583	5:28640262-28641986	OS05G0574900	0	2.75063	inf	5e-05	0.00061983	up	4339687	Q6F368	5:28640262-28641986	LOC4339687	protein_coding	DELLA protein SLR1-like
XLOC_050600	5:28795466-28801402	OS05G0578500	0.436673	1.06417	1.28511	0.02965	0.109423	up	4339707	Q6L5E8	5:28795466-28801237	LOC4339707	protein_coding	cinnamoyl-CoA reductase 1
XLOC_050692	5:29506903-29509996	OS05G0592300	0.659298	6.958	3.39967	5e-05	0.00061983	up	4339793	Q0DFG5	5:29507007-29509972	LOC4339793	protein_coding	plant cysteine oxidase 2
XLOC_050714	5:29718210-29719693	OS05G0596500	0.633316	1.7633	1.47728	0.002	0.0142177	up	4339820	Q5TKE9	5:29718210-29719693	LOC4339820	protein_coding	putative RING-H2 finger protein ATL12
XLOC_050739	5:116433-118268	OS05G0102000	0.078827	0.520139	2.72214	0.022	0.0885993	up	4337529	Q9FW31	5:116433-118268	LOC4337529	protein_coding	jasmonate O-methyltransferase
XLOC_050790	5:537741-539692	OS05G0109825	5.92094	12.5448	1.08319	0.0071	0.0382353	up	-	A0A0P0WH89	5:538162-538877	-	protein_coding	-
XLOC_050801	5:648654-650677	OS05G0112101	0.150104	1.39231	3.21345	0.0022	0.0153764	up	9270026	Q65XV1	5:648654-650677	LOC9270026	protein_coding	probable clathrin assembly protein At4g32285
XLOC_050806	5:690765-691772	OS05G0112800	0.249148	256.172	10.0059	0.00015	0.00162904	up	4337600	Q75L18	5:690765-691772	LOC4337600	protein_coding	cysteine-rich repeat secretory protein 55
XLOC_050811	5:739657-742961	OS05G0114000	0.667098	3.64542	2.45011	0.0115	0.0547921	up	4337608	Q75L10	5:739658-742961	LOC4337608	protein_coding	soluble inorganic pyrophosphatase 4
XLOC_050877	5:1295616-1298757	OS05G0123300	0.401486	1.4083	1.81054	0.0011	0.00875748	up	107275835	A0A0P0WHF9	5:1295746-1298699	Os05g0123300,LOC107275835	protein_coding	exonuclease V, chloroplastic-like
XLOC_050905	5:1561984-1568161	OS05G0127500	2.81327	6.69128	1.25003	5e-05	0.00061983	up	4337689	Q75IL5	5:1561984-1568161	LOC4337689	protein_coding	protein SRG1
XLOC_050979	5:2179363-2185075	OS05G0137500	1.58202	6.39237	2.01458	5e-05	0.00061983	up	107276141	A0A0P0WHU6	5:2179520-2184898	LOC107276141	protein_coding	probable WRKY transcription factor 47
XLOC_050988	5:2258033-2259903	OS05G0139300	0.179811	0.62212	1.79071	0.0127	0.0589138	up	4337754	A0A0P0WHR0	5:2258505-2259688	Os05g0139300,LOC4337754	protein_coding	putative F-box protein At3g10240
XLOC_051006	5:2373388-2376451	OS05G0141300	0	0.593174	inf	5e-05	0.00061983	up	4337762	Q75KH0	5:2375085-2376419	OJ1489_G03.6,LOC4337762	protein_coding	benzyl alcohol O-benzoyltransferase
XLOC_051017	5:2436924-2437582	OS05G0142000	9.13176	26.8366	1.55523	5e-05	0.00061983	up	4337766	Q75KG1	5:2436924-2437582	LOC4337766	protein_coding	uncharacterized LOC4337766
XLOC_051019	5:2449418-2450032	OS05G0142100	4.62116	29.8392	2.69088	5e-05	0.00061983	up	4337767	Q75KL9	5:2449418-2450032	-	protein_coding	Os05g0142100 protein; Putative uncharacterized protein OJ1264_A04.8 [Source:UniProtKB/TrEMBL;Acc:Q75KL9]
XLOC_051020	5:2452663-2453318	OS05G0142200	69.5726	148.847	1.09724	5e-05	0.00061983	up	4337768	Q75KL8	5:2452663-2453318	Os05g0142200,LOC4337768	protein_coding	uncharacterized LOC4337768
XLOC_051043	5:2625724-2630383	OS05G0145700	1.10099	2.23252	1.01987	0.00245	0.0166928	up	4337795	Q6ASS0	5:2625815-2630378	OSJNBb0015A05.8,LOC4337795	protein_coding	uncharacterized LOC4337795
XLOC_051134	5:3439183-3443811	OS05G0158500	4.42579	11.2662	1.34799	5e-05	0.00061983	up	4337873	Q5W727	5:3439304-3443769	LOC4337873	protein_coding	serine carboxypeptidase-like 33
XLOC_051138	5:3499042-3507618	OS05G0159300|OS05G0159500	0.593132	1.76786	1.57558	0.00515	0.0298126	up	4337879|-	A0A0P0WIE0|A0A0P0WIE4	5:3499107-3500826|5:3506732-3507407	LOC4337879|-	protein_coding|protein_coding	GDSL esterase/lipase At1g09390|Putative GDSL lipase/acylhydrolase [Source:UniProtKB/TrEMBL;Acc:Q6ATC6]
XLOC_051141	5:3539620-3540966	OS05G0160300	0.188999	5.14489	4.76669	0.0227	0.090736	up	4337884	Q6ATC1	5:3539620-3540966	LOC4337884	protein_coding	non-specific lipid-transfer protein
XLOC_051157	5:3645962-3648067	OS05G0162000	0	0.940876	inf	5e-05	0.00061983	up	4337892	Q75IS1	5:3645962-3648067	LOC4337892	protein_coding	peroxidase 5
XLOC_051183	5:3875893-3881879	OS05G0165900	3.70602	7.84124	1.08121	0.0003	0.0029949	up	4337915	Q60D78	5:3878200-3881024	LOC4337915	protein_coding	G-type lectin S-receptor-like serine/threonine-protein kinase At2g19130
XLOC_051185	5:3956610-3959179	OS05G0166300	0.0799294	0.692291	3.11458	0.0017	0.0124448	up	4337918	Q60D69	5:3956610-3959179	LOC4337918	protein_coding	G-type lectin S-receptor-like serine/threonine-protein kinase At2g19130
XLOC_051201	5:4093466-4094599	OS05G0168200	0.189801	0.591111	1.63894	0.0497	0.157865	up	4337921	Q60DU3	5:4093466-4094599	LOC4337921	protein_coding	uncharacterized LOC4337921
XLOC_051273	5:4735004-4737046	OS05G0179300	7.2429	17.1811	1.24618	0.0035	0.0219538	up	4337975	Q0DKA5	5:4735060-4737046	Os05g0179300,LOC4337975	protein_coding	3'-N-debenzoyl-2'-deoxytaxol N-benzoyltransferase
XLOC_051278	5:4813314-4815468	OS05G0180300	1.09921	3.10827	1.49964	5e-05	0.00061983	up	4337979	Q5KQK4	5:4813366-4815407	LOC4337979	protein_coding	leucine-rich repeat extensin-like protein 4
XLOC_051283	5:4837556-4839806	OS05G0180500	1.37614	2.96397	1.1069	0.0017	0.0124448	up	4337981	Q5KQK2	5:4837556-4839806	LOC4337981	protein_coding	uncharacterized LOC4337981
XLOC_051291	5:4916956-4917691	OS05G0181650	0.557884	1.85685	1.73482	0.03325	0.118534	up	-	A0A0P0WIN6	5:4916956-4917691	Os05g0181650	protein_coding	-
XLOC_051354	5:5488413-5490852	OS05G0189425	0.600798	1.34744	1.16527	0.04645	0.151046	up	-	A0A0P0WIU7	5:5488413-5490689	Os05g0189425	protein_coding	-
XLOC_051371	5:5625713-5633102	OS05G0191500	73.663	281.802	1.93567	5e-05	0.00061983	up	4338024	A0A0N7KKA1	5:5625713-5632906	Os05g0191500	protein_coding	Putative acid phosphatase; cDNA clone:J013082K18, full insert sequence [Source:UniProtKB/TrEMBL;Acc:Q60DS6]
XLOC_051414	5:6165002-6166269	OS05G0199100	0.153533	0.988164	2.6862	0.01675	0.0724571	up	9268269	Q60E41	5:6165002-6166269	LOC9268269	protein_coding	uncharacterized LOC9268269
XLOC_051429	5:6292207-6293478	OS05G0200700	0.559599	1.17504	1.07024	0.03635	0.126553	up	4338059	Q6L4Q8	5:6292207-6293478	LOC4338059	protein_coding	uncharacterized LOC4338059
XLOC_051457	5:6652760-6656383	OS05G0207400	1.52237	3.77134	1.30875	0.0037	0.0229278	up	4338078	Q60EZ3	5:6652760-6656383	LOC4338078	protein_coding	uncharacterized LOC4338078
XLOC_051511	5:7134027-7135550	OS05G0215000	7.0759	17.8618	1.33589	5e-05	0.00061983	up	4338112	Q6I5B3	5:7134027-7135550	Os05g0215000	protein_coding	BURP domain-containing protein 1 [Source:UniProtKB/Swiss-Prot;Acc:Q6I5B3]
XLOC_051523	5:7219136-7222227	OS05G0217000	0	17.1309	inf	5e-05	0.00061983	up	4338117	Q6I5W4	5:7219354-7219947	LOC4338117	protein_coding	arabinogalactan peptide 16
XLOC_051579	5:7746542-7748227	OS05G0227600	1.37706	6.99615	2.34497	5e-05	0.00061983	up	4338151	Q84PC5	5:7746542-7748227	LOC4338151	protein_coding	extensin
XLOC_051583	5:7775450-7780974	OS05G0228000	0	0.747489	inf	5e-05	0.00061983	up	4338154	Q6AVB5	5:7775450-7780974	Os05g0228000,LOC4338154	protein_coding	bark storage protein A
XLOC_051758	5:10112351-10126258	OS05G0261700	10.8489	24.5084	1.17573	5e-05	0.00061983	up	4338239	Q0DJL8	5:10114810-10126224	LOC4338239	protein_coding	probable LRR receptor-like serine/threonine-protein kinase At1g56130
XLOC_051796	5:10814438-10816932	OS05G0269200	0.361949	0.819478	1.17892	0.02915	0.108208	up	107275808	Q5W6C1	5:10814438-10816932	LOC107275808	protein_coding	S-type anion channel SLAH4-like
XLOC_051811	5:11049202-11052426	OS05G0272900	5.33235	11.2408	1.0759	0.0002	0.00210105	up	4338268	Q6ATF8	5:11049202-11052426	LOC4338268	protein_coding	B-cell receptor-associated protein 31
XLOC_051845	5:11609491-11615022	OS05G0278500	0.593927	8.41496	3.8246	0.0335	0.119091	up	4338283	Q0DJH7	5:11609491-11615022	Os05g0278500,LOC4338283	protein_coding	taxadien-5-alpha-ol O-acetyltransferase
XLOC_051861	5:11930865-11932936	-	0.679498	1.47583	1.11898	0.01175	0.0555767	up	-	-	-	-	-	-
XLOC_051953	5:13280293-13280716	OS05G0297850	0	0.870903	inf	0.0015	0.0112682	up	-	A0A0P0WK81	5:13280293-13280716	Os05g0297850	protein_coding	-
XLOC_052045	5:14360753-14361588	OS05G0312600	0.162592	2.88163	4.14756	0.00775	0.04077	up	4338382	Q0DJ94	5:14360753-14361588	CML21,LOC4338382	protein_coding	probable calcium-binding protein CML21
XLOC_052079	5:14899987-14904546	OS05G0320700	3.64666	7.92977	1.1207	0.0001	0.00114267	up	4338409	Q5W6F1	5:14899987-14904546	LOC4338409	protein_coding	trans-cinnamate 4-monooxygenase
XLOC_052092	5:15077683-15078347	OS05G0324700	5.58333	21.8004	1.96516	5e-05	0.00061983	up	4338424	Q5W6T6	5:15077683-15078347	LOC4338424	protein_coding	uncharacterized LOC4338424
XLOC_052094	5:15092105-15095146	OS05G0325400	0.883015	2.06841	1.22801	0.0048	0.028324	up	-	A0A0P0WKR7	5:15092247-15095115	P0018A03.16	protein_coding	Putative uncharacterized protein P0018A03.16 [Source:UniProtKB/TrEMBL;Acc:Q5W6T3]
XLOC_052104	5:15210000-15213066	-	0.320895	0.960302	1.58139	0.0014	0.0106565	up	-	-	-	-	-	-
XLOC_052189	5:16046996-16047764	OS05G0342000	0.408654	1.84877	2.17762	0.0077	0.0405512	up	107277789	A0A0P0WL04	5:16046996-16047764	LOC107277789	protein_coding	uncharacterized LOC107277789
XLOC_052190	5:16058314-16059130	OS05G0342100	0	80.96	inf	5e-05	0.00061983	up	9271008	Q5W6N6	5:16058314-16059130	LOC9271008	protein_coding	wound-induced protein 1
XLOC_052339	5:17644847-17649658	OS05G0367400	2.04763	8.32229	2.02303	5e-05	0.00061983	up	4338566	Q60DX1	5:17644847-17649658	Os05g0367400,LOC4338566	protein_coding	thiamine pyrophosphokinase 3
XLOC_052365	5:17821376-17827601	OS05G0370700	0.553599	6.07665	3.45636	0.0002	0.00210105	up	4338583	Q60EW8	5:17821376-17827429	LOC4338583	protein_coding	probable esterase PIR7A
XLOC_052385	5:18001526-18007655	OS05G0373500	0.720411	1.94347	1.43174	0.00055	0.00494754	up	4338601	A0A0P0WLU0	5:18002686-18007276	LOC4338601	protein_coding	mastermind-like domain-containing protein 1
XLOC_052405	5:18190867-18193234	OS05G0377000	2.40486	5.60089	1.2197	0.00695	0.0375702	up	4338621	A0A0P0WLW0	5:18190867-18193234	Os05g0377000,LOC4338621	protein_coding	acyl carrier protein 2, mitochondrial
XLOC_052419	5:18406499-18407456	OS05G0380900	4.528	12.4891	1.46372	5e-05	0.00061983	up	4338633	Q6L4D4	5:18406499-18407456	Os05g0380900,LOC4338633	protein_coding	probable calcium-binding protein CML15
XLOC_052430	5:18494334-18496011	OS05G0382600	1.99723	11.6168	2.54014	5e-05	0.00061983	up	4338644	Q0DIK2	5:18494334-18496011	Os05g0382600,LOC4338644	protein_coding	annexin D4
XLOC_052437	5:18564056-18565651	OS05G0384300	0.174581	1.11283	2.67227	0.001	0.00809506	up	4338650	Q6AV12	5:18564056-18565651	Os05g0384300,LOC4338650	protein_coding	aspartic proteinase nepenthesin-1
XLOC_052454	5:18721248-18724814	OS05G0386800	1.6955	3.74344	1.14265	0.00355	0.0221751	up	4338658	Q0DIJ0	5:18721311-18724814	BC1L4	protein_coding	COBRA-like protein 3 [Source:UniProtKB/Swiss-Prot;Acc:Q60E70]
XLOC_052471	5:18880405-18888165	OS05G0390000	3.75504	8.60533	1.1964	5e-05	0.00061983	up	4338677	A0A0P0WLY0	5:18880611-18887896	LOC4338677	protein_coding	phospholipase A1-Igamma1, chloroplastic
XLOC_052475	5:18941013-18942900	OS05G0390600	0.533262	1.32026	1.30791	0.0202	0.0832563	up	4338680	Q75KI0	5:18941617-18942774	LOC4338680	protein_coding	probable membrane-associated kinase regulator 1
XLOC_052476	5:18952332-18962419	OS05G0390800	11.8859	25.3611	1.09337	0.03705	0.128359	up	9272551	Q75KH8	5:18958887-18959507	LOC9272551	protein_coding	homeobox protein engrailed-1
XLOC_052571	5:19997490-19999679	OS05G0409500	2.84602	22.8656	3.00616	5e-05	0.00061983	up	4338773	A0A0P0WMA8	5:19997585-19999679	LOC4338773	protein_coding	WAT1-related protein At5g07050
XLOC_052591	5:20192522-20193783	OS05G0412800	0.201833	0.63251	1.64793	0.04495	0.147281	up	4338787	Q6AUB4	5:20192522-20193783	LOC4338787	protein_coding	glutathione transferase GST 23
XLOC_052629	5:20498715-20519072	OS05G0418800	13.9799	32.5708	1.22023	5e-05	0.00061983	up	4338814	A0A0N7KKS8	5:20516577-20519072	LOC4338814	protein_coding	NAC domain-containing protein 48-like
XLOC_052676	5:20898309-20903638	OS05G0426400	1.86904	5.07806	1.44198	0.04075	0.137617	up	9271451	A0A0P0WMH2	5:20898521-20903638	Os05g0426400,LOC9271451	protein_coding	UDP-glucuronate:xylan alpha-glucuronosyltransferase 1
XLOC_052685	5:20953643-20955793	OS05G0427400	0.032256	2.92722	6.50382	0.0323	0.115988	up	4338861	Q75HQ7	5:20953643-20955793	LOC4338861	protein_coding	phenylalanine ammonia-lyase
XLOC_052691	5:20988709-21045454	OS05G0428700	10.9084	22.7971	1.06341	5e-05	0.00061983	up	4338867	A0A0P0WMK7	5:21039575-21042553	Os05g0428700,LOC4338867	protein_coding	potassium channel AKT2
XLOC_052703	5:21099467-21100588	OS05G0429900	7.22023	19.0906	1.40275	5e-05	0.00061983	up	9266213	Q5TKI8	5:21099467-21100588	LOC9266213	protein_coding	myb-related protein 308
XLOC_052722	5:21325749-21328295	OS05G0435800	0.64346	2.90717	2.17569	5e-05	0.00061983	up	4338899	Q6I5K9	5:21325749-21328295	LOC4338899	protein_coding	subtilisin-like protease SBT1.7
XLOC_052733	5:21425529-21425975	OS05G0437401	1.54574	5.12115	1.72817	0.01035	0.0506652	up	-	A0A0P0WMQ9	5:21425529-21425975	-	protein_coding	Putative uncharacterized protein [Source:UniProtKB/TrEMBL;Acc:B9FPS9]
XLOC_052764	5:21668189-21669728	OS05G0442700	4.79011	14.6316	1.61096	5e-05	0.00061983	up	4338926	Q6F2M8	5:21668193-21669728	LOC4338926	protein_coding	NAC domain-containing protein 90
XLOC_052768	5:21699227-21703586	OS05G0443400	10.9873	22.9036	1.05974	5e-05	0.00061983	up	-	A0A0P0WN41	5:21699330-21703558	Os05g0443400	protein_coding	-
XLOC_052778	5:21790822-21792552	OS05G0445000	1.98332	4.96162	1.32289	0.03105	0.113032	up	4338936	Q65WT9	5:21790822-21792552	-	protein_coding	Os05g0445000 protein; Putative uncharacterized protein P0615D12.4 [Source:UniProtKB/TrEMBL;Acc:Q65WT9]
XLOC_052792	5:21926810-21932028	OS05G0447200	5.42525	10.9044	1.00715	0.0001	0.00114267	up	4338948	Q688J2	5:21926917-21932028	Os05g0447200,LOC4338948	protein_coding	auxin transporter-like protein 2
XLOC_052812	5:22221431-22241710	OS05G0453300	9.94608	29.2355	1.55552	5e-05	0.00061983	up	4338970	A0A0P0WNA8	5:22238995-22241632	Os05g0453300,LOC4338970	protein_coding	uncharacterized LOC4338970
XLOC_052915	5:23080716-23083927	OS05G0470000	0.9768	3.65117	1.90222	5e-05	0.00061983	up	4339070	B9FKP6	5:23080871-23083749	LOC4339070	protein_coding	protein trichome birefringence-like 28
XLOC_052936	5:23310508-23313449	OS05G0474800	1.00147	5.3333	2.41291	5e-05	0.00061983	up	4339092	Q65WW1	5:23310508-23313449	P0486C01.14,LOC4339092	protein_coding	probable WRKY transcription factor 33
XLOC_052967	5:23495654-23497572	OS05G0477600	0	4.72623	inf	5e-05	0.00061983	up	4339106	Q0DHB7	5:23495654-23497572	Os05g0477600,LOC4339106	protein_coding	expansin-A4
XLOC_052975	5:23552969-23556043	OS05G0479025	1.08083	10.5962	3.29334	0.0246	0.0960057	up	-	A0A0P0WNV1	5:23551056-23553806	Os05g0479025	protein_coding	-
XLOC_052985	5:23622731-23627034	OS05G0480600	0.696597	1.46952	1.07695	0.0048	0.028324	up	4339121	Q75GL8	5:23622731-23627034	LOC4339121	protein_coding	mucin-5AC
XLOC_053018	5:23899395-23905764	OS05G0486100	1.30504	4.35076	1.73718	5e-05	0.00061983	up	4339142	A0A0N7KKZ8	5:23899480-23905448	Os05g0486100,LOC4339142	protein_coding	probable leucine-rich repeat receptor-like protein kinase At5g49770
XLOC_053031	5:24015138-24022091	OS05G0488600	1.67761	6.01188	1.84141	0.0049	0.0287032	up	4339151	B9FKV5	5:24015243-24017576	Os05g0488600,LOC4339151	protein_coding	myb family transcription factor APL
XLOC_053085	5:24383131-24387478	OS05G0496400|OS05G0496500	1.32197	3.23391	1.29059	0.00815	0.0423291	up	4339205|4339206	A0A0P0WP05|Q84VF0	5:24383180-24384097|5:24384902-24387337	LOC4339205|Os05g0496500,LOC4339206	protein_coding|protein_coding	metacaspase-6|metacaspase-5
XLOC_053088	5:24416902-24445195	OS05G0497300	67.0562	290.475	2.11497	5e-05	0.00061983	up	4339209	Q75K82	5:24444094-24445186	LOC4339209	protein_coding	ethylene-responsive transcription factor 4
XLOC_053096	5:24540792-24544105	OS05G0498500	2.7293	6.77757	1.31224	0.0005	0.0045694	up	4339217	Q0DH09	5:24540877-24541630	LOC4339217	protein_coding	uncharacterized LOC4339217
XLOC_053166	5:25229702-25233200	OS05G0509500	3.66835	8.81804	1.26533	5e-05	0.00061983	up	4339274	Q7XB57	5:25229702-25233200	LOC4339274	protein_coding	signal recognition particle 54 kDa protein 2
XLOC_053267	5:26170858-26172661	OS05G0525900	15.1637	37.7148	1.31451	5e-05	0.00061983	up	4339379	Q65X92	5:26171097-26172343	Os05g0525900,LOC4339379	protein_coding	zinc finger CCCH domain-containing protein 37
XLOC_053270	5:26189646-26190681	OS05G0526700	1.11617	3.08955	1.46884	0.0013	0.0100768	up	4339385	Q65X87	5:26189646-26190616	LOC4339385	protein_coding	uncharacterized LOC4339385
XLOC_053281	5:26237428-26246079	OS05G0528000	0.673431	2.3168	1.78253	0.00285	0.0187349	up	4339397	Q65XC8	5:26237497-26245891	LOC4339397	protein_coding	respiratory burst oxidase homolog protein A
XLOC_053319	5:26472000-26474026	OS05G0533400	1.53567	3.38944	1.14217	0.0009	0.00742015	up	4339424	Q6I5H2	5:26472208-26473772	LOC4339424	protein_coding	putative disease resistance protein RGA3
XLOC_053377	5:26966573-26969894	OS05G0543400	1.80421	4.38375	1.2808	0.0001	0.00114267	up	4339489	Q65XM9	5:26966573-26969894	LOC4339489	protein_coding	farnesyl pyrophosphate synthase
XLOC_053388	5:27075999-27077365	OS05G0545400	0.368202	0.918315	1.31849	0.02805	0.105243	up	4339497	Q0DG97	5:27075999-27077365	Os05g0545400,LOC4339497	protein_coding	mitogen-activated protein kinase kinase kinase 2
XLOC_053403	5:27229414-27233659	OS05G0548900	1.03664	5.38066	2.37588	5e-05	0.00061983	up	4339516	B7FA34	5:27229414-27233659	Os05g0548900,LOC4339516	protein_coding	phosphomethylethanolamine N-methyltransferase
XLOC_053414	5:27346433-27357651	OS05G0550700	1.7565	5.04327	1.52165	0.0001	0.00114267	up	4339528	A0A0P0WQI5	5:27346433-27356977	LOC4339528	protein_coding	probable receptor-like protein kinase At1g67000
XLOC_053424	5:27446932-27447516	OS05G0552000	0.900507	3.82829	2.08789	0.0028	0.018492	up	9269116	B9FHV0	5:27446932-27447516	LOC9269116	protein_coding	uncharacterized LOC9269116
XLOC_053435	5:27524767-27526440	OS05G0553400	2.31187	14.5811	2.65697	5e-05	0.00061983	up	4339548	Q6I634	5:27524786-27526242	LOC4339548	protein_coding	transcription factor RAX2
XLOC_053455	5:27702122-27705541	OS05G0557100	0.214832	0.763839	1.83006	0.00565	0.0319473	up	4339574	Q0DG23	5:27702122-27705541	LOC4339574	protein_coding	aspartic proteinase nepenthesin-2
XLOC_053473	5:27883535-27889538	OS05G0560200|OS05G0560300	6.89231	17.0399	1.30586	5e-05	0.00061983	up	4339595|4339596	Q0DG03|Q688Y8	5:27883739-27884410|5:27886611-27889407	Os05g0560200,LOC4339595|OJ1115_B06.5,LOC4339596	protein_coding|protein_coding	uncharacterized LOC4339595|probable LRR receptor-like serine/threonine-protein kinase MRH1
XLOC_053503	5:28092844-28094569	OS05G0564400	6.18519	12.4329	1.00728	0.0003	0.0029949	up	4339623	Q6AUF8	5:28092844-28094569	OSJNBB0053D02.13,LOC4339623	protein_coding	ras-related protein RABA1f
XLOC_053547	5:28523815-28526025	OS05G0572700	0.626594	1.9568	1.64289	0.0015	0.0112682	up	4339671	Q65XK7	5:28523815-28526025	Os05g0572700,LOC4339671	protein_coding	probable protein phosphatase 2C 51
XLOC_053562	5:28625224-28627550	OS05G0574600	0.612604	3.53869	2.53019	5e-05	0.00061983	up	4339684	Q6F365	5:28625224-28627550	LOC4339684	protein_coding	3-ketoacyl-CoA synthase 11
XLOC_053572	5:28710320-28711241	OS05G0576600	2.72481	24.4135	3.16345	5e-05	0.00061983	up	4339695	Q6L5F9	5:28710320-28711241	LOC4339695	protein_coding	uncharacterized LOC4339695
XLOC_053577	5:28757954-28758694	OS05G0577500	0.156687	3.36299	4.42379	0.04305	0.142724	up	4339701	B7F5A3	5:28757954-28758694	CML14,LOC4339701	protein_coding	probable calcium-binding protein CML14
XLOC_053587	5:28845110-28846124	OS05G0579600	0.977011	4.73912	2.27817	0.00405	0.0246467	up	4339715	Q0DFN8	5:28845110-28846124	LOC4339715	protein_coding	protein RADIALIS-like 3
XLOC_053589	5:28871794-28877277	OS05G0580000	1.64912	3.54573	1.10439	0.0004	0.00381464	up	4339718	Q688T8	5:28871794-28877277	OSJNBA0017N18.13,LOC4339718	protein_coding	glucose-1-phosphate adenylyltransferase large subunit, chloroplastic/amyloplastic
XLOC_053610	5:29010965-29013172	OS05G0583000	0.452835	7.80762	4.10783	5e-05	0.00061983	up	4339739	Q75HY3	5:29010970-29013172	LOC4339739	protein_coding	probable WRKY transcription factor 23
XLOC_053631	5:29187683-29189407	-	0.563024	1.37145	1.28443	0.0207	0.0848239	up	-	-	-	-	-	-
XLOC_053650	5:29329103-29333655	OS05G0588850|OS05G0588900	0.18769	1.13901	2.60136	0.0223	0.0895232	up	9271026|4339775	A0A0P0WRK9|A0A0P0WR34	5:29329185-29330766|5:29331773-29333125	Os05g0588850,LOC9271026|Os05g0588900,LOC4339775	protein_coding|protein_coding	AAA-ATPase At3g50940|AAA-ATPase At3g50940
XLOC_053677	5:29545102-29546639	OS05G0593000	2.73467	5.97624	1.12787	0.0007	0.00602475	up	4339799	Q6L4R6	5:29545102-29546639	LOC4339799	protein_coding	putative nuclease HARBI1
XLOC_053729	5:8398083-8406069	-	0.549741	1.24965	1.18471	0.0394	0.134452	up	-	-	-	-	-	-
XLOC_053761	5:18555237-18555983	-	0	0.695886	inf	5e-05	0.00061983	up	-	-	-	-	-	-
XLOC_053765	5:19173456-19174052	-	1.23211	8.79387	2.83537	5e-05	0.00061983	up	-	-	-	-	-	-
XLOC_053775	5:21231669-21233100	-	0.482264	1.17057	1.27931	0.0152	0.0676713	up	-	-	-	-	-	-
XLOC_053787	5:29026550-29028242	-	0	6.02268	inf	5e-05	0.00061983	up	-	-	-	-	-	-
XLOC_053800	6:163214-165320	OS06G0102100	0.114351	2.47555	4.43621	0.0016	0.0118532	up	4339836	Q5VRI5	6:163259-165320	OSJNBA0075G19.13,LOC4339836	protein_coding	3,9-dihydroxypterocarpan 6A-monooxygenase
XLOC_053836	6:454816-457222	OS06G0107100	10.7025	26.4391	1.30473	5e-05	0.00061983	up	4339871	Q5VS59	6:454843-457220	P0644B06.44-2,LOC4339871	protein_coding	uncharacterized membrane protein YjcL
XLOC_053845	6:543057-545777	OS06G0109200	1.79255	4.63734	1.37129	0.0002	0.00210105	up	4339878	Q5VRN3	6:543057-545777	LOC4339878	protein_coding	WAT1-related protein At3g30340
XLOC_053850	6:564529-567751	OS06G0109600	1.05969	2.74563	1.3735	0.0006	0.00533754	up	4339882	Q5VRN0	6:564534-567658	Os06g0109600,LOC4339882	protein_coding	UMP-CMP kinase 1
XLOC_053877	6:821241-826951	OS06G0114300	0.16643	0.539071	1.69556	0.01685	0.0728112	up	9267779	C7J3Y0	6:825521-826951	LOC9267779	protein_coding	uncharacterized LOC9267779
XLOC_053901	6:1028678-1029546	OS06G0118900	1.22528	4.65096	1.92442	0.00035	0.00340244	up	107278138	Q5VPR4	6:1028678-1029546	OSJNBA0062J13.33,LOC107278138	protein_coding	uncharacterized LOC107278138
XLOC_053903	6:1039996-1042719	OS06G0119100	0.568474	1.64806	1.5356	5e-05	0.00061983	up	4339942	Q5VPR2	6:1039996-1042719	Os06g0119100,LOC4339942	protein_coding	uncharacterized LOC4339942
XLOC_053904	6:1044856-1045486	OS06G0119200	0.171686	1.202	2.80759	0.0366	0.127221	up	-	Q5VPR1	6:1044856-1045486	-	protein_coding	Putative uncharacterized protein OSJNBa0062J13.36; Putative uncharacterized protein P0660D08.5 [Source:UniProtKB/TrEMBL;Acc:Q5VPR1]
XLOC_053912	6:1089873-1138644	OS06G0120200|OS06G0121500	0.571915	1.44922	1.34141	0.0008	0.0067457	up	4339947|4339950	Q5VQ96|Q0DF21	6:1090058-1092625|6:1137134-1138629	LOC4339947|Os06g0121500,LOC4339950	protein_coding|protein_coding	uncharacterized LOC4339947|protein ASPARTIC PROTEASE IN GUARD CELL 2
XLOC_053937	6:1383618-1385968	OS06G0125800	26.306	110.754	2.07389	5e-05	0.00061983	up	4339966	Q9LWV9	6:1383618-1385968	P0425F02.32,LOC4339966	protein_coding	E3 ubiquitin ligase BIG BROTHER
XLOC_053942	6:1414221-1416298	OS06G0126500	0.212716	0.612903	1.52673	0.0177	0.0755093	up	4339971	Q0DF00	6:1414221-1416298	LOC4339971	protein_coding	BAG family molecular chaperone regulator 3
XLOC_053960	6:1520670-1526061	OS06G0128600|OS06G0128700	4.39152	8.82266	1.00649	0.00015	0.00162904	up	4339988|-	A0A0N7KLG5|A0A0P0WSG7	6:1520761-1522188|6:1523290-1526001	Os06g0128600,LOC4339988|-	protein_coding|protein_coding	probable E3 ubiquitin-protein ligase XBOS36|-
XLOC_053961	6:1530093-1531734	OS06G0129000	1.11986	3.46707	1.6304	0.0001	0.00114267	up	4339990	Q658H9	6:1530110-1531684	LOC4339990	protein_coding	uncharacterized LOC4339990
XLOC_053972	6:1605742-1612409	OS06G0130100	0.136353	5.42597	5.31447	5e-05	0.00061983	up	4340000	A0A0P0WSI5	6:1605742-1612409	LOC4340000	protein_coding	LRR receptor-like serine/threonine-protein kinase ERL1
XLOC_053991	6:1776726-1789107	OS06G0133200|OS06G0133400	20.1148	165.421	3.03981	5e-05	0.00061983	up	9269221|4340022	Q5VRP9|A0A0P0WSH0	6:1776726-1777351|6:1784324-1784813	LOC9269221|Os06g0133400,LOC4340022	protein_coding|protein_coding	uncharacterized LOC9269221|uncharacterized LOC4340022
XLOC_054003	6:1853597-1855302	OS06G0134466	25.339	69.0991	1.44731	0.00775	0.04077	up	9272651	A0A0P0WS06	6:1849976-1853673	LOC9272651	protein_coding	uncharacterized LOC9272651
XLOC_054053	6:2215850-2233775	OS06G0142500	1.35844	6.13085	2.17414	0.0004	0.00381464	up	4340086	A0A0P0WSX2	6:2230033-2233000	Os06g0142500,LOC4340086	protein_coding	wall-associated receptor kinase 2
XLOC_054083	6:2477847-2478425	OS06G0147500	17.5769	92.2305	2.39157	5e-05	0.00061983	up	-	A0A0P0WSD7	6:2477847-2478425	Os06g0147500	protein_coding	-
XLOC_054115	6:2705884-2716188	OS06G0152400|OS06G0152500|OS06G0152550	7.59993	15.759	1.05212	5e-05	0.00061983	up	4340158|4340159|9268794	Q0DEH3|A0A0P0WT54|C7J3J6	6:2706062-2709709|6:2710189-2712417|6:2713853-2716174	Os06g0152400,LOC4340158|Os06g0152500,LOC4340159|Os06g0152550	protein_coding|protein_coding|protein_coding	ubiquinone biosynthesis O-methyltransferase, mitochondrial|pentatricopeptide repeat-containing protein At5g39710|Os06g0152550 protein [Source:UniProtKB/TrEMBL;Acc:C7J3J6]
XLOC_054154	6:2958848-2963362	OS06G0158100	1.18198	3.959	1.74393	0.00045	0.00419843	up	4340188	Q5VMX9	6:2959754-2963006	LOC4340188	protein_coding	probable WRKY transcription factor 30
XLOC_054199	6:3316029-3318079	OS06G0165900	4.34943	8.70285	1.00066	0.02405	0.0944097	up	9266171	A0A0N7KLL2	6:3316737-3317378	-	protein_coding	Os06g0165900 protein; Putative uncharacterized protein OSJNBa0015I14.30; Putative uncharacterized protein P0680A03.4 [Source:UniProtKB/TrEMBL;Acc:Q5VRR6]
XLOC_054226	6:3542570-3545696	-	0.374162	2.20094	2.55638	0.0007	0.00602475	up	-	-	-	-	-	-
XLOC_054300	6:4062241-4063436	OS06G0182100	0.253569	0.811298	1.67785	0.0273	0.103281	up	9269065	A0A0P0WTV3	6:4062304-4063540	LOC9269065	protein_coding	deSI-like protein At4g17486
XLOC_054324	6:4285833-4289045	OS06G0185300|OS06G0185400	1.98417	5.44061	1.45523	0.0095	0.0475276	up	9268895|-	Q5SMQ0|A0A0P0WTW8	6:4286708-4287890|6:4288255-4288983	P0554A06.28,LOC9268895|Os06g0185400	protein_coding|protein_coding	rosmarinate synthase|-
XLOC_054364	6:4678804-4680280	OS06G0192800	2.00734	12.0128	2.58122	5e-05	0.00061983	up	4340377	B7EH89	6:4678838-4680111	LOC4340377	protein_coding	RING-H2 finger protein ATL3
XLOC_054415	6:5090391-5100274	OS06G0200800	0.446057	9.94129	4.47814	5e-05	0.00061983	up	4340413	A0A0P0WTM2	6:5090957-5092120	Os06g0200800,LOC4340413	protein_coding	uncharacterized LOC4340413
XLOC_054422	6:5143278-5144534	OS06G0202100	1.03324	3.24837	1.65254	0.0001	0.00114267	up	4340416	Q69SR8	6:5143278-5144534	LOC4340416	protein_coding	uncharacterized LOC4340416
XLOC_054428	6:5178293-5182418	OS06G0202700	1.32821	4.73448	1.83372	5e-05	0.00061983	up	4340420	Q69SQ9	6:5179776-5180748	LOC4340420	protein_coding	uncharacterized LOC4340420
XLOC_054430	6:5196631-5198731	OS06G0203000	1.85389	10.8197	2.54503	0.0001	0.00114267	up	-	A0A0P0WU94	6:5196835-5197767	Os06g0203000	protein_coding	-
XLOC_054452	6:5408687-5410295	OS06G0206900	9.37316	24.2532	1.37157	5e-05	0.00061983	up	4340438	Q69TF5	6:5409030-5409864	LOC4340438	protein_coding	uncharacterized LOC4340438
XLOC_054461	6:5489090-5490621	OS06G0207950	0.466643	5.3537	3.52014	5e-05	0.00061983	up	-	A0A0P0WU96	6:5489247-5490602	-	protein_coding	-
XLOC_054483	6:5657850-5661263	OS06G0210900	0	1.38	inf	5e-05	0.00061983	up	4340460	Q69TX0	6:5657850-5661263	P0021C04.18,LOC4340460	protein_coding	uncharacterized LOC4340460
XLOC_054509	6:5835562-5836879	OS06G0214800	3.14967	7.67903	1.28573	5e-05	0.00061983	up	4340477	Q69Y18	6:5835562-5836879	LOC4340477	protein_coding	2-hydroxyisoflavanone dehydratase
XLOC_054511	6:5848276-5849957	OS06G0215100	1.04661	4.77567	2.18997	5e-05	0.00061983	up	4340480	A3B9M6	6:5848330-5849957	LOC4340480	protein_coding	uncharacterized LOC4340480
XLOC_054552	6:6205613-6207629	OS06G0220500	0.870402	2.13779	1.29637	0.00145	0.0109782	up	4340516	Q67W01	6:6205613-6207557	P0516A04.4,LOC4340516	protein_coding	UDP-glycosyltransferase 85A2
XLOC_054617	6:6757996-6763833	OS06G0230100	4.37331	22.518	2.36428	5e-05	0.00061983	up	4340570	A0A0P0WUA1	6:6757996-6762787	Os06g0230100,LOC4340570	protein_coding	probable mannan synthase 3
XLOC_054656	6:7093925-7096087	OS06G0236300	0.301203	2.13577	2.82595	0.0004	0.00381464	up	4340599	Q67V82	6:7093925-7096087	LOC4340599	protein_coding	uncharacterized LOC4340599
XLOC_054676	6:7247884-7250998	OS06G0239500	1.43237	3.09704	1.11249	0.0011	0.00875748	up	4340618	Q67VA7	6:7247884-7250998	OSJNBA0068B06.34,LOC4340618	protein_coding	protein NRT1/ PTR FAMILY 5.8
XLOC_054724	6:7707969-7710744	OS06G0248500	0.86479	3.62907	2.06918	0.0001	0.00114267	up	4340648	A0A0P0WV49	6:7709145-7710744	LOC4340648	protein_coding	U-box domain-containing protein 21
XLOC_054738	6:7835081-7854050	OS06G0251100|OS06G0251900	4.31936	9.50125	1.1373	0.0081	0.0421511	up	4340656|-	A0A0P0WVA3|A0A0N7KLV4	6:7835332-7840950|6:7848697-7854050	LOC4340656|-	protein_coding|protein_coding	MACPF domain-containing protein At1g14780|-
XLOC_054849	6:9196179-9203524	OS06G0272800	8.57309	19.1225	1.15738	0.024	0.0942748	up	107278203	A0A0P0WV46	6:9202965-9208661	Os06g0272800,LOC107278203	protein_coding	protein trichome birefringence-like 19
XLOC_054978	6:10479285-10480865	OS06G0288300	2.3137	5.73431	1.30942	0.0001	0.00114267	up	9266253	Q5VMI0	6:10479285-10480865	LOC9266253	protein_coding	UDP-glycosyltransferase 708A6
XLOC_055001	6:10756337-10760298	OS06G0293000|OS06G0293100	0.843474	2.94853	1.80558	0.0003	0.0029949	up	4340796|-	A0A0P0WVF8|A0A0P0WVF5	6:10756337-10757232|6:10758256-10759995	Os06g0293000,LOC4340796|Os06g0293100	protein_coding|protein_coding	uncharacterized LOC4340796|-
XLOC_055072	6:11559431-11560927	OS06G0306300	16.1256	43.8795	1.44419	5e-05	0.00061983	up	4340843	Q0DCP0	6:11559570-11560896	Os06g0306300,LOC4340843	protein_coding	peroxidase 1-like
XLOC_055122	6:12212221-12213070	OS06G0316300	1.225	4.03827	1.72096	0.0021	0.0148106	up	9267746	Q5Z4Q6	6:12212221-12213070	B1156C07.30,LOC9267746	protein_coding	ctenidin-3
XLOC_055186	6:12825419-12827564	OS06G0326900	0	0.452951	inf	5e-05	0.00061983	up	9271930	Q69PS9	6:12825419-12827564	LOC9271930	protein_coding	AT-hook motif nuclear-localized protein 25
XLOC_055193	6:12931612-12934832	OS06G0328400	0.76925	2.75553	1.84081	5e-05	0.00061983	up	9270378	Q69PR8	6:12931779-12934367	LOC9270378	protein_coding	probable L-type lectin-domain containing receptor kinase S.5
XLOC_055197	6:12967266-12969090	OS06G0328966	1.68937	3.41416	1.01505	0.04925	0.157056	up	-	A0A0P0WW06	6:12967600-12969077	Os06g0328966	protein_coding	-
XLOC_055218	6:13177447-13181762	OS06G0332600	2.48795	7.19587	1.53221	0.00025	0.00254639	up	4340927	Q69WH5	6:13177570-13181678	LOC4340927	protein_coding	uncharacterized LOC4340927
XLOC_055243	6:13476487-13485177	OS06G0338200	0.16324	0.980243	2.58615	0.00885	0.0450425	up	4340945	Q5Z6D3	6:13476487-13485051	LOC4340945	protein_coding	primary amine oxidase
XLOC_055325	6:14451444-14454879	-	0.548228	1.75381	1.67764	0.0231	0.0917414	up	-	-	-	-	-	-
XLOC_055337	6:14613585-14617336	-	0.54227	1.14169	1.07409	0.0182	0.0769612	up	-	-	-	-	-	-
XLOC_055344	6:14770302-14773944	OS06G0358800	0.795535	2.13821	1.42641	0.00135	0.0103643	up	4340996	Q69KJ0	6:14770312-14773944	LOC4340996	protein_coding	ribonuclease 3-like protein 3
XLOC_055351	6:14924919-14932749	-	4.02406	8.70504	1.1132	0.012	0.056471	up	-	-	-	-	-	-
XLOC_055388	6:15601705-15603783	OS06G0470000	15.0353	40.8804	1.44305	5e-05	0.00061983	up	9267972	Q69XT9	6:15601705-15603783	LOC9267972	protein_coding	uncharacterized LOC9267972
XLOC_055445	6:16292519-16305423	OS06G0480500	19.2334	70.1807	1.86746	0.01205	0.0566178	up	-	-	6:16292587-16305052	-	ncRNA	-
XLOC_055499	6:17044149-17058719	OS06G0492800|OS06G0492900	0.762745	2.75918	1.85497	0.0001	0.00114267	up	9269596|4341085	A0A0P0WX61|Q0DC30	6:17044755-17046103|6:17054415-17056375	Os06g0492800,LOC9269596|Os06g0492900,LOC4341085	protein_coding|protein_coding	uncharacterized LOC9269596|F-box/FBD/LRR-repeat protein At1g13570
XLOC_055502	6:17130109-17140239	OS06G0493600	0.108804	1.40428	3.69002	0.0443	0.145646	up	4341088	Q651J5	6:17130109-17134973	PHO1-3,LOC4341088	protein_coding	phosphate transporter PHO1-3
XLOC_055730	6:19999929-20000815	OS06G0534500	0	0.646309	inf	5e-05	0.00061983	up	107277193	Q5Z5G3	6:19999929-20000815	OSJNBA0001B21.8,LOC107277193	protein_coding	RING-H2 finger protein ATL39-like
XLOC_055869	6:21255242-21260121	OS06G0557100	16.8903	41.7583	1.30587	5e-05	0.00061983	up	4341290	Q5Z7H5	6:21255242-21259517	LOC4341290	protein_coding	receptor-like protein kinase 5
XLOC_055886	6:21478477-21482381	OS06G0561000	0.181737	2.16715	3.57588	0.00025	0.00254639	up	4341305	Q5Z8T3	6:21478477-21482381	LOC4341305	protein_coding	probable inositol oxygenase
XLOC_055914	6:21823976-21826815	OS06G0566300	2.00934	5.48535	1.44886	5e-05	0.00061983	up	9271816	A0A0P0WXY2	6:21824893-21826815	ZIP10,LOC9271816	protein_coding	zinc transporter 10
XLOC_055924	6:21893256-21898174	OS06G0567200	0.391605	79.4046	7.66368	5e-05	0.00061983	up	4341335	Q5Z645	6:21893256-21898174	LOC4341335	protein_coding	L-ascorbate oxidase
XLOC_055988	6:22542330-22546448	-	0	2.85067	inf	5e-05	0.00061983	up	-	-	-	-	-	-
XLOC_055990	6:22556020-22560608	OS06G0579100	40.7339	125.579	1.62429	5e-05	0.00061983	up	9269935	C7J3I2	6:22556192-22558566	-	protein_coding	Os06g0579100 protein [Source:UniProtKB/TrEMBL;Acc:C7J3I2]
XLOC_055992	6:22566129-22571998	EPlOSAG00000044750	7.59015	30.1286	1.98894	5e-05	0.00061983	up	-	-	6:22567488-22567688	-	ncRNA	-
XLOC_056017	6:22779409-22781032	OS06G0582600	23.5936	72.8312	1.62616	5e-05	0.00061983	up	4341383	Q5VP99	6:22779409-22781032	P0498C03.23,LOC4341383	protein_coding	ervatamin-B
XLOC_056035	6:22958561-22962173	OS06G0586150	0.314109	1.52264	2.27724	0.0002	0.00210105	up	9266952	Q69KC4	6:22958561-22962173	B1047H05.14,LOC9266952	protein_coding	LRR receptor-like serine/threonine-protein kinase EFR
XLOC_056040	6:23015774-23022838	OS06G0587300	0.227144	1.15248	2.34307	0.00185	0.0133482	up	4341400	Q0DBA1	6:23017969-23021462	Os06g0587300	protein_coding	Os06g0587300 protein [Source:UniProtKB/TrEMBL;Acc:Q0DBA1]
XLOC_056044	6:23066437-23068165	EPlOSAG00000017610	1.07946	4.57769	2.08432	0.00015	0.00162904	up	-	-	6:23066833-23066869	-	ncRNA	-
XLOC_056049	6:23131059-23136326	OS06G0589600	3.98966	14.7309	1.88451	5e-05	0.00061983	up	4341407	Q0DB97	6:23134854-23136224	Os06g0589600,LOC4341407	protein_coding	probable LRR receptor-like serine/threonine-protein kinase At1g14390
XLOC_056061	6:23227001-23228407	OS06G0591200	127.412	498.359	1.96768	5e-05	0.00061983	up	4341416	Q69X78	6:23227138-23228388	LOC4341416	protein_coding	submaxillary gland androgen-regulated protein 3A
XLOC_056062	6:23232535-23233439	OS06G0591400	64.4504	450.075	2.80391	5e-05	0.00061983	up	4341417	Q69XE8	6:23232535-23233439	LOC4341417	protein_coding	submaxillary gland androgen-regulated protein 3A
XLOC_056066	6:23244128-23246947	EPlOSAG00000028606	0.905421	3.81028	2.07324	5e-05	0.00061983	up	-	-	6:23245752-23245872	-	ncRNA	-
XLOC_056084	6:23438758-23440548	OS06G0595800	3.78151	9.63164	1.34882	5e-05	0.00061983	up	4341429	Q69UD7	6:23438800-23440545	LOC4341429	protein_coding	3'-N-debenzoyl-2'-deoxytaxol N-benzoyltransferase
XLOC_056093	6:23501973-23503491	OS06G0597000	0.740677	2.01123	1.44116	0.00285	0.0187349	up	4341432	Q69VE0	6:23501973-23503491	Os06g0597000,LOC4341432	protein_coding	auxin-responsive protein IAA23
XLOC_056114	6:23632462-23634139	OS06G0599200	0.200676	1.84472	3.20046	0.0001	0.00114267	up	4341447	Q69X58	6:23632462-23634139	Os06g0599200,LOC4341447	protein_coding	ent-cassadiene C11-alpha-hydroxylase 1
XLOC_056419	6:26384096-26388541	OS06G0646100	98.363	201.869	1.03723	5e-05	0.00061983	up	4341658	Q67W63	6:26384994-26385658	LOC4341658	protein_coding	uncharacterized LOC4341658
XLOC_056501	6:27054115-27055709	OS06G0658200	0.634616	1.35275	1.09194	0.02825	0.105714	up	9269216	Q67U36	6:27054291-27054779	B1047G05.6	protein_coding	Os06g0658200 protein; Putative uncharacterized protein B1047G05.6; Putative uncharacterized protein P0677B10.21 [Source:UniProtKB/TrEMBL;Acc:Q67U36]
XLOC_056531	6:27412652-27418175	OS06G0663900	4.43934	8.991	1.01814	0.00145	0.0109782	up	4341767	Q653Y9	6:27412678-27417601	Os06g0663900,LOC4341767	protein_coding	receptor-like cytosolic serine/threonine-protein kinase RBK1
XLOC_056551	6:27594108-27595710	OS06G0666400	31.9698	66.9852	1.06713	5e-05	0.00061983	up	4341781	Q655W4	6:27594625-27595417	LOC4341781	protein_coding	VQ motif-containing protein 22
XLOC_056575	6:27777556-27780675	OS06G0670300	1.70294	4.14983	1.28502	0.0004	0.00381464	up	4341803	Q653M8	6:27777556-27780675	LOC4341803	protein_coding	probable transcription factor KAN3
XLOC_056597	6:27960566-27973185	OS06G0673700	34.9071	139.814	2.00192	5e-05	0.00061983	up	4341815	Q0DA69	6:27960874-27971323	Os06g0673700	protein_coding	Os06g0673700 protein; cDNA clone:J013089M08, full insert sequence [Source:UniProtKB/TrEMBL;Acc:Q0DA69]
XLOC_056616	6:28100801-28105862	OS06G0676700	0.696353	5.6311	3.01553	5e-05	0.00061983	up	4341833	Q653V4	6:28100801-28105862	LOC4341833	protein_coding	probable alpha-glucosidase Os06g0675700
XLOC_056646	6:28377422-28382097	OS06G0681000	6.74369	13.5909	1.01103	0.00405	0.0246467	up	4341857	A0A0P0WZY0	6:28377422-28378136	Os06g0681000	protein_coding	Putative uncharacterized protein [Source:UniProtKB/TrEMBL;Acc:B9FQI5]
XLOC_056651	6:28414034-28425443	OS06G0681600	0.55552	1.26037	1.18194	0.02225	0.0893671	up	4341861	A0A0P0X0C8	6:28414034-28425443	P0547F09.20-1,LOC4341861	protein_coding	peroxidase 3
XLOC_056662	6:28483812-28484488	OS06G0683400	12.2099	61.5061	2.33268	5e-05	0.00061983	up	4341871	Q655G7	6:28483812-28484488	LOC4341871	protein_coding	calcium-binding protein PBP1
XLOC_056665	6:28493187-28493877	OS06G0683800	0	5.92265	inf	5e-05	0.00061983	up	4341874	Q655G4	6:28493187-28493877	LOC4341874	protein_coding	uncharacterized LOC4341874
XLOC_056734	6:29051012-29054304	OS06G0695500	0.544581	2.00948	1.8836	0.0013	0.0100768	up	4341935	Q5Z8H5	6:29051012-29054304	LOC4341935	protein_coding	peroxidase 16
XLOC_056788	6:29696560-29703207	OS06G0703300	0.540965	1.41946	1.39173	0.00035	0.00340244	up	4341984	Q5Z820	6:29696560-29703207	OJ1215_E11.9-1,LOC4341984	protein_coding	uncharacterized LOC4341984
XLOC_056807	6:29814274-29817290	OS06G0705600	0.962618	1.95122	1.01934	0.0069	0.0373502	up	-	A0A0P0X150	6:29814603-29816743	-	protein_coding	-
XLOC_056831	6:30115576-30118753	OS06G0712200	7.53728	17.4007	1.20703	5e-05	0.00061983	up	4342042	Q5Z802	6:30117755-30118750	LOC4342042	protein_coding	uncharacterized LOC4342042
XLOC_056838	6:30195938-30197641	OS06G0713000	3.91018	15.529	1.98966	5e-05	0.00061983	up	4342050	O82114	6:30196103-30197569	LOC4342050	protein_coding	B-box zinc finger protein 20
XLOC_056879	6:30528045-30529070	OS06G0718400	1.24151	5.85745	2.23818	5e-05	0.00061983	up	-	Q5Z8N5	6:30528045-30529070	-	protein_coding	Blue copper binding protein-like [Source:UniProtKB/TrEMBL;Acc:Q5Z8N5]
XLOC_056927	6:30846057-30848238	OS06G0725300	0.287394	1.19165	2.05185	0.01375	0.0626392	up	4342109	Q5Z980	6:30846360-30847877	Os06g0725300,LOC4342109	protein_coding	expansin-like A4
XLOC_056932	6:30887215-30888383	OS06G0726100	0.867835	20.2578	4.54491	5e-05	0.00061983	up	4342114	P24626	6:30887215-30888383	CHT3,LOC4342114	protein_coding	chitinase 3
XLOC_056933	6:30890834-30892050	OS06G0726200	4.83177	32.182	2.73563	5e-05	0.00061983	up	4342115	A0A0P0X1A6	6:30890834-30892050	CHT1,LOC4342115	protein_coding	chitinase 1
XLOC_057045	6:534584-535745	OS06G0109100	0.612551	3.81091	2.63723	5e-05	0.00061983	up	9271064	A0A0P0WRX5	6:534584-535745	Os06g0109100,LOC9271064	protein_coding	probable E3 ubiquitin-protein ligase XERICO
XLOC_057102	6:1011587-1014688	OS06G0118700	2.06715	9.38114	2.18212	5e-05	0.00061983	up	4339940	Q5VPR6	6:1011587-1014688	OSJNBA0062J13.28,LOC4339940	protein_coding	protein ASPARTIC PROTEASE IN GUARD CELL 2
XLOC_057137	6:1362977-1369169	OS06G0125400	0.765975	2.31468	1.59545	0.01515	0.0675111	up	4339962	Q5VS43	6:1365218-1368983	LOC4339962	protein_coding	oligopeptide transporter 7
XLOC_057159	6:1526514-1528201	OS06G0128800	1.56444	5.93741	1.92419	5e-05	0.00061983	up	4339989	A0A0P0WSF6	6:1526538-1527491	Os06g0128800,LOC4339989	protein_coding	uncharacterized LOC4339989
XLOC_057175	6:1674129-1677425	OS06G0131300	17.861	38.4643	1.1067	0.0009	0.00742015	up	4340008	Q9SNN0	6:1674665-1676773	Os06g0131300,LOC4340008	protein_coding	arginine decarboxylase 1
XLOC_057207	6:1857523-1861053	OS06G0134500	0.205466	0.67979	1.72619	0.0216	0.0875149	up	4340031	Q5VNV3	6:1857523-1861053	LOC4340031	protein_coding	uncharacterized LOC4340031
XLOC_057221	6:1973437-1983415	OS06G0137100	2.45165	5.40533	1.14063	0.00065	0.00569199	up	9270139	A0A0N7KLH6	6:1973536-1976556	LOC9270139	protein_coding	armadillo repeat-containing kinesin-like protein 2
XLOC_057246	6:2155077-2156716	OS06G0141100	0.352627	1.59424	2.17665	0.00275	0.018287	up	4340073	Q9SNS2	6:2155077-2156716	P0535G04.3,LOC4340073	protein_coding	hexose carrier protein HEX6
XLOC_057248	6:2162734-2169673	OS06G0141200	0.773291	1.99148	1.36476	0.00595	0.0332612	up	4340075	Q9SNS0	6:2162738-2165150	LOC4340075	protein_coding	uncharacterized RNA-binding protein C17H9.04c
XLOC_057258	6:2199347-2209636	OS06G0142200|OS06G0142350	1.10038	26.3551	4.58201	0.00325	0.0206817	up	4340083|9271477	O82787|A0A0P0WST6	6:2199361-2200466|6:2208762-2209556	LOC4340083|Os06g0142350,LOC9271477	protein_coding|protein_coding	early nodulin-93|early nodulin-93
XLOC_057260	6:2212615-2213482	OS06G0142400	0	103.007	inf	5e-05	0.00061983	up	4340085	Q9SNQ9	6:2212615-2213482	LOC4340085	protein_coding	early nodulin-93
XLOC_057263	6:2241315-2243292	OS06G0142650	0.251403	1.0232	2.02502	0.0032	0.0204337	up	9269484	Q5VSC0	6:2241753-2243138	LOC9269484	protein_coding	probable receptor-like protein kinase At5g20050
XLOC_057287	6:2453454-2454286	OS06G0147000	0.702656	2.49972	1.83087	0.0108	0.0523259	up	4340119	Q5VP44	6:2453481-2454046	LOC4340119	protein_coding	uncharacterized LOC4340119
[truncated: 641 more rows]

## Sheet: DEGs.down
Tracking_id	tracking_pos	ref_gene	189	189_X	log2(fold_change)	p-val	q-val	track	entrez_id	uniprot_id	ref_pos	symbol	gene_type	description
XLOC_000011	1:85337-88844	OS01G0101800	0.836723	0.198843	-2.07312	0.0249	0.0968159	down	4326464	Q655M3	1:85337-88844	LOC4326464	protein_coding	uncharacterized LOC4326464
XLOC_000066	1:549157-552574	OS01G0110400	62.805	28.2343	-1.15343	5e-05	0.00061983	down	4326136	Q9ASK5	1:549157-552574	P0439B06.9,LOC4326136	protein_coding	acetyl-CoA acetyltransferase, cytosolic 1
XLOC_000217	1:1849807-1856428	OS01G0133500	15.6388	7.31813	-1.09558	5e-05	0.00061983	down	4325805	Q5ZCN1	1:1849887-1856251	OSJNBA0083M16.21-2,LOC4325805	protein_coding	beta-lactamase-like protein 2
XLOC_000327	1:2674400-2675508	OS01G0149400	228.206	101.323	-1.17137	0.04815	0.154716	down	4324510	A0A0P0UY08	1:2674414-2674683	Os01g0149400	protein_coding	Os01g0149400 protein [Source:UniProtKB/TrEMBL;Acc:Q0JQP0]
XLOC_000384	1:3047372-3053209	OS01G0158000	35.2664	15.6514	-1.172	5e-05	0.00061983	down	4324088	Q9FYP9	1:3047432-3052194	LOC4324088	protein_coding	importin subunit alpha-2
XLOC_000423	1:3356317-3361613	OS01G0165000	26.4496	12.5779	-1.07235	5e-05	0.00061983	down	4324418	A0A0N7KCE1	1:3356383-3361204	DREB2A,LOC4324418	protein_coding	dehydration-responsive element-binding protein 2A
XLOC_000730	1:6253723-6258635	OS01G0214400|OS01G0214500	182.139	55.484	-1.7149	0.00105	0.00841781	down	9269554|4325256	A0A0P0V065|Q5QNJ2	1:6253793-6256906|1:6257846-6258501	LOC9269554|LOC4325256	protein_coding|protein_coding	uncharacterized protein HI_0077|uncharacterized LOC4325256
XLOC_000861	1:7385705-7388444	OS01G0233400	0.915774	0.202202	-2.17919	0.02325	0.0921701	down	4324287	Q5NAY1	1:7385705-7388444	P0702F03.10,LOC4324287	protein_coding	chromatin modification-related protein MEAF6
XLOC_000889	1:7571223-7576814	OS01G0236700	42.0637	18.7333	-1.16697	5e-05	0.00061983	down	4327787	Q5NB82	1:7571236-7576792	Os01g0236700,LOC4327787	protein_coding	protein NLP3
XLOC_000984	1:8404247-8408385	OS01G0253900	12.532	4.97408	-1.33312	5e-05	0.00061983	down	4327707	Q5NBU1	1:8404247-8408353	P0705D01.7-2,LOC4327707	protein_coding	uncharacterized LOC4327707
XLOC_001039	1:8949242-8952676	OS01G0263900	54.5705	24.5373	-1.15315	0.00025	0.00254639	down	-	A0A0P0V0W6	1:8949612-8950796	Os01g0263900	protein_coding	-
XLOC_001063	1:9159492-9165728	OS01G0267100	64.7942	25.6521	-1.33679	5e-05	0.00061983	down	4324378	Q0JNT2	1:9159753-9165677	LOC4324378	protein_coding	methyltransferase-like protein 1
XLOC_001229	1:10622951-10627532	OS01G0292200	289.118	136.979	-1.0777	0.00095	0.00776333	down	4325161	B3GLZ5	1:10622951-10627532	Os01g0292200,LOC4325161	protein_coding	CBL-interacting protein kinase 1
XLOC_001285	1:11316411-11320159	OS01G0305200	112.236	53.7249	-1.06287	5e-05	0.00061983	down	4323909	Q657U9	1:11316720-11320061	LOC4323909	protein_coding	uncharacterized LOC4323909
XLOC_001331	1:11693782-11699966	OS01G0311500	13.2695	6.05529	-1.13185	0.00065	0.00569199	down	4327772	Q655C5	1:11693812-11699838	Os01g0311500,LOC4327772	protein_coding	dual specificity protein phosphatase PHS1
XLOC_001357	1:11958845-11964676	OS01G0316600	57.4125	15.6858	-1.87191	5e-05	0.00061983	down	-	A0A0P0V1N4	1:11958911-11964676	Os01g0316600	protein_coding	-
XLOC_001756	1:16046427-16067709	OS01G0383700|OS01G0383900	193.918	86.7482	-1.16054	5e-05	0.00061983	down	9266898|4325429	C7IWT8|Q5VNZ1	1:16046692-16056268|1:16061947-16067655	LOC9266898|LOC4325429	protein_coding|protein_coding	LEC14B protein|nuclear pore complex protein NUP98A
XLOC_001780	1:16364801-16389919	OS01G0388500	38.2122	16.8814	-1.1786	0.0028	0.018492	down	9271287	A0A0P0V2V4	1:16385640-16389527	LOC9271287	protein_coding	piezo-type mechanosensitive ion channel homolog
XLOC_001802	1:16693833-16700643	OS01G0392600	6.77961	1.53204	-2.14575	5e-05	0.00061983	down	-	A0A0P0V2X1	1:16693961-16700566	Os01g0392600	protein_coding	-
XLOC_002046	1:19389831-19392838	OS01G0534800	18.735	9.18396	-1.02855	5e-05	0.00061983	down	4326411	Q5JLH9	1:19389831-19392838	LOC4326411	protein_coding	uncharacterized LOC4326411
XLOC_002266	1:21964687-21965030	OS01G0571766	9.24053	3.57701	-1.36922	0.0391	0.133636	down	-	A0A0P0V4E2	1:21964687-21965030	Os01g0571766	protein_coding	-
XLOC_002526	1:24615788-24618008	EPlOSAG00000045065	3.64445	0.386616	-3.23673	0.0466	0.151329	down	-	-	1:24615788-24616027	-	ncRNA	-
XLOC_002673	1:25926370-25928206	OS01G0644000	339.097	96.2218	-1.81726	5e-05	0.00061983	down	4326569	Q5VP66	1:25926370-25928206	LOC4326569	protein_coding	uncharacterized LOC4326569
XLOC_002697	1:26170046-26171566	OS01G0648600	1.04822	0.485228	-1.11121	0.0201	0.0829719	down	107276791	A2ZW00	1:26170046-26171566	LOC107276791	protein_coding	probable receptor-like protein kinase At5g20050
XLOC_002755	1:26611799-26618704	OS01G0655500	48.2431	19.0439	-1.34099	5e-05	0.00061983	down	4324179	Q5SN79	1:26611799-26618704	Os01g0655500,LOC4324179	protein_coding	probable plastid-lipid-associated protein 14, chloroplastic
XLOC_002990	1:28933836-28935191	OS01G0699400	5.34519	0.998935	-2.41978	5e-05	0.00061983	down	4326918	Q0JK36	1:28933836-28935191	LOC4326918	protein_coding	mitogen-activated protein kinase kinase kinase NPK1
XLOC_002994	1:28970632-28974459	OS01G0700000	99.7534	42.5875	-1.22794	5e-05	0.00061983	down	4326922	Q5N8I8	1:28970632-28974459	LOC4326922	protein_coding	uncharacterized LOC4326922
XLOC_002995	1:28975364-28977415	OS01G0700100	4.73144	1.73956	-1.44356	5e-05	0.00061983	down	4326923	Q5N8J1	1:28975565-28977344	Os01g0700100,LOC4326923	protein_coding	bidirectional sugar transporter SWEET2b
XLOC_003151	1:30241954-30255906	OS01G0725400|OS01G0725600	28.4481	11.6476	-1.2883	5e-05	0.00061983	down	4324725|4324726	Q5JM57|Q8S160	1:30241954-30251103|1:30251471-30254956	Os01g0725400,LOC4324725|LOC4324726	protein_coding|protein_coding	CASP-like protein 3A1|ultraviolet-B receptor UVR8
XLOC_003176	1:30427122-30431744	OS01G0729900	89.7592	43.3783	-1.04909	5e-05	0.00061983	down	4324420	Q5JNF5	1:30427122-30431744	Os01g0729900,LOC4324420	protein_coding	uncharacterized LOC4324420
XLOC_003196	1:30603994-30608082	OS01G0734000	1.68844	0.736867	-1.19622	0.01165	0.0552447	down	4324161	Q942D2	1:30604326-30608077	B1060H01.11,LOC4324161	protein_coding	probable WRKY transcription factor 24
XLOC_003246	1:30975509-30979337	OS01G0741900	194.675	88.0591	-1.14452	5e-05	0.00061983	down	4326541	A0A0P0V810	1:30975765-30979337	IAA6,LOC4326541	protein_coding	auxin-responsive protein IAA6
XLOC_003409	1:32346889-32350070	OS01G0767600	37.2653	15.572	-1.25888	5e-05	0.00061983	down	4325501	Q8LIX4	1:32346889-32350070	LOC4325501	protein_coding	uncharacterized LOC4325501
XLOC_003414	1:32408217-32413668	OS01G0768600	28.0458	10.8522	-1.3698	5e-05	0.00061983	down	4325592	Q0JIZ7	1:32408282-32413597	LOC4325592	protein_coding	uncharacterized LOC4325592
XLOC_003471	1:32886869-32892451	OS01G0777200	65.5345	20.5868	-1.67054	5e-05	0.00061983	down	9267579	Q5ZAZ8	1:32886869-32892451	LOC9267579	protein_coding	aspartic proteinase-like protein 2
XLOC_003570	1:33642080-33650978	OS01G0794400	13.09	3.89722	-1.74794	0.0165	0.0716844	down	4324135	Q0JIL1	1:33642080-33650929	Os01g0794400,LOC4324135	protein_coding	probable nucleoredoxin 2
XLOC_003590	1:33730350-33734305	OS01G0796400	92.7254	45.4772	-1.02782	5e-05	0.00061983	down	4325632	Q8S1G9	1:33730378-33733010	LOC4325632	protein_coding	3-hydroxybutyryl-CoA dehydrogenase
XLOC_003613	1:33897200-33904530	OS01G0800500	25.0825	6.65572	-1.91401	5e-05	0.00061983	down	4327957	Q8S2H5	1:33897380-33904345	LOC4327957	protein_coding	nucleotide pyrophosphatase/phosphodiesterase
XLOC_003710	1:34834290-34839504	OS01G0818000	55.7009	27.4754	-1.01956	5e-05	0.00061983	down	4327495	Q0JI87	1:34834574-34839504	LOC4327495	protein_coding	uncharacterized LOC4327495
XLOC_003750	1:35228663-35234802	OS01G0824600	6.08053	2.2146	-1.45715	5e-05	0.00061983	down	107275263	Q0JI49	1:35228913-35234373	CIPK11,LOC107275263	protein_coding	CBL-interacting protein kinase 11
XLOC_003805	1:35765801-35773988	OS01G0834700	40.2273	15.0217	-1.42112	0.0226	0.0904413	down	4327416	Q0JHZ2	1:35767582-35772351	Os01g0834700,LOC4327416	protein_coding	zinc finger CCCH domain-containing protein 11
XLOC_003831	1:36039534-36043549	OS01G0840100	30.5977	6.55553	-2.22264	5e-05	0.00061983	down	4327388	Q943K7	1:36039716-36043151	LOC4327388	protein_coding	probable mediator of RNA polymerase II transcription subunit 37c
XLOC_003856	1:36248519-36249370	OS01G0844000	86.1197	37.8391	-1.18647	5e-05	0.00061983	down	-	A0A0P0VAD8	1:36248519-36248977	-	protein_coding	Putative uncharacterized protein P0406G08.31 [Source:UniProtKB/TrEMBL;Acc:Q5N9W3]
XLOC_003858	1:36253547-36256956	OS01G0844300	1.16198	0.39407	-1.56007	0.0047	0.0278156	down	4327507	Q5N9W0	1:36253547-36256956	P0406G08.35,LOC4327507	protein_coding	peptidyl-prolyl cis-trans isomerase FKBP20-1
XLOC_003977	1:37358205-37359556	OS01G0863300	11.2729	4.92363	-1.19507	5e-05	0.00061983	down	4324783	Q0JHH7	1:37358205-37359556	Os01g0863300,LOC4324783	protein_coding	transcription factor DIVARICATA
XLOC_003996	1:37565892-37575940	OS01G0867600	23.9149	9.58003	-1.31981	5e-05	0.00061983	down	4325046	Q5N968	1:37566054-37575892	LOC4325046	protein_coding	sterol 3-beta-glucosyltransferase UGT80B1
XLOC_004084	1:38382385-38385502	OS01G0883800	59.0284	18.1203	-1.70381	5e-05	0.00061983	down	4325003	Q0JH50	1:38382385-38385469	20OX2,LOC4325003	protein_coding	gibberellin 20 oxidase 2
XLOC_004096	1:38475647-38480677	OS01G0885600	7.80148	1.8724	-2.05886	5e-05	0.00061983	down	4324884	Q5N8H1	1:38475647-38480677	LOC4324884	protein_coding	abhydrolase domain-containing protein C22H12.03
XLOC_004222	1:39617146-39620583	OS01G0909600	2.17032	0.791987	-1.45436	0.04895	0.156472	down	9268808	C7IWR5	1:39617146-39620583	-	protein_coding	Os01g0909600 protein [Source:UniProtKB/TrEMBL;Acc:C7IWR5]
XLOC_004257	1:39948114-39951519	OS01G0916400	138.356	52.4202	-1.40019	5e-05	0.00061983	down	4324333	Q8RZW7	1:39948114-39951519	LOC4324333	protein_coding	selenium-binding protein 1
XLOC_004276	1:40067581-40070080	OS01G0918400	2.12319	1.00864	-1.07382	0.0056	0.0317989	down	-	A0A0P0VC42	1:40067581-40069618	-	protein_coding	-
XLOC_004310	1:40371720-40377460	OS01G0923000	102.995	38.8381	-1.40703	5e-05	0.00061983	down	4327248	Q8RYH1	1:40371950-40372684	LOC4327248	protein_coding	uncharacterized LOC4327248
XLOC_004348	1:40654211-40665127	OS01G0927000	3.29048	1.22132	-1.42986	0.00235	0.0161393	down	4326952	Q5JK06	1:40654238-40664395	LOC4326952	protein_coding	histone-lysine N-methyltransferase, H3 lysine-9 specific SUVH4
XLOC_004407	1:41061101-41069110	OS01G0935500	16.3082	7.89538	-1.04652	0.0051	0.02958	down	4326793	A0A0P0VCL9	1:41061106-41067020	Os01g0935500,LOC4326793	protein_coding	probable potassium transporter 2
XLOC_004461	1:41495394-41504742	OS01G0944100	46.0147	20.8821	-1.13983	0.0009	0.00742015	down	9268196	A0A0N7KEE3	1:41495711-41504742	P0614D08.13-1	protein_coding	Os01g0944100 protein; Putative uncharacterized protein P0614D08.13-1 [Source:UniProtKB/TrEMBL;Acc:Q5JKI4]
XLOC_004520	1:41954620-41962785	OS01G0952600	57.5071	28.3127	-1.02229	5e-05	0.00061983	down	4325748	A0A0P0VD92	1:41954683-41962785	P0431G06.11,LOC4325748	protein_coding	beta-galactosidase
XLOC_004537	1:42086076-42095973	OS01G0955700	31.9616	9.02442	-1.82443	5e-05	0.00061983	down	4325409	A0A0P0VCX8	1:42086484-42095424	LOC4325409	protein_coding	protein CLT1, chloroplastic
XLOC_004591	1:42411365-42413498	OS01G0962100	7.08887	1.0815	-2.71252	0.04155	0.139091	down	4324548	Q5JMS7	1:42411799-42413498	LOC4324548	protein_coding	uncharacterized LOC4324548
XLOC_004667	1:43096240-43098048	OS01G0975300	258.989	102.255	-1.34072	5e-05	0.00061983	down	4324302	A0A0P0VDS4	1:43096401-43097949	P0459B04.21,LOC4324302	protein_coding	transcription factor MYB59
XLOC_005244	1:4739255-4744569	OS01G0188400	171.672	76.7562	-1.1613	5e-05	0.00061983	down	4326769	P43279	1:4739271-4744472	ME6,LOC4326769	protein_coding	NADP-dependent malic enzyme, chloroplastic
XLOC_005267	1:4971450-4973555	OS01G0192300	116.359	29.3375	-1.98776	5e-05	0.00061983	down	4327305	Q5SNG6	1:4971466-4973555	P0671B11.19-3,LOC4327305	protein_coding	transcription factor MYB1R1
XLOC_005497	1:6879860-6881980	OS01G0225000	15.3323	4.16189	-1.88126	5e-05	0.00061983	down	4326735	Q0JPF8	1:6879860-6881980	LOC4326735	protein_coding	mitochondrial arginine transporter BAC2
XLOC_005678	1:8413897-8419119	OS01G0254000	191.286	69.4023	-1.46267	5e-05	0.00061983	down	4327708	Q9SDK4	1:8413916-8418925	P0705D01.9,LOC4327708	protein_coding	GTP-binding protein SAR1A
XLOC_005738	1:8949298-8961167	OS01G0264000	39.321	15.2649	-1.36509	5e-05	0.00061983	down	9272566	A0A0P0V0N4	1:8949337-8951088	Os01g0264000,LOC9272566	protein_coding	cyclic dof factor 2
XLOC_005755	1:9133658-9140597	OS01G0266800	157.557	10.8492	-3.86022	5e-05	0.00061983	down	4324377	Q5NBM2	1:9133740-9140430	LOC4324377	protein_coding	uncharacterized LOC4324377
XLOC_005772	1:9267247-9272957	OS01G0269000	24.2749	10.2916	-1.238	0.00195	0.0139363	down	4326266	Q0JNR8	1:9268690-9272912	LOC4326266	protein_coding	hydroxymethylglutaryl-CoA lyase, mitochondrial
XLOC_005856	1:10008016-10011595	OS01G0281100	2.77894	0.499172	-2.47692	5e-05	0.00061983	down	4326913	Q5NAB4	1:10008075-10011595	B1085F09.19,LOC4326913	protein_coding	uncharacterized LOC4326913
XLOC_005867	1:10137180-10140210	OS01G0283500	10.76	4.2687	-1.3338	5e-05	0.00061983	down	4327907	Q9AQU7	1:10137726-10140166	Os01g0283500,LOC4327907	protein_coding	rhomboid-like protein 14, mitochondrial
XLOC_005938	1:10980728-10983630	OS01G0299500	64.9721	30.7619	-1.07867	5e-05	0.00061983	down	4325774	Q5JL40	1:10980741-10983339	P0682B08.2,LOC4325774	protein_coding	uncharacterized LOC4325774
XLOC_006214	1:14224598-14233704	OS01G0354200	1.35497	0.562704	-1.26781	0.00825	0.0427104	down	9270556	B7F4K3	1:14224921-14233645	LOC9270556	protein_coding	delta(14)-sterol reductase
XLOC_006255	1:14550968-14569806	EPlOSAG00000019725	3.92005	1.68578	-1.21746	5e-05	0.00061983	down	-	-	1:14560421-14560478	-	ncRNA	-
XLOC_006271	1:14729219-14738430	OS01G0361500	76.0252	29.5027	-1.36563	5e-05	0.00061983	down	4326030	Q5ZC24	1:14732018-14738430	P0460H02.26,LOC4326030	protein_coding	acyltransferase-like protein At1g54570, chloroplastic
XLOC_006534	1:17990846-17993750	OS01G0511100	54.4677	22.7141	-1.26182	5e-05	0.00061983	down	4324029	Q94E74	1:17990846-17993750	OSJNBA0054L14.5,LOC4324029	protein_coding	universal stress protein A-like protein
XLOC_007349	1:26383515-26387037	OS01G0652300|OS01G0652450	2.80209	0.453758	-2.62651	0.00065	0.00569199	down	9270605|-	A0A0P0V5Z9|A0A0P0V607	1:26383595-26387037|1:26384648-26385354	LOC9270605|Os01g0652450	protein_coding|protein_coding	phospholipase A1-II 4|-
XLOC_007451	1:27274750-27278556	OS01G0667200	42.5209	20.2891	-1.06747	5e-05	0.00061983	down	4326319	Q5QLQ5	1:27274750-27278556	LOC4326319	protein_coding	persulfide dioxygenase ETHE1 homolog, mitochondrial
XLOC_007554	1:28091151-28103066	OS01G0682001	47.4807	23.3421	-1.02441	0.0008	0.0067457	down	4324398	A0A0P0V6N3	1:28098847-28102930	Os01g0682001,LOC4324398	protein_coding	glutamate synthase 1 [NADH], chloroplastic
XLOC_007576	1:28342915-28343649	OS01G0687150	1.65033	0.625683	-1.39925	0.0297	0.109524	down	-	A0A0P0V6P4	1:28342915-28343649	Os01g0687150	protein_coding	-
XLOC_007762	1:29965242-29971113	OS01G0719100	195.142	94.7967	-1.04162	5e-05	0.00061983	down	4324695	A0A0P0V7G2	1:29965312-29970765	P0480C01.28-1,LOC4324695	protein_coding	E3 ubiquitin-protein ligase MIEL1
XLOC_007800	1:30322749-30325083	OS01G0727500	14.2463	2.41755	-2.55897	0.00135	0.0103643	down	4323915	Q5JM47	1:30322749-30325083	P0042A10.38-1,LOC4323915	protein_coding	uncharacterized LOC4323915
XLOC_007802	1:30341265-30341594	OS01G0727700	17.7353	3.43564	-2.36798	0.00555	0.0315894	down	9272673	Q5JM44	1:30341265-30341594	LOC9272673	protein_coding	uncharacterized LOC9272673
XLOC_007803	1:30344052-30349287	OS01G0727800|OS01G0727840	59.6789	20.654	-1.5308	5e-05	0.00061983	down	4323916|-	Q0JJP0|A0A0P0V7R1	1:30344172-30345745|1:30347875-30349017	Os01g0727800,LOC4323916|Os01g0727840	protein_coding|protein_coding	subtilisin-like protease SBT5.6|-
XLOC_007880	1:30885172-30886338	OS01G0739500	145.119	71.8509	-1.01416	0.00025	0.00254639	down	4327202	Q94JH8	1:30885172-30886338	P0638D12.20,LOC4327202	protein_coding	uncharacterized LOC4327202
XLOC_007888	1:30952720-30962452	EPlOSAG00000049112	5.02879	2.06512	-1.28399	0.0243	0.0951431	down	-	-	1:30960686-30960770	-	ncRNA	-
XLOC_007977	1:31811367-31814552	OS01G0757500	22.3876	9.28613	-1.26955	5e-05	0.00061983	down	4325302	Q5JLZ9	1:31811367-31814552	Os01g0757500,LOC4325302	protein_coding	calcyclin-binding protein
XLOC_008159	1:33198534-33201733	OS01G0783500	65.0054	31.7875	-1.0321	5e-05	0.00061983	down	4327057	Q5ZAV7	1:33198608-33201733	B1100D10.39,LOC4327057	protein_coding	uncharacterized LOC4327057
XLOC_008199	1:33497818-33507032	EPlOSAG00000010360|EPlOSAG00000045265|EPlOSAG00000046365|EPlOSAG00000052824|EPlOSAG00000053235	45.0164	11.9236	-1.91663	0.0015	0.0112682	down	-|-|-|-|-	-|-|-|-|-	1:33505734-33505818|1:33504901-33504970|1:33504652-33504728|1:33505879-33505951|1:33505299-33505370	-|-|-|-|-	ncRNA|ncRNA|ncRNA|ncRNA|ncRNA	-|-|-|-|-
XLOC_008329	1:34605535-34611295	OS01G0813800	5.63931	2.61364	-1.10945	0.00145	0.0109782	down	4327593	A0A0P0V9R8	1:34605594-34611055	LOC4327593	protein_coding	beta-glucosidase 3
XLOC_008739	1:38146597-38148172	OS01G0879000	60.5229	28.0388	-1.11005	0.00045	0.00419843	down	-	A0A0N7KE63	1:38147023-38147798	-	protein_coding	-
XLOC_008961	1:40052406-40059455	OS01G0918100	22.2787	9.86982	-1.17457	5e-05	0.00061983	down	4324358	Q5JLD2	1:40056074-40059404	LOC4324358	protein_coding	protein XRI1
XLOC_009089	1:41065174-41073437	OS01G0935600	42.4954	21.148	-1.00679	0.00855	0.0439613	down	4326794	A0A0P0VCI6	1:41066946-41070506	Os01g0935600,LOC4326794	protein_coding	spermatogenesis-associated protein 20
XLOC_009296	1:42752859-42757216	OS01G0969200	22.447	10.7568	-1.06128	0.00025	0.00254639	down	9271097	C7IXL1	1:42752981-42754025	Os01g0969200	protein_coding	Os01g0969200 protein [Source:UniProtKB/TrEMBL;Acc:C7IXL1]
XLOC_009393	1:12685484-12686283	-	1.09347	0.262713	-2.05736	0.02155	0.0874004	down	-	-	-	-	-	-
XLOC_009396	1:13388391-13388814	-	0.851622	0	-inf	0.0007	0.00602475	down	-	-	-	-	-	-
XLOC_009439	1:25911958-25912496	-	2.13802	0.78568	-1.44426	0.0375	0.129342	down	-	-	-	-	-	-
XLOC_009454	1:33638608-33639774	-	0.502836	0.075987	-2.72626	0.03725	0.128812	down	-	-	-	-	-	-
XLOC_009678	10:2201512-2206735	OS10G0135600	16.6164	7.30959	-1.18474	0.0001	0.00114267	down	4348060	Q33B71	10:2201512-2206735	LOC4348060	protein_coding	caffeoylshikimate esterase
XLOC_009895	10:4518131-4521871	EPlOSAG00000017078	1.66434	0.476155	-1.80545	0.0059	0.0330892	down	-	-	10:4519360-4519426	-	ncRNA	-
XLOC_009961	10:5412580-5414295	OS10G0178500	25.3016	6.44142	-1.97378	5e-05	0.00061983	down	4348200	Q8LNA9	10:5412580-5414295	LOC4348200	protein_coding	UDP-glycosyltransferase 73C1
XLOC_010142	10:7685015-7696878	OS10G0208500	7.65362	3.82238	-1.00167	0.00045	0.00419843	down	9268790	A0A0P0XTM4	10:7685223-7696842	OS10G0208500,LOC9268790	protein_coding	uncharacterized LOC9268790
XLOC_010357	10:10823353-10826593	EPlOSAG00000002877	123.957	34.7893	-1.83312	5e-05	0.00061983	down	-	-	10:10823353-10823426	-	ncRNA	-
XLOC_010363	10:10898391-10899862	EPlOSAG00000020043	2.02151	0.944824	-1.09732	0.00705	0.038034	down	-	-	10:10898391-10899862	-	ncRNA	-
XLOC_010367	10:10902302-10905715	EPlOSAG00000034732|EPlOSAG00000038176	58.7438	20.7216	-1.5033	5e-05	0.00061983	down	-|-	-|-	10:10902302-10902457|10:10905599-10905715	-|-	ncRNA|ncRNA	-|-
XLOC_010410	10:11388697-11393354	OS10G0364900	29.9356	12.2712	-1.28659	0.0008	0.0067457	down	4348457	Q0IY57	10:11390596-11391123	LOC4348457	protein_coding	uncharacterized LOC4348457
XLOC_010559	10:12879422-12887096	OS10G0389150	62.3741	22.2867	-1.48476	0.01165	0.0552447	down	-	-	10:12882265-12885756	-	ncRNA	-
XLOC_010560	10:12882242-12885758	EPlOSAG00000006532|EPlOSAG00000006543|OS10G0389150	18.1417	3.96609	-2.19352	5e-05	0.00061983	down	-|-|-	-|-|-	10:12883377-12883491|10:12883644-12883758|10:12882265-12885756	-|-|-	ncRNA|ncRNA|ncRNA	-|-|-
XLOC_010871	10:15827027-15835284	OS10G0440500	79.2637	34.8633	-1.18495	5e-05	0.00061983	down	4348724	Q0IXG0	10:15827417-15827923	LOC4348724	protein_coding	cylicin-2
XLOC_010877	10:15869292-15873541	OS10G0441800	31.8473	13.1625	-1.27474	5e-05	0.00061983	down	4348725	Q337T4	10:15869292-15873541	LOC4348725	protein_coding	ras-related protein RABF1
XLOC_010992	10:17048051-17053406	OS10G0462900	43.7066	12.9028	-1.76016	5e-05	0.00061983	down	4348824	Q8H903	10:17048051-17053406	LOC4348824	protein_coding	chaperonin CPN60-2, mitochondrial
XLOC_011162	10:18585491-18589323	OS10G0489800	1.74875	0.858189	-1.02696	0.0499	0.158312	down	4348969	Q0IWT0	10:18588277-18590938	OS10G0489800,LOC4348969	protein_coding	UPF0415 protein C7orf25 homolog
XLOC_011174	10:18706915-18711679	OS10G0492900	245.483	47.8699	-2.35843	5e-05	0.00061983	down	4348984	A0A0P0XVP1	10:18707782-18710608	LOC4348984	protein_coding	alpha-galactosidase
XLOC_011254	10:19350042-19351774	OS10G0506000	1.03913	0.515687	-1.0108	0.0302	0.110758	down	4349063	Q7G2B3	10:19350042-19351774	LOC4349063	protein_coding	pentatricopeptide repeat-containing protein At3g60050
XLOC_011309	10:19908394-19913856	OS10G0516300	23.1657	11.1843	-1.05052	5e-05	0.00061983	down	4349116	A0A0P0XW74	10:19908394-19913800	LOC4349116	protein_coding	electron transfer flavoprotein-ubiquinone oxidoreductase, mitochondrial
XLOC_011385	10:20551209-20552361	OS10G0528100	91.8128	29.8039	-1.62319	5e-05	0.00061983	down	4349188	Q8S702	10:20551209-20552361	LOC4349188	protein_coding	uncharacterized LOC4349188
XLOC_011452	10:21048303-21052560	OS10G0539900	81.305	39.3807	-1.04586	0.01	0.0493529	down	4349251	A0A0P0XWP6	10:21048303-21052560	Os10g0539900,LOC4349251	protein_coding	monosaccharide-sensing protein 2
XLOC_011568	10:21907151-21915717	OS10G0556900	47.2806	22.6509	-1.06168	5e-05	0.00061983	down	9268187	C7J7Z9	10:21908417-21915717	-	protein_coding	Os10g0556900 protein [Source:UniProtKB/TrEMBL;Acc:C7J7Z9]
XLOC_011794	10:655625-658866	OS10G0109300	6.80365	1.23321	-2.46389	5e-05	0.00061983	down	4347962	Q7XHB3	10:655625-658866	Os10g0109300,LOC4347962	protein_coding	peroxidase A2
XLOC_012633	10:10892155-10894468	EPlOSAG00000007441|EPlOSAG00000046509	2.45127	1.15038	-1.09141	0.0414	0.13882	down	-|-	-|-	10:10893329-10893404|10:10893249-10893327	-|-	ncRNA|ncRNA	-|-
XLOC_012698	10:11605101-11609053	OS10G0369600	43.0776	19.7502	-1.12507	5e-05	0.00061983	down	-	A0A0P0XTB5	10:11605194-11607118	-	protein_coding	Chitin-inducible gibberellin-responsive protein 2, putative, expressed [Source:UniProtKB/TrEMBL;Acc:Q109S5]
XLOC_012796	10:12886288-12888709	OS10G0389200	88.0731	26.6421	-1.72499	5e-05	0.00061983	down	4348519	Q338P6	10:12886331-12888289	LOC4348519	protein_coding	red chlorophyll catabolite reductase
XLOC_012812	10:13036738-13040652	OS10G0391500	85.087	40.0212	-1.08818	5e-05	0.00061983	down	4348532	A0A0P0XTP1	10:13036738-13040650	OS10G0391500	protein_coding	Os10g0391500 protein [Source:UniProtKB/TrEMBL;Acc:Q0IXY2]
XLOC_012900	10:13882522-13885473	OS10G0406300	124.155	61.2512	-1.01933	5e-05	0.00061983	down	4348585	Q0IXW1	10:13882551-13885214	LOC4348585	protein_coding	cyclic dof factor 1
XLOC_012927	10:14171332-14172873	OS10G0409400	1.75965	0.722776	-1.28367	0.00865	0.0443619	down	4348595	A0A0P0XUS9	10:14171332-14172873	BURP16,LOC4348595	protein_coding	BURP domain-containing protein 16
XLOC_012986	10:14745840-14750177	OS10G0419300	26.0497	8.9355	-1.54365	5e-05	0.00061983	down	4348646	Q338B0	10:14746825-14749829	HSFA2C,LOC4348646	protein_coding	heat stress transcription factor A-2c
XLOC_013222	10:17088875-17115626	OS10G0463800	193.111	91.8192	-1.07256	5e-05	0.00061983	down	4348829	Q337M4	10:17112008-17115350	LOC4348829	protein_coding	uncharacterized LOC4348829
XLOC_013234	10:17164709-17165494	OS10G0465175	3.22111	1.50382	-1.09893	0.03085	0.112559	down	-	A0A0P0XV16	10:17164709-17165494	-	protein_coding	-
XLOC_013241	10:17239786-17244859	EPlOSAG00000004814	4.44687	1.37831	-1.68989	0.02775	0.104312	down	-	-	10:17241863-17241903	-	ncRNA	-
XLOC_013346	10:18129402-18130451	OS10G0481000	67.8388	28.8575	-1.23317	5e-05	0.00061983	down	-	A0A0P0XVF5	10:18129498-18130451	-	protein_coding	-
[truncated: 611 more rows]
