# Supplementary material for: OsASR6 Alleviates Rice Resistance to Xanthomonas oryzae via Transcriptional Suppression of OsCIPK15
Source: Int J Mol Sci. 2022 Jun 14;23(12):6622. doi: 10.3390/ijms23126622 (PMC9223573; doi:10.3390/ijms23126622)
Supplement: Supplementary file 1 [file ijms-23-06622-s001.zip › Table S3. 1952 DEGs between Xoc-inoculated and mock-inoculated OsASR6-RNAi plants..xlsx]

## Sheet: DEGs.up
Tracking_id	tracking_pos	ref_gene	165	165_X	log2(fold_change)	p-val	q-val	track	entrez_id	uniprot_id	ref_pos	symbol	gene_type	description
XLOC_000211	1:1781075-1782840	OS01G0132500	2.49897	6.77112	1.43806	0.0003	0.00684653	up	4325799	A0A0P0UXP0	1:1781075-1782386	Os01g0132500,LOC4325799	protein_coding	uncharacterized LOC4325799
XLOC_000244	1:2021384-2048594	OS01G0137700|OS01G0137950	78.0248	218.146	1.48329	0.00105	0.0178689	up	4325677|-	Q0JQU7|A0A0P0UXR3	1:2023879-2026177|1:2037202-2038198	-|Os01g0137950	protein_coding|protein_coding	Os01g0137700 protein; Uncharacterized protein; cDNA clone:J013130L23, full insert sequence [Source:UniProtKB/TrEMBL;Acc:Q0JQU7]|Uncharacterized protein [Source:UniProtKB/TrEMBL;Acc:B9EZE5]
XLOC_000247	1:2053583-2057636	OS01G0138400	0.204652	0.642479	1.65048	0.01385	0.112245	up	4325681	Q5ZC55	1:2053583-2057636	LOC4325681	protein_coding	probable receptor-like protein kinase At1g67000
XLOC_000263	1:2202278-2203787	OS01G0141000	108.676	439.134	2.01462	5e-05	0.0015303	up	4325479	Q9AWS0	1:2202278-2203787	Os01g0141000,LOC4325479	protein_coding	AP2/ERF and B3 domain-containing protein Os01g0141000
XLOC_000494	1:3875591-3878455	OS01G0175500	3.93438	8.79637	1.16077	0.0001	0.00277714	up	4326214	Q5VQZ6	1:3875771-3877745	LOC4326214	protein_coding	uncharacterized LOC4326214
XLOC_000564	1:4528237-4532862	OS01G0185300	21.8225	47.9992	1.13719	5e-05	0.0015303	up	4325654	Q9LGQ6	1:4528237-4532862	Os01g0185300,LOC4325654	protein_coding	3'-N-debenzoyl-2'-deoxytaxol N-benzoyltransferase
XLOC_000570	1:4566304-4568589	OS01G0185900	0.104849	0.527103	2.32978	0.0088	0.0826251	up	4325657	Q5VRX5	1:4566304-4568589	P0510F03.24,LOC4325657	protein_coding	probable WRKY transcription factor 72
XLOC_000623	1:5085833-5086504	OS01G0194600	4.39508	8.87995	1.01466	0.01115	0.0963635	up	4327316	Q5SMY5	1:5085833-5086504	Os01g0194600,LOC4327316	protein_coding	monothiol glutaredoxin-S2
XLOC_000657	1:5423073-5425030	OS01G0200200	1.19604	2.72377	1.18734	0.00845	0.0804227	up	9272131	Q5QN00	1:5424059-5424581	-	protein_coding	Putative uncharacterized protein B1015E06.6; Uncharacterized protein [Source:UniProtKB/TrEMBL;Acc:Q5QN00]
XLOC_000666	1:5507567-5509494	OS01G0201100	2.77209	5.8358	1.07396	0.00105	0.0178689	up	4327067	B7FAK0	1:5507567-5509494	LOC4327067	protein_coding	beta-glucuronosyltransferase GlcAT14B
XLOC_000676	1:5639835-5641475	OS01G0202500	1.03191	2.79245	1.43621	0.00085	0.0152543	up	4327073	A0A0P0UZC2	1:5639835-5641475	LOC4327073	protein_coding	B-box zinc finger protein 22
XLOC_000775	1:6624411-6630319	OS01G0221000	7.44123	32.161	2.1117	0.01885	0.139108	up	-	A0A0N7KCK5	1:6625041-6625522	-	protein_coding	-
XLOC_000822	1:7061377-7065268	OS01G0227700	19.9386	49.0598	1.29898	5e-05	0.0015303	up	4327183	B7F956	1:7061377-7065249	LOC4327183	protein_coding	cytochrome P450 71A1
XLOC_000853	1:7302192-7303773	OS01G0232100	1.31348	4.56	1.79564	5e-05	0.0015303	up	4324277	Q9LWR0	1:7302563-7303771	Os01g0232100,LOC4324277	protein_coding	probable aquaporin TIP4-2
XLOC_000959	1:8191032-8192289	OS01G0248701	0.471552	1.69734	1.84779	0.0038	0.0457642	up	9272383	A0A0P0V0B7	1:8191032-8192289	Os01g0248701,LOC9272383	protein_coding	geranylgeranyl pyrophosphate synthase 7, chloroplastic
XLOC_000983	1:8394453-8395607	OS01G0253500	0.543875	2.5333	2.21967	0.0005	0.0102996	up	9270713	Q9S782	1:8394453-8395607	LOC9270713	protein_coding	putative protein TPRXL
XLOC_001015	1:8722666-8724484	EPlOSAG00000037511|OS01G0259933	10.7608	47.4616	2.14097	5e-05	0.0015303	up	-|-	-|-	1:8724273-8724384|1:8722666-8723283	-|-	ncRNA|ncRNA	-|-
XLOC_001017	1:8728995-8731925	OS01G0259966	4.82816	16.9332	1.81031	0.00525	0.0578452	up	-	-	1:8728995-8729512	-	ncRNA	-
XLOC_001055	1:9088088-9089013	OS01G0266100	0.29331	0.968864	1.72387	0.0396	0.219898	up	4324371	Q9LJ01	1:9088088-9089013	LOC4324371	protein_coding	E3 ubiquitin-protein ligase EL5-like
XLOC_001075	1:9245577-9253404	OS01G0268600	4.1999	8.99203	1.09829	5e-05	0.0015303	up	4326262	Q5NBJ1	1:9245577-9253404	LOC4326262	protein_coding	alpha-glucosidase YihQ
XLOC_001217	1:10470534-10479056	OS01G0289600	20.3952	83.7126	2.03721	5e-05	0.0015303	up	9272222	A0A0P0V159	1:10471169-10478800	Os01g0289600,LOC9272222	protein_coding	probable WRKY transcription factor 47
XLOC_001275	1:11245034-11246744	OS01G0303800	16.5662	53.2628	1.68488	5e-05	0.0015303	up	4323903	Q657H4	1:11245253-11246737	B1146F03.43,LOC4323903	protein_coding	universal stress protein A-like protein
XLOC_001369	1:12091646-12093816	OS01G0318400	0.0869101	1.7935	4.36711	0.0037	0.0450407	up	4327270	Q7XXQ7	1:12092783-12093601	LOC4327270	protein_coding	uncharacterized LOC4327270
XLOC_001424	1:12509540-12519242	OS01G0326100|OS01G0326300	23.1601	59.1272	1.35218	5e-05	0.0015303	up	4327002|-	Q0JN60|A0A0P0V2C2	1:12509590-12511125|1:12517993-12519238	LOC4327002|Os01g0326300	protein_coding|protein_coding	peroxidase 1|Class III peroxidase 13 [Source:UniProtKB/TrEMBL;Acc:Q5U1T0]
XLOC_001785	1:16435858-16436778	OS01G0389700	2.25809	4.53541	1.00613	0.01495	0.118683	up	4325228	Q5VNJ6	1:16435858-16436778	LOC4325228	protein_coding	uncharacterized LOC4325228
XLOC_001802	1:16693833-16700643	OS01G0392600	1.19341	2.47989	1.05519	0.02135	0.151743	up	-	A0A0P0V2X1	1:16693961-16700566	Os01g0392600	protein_coding	-
XLOC_001907	1:17975852-17978032	OS01G0511000	0.359896	3.53705	3.29689	5e-05	0.0015303	up	4324028	Q0JME5	1:17975866-17977327	LOC4324028	protein_coding	LOB domain-containing protein 40
XLOC_001972	1:18626121-18652086	OS01G0522100|OS01G0522400	0.102219	0.467604	2.19363	0.00195	0.0279115	up	9266660|9266660	Q0JMA0|A0A0P0V3F3	1:18626121-18627135|1:18639233-18641762	Os01g0522100,LOC9266660|Os01g0522400	protein_coding|protein_coding	uncharacterized LOC9266660|Os01g0522433 protein; Uncharacterized protein [Source:UniProtKB/TrEMBL;Acc:A2ZTV6]
XLOC_001994	1:18839056-18839612	OS01G0525800	0.373252	1.51933	2.02522	0.04085	0.22468	up	107276733	A0A0N7KD31	1:18839056-18839612	LOC107276733	protein_coding	NADH-ubiquinone oxidoreductase chain 1-like
XLOC_002084	1:20061961-20066455	OS01G0543100	0.331278	0.797194	1.26689	0.03415	0.20164	up	4326874	Q0JM38	1:20061961-20066455	Os01g0543100,LOC4326874	protein_coding	peroxidase 72
XLOC_002090	1:20101091-20118236	OS01G0543400	0.631346	1.64863	1.38477	0.02235	0.156457	up	-	A0A0P0V3Q3	1:20101102-20103606	-	protein_coding	-
XLOC_002284	1:22137894-22142430	OS01G0575200	8.72316	18.5072	1.08516	5e-05	0.0015303	up	4326315	Q8S0C6	1:22138044-22142395	LOC4326315	protein_coding	putative transcription factor bHLH041
XLOC_002345	1:22747354-22748143	OS01G0585200	0.764457	4.70417	2.62143	0.0002	0.00497146	up	4327653	Q94D46	1:22747354-22748143	P0712E02.14,LOC4327653	protein_coding	uncharacterized LOC4327653
XLOC_002376	1:23030252-23031000	OS01G0590300	3.60695	8.29523	1.2015	0.00165	0.0249916	up	9272094	Q5ZC81	1:23030252-23031000	LOC9272094	protein_coding	uncharacterized LOC9272094
XLOC_002400	1:23343306-23345362	OS01G0595600	0.749318	6.15253	3.03753	5e-05	0.0015303	up	4325949	Q8L562	1:23343306-23345362	LOC4325949	protein_coding	probable esterase KAI2
XLOC_002504	1:24392841-24393423	OS01G0615100	0.494159	3.46306	2.809	0.01035	0.0920695	up	4326646	Q5ZDX2	1:24392841-24393423	-	protein_coding	Os01g0615100 protein; Protease inhibitor-like; Subitilisin-chymotrypsin inhibitor; Uncharacterized protein; cDNA clone:001-103-H12, full insert sequence [Source:UniProtKB/TrEMBL;Acc:Q5ZDX2]
XLOC_002513	1:24484481-24485938	OS01G0616600	2.76187	6.88197	1.31718	0.0001	0.00277714	up	4326654	Q9ASH1	1:24484515-24485903	LOC4326654	protein_coding	pentatricopeptide repeat-containing protein At4g36680, mitochondrial
XLOC_002569	1:25009514-25012233	OS01G0626400	0.138089	0.587188	2.08823	0.0118	0.100154	up	4326690	Q9FE35	1:25009514-25012233	LOC4326690	protein_coding	probable WRKY transcription factor 71
XLOC_002577	1:25066171-25068280	OS01G0627900	3.68172	7.36597	1.00049	0.00055	0.0110228	up	4326660	A0A0P0V5H7	1:25066171-25068280	LOC4326660	protein_coding	cytochrome P450 72A15
XLOC_002647	1:25681571-25682862	OS01G0639600	8.39159	17.4388	1.05529	0.0002	0.00497146	up	4326582	Q94CX7	1:25681571-25682862	LOC4326582	protein_coding	uncharacterized LOC4326582
XLOC_002663	1:25834942-25841376	OS01G0642700|OS01G0642801	0.93527	6.05157	2.69385	0.00165	0.0249916	up	-|-	A0A0N7KDE3|A0A0P0V5S9	1:25836151-25838904|1:25839729-25839983	-|-	protein_coding|protein_coding	-|-
XLOC_002673	1:25926370-25928206	OS01G0644000	25.3762	93.4032	1.87999	5e-05	0.0015303	up	4326569	Q5VP66	1:25926370-25928206	LOC4326569	protein_coding	uncharacterized LOC4326569
XLOC_002810	1:27220527-27221721	OS01G0665900	18.7393	84.5375	2.17352	5e-05	0.0015303	up	9268670	Q5SN49	1:27220793-27221419	LOC9268670	protein_coding	uncharacterized LOC9268670
XLOC_002847	1:27704013-27705072	OS01G0674150	1.82514	3.73411	1.03275	0.01165	0.099487	up	9272505	C7IX21	1:27704013-27705072	Os01g0674150	protein_coding	Os01g0674150 protein [Source:UniProtKB/TrEMBL;Acc:C7IX21]
XLOC_002881	1:27995961-27997544	OS01G0680200	0.238888	0.771393	1.69113	0.00905	0.0841057	up	4325285	Q5QLF2	1:27995961-27997544	P0019E03.3,LOC4325285	protein_coding	probable purine permease 4
XLOC_002884	1:28009005-28015383	OS01G0680400|OS01G0680600|OS01G0680650	47.6756	99.4734	1.06106	0.0333	0.198601	up	4325286|4324388|-	Q5QMA1|Q5QMA0|Q5QLE7	1:28009051-28011750|1:28012679-28013739|1:28014729-28015022	LOC4325286|LOC4324388|-	protein_coding|protein_coding|protein_coding	transcription initiation factor TFIID subunit 11|uncharacterized LOC4324388|Putative uncharacterized protein P0019E03.9 [Source:UniProtKB/TrEMBL;Acc:Q5QLE7]
XLOC_002892	1:28080218-28083298	OS01G0681600	630.236	1663.59	1.40034	5e-05	0.0015303	up	4324395	Q8LHF3	1:28080392-28083298	Os01g0681600,LOC4324395	protein_coding	protein SDE2 homolog
XLOC_002910	1:28249927-28251739	OS01G0685400	0.548989	1.16613	1.08688	0.03405	0.20125	up	9268190	A0A0P0V6Q6	1:28250506-28251508	LOC9268190	protein_coding	myb-related protein Myb4-like
XLOC_002934	1:28431993-28433405	OS01G0689000	2.44474	5.66512	1.21243	0.0034	0.0427055	up	4327943	Q8S9V7	1:28431993-28433405	LOC4327943	protein_coding	ubiquitin carboxyl-terminal hydrolase 51
XLOC_003014	1:29188850-29190936	OS01G0704100	0.230544	0.644082	1.4822	0.01755	0.132825	up	4324249	Q5N9S1	1:29188850-29190936	LOC4324249	protein_coding	high-affinity nitrate transporter 2.3
XLOC_003017	1:29230315-29231441	OS01G0705000	1.072	2.28908	1.09446	0.02	0.144976	up	-	A0A0P0V769	1:29230315-29231441	-	protein_coding	Putative uncharacterized protein P0684B02.20; Putative uncharacterized protein P0692C11.1 [Source:UniProtKB/TrEMBL;Acc:Q5N8G0]
XLOC_003025	1:29282469-29284687	OS01G0706000	1.45911	3.16371	1.11653	0.03395	0.200809	up	4327671	Q94JE5	1:29280126-29282898	LOC4327671	protein_coding	RNA polymerase II transcriptional coactivator KELP
XLOC_003100	1:29987911-29994075	OS01G0719300	0.125965	3.94144	4.96763	5e-05	0.0015303	up	4324697	Q942E2	1:29987911-29994075	P0480C01.33,LOC4324697	protein_coding	probable sulfate transporter 3.5
XLOC_003177	1:30453331-30455366	OS01G0730200	1.10497	3.6606	1.72808	0.0131	0.107939	up	4324422	A0A0P0V7U0	1:30453353-30455330	-	protein_coding	Uncharacterized protein [Source:UniProtKB/TrEMBL;Acc:B9EZJ1]
XLOC_003184	1:30514802-30519457	OS01G0731201	4.48118	16.0967	1.84481	5e-05	0.0015303	up	-	A0A0P0V7R9	1:30516127-30517387	-	protein_coding	-
XLOC_003192	1:30582485-30583694	OS01G0733200	5.98522	15.0233	1.32773	0.01195	0.101174	up	4324158	Q942D6	1:30582485-30583694	HSFC1B,LOC4324158	protein_coding	heat stress transcription factor C-1b
XLOC_003307	1:31415244-31417237	-	0.816194	4.64732	2.50941	5e-05	0.0015303	up	-	-	-	-	-	-
XLOC_003471	1:32886869-32892451	OS01G0777200	15.8983	32.4181	1.02793	5e-05	0.0015303	up	9267579	Q5ZAZ8	1:32886869-32892451	LOC9267579	protein_coding	aspartic proteinase-like protein 2
XLOC_003538	1:33409655-33415562	OS01G0787600	0.649017	1.50609	1.21447	0.02855	0.181077	up	4325859	Q8S125	1:33409655-33415562	LOC4325859	protein_coding	salicylic acid-binding protein 2
XLOC_003726	1:34946618-34949027	OS01G0819800	0.950385	2.31756	1.28602	0.00065	0.0124578	up	4327605	Q8LQE8	1:34946618-34949027	LOC4327605	protein_coding	putative pentatricopeptide repeat-containing protein At3g11460
XLOC_003765	1:35420889-35421862	OS01G0827800	0.136324	1.47253	3.43318	0.0335	0.199292	up	107276820	A0A0P0V9X6	1:35420889-35421862	LOC107276820	protein_coding	abscisic acid receptor PYL4-like
XLOC_003780	1:35538071-35545594	OS01G0830700	13.712	31.6534	1.20692	5e-05	0.0015303	up	4327430	Q8S237	1:35538475-35544326	LOC4327430	protein_coding	protein trichome birefringence-like 28
XLOC_003836	1:36094898-36096559	OS01G0841000	12.0699	35.4888	1.55595	5e-05	0.0015303	up	4327394	Q5N9U6	1:36094898-36096559	P0408C03.31-1,LOC4327394	protein_coding	epsin-3
XLOC_003902	1:36616968-36621622	OS01G0850550	0.464476	1.38284	1.57395	0.00255	0.0341475	up	107276446	Q5N7A3	1:36617104-36621116	Os01g0850550,LOC107276446	protein_coding	laccase-6
XLOC_003924	1:36794713-36797850	OS01G0854000	8.95028	30.2975	1.75919	5e-05	0.0015303	up	4324822	Q5N7V3	1:36794890-36796983	B1096A10.1,LOC4324822	protein_coding	uncharacterized acetyltransferase At3g50280
XLOC_003931	1:36894607-36897253	OS01G0855200	5.14345	13.0485	1.34308	5e-05	0.0015303	up	4324827	Q5N7T3	1:36894607-36897206	LOC4324827	protein_coding	uncharacterized LOC4324827
XLOC_003970	1:37269697-37274730	OS01G0860800	4.13723	9.5253	1.2031	5e-05	0.0015303	up	4324736	Q5N7B6	1:37269811-37274701	P0489B03.44-1,LOC4324736	protein_coding	glucan endo-1,3-beta-glucosidase 14
XLOC_003975	1:37334208-37336216	OS01G0862800	0.810381	2.22298	1.45583	0.0084	0.08014	up	4324781	Q94CW0	1:37334397-37336207	LOC4324781	protein_coding	NAC domain-containing protein 90
XLOC_003977	1:37358205-37359556	OS01G0863300	0.470302	1.34343	1.51426	0.01255	0.104867	up	4324783	Q0JHH7	1:37358205-37359556	Os01g0863300,LOC4324783	protein_coding	transcription factor DIVARICATA
XLOC_003986	1:37505155-37506089	OS01G0866000	0	0.436691	inf	0.007	0.0709251	up	4324798	Q5N9E0	1:37505155-37506089	LOC4324798	protein_coding	RING-H2 finger protein ATL72
XLOC_003994	1:37543711-37560199	OS01G0867100|OS01G0867200	29.4497	144.583	2.29557	5e-05	0.0015303	up	9269094|4325077	A0A0P0VAS1|Q5N972	1:37543820-37551292|1:37552036-37556471	LOC9269094|LOC4325077	protein_coding|protein_coding	tyrosine--tRNA ligase 1, cytoplasmic|uncharacterized LOC4325077
XLOC_004027	1:37814634-37826982	OS01G0872000|OS01G0872100	3.50349	8.88887	1.34321	5e-05	0.0015303	up	4324947|4324948	Q5N734|Q0JHC1	1:37814673-37816775|1:37821284-37826818	LOC4324947|Os01g0872100	protein_coding|protein_coding	uncharacterized LOC4324947|Os01g0872100 protein; Uncharacterized protein [Source:UniProtKB/TrEMBL;Acc:Q0JHC1]
XLOC_004040	1:37932258-37933372	OS01G0874300	3.35574	7.87041	1.22981	0.0008	0.0145666	up	4324770	Q8RUI9	1:37932258-37933372	LOC4324770	protein_coding	myb-related protein 308
XLOC_004084	1:38382385-38385502	OS01G0883800	2.1543	15.3719	2.835	5e-05	0.0015303	up	4325003	Q0JH50	1:38382385-38385469	20OX2,LOC4325003	protein_coding	gibberellin 20 oxidase 2
XLOC_004115	1:38637420-38638185	OS01G0888800	0.520966	1.61696	1.63402	0.02305	0.159286	up	4324902	Q8LQI0	1:38637420-38638185	LOC4324902	protein_coding	protein AUXIN-REGULATED GENE INVOLVED IN ORGAN SIZE
XLOC_004239	1:39789653-39791615	OS01G0912850	2.02688	5.04749	1.31631	0.00295	0.038229	up	107276324	A0A0P0VBV7	1:39789653-39791187	Os01g0912850,LOC107276324	protein_coding	uncharacterized LOC107276324
XLOC_004479	1:41603305-41604652	OS01G0946700	0.244469	1.55785	2.67183	0.00695	0.0705695	up	4325832	Q5JMU8	1:41603305-41604652	LOC4325832	protein_coding	glucan endo-1,3-beta-glucosidase GV
XLOC_004594	1:42429167-42432570	OS01G0962700	55.7123	118.172	1.08482	5e-05	0.0015303	up	4324554	Q5JMS4	1:42429502-42432547	LOC4324554	protein_coding	cationic peroxidase SPC4
XLOC_004596	1:42441660-42442936	OS01G0963000	44.3655	346.897	2.967	5e-05	0.0015303	up	4324556	Q94DM2	1:42441660-42442936	LOC4324556	protein_coding	cationic peroxidase SPC4
XLOC_004667	1:43096240-43098048	OS01G0975300	117.275	310.068	1.40268	5e-05	0.0015303	up	4324302	A0A0P0VDS4	1:43096401-43097949	P0459B04.21,LOC4324302	protein_coding	transcription factor MYB59
XLOC_004669	1:43106510-43108540	-	8.07578	19.2975	1.25674	0.0105	0.0929849	up	-	-	-	-	-	-
XLOC_004692	1:56600-58186	-	0.319513	1.02803	1.68594	0.0071	0.071632	up	-	-	-	-	-	-
XLOC_004796	1:915439-920722	EPlOSAG00000040747	1.84862	5.8775	1.66876	0.02075	0.148999	up	-	-	1:916536-916692	-	ncRNA	-
XLOC_004834	1:1198687-1203502	OS01G0121300	16.342	37.2867	1.19008	5e-05	0.0015303	up	4326042	Q5ZEM2	1:1198687-1203502	LOC4326042	protein_coding	uncharacterized LOC4326042
XLOC_004862	1:1365586-1366432	OS01G0124650	6.36997	18.3646	1.52757	0.0002	0.00497146	up	9267088	B7E9D7	1:1365586-1366432	LOC9267088	protein_coding	Bowman-Birk type bran trypsin inhibitor
XLOC_004892	1:1673503-1677066	OS01G0130000	12.1211	34.0293	1.48925	5e-05	0.0015303	up	4325974	A0A0P0UXI6	1:1673503-1677066	MTP7,LOC4325974	protein_coding	metal tolerance protein 7
XLOC_004893	1:1683965-1686007	OS01G0130200	7.28989	32.2953	2.14735	5e-05	0.0015303	up	107278621	Q5ZEF1	1:1685427-1685810	P0408F06.32,LOC107278621	protein_coding	CASP-like protein 4A2
XLOC_004895	1:1712137-1712947	OS01G0130900	12.3925	32.1576	1.3757	5e-05	0.0015303	up	4325978	Q9LGC2	1:1712137-1712947	P0504H10.13,LOC4325978	protein_coding	zinc finger protein ZIC 2
XLOC_005151	1:3870252-3874330	OS01G0175400	2.22606	5.1014	1.1964	0.0045	0.0515726	up	4326215	Q5VQZ7	1:3870734-3874321	LOC4326215	protein_coding	uncharacterized LOC4326215
XLOC_005199	1:4277958-4278517	OS01G0181166	2.03803	4.80927	1.23864	0.015	0.11896	up	-	A0A0P0UYX3	1:4277958-4278517	Os01g0181166	protein_coding	-
XLOC_005204	1:4318039-4318780	OS01G0182300	0.488848	1.42151	1.53997	0.0341	0.201495	up	4325362	Q5VR88	1:4318039-4318780	P0666G04.24,LOC4325362	protein_coding	uncharacterized LOC4325362
XLOC_005225	1:4572565-4573271	OS01G0186000	0.527852	1.7171	1.70176	0.0277	0.177876	up	4325658	A0A0P0UZM3	1:4572565-4573271	Os01g0186000,LOC4325658	protein_coding	probable WRKY transcription factor 50
XLOC_005234	1:4646436-4648258	OS01G0186950	2.23955	4.867	1.11982	0.0084	0.08014	up	-	A0A0P0UZ18	1:4646844-4647917	Os01g0186950	protein_coding	-
XLOC_005268	1:4979098-4980028	OS01G0192500	1.29695	2.65327	1.03265	0.0334	0.198997	up	107276840	A0A0P0UZA6	1:4979098-4980028	LOC107276840	protein_coding	uncharacterized LOC107276840
XLOC_005270	1:5002190-5004321	OS01G0192900	4.48877	53.4857	3.57476	5e-05	0.0015303	up	4327307	A0A0P0UZP7	1:5002454-5004321	Os01g0192900,LOC4327307	protein_coding	1-aminocyclopropane-1-carboxylate synthase 7
XLOC_005295	1:5270449-5275668	OS01G0197700	0.284242	1.2578	2.14571	0.0088	0.0826251	up	4327333	Q4ADV8	1:5270449-5275585	Os01g0197700,LOC4327333	protein_coding	cytokinin dehydrogenase 2
XLOC_005396	1:5983560-5985875	OS01G0209800	45.3965	93.6472	1.04466	5e-05	0.0015303	up	4325538	Q9LD96	1:5983626-5985875	P0466B10.13,LOC4325538	protein_coding	cationic amino acid transporter 5
XLOC_005422	1:6199245-6200202	OS01G0213400	2.41414	9.52583	1.98034	5e-05	0.0015303	up	4325572	Q94IZ7	1:6199245-6200202	LOC4325572	protein_coding	RING-H2 finger protein ATL46
XLOC_005427	1:6242516-6244879	OS01G0214200	25.3322	74.4873	1.55602	5e-05	0.0015303	up	4325253	Q9LHY3	1:6242516-6244879	P0515G01.4,LOC4325253	protein_coding	GDSL esterase/lipase At5g45920
XLOC_005504	1:6924755-6941051	OS01G0225700	0.526443	1.09652	1.05858	0.0294	0.183616	up	-	A0A0P0V0F9	1:6925469-6925910	-	protein_coding	-
XLOC_006003	1:11687669-11689055	OS01G0311300	1.40252	3.04013	1.11611	0.0348	0.203953	up	4327770	Q0JNA4	1:11688361-11689046	-	protein_coding	Os01g0311300 protein [Source:UniProtKB/TrEMBL;Acc:Q0JNA4]
XLOC_006138	1:13437009-13438567	OS01G0341200	0.767607	1.55457	1.01807	0.025	0.167012	up	4326809	Q5ZB16	1:13437009-13438567	LOC4326809	protein_coding	uncharacterized LOC4326809
XLOC_006150	1:13539580-13541930	OS01G0343001	0.532362	1.52092	1.51447	0.00855	0.0811462	up	-	A0A0P0V2Q3	1:13540185-13541690	-	protein_coding	-
XLOC_006242	1:14486394-14487138	OS01G0358100	0.458553	1.54915	1.75632	0.01815	0.135933	up	4326020	Q94DK4	1:14486394-14487138	LOC4326020	protein_coding	protein RALF-like 33
XLOC_006255	1:14550968-14569806	EPlOSAG00000019725	1.16549	2.51705	1.11079	0.004	0.0475444	up	-	-	1:14560421-14560478	-	ncRNA	-
XLOC_006386	1:15878261-15881023	-	0.189103	1.40293	2.8912	0.01115	0.0963635	up	-	-	-	-	-	-
XLOC_006392	1:15934482-15937547	OS01G0382000	27.0974	83.2964	1.6201	5e-05	0.0015303	up	4325422	Q7F2P0	1:15934495-15935317	LOC4325422	protein_coding	pathogenesis-related protein 1
XLOC_006730	1:20213050-20213509	-	0	2.76667	inf	5e-05	0.0015303	up	-	-	-	-	-	-
XLOC_006856	1:21687367-21689946	OS01G0566800	5.61734	20.7718	1.88667	5e-05	0.0015303	up	4327934	A0A0P0V4E3	1:21687799-21689199	LOC4327934	protein_coding	putative lysozyme-like protein
XLOC_007117	1:24107005-24115287	OS01G0609900	2.17862	4.5352	1.05775	0.0001	0.00277714	up	4327730	A0A0P0V544	1:24107086-24115287	Os01g0609900,LOC4327730	protein_coding	ABC transporter G family member 37
XLOC_007311	1:25933111-25934908	OS01G0644500	9.30753	23.7876	1.35374	5e-05	0.0015303	up	-	A0A0P0V5U8	1:25933610-25934883	Os01g0644500	protein_coding	-
XLOC_007440	1:27196389-27199443	OS01G0665500|OS01G0665750	17.2608	39.8127	1.20573	0.0014	0.0220656	up	4326856|4326856	A0A0P0V6B0|A0A0P0V687	1:27196814-27197158|1:27198727-27199216	Os01g0665500,LOC4326856|Os01g0665750	protein_coding|protein_coding	uncharacterized LOC4326856|WRKY transcription factor 16; WRKY14; WRKY16; WRKY3 [Source:UniProtKB/TrEMBL;Acc:Q7X7E3]
XLOC_007484	1:27474092-27476781	OS01G0670100	0.818852	6.57764	3.0059	5e-05	0.0015303	up	4326333	Q0JKJ3	1:27474092-27476781	Os01g0670100,LOC4326333	protein_coding	putative receptor protein kinase ZmPK1
XLOC_007487	1:27491023-27492614	OS01G0670500	1.3571	3.19838	1.23682	0.00255	0.0341475	up	-	A0A0P0V6D4	1:27491023-27492614	Os01g0670500	protein_coding	-
XLOC_007536	1:27930111-27930950	OS01G0678800	0	0.581156	inf	5e-05	0.0015303	up	4325275	Q8S181	1:27930111-27930950	LOC4325275	protein_coding	glutamic acid-rich protein
XLOC_007553	1:28085672-28089602	OS01G0681700|OS01G0681800	192.665	386.492	1.00435	5e-05	0.0015303	up	4324396|4324397	Q0JKD2|Q5QLG6	1:28085781-28086459|1:28088399-28089095	Os01g0681700,LOC4324396|P0019E03.27,LOC4324397	protein_coding|protein_coding	uncharacterized LOC4324396|uncharacterized LOC4324397
XLOC_007648	1:28939640-28941237	OS01G0699500	1.13323	3.18578	1.4912	0.0009	0.0159105	up	4326919	Q0JK35	1:28939657-28941009	Os01g0699500,LOC4326919	protein_coding	mitogen-activated protein kinase kinase kinase 2
XLOC_007672	1:29202084-29203802	OS01G0704300	22.8311	49.1018	1.10478	5e-05	0.0015303	up	4324251	A0A0P0V732	1:29202204-29203802	Os01g0704300,LOC4324251	protein_coding	F-box/kelch-repeat protein At1g23390
XLOC_007755	1:29903781-29904922	OS01G0718000	6.04355	13.4984	1.15932	0.00135	0.0214488	up	4325591	B7F3S4	1:29904106-29904790	SAP2,LOC4325591	protein_coding	zinc finger A20 and AN1 domain-containing stress-associated protein 2
XLOC_007815	1:30447427-30449206	OS01G0730100	0.350305	0.74519	1.089	0.04595	0.241891	up	4324421	Q9AX10	1:30447427-30449206	P0456A01.38,LOC4324421	protein_coding	F-box/LRR-repeat protein At3g59200
XLOC_007822	1:30480114-30481849	OS01G0730700	0.621509	1.83077	1.55861	0.0017	0.0255043	up	4324426	Q94EA8	1:30480114-30481849	P0435H01.28,LOC4324426	protein_coding	probable WRKY transcription factor 65
XLOC_007829	1:30509771-30514147	OS01G0731100	118.624	418.506	1.81885	5e-05	0.0015303	up	4324430	Q94EA4	1:30512281-30513627	LOC4324430	protein_coding	pathogen-related protein
XLOC_007831	1:30514802-30519508	OS01G0731201	5.871	16.5987	1.49939	0.0028	0.0367678	up	-	A0A0P0V7R9	1:30516127-30517387	-	protein_coding	-
XLOC_007840	1:30572964-30582345	OS01G0732801|OS01G0733001	13.1445	37.2393	1.50236	5e-05	0.0015303	up	9269632|9272162	C7IXW3|A0A0P0V7T8	1:30573184-30574499|1:30574619-30575643	-|Os01g0733001	protein_coding|protein_coding	Os01g0732801 protein [Source:UniProtKB/TrEMBL;Acc:C7IXW3]|Os01g0733001 protein; Putative metal transporter Nramp3 [Source:UniProtKB/TrEMBL;Acc:Q5JL65]
XLOC_007853	1:30675494-30677104	OS01G0735450	9.10261	22.7229	1.3198	0.00435	0.0502914	up	9270326	C7IXW6	1:30675494-30677104	-	protein_coding	Os01g0735450 protein [Source:UniProtKB/TrEMBL;Acc:C7IXW6]
XLOC_007872	1:30848500-30849925	OS01G0738900	7.32994	15.0754	1.04032	5e-05	0.0015303	up	-	A0A0P0V7Z0	1:30848500-30849925	-	protein_coding	-
XLOC_007883	1:30909436-30921384	OS01G0740350	1.29794	2.74295	1.0795	0.0088	0.0826251	up	-	A0A0P0V839	1:30918126-30921252	-	protein_coding	-
XLOC_007969	1:31731988-31732949	OS01G0756300	0.0988714	0.731536	2.8873	0.0237	0.162122	up	4325140	Q8RUL5	1:31731988-31732949	LOC4325140	protein_coding	uncharacterized LOC4325140
XLOC_007984	1:31850541-31851617	OS01G0758200	1.46052	3.79396	1.37722	0.00325	0.0411487	up	4325308	Q5JLR7	1:31850541-31851617	LOC4325308	protein_coding	cyclic dof factor 2
XLOC_008047	1:32288915-32289804	OS01G0766300	7.50865	24.3024	1.69447	5e-05	0.0015303	up	4325493	Q5ZAN5	1:32289147-32289742	LOC4325493	protein_coding	uncharacterized LOC4325493
XLOC_008077	1:32543291-32547952	OS01G0771300	26.7953	57.7181	1.10704	0.0079	0.0771406	up	4324615	Q5ZD05	1:32547110-32547706	P0665A11.30	protein_coding	Os01g0771300 protein; Putative uncharacterized protein P0665A11.30; Putative uncharacterized protein P0695H10.1; cDNA clone:001-101-B02, full insert sequence [Source:UniProtKB/TrEMBL;Acc:Q5ZD05]
XLOC_008344	1:34692912-34694391	OS01G0816100	2.33546	5.56635	1.25302	0.0092	0.0851656	up	4327485	Q0JI97	1:34692912-34694391	NAC68,LOC4327485	protein_coding	NAC domain-containing protein 68
XLOC_008396	1:35121395-35122986	OS01G0822800	0.406642	0.907623	1.15833	0.04405	0.23497	up	4327616	Q8S0Z1	1:35121625-35122986	P0485B12.31,LOC4327616	protein_coding	RING-H2 finger protein ATL74
XLOC_008404	1:35175114-35180268	OS01G0823700	3.65753	20.2782	2.47099	0.0114	0.097775	up	4327574	Q0JI52	1:35176451-35180214	LOC4327574	protein_coding	uncharacterized LOC4327574
XLOC_008405	1:35185594-35188003	OS01G0823900	6.52962	20.7568	1.66851	5e-05	0.0015303	up	4327575	Q8LRC7	1:35185594-35188003	LOC4327575	protein_coding	U-box domain-containing protein 16
XLOC_008420	1:35320662-35327171	OS01G0825800	4.67569	11.9001	1.34772	5e-05	0.0015303	up	4327515	Q5QMB0	1:35320840-35327164	LOC4327515	protein_coding	sodium-coupled neutral amino acid transporter 5
XLOC_008467	1:35721021-35727095	OS01G0834100	0.143231	0.584272	2.0283	0.0253	0.168257	up	4327411	Q5QLB6	1:35721021-35722721	LOC4327411	protein_coding	interactor of constitutive active ROPs 2, chloroplastic
XLOC_008512	1:36088963-36092522	OS01G0840900	16.4238	56.383	1.77947	5e-05	0.0015303	up	-	A0A0N7KE15	1:36091051-36091822	-	protein_coding	-
XLOC_008606	1:36942549-36945026	OS01G0855600	7.06702	16.3239	1.20781	5e-05	0.0015303	up	4324829	Q7E5I4	1:36942716-36944585	LOC4324829	protein_coding	nematode resistance protein-like HSPRO1
XLOC_008625	1:37094661-37099164	OS01G0858200|OS01G0858350	3.05723	6.78419	1.14995	0.0002	0.00497146	up	4325054|9271540	Q0JHK5|Q94DD8	1:37095403-37096978|1:37097377-37099130	-|LOC9271540	protein_coding|protein_coding	Os01g0858200 protein [Source:UniProtKB/TrEMBL;Acc:Q0JHK5]|cytochrome P450 94C1
XLOC_008654	1:37412047-37413011	OS01G0864500	6.70934	14.6333	1.12501	0.0005	0.0102996	up	4324791	Q94CU7	1:37412047-37413011	P0423B08.35,LOC4324791	protein_coding	protein YLS9
XLOC_008660	1:37464074-37465567	OS01G0865700	0.135695	0.457654	1.75389	0.0345	0.202998	up	4324796	A0A0P0VAX7	1:37464074-37465567	LOC4324796	protein_coding	E3 ubiquitin-protein ligase PUB23
XLOC_008671	1:37589543-37592651	OS01G0868000	1.21771	3.55158	1.54429	0.00285	0.0372592	up	4325050	A0A0P0VAV5	1:37590034-37590771	LOC4325050	protein_coding	ethylene-responsive transcription factor ABR1
XLOC_008744	1:38206874-38211683	OS01G0880300	1.03649	2.13636	1.04345	0.0367	0.210914	up	4324842	Q8LJK2	1:38206952-38211683	LOC4324842	protein_coding	probable pectinesterase/pectinesterase inhibitor 51
XLOC_008950	1:39922219-39924126	OS01G0916000	0.795306	3.93066	2.30519	5e-05	0.0015303	up	4324329	Q8RZX2	1:39922260-39923794	P0413C03.3,LOC4324329	protein_coding	stress protein DDR48
XLOC_009021	1:40615704-40619630	OS01G0926400	0.545281	1.58018	1.53502	0.00435	0.0502914	up	4327240	A0A0P0VC96	1:40615704-40619630	Os01g0926400,LOC4327240	protein_coding	probable glucuronosyltransferase Os01g0926400
XLOC_009070	1:40962722-40964291	OS01G0933900	29.4677	68.2018	1.21067	5e-05	0.0015303	up	4326828	Q8LR62	1:40962722-40964240	LOC4326828	protein_coding	glutathione S-transferase 3
XLOC_009081	1:41028860-41030025	OS01G0935200	0.275109	0.763347	1.47234	0.0477	0.247582	up	9266773	Q942Y5	1:41028860-41030025	LOC9266773	protein_coding	nuclear transcription factor Y subunit B-1
XLOC_009166	1:41741339-41744694	OS01G0948900	4.77396	12.3454	1.37072	5e-05	0.0015303	up	4325758	Q0JG18	1:41741371-41743499	LOC4325758	protein_coding	regulatory protein NPR5
XLOC_009216	1:42122517-42123788	OS01G0956075	0.934165	2.31507	1.30931	0.00515	0.0569288	up	9271788	Q5JJU1	1:42122517-42123788	B1139B11.27,LOC9271788	protein_coding	U-box domain-containing protein 14
XLOC_009217	1:42127738-42130754	OS01G0956200	13.6263	27.4679	1.01135	5e-05	0.0015303	up	4325410	Q8RYJ1	1:42128337-42130205	B1139B11.30,LOC4325410	protein_coding	uncharacterized LOC4325410
XLOC_009364	1:2474361-2475227	-	1.73817	4.11636	1.2438	0.00665	0.0685816	up	-	-	-	-	-	-
XLOC_009373	1:4595674-4597181	-	1.83747	6.30163	1.77801	5e-05	0.0015303	up	-	-	-	-	-	-
XLOC_009375	1:4784501-4784774	-	20.1817	51.956	1.36425	0.0393	0.219126	up	-	-	-	-	-	-
XLOC_009376	1:4787209-4788193	-	0.361943	0.987428	1.44791	0.0379	0.214788	up	-	-	-	-	-	-
XLOC_009378	1:5883541-5885311	-	4.18223	10.0126	1.25948	5e-05	0.0015303	up	-	-	-	-	-	-
XLOC_009415	1:18684897-18685168	-	80.547	233.016	1.53252	0.0003	0.00684653	up	-	-	-	-	-	-
XLOC_009417	1:19578470-19579431	-	4.53167	11.0976	1.29213	0.0003	0.00684653	up	-	-	-	-	-	-
XLOC_009419	1:20211415-20211945	-	0.511502	4.38018	3.09818	0.0082	0.0790919	up	-	-	-	-	-	-
XLOC_009425	1:21048257-21049292	-	0.875345	1.97398	1.17318	0.0242	0.164074	up	-	-	-	-	-	-
XLOC_009457	1:34099285-34101749	-	6.79465	17.0893	1.33062	5e-05	0.0015303	up	-	-	-	-	-	-
XLOC_009523	10:529122-535127	OS10G0107600	0.738873	1.57042	1.08776	0.0358	0.207351	up	-	Q33BH4	10:529428-533602	-	protein_coding	Expressed protein; cDNA clone:J033117K01, full insert sequence [Source:UniProtKB/TrEMBL;Acc:Q33BH4]
XLOC_009546	10:805170-807372	OS10G0111700	0.12547	0.511506	2.0274	0.01095	0.0952606	up	4347971	Q33BF9	10:806037-809751	OS10G0111700,LOC4347971	protein_coding	protein NRT1/ PTR FAMILY 8.3
XLOC_009562	10:923812-926474	OS10G0114300	16.6335	44.4888	1.41935	5e-05	0.0015303	up	4347981	Q7G767	10:923908-926465	LOC4347981	protein_coding	probable NAD(P)H-dependent oxidoreductase 1
XLOC_009600	10:1405297-1408595	OS10G0122000	4.06585	10.6674	1.39158	5e-05	0.0015303	up	4348003	Q8S7R8	10:1405692-1407206	LOC4348003	protein_coding	UDP-glycosyltransferase 91C1
XLOC_009727	10:2549382-2551501	OS10G0141600	1.65153	4.16593	1.33483	0.0006	0.0116887	up	4348084	Q7XGY1	10:2549382-2551501	-	protein_coding	F-box domain containing protein, expressed; cDNA clone:001-117-F07, full insert sequence; cDNA clone:002-139-H12, full insert sequence [Source:UniProtKB/TrEMBL;Acc:Q7XGY1]
XLOC_009744	10:2690950-2705741	EPlOSAG00000052642	0.890094	1.80752	1.02199	0.0239	0.162879	up	-	-	10:2703871-2703961	-	ncRNA	-
XLOC_009906	10:4632511-4636133	OS10G0167250	0.504645	3.21371	2.6709	0.001	0.0172158	up	4348175	A0A0P0XT48	10:4635054-4636133	Os10g0167250	protein_coding	Os10g0167200 protein [Source:UniProtKB/TrEMBL;Acc:Q0IYS9]
XLOC_009961	10:5412580-5414295	OS10G0178500	9.63694	27.1069	1.49201	5e-05	0.0015303	up	4348200	Q8LNA9	10:5412580-5414295	LOC4348200	protein_coding	UDP-glycosyltransferase 73C1
XLOC_010240	10:9388673-9395494	OS10G0331866	2.90743	6.05626	1.05868	0.0405	0.223221	up	-	A0A0P0XSX4	10:9393144-9395494	-	protein_coding	-
XLOC_010260	10:9784007-9784649	OS10G0337700	2.01322	4.09449	1.02418	0.04405	0.23497	up	4348348	Q0IYC5	10:9784007-9784649	OS10G0337700,LOC4348348	protein_coding	MFP1 attachment factor 1
XLOC_010383	10:11053193-11054778	OS10G0360175	0.0737753	0.667109	3.17671	0.01305	0.10779	up	-	A0A0P0XTN7	10:11053193-11054778	Os10g0360175	protein_coding	-
XLOC_010469	10:12015873-12017663	OS10G0376900	0.102819	1.35293	3.71791	0.00335	0.0421445	up	4348490	Q7XF89	10:12015873-12017663	LOC4348490	protein_coding	transcription factor bHLH96
XLOC_010660	10:13833340-13836254	OS10G0405300	41.572	112.13	1.43148	5e-05	0.0015303	up	4348580	Q338G4	10:13833340-13836254	LOC4348580	protein_coding	uncharacterized LOC4348580
XLOC_010731	10:14589926-14603656	OS10G0416500|OS10G0416800	24.445	76.1075	1.6385	5e-05	0.0015303	up	4348633|4348634	Q9FYR9|Q7XEL9	10:14590045-14591113|10:14602523-14603656	LOC4348633|OS10G0416800,LOC4348634	protein_coding|protein_coding	chitinase 1|chitinase 2
XLOC_010871	10:15827027-15835284	OS10G0440500	5.1453	19.2126	1.90073	5e-05	0.0015303	up	4348724	Q0IXG0	10:15827417-15827923	LOC4348724	protein_coding	cylicin-2
XLOC_010878	10:15874303-15876563	OS10G0441900	0.354245	1.39085	1.97314	0.0274	0.176572	up	4348726	Q337T3	10:15874303-15876563	LOC4348726	protein_coding	L-type lectin-domain containing receptor kinase IV.1
XLOC_010902	10:16078287-16080922	EPlOSAG00000052149	0.328006	1.34653	2.03745	0.00265	0.0351685	up	-	-	10:16079899-16080022	-	ncRNA	-
XLOC_011036	10:17437036-17440890	OS10G0471000	0.40814	0.961383	1.23605	0.0478	0.247938	up	4348868	A0A0P0XW44	10:17439581-17440872	OS10G0471000,LOC4348868	protein_coding	uncharacterized LOC4348868
XLOC_011147	10:18504590-18506461	OS10G0488400	1.80022	14.5521	3.01498	5e-05	0.0015303	up	4348959	Q0IWT9	10:18505564-18506412	OS10G0488400,LOC4348959	protein_coding	uncharacterized LOC4348959
XLOC_011164	10:18598419-18599469	OS10G0490100	11.2467	25.1096	1.15874	0.00095	0.0165718	up	4348971	Q9FWT5	10:18598558-18599387	LOC4348971	protein_coding	ripening-related protein 3
XLOC_011260	10:19402492-19403734	-	0	18.9457	inf	0.00535	0.0585657	up	-	-	-	-	-	-
XLOC_011295	10:19810123-19812188	OS10G0513900	1.25367	2.96754	1.24311	0.0025	0.0336491	up	4349105	Q9FW80	10:19810238-19812025	LOC4349105	protein_coding	cytochrome P450 89A2
XLOC_011385	10:20551209-20552361	OS10G0528100	13.4979	39.5105	1.5495	5e-05	0.0015303	up	4349188	Q8S702	10:20551209-20552361	LOC4349188	protein_coding	uncharacterized LOC4349188
XLOC_011398	10:20633891-20634928	OS10G0530900	9.84556	19.6936	1.00018	0.0003	0.00684653	up	4349207	Q06398	10:20633891-20634928	Os10g0530900,LOC4349207	protein_coding	probable glutathione S-transferase GSTU6
XLOC_011400	10:20645931-20647149	OS10G0531400	173.437	398.966	1.20186	5e-05	0.0015303	up	4349210	Q8L4V6	10:20645931-20646880	OSJNBA0053C23.1,LOC4349210	protein_coding	probable glutathione S-transferase GSTU6
XLOC_011402	10:20658455-20660483	-	8.23579	17.756	1.10833	0.0001	0.00277714	up	-	-	-	-	-	-
XLOC_011476	10:21224260-21228228	OS10G0543500	1.69394	11.9857	2.82285	5e-05	0.0015303	up	4349269	Q0IW03	10:21224757-21226937	LOC4349269	protein_coding	protein STRICTOSIDINE SYNTHASE-LIKE 5
XLOC_011534	10:21612230-21613509	OS10G0550775	0.714237	1.71186	1.26109	0.02505	0.167205	up	-	A0A0P0XX92	10:21612230-21613509	-	protein_coding	-
XLOC_011587	10:22054304-22057077	OS10G0560000	4.95999	15.3954	1.63409	0.0008	0.0145666	up	4349374	A0A0P0XX53	10:22055014-22056950	LOC4349374	protein_coding	VAN3-binding protein
XLOC_011608	10:22213048-22214423	OS10G0562900	5.56754	12.3496	1.14935	0.0001	0.00277714	up	-	-	10:22213939-22214320	-	ncRNA	-
XLOC_011639	10:22464312-22466617	OS10G0566900	17.0624	39.7753	1.22105	0.0425	0.230017	up	4349428	Q7XC07	10:22464363-22466552	LOC4349428	protein_coding	uncharacterized protein At5g43822
XLOC_011703	10:23023502-23024961	-	0.204216	0.557256	1.44825	0.0466	0.244227	up	-	-	-	-	-	-
XLOC_011797	10:677150-679128	OS10G0109600	2.57257	14.8114	2.52543	5e-05	0.0015303	up	4347963	Q7XHB1	10:677177-678880	LOC4347963	protein_coding	peroxidase N
XLOC_011810	10:782322-784182	-	0.098538	0.526942	2.41889	0.02885	0.182102	up	-	-	-	-	-	-
XLOC_012127	10:4050636-4055817	OS10G0162836|OS10G0162840	0.659302	3.27706	2.31339	5e-05	0.0015303	up	-|107278104	A0A0P0XRU9|A0A0N7KRH1	10:4050820-4051634|10:4053856-4055719	-|LOC107278104	protein_coding|protein_coding	-|wall-associated receptor kinase 1-like
XLOC_012495	10:9385279-9389863	OS10G0331600	2.40092	6.67676	1.47556	0.00175	0.0260728	up	4348339	A0A0P0XTN4	10:9385682-9389718	-	protein_coding	Indole-3-acetate beta-glucosyltransferase, putative; Os10g0331600 protein; Putative uncharacterized protein OSJNAb0008A05.23 [Source:UniProtKB/TrEMBL;Acc:Q8LM15]
XLOC_012719	10:11807241-11817833	OS10G0372800	0.660804	1.97646	1.58062	5e-05	0.0015303	up	4348481	Q0IY35	10:11807697-11811899	OS10G0372800,LOC4348481	protein_coding	uncharacterized LOC4348481
XLOC_012764	10:12302907-12303711	OS10G0381601	0	1.64779	inf	5e-05	0.0015303	up	9272213	C7J7D4	10:12302907-12303711	OS10G0381601	protein_coding	Os10g0381601 protein [Source:UniProtKB/TrEMBL;Acc:C7J7D4]
XLOC_012835	10:13263902-13265563	OS10G0395400	0.374631	1.40032	1.90222	0.0142	0.1143	up	4348549	Q8L576	10:13263902-13265563	LOC4348549	protein_coding	probable glutathione S-transferase BZ2
XLOC_012864	10:13552894-13553361	OS10G0401000	1.60238	6.82209	2.08999	0.00195	0.0279115	up	4348568	Q94I26	10:13552894-13553361	LOC4348568	protein_coding	uncharacterized LOC4348568
XLOC_012907	10:13939957-13941454	OS10G0407200	0.723794	1.44853	1.00094	0.0442	0.235346	up	4348591	Q338F7	10:13940043-13941101	LOC4348591	protein_coding	uncharacterized endoplasmic reticulum membrane protein C16E8.02
XLOC_012927	10:14171332-14172873	OS10G0409400	54.503	113.263	1.05527	0.0009	0.0159105	up	4348595	A0A0P0XUS9	10:14171332-14172873	BURP16,LOC4348595	protein_coding	BURP domain-containing protein 16
XLOC_012953	10:14389826-14390485	-	0.307667	1.41084	2.19712	0.02865	0.181468	up	-	-	-	-	-	-
XLOC_012961	10:14468888-14470042	-	3.6208	7.36621	1.02461	0.0295	0.184144	up	-	-	-	-	-	-
XLOC_012988	10:14751991-14754323	OS10G0419400	12.5751	29.7337	1.24153	5e-05	0.0015303	up	4348646	B7ET09	10:14751991-14754323	ARD1	protein_coding	1,2-dihydroxy-3-keto-5-methylthiopentene dioxygenase 1 [Source:UniProtKB/Swiss-Prot;Acc:A1L4T4]
XLOC_013103	10:15806654-15811018	OS10G0439924	0.682693	1.51513	1.15013	0.02075	0.148999	up	4348722	Q7XE28	10:15806654-15811018	-	protein_coding	Cytochrome P450 family protein, expressed; Os10g0440000 protein; cDNA clone:J013112H19, full insert sequence [Source:UniProtKB/TrEMBL;Acc:Q7XE28]
XLOC_013110	10:15884671-15902994	OS10G0442100|OS10G0442400	14.0706	41.0219	1.54371	5e-05	0.0015303	up	4348728|4348729	A0A0P0XUM4|A0A0N7KRV1	10:15885058-15893140|10:15893749-15902924	OS10G0442100,LOC4348728|Os10g0442400,LOC4348729	protein_coding|protein_coding	phosphoglycerate kinase|UDP-glycosyltransferase 86A1
XLOC_013179	10:16663612-16664794	OS10G0456000	28.1315	133.83	2.25014	5e-05	0.0015303	up	4348790	Q0IX99	10:16663612-16664794	-	protein_coding	Os10g0456000 protein [Source:UniProtKB/TrEMBL;Acc:Q0IX99]
XLOC_013185	10:16704930-16709187	OS10G0456800	29.7656	73.1838	1.29788	5e-05	0.0015303	up	4348796	Q7XDQ1	10:16704970-16708495	OS10G0456800,LOC4348796	protein_coding	E3 ubiquitin-protein ligase MIEL1
XLOC_013315	10:17888297-17889724	OS10G0478000	0.163704	3.04506	4.21731	0.0012	0.0197408	up	9266624	A0A0P0XVT2	10:17888297-17889724	G1L5,LOC9266624	protein_coding	protein G1-like5
XLOC_013346	10:18129402-18130451	OS10G0481000	6.35736	13.7514	1.11307	0.0014	0.0220656	up	-	A0A0P0XVF5	10:18129498-18130451	-	protein_coding	-
XLOC_013537	10:19728265-19735008	OS10G0512400	1.99047	8.66503	2.1221	5e-05	0.0015303	up	4349097	Q109F2	10:19728265-19735008	LOC4349097	protein_coding	cytochrome P450 84A1
XLOC_013604	10:20344963-20347168	OS10G0523700	154.437	360.583	1.22331	5e-05	0.0015303	up	4349157	Q8H0A1	10:20345304-20347002	LOC4349157	protein_coding	arogenate dehydratase/prephenate dehydratase 6, chloroplastic
XLOC_013649	10:20812148-20813107	-	6.66772	16.3367	1.29285	5e-05	0.0015303	up	-	-	-	-	-	-
XLOC_013650	10:20837419-20839440	OS10G0535600	1.74883	3.52739	1.01222	0.0112	0.0965491	up	4349234	Q336X2	10:20837435-20838911	LOC4349234	protein_coding	uncharacterized LOC4349234
XLOC_013687	10:21224260-21228228	OS10G0543500	0.693607	2.99535	2.11054	0.0007	0.013213	up	4349269	Q0IW03	10:21224757-21226937	LOC4349269	protein_coding	protein STRICTOSIDINE SYNTHASE-LIKE 5
XLOC_013762	10:21757768-21762269	OS10G0554200	14.3597	45.6627	1.66899	5e-05	0.0015303	up	4349339	Q0IVT7	10:21757771-21762202	OS10G0554200,LOC4349339	protein_coding	protein NRT1/ PTR FAMILY 6.3
XLOC_013791	10:21983786-21999082	OS10G0558700|OS10G0558750|OS10G0558850|OS10G0558900	101.706	294.152	1.53215	5e-05	0.0015303	up	4349363|9268649|-|4349365	Q336T2|Q336T0|A0A0N7KS74|A0A0P0XX70	10:21988641-21991288|10:21992040-21993690|10:21994497-21995273|10:21995563-21997584	Os10g0558700,LOC4349363|OS10G0558750|-|LOC4349365	protein_coding|protein_coding|protein_coding|protein_coding	S-norcoclaurine synthase 1|Os10g0558750 protein; Oxidoreductase, 2OG-Fe oxygenase family protein, expressed [Source:UniProtKB/TrEMBL;Acc:Q336T0]|-|S-norcoclaurine synthase 1
XLOC_013917	10:22964272-22965575	OS10G0576600	16.7512	184.964	3.46491	5e-05	0.0015303	up	4349493	Q336P1	10:22964272-22965575	OS10G0576600,LOC4349493	protein_coding	uncharacterized LOC4349493
XLOC_013945	10:661369-661664	-	7.73614	20.5514	1.40955	0.038	0.214995	up	-	-	-	-	-	-
XLOC_013953	10:2758847-2759519	-	0.201824	1.79164	3.15011	0.01235	0.103378	up	-	-	-	-	-	-
XLOC_013958	10:4259686-4260825	-	0.331638	1.2882	1.95768	0.0036	0.0441639	up	-	-	-	-	-	-
XLOC_013962	10:4938212-4939535	-	0.233933	1.78912	2.93508	0.001	0.0172158	up	-	-	-	-	-	-
XLOC_013992	10:11802120-11802954	-	1.2598	11.3787	3.17507	5e-05	0.0015303	up	-	-	-	-	-	-
XLOC_013996	10:13593087-13594339	-	0.181612	2.10575	3.5354	0.00435	0.0502914	up	-	-	-	-	-	-
XLOC_014008	10:18596074-18597455	-	1.09028	2.24003	1.03881	0.01645	0.126562	up	-	-	-	-	-	-
XLOC_014017	10:22954268-22955354	-	0.656238	1.37607	1.06826	0.04195	0.228292	up	-	-	-	-	-	-
XLOC_014054	11:281316-285655	OS11G0106083	2.78956	5.87969	1.0757	0.0316	0.192287	up	-	A0A0N7KSB0	11:281470-283525	-	protein_coding	-
XLOC_014147	11:1116983-1118660	EPlOSAG00000021548	2.81168	5.64948	1.00668	0.00835	0.0798237	up	-	-	11:1117118-1117154	-	ncRNA	-
XLOC_014157	11:1233863-1245394	OS11G0126900|OS11G0127000	3.03352	13.4616	2.14979	5e-05	0.0015303	up	4349648|4349649	Q0IUZ3|A0A0P0XYU9	11:1233932-1235977|11:1240063-1245394	LOC4349648|OS11G0127000,LOC4349649	protein_coding|protein_coding	NAC transcription factor 29|NAC domain-containing protein 77-like
XLOC_014165	11:1298250-1298986	OS11G0128300	2.2717	5.83847	1.36182	0.00185	0.0269856	up	4349655	Q2RB28	11:1298250-1298986	OS11G0128300,LOC4349655	protein_coding	mini zinc finger protein 1
XLOC_014195	11:1509564-1514151	OS11G0133001	0.514569	4.20307	3.03001	5e-05	0.0015303	up	4349689	Q0IUV4	11:1509884-1512419	LOC4349689	protein_coding	putative receptor protein kinase ZmPK1
XLOC_014329	11:2659043-2660408	OS11G0156300	1.36826	3.8478	1.4917	0.00085	0.0152543	up	4349823	Q53ND9	11:2659043-2660408	LOC4349823	protein_coding	transcription repressor OFP13
XLOC_014331	11:2682654-2689331	OS11G0156600	9.93325	26.2926	1.40432	5e-05	0.0015303	up	9269077	A0A0P0XZI2	11:2683005-2684962	LOC9269077	protein_coding	putative HVA22-like protein g
XLOC_014367	11:3064904-3066021	OS11G0162900	2.71499	7.97459	1.55446	0.02505	0.167205	up	4349862	Q53PN9	11:3063525-3066036	LOC4349862	protein_coding	uncharacterized LOC4349862
XLOC_014431	11:3548090-3552733	OS11G0172300	1.84395	4.41021	1.25805	0.02895	0.18249	up	9268179	Q53P86	11:3548138-3552433	LOC9268179	protein_coding	LRR receptor-like serine/threonine-protein kinase EFR
XLOC_014565	11:4923850-4925720	OS11G0198250	3.63601	7.32578	1.01063	0.0037	0.0450407	up	-	A0A0P0Y062	11:4924222-4925362	-	protein_coding	-
XLOC_014626	11:5454880-5458045	EPlOSAG00000028506	0.472176	1.80556	1.93505	0.00315	0.0400969	up	-	-	11:5456683-5456793	-	ncRNA	-
XLOC_014721	11:6381731-6386029	OS11G0222100	0.985596	2.41334	1.29196	0.02425	0.164131	up	-	A0A0P0Y0G1	11:6382725-6385445	-	protein_coding	-
XLOC_014824	11:7463567-7496572	OS11G0240550	3.85903	25.1932	2.70672	0.00045	0.00945878	up	-	-	11:7491118-7492422	-	ncRNA	-
XLOC_014870	11:7877826-7879521	OS11G0246166	142.104	313.674	1.14232	0.00075	0.0138478	up	-	A0A0P0Y0P6	11:7878328-7879444	Os11g0246166	protein_coding	-
XLOC_014914	11:8464952-8469347	OS11G0256900	192.58	535.201	1.47462	5e-05	0.0015303	up	9266264	C7J9B3	11:8466832-8469347	-	protein_coding	Os11g0256900 protein [Source:UniProtKB/TrEMBL;Acc:C7J9B3]
XLOC_014930	11:8675108-8679108	OS11G0260100	12.8969	38.9274	1.59376	5e-05	0.0015303	up	4350232	Q53L02	11:8677314-8678820	LOC4350232	protein_coding	anthranilate O-methyltransferase 1
XLOC_015028	11:9961174-9963788	OS11G0280600	2.38912	7.27519	1.60651	0.00045	0.00945878	up	9267756	Q53PS0	11:9961174-9961958	-	protein_coding	Os11g0280500 protein [Source:UniProtKB/TrEMBL;Acc:Q53PS0]
XLOC_015090	11:10691836-10698637	OS11G0293300	1.33899	2.81809	1.07357	0.00715	0.0718305	up	4350305	Q53MI2	11:10691940-10698318	LOC4350305	protein_coding	uncharacterized LOC4350305
XLOC_015099	11:10814382-10817052	OS11G0294800	0.701446	2.2924	1.70845	0.0028	0.0367678	up	4350311	A0A0P0Y1K1	11:10815078-10816611	OS11G0294800,LOC4350311	protein_coding	G-type lectin S-receptor-like serine/threonine-protein kinase At1g34300
XLOC_015133	11:11212418-11224019	OS11G0300600|OS11G0300700	1.36331	5.82359	2.09479	0.00015	0.0039307	up	4350326|4350326	Q53P27|A0A0P0Y1F5	11:11212708-11214426|11:11223123-11224019	LOC4350326|OS11G0300700	protein_coding|protein_coding	probable inactive leucine-rich repeat receptor-like protein kinase At1g66830|Putative uncharacterized protein [Source:UniProtKB/TrEMBL;Acc:A3CAP7]
XLOC_015145	11:11396631-11403293	OS11G0303200	13.507	27.0814	1.00359	5e-05	0.0015303	up	4350333	Q0IT64	11:11396678-11402436	-	protein_coding	Os11g0303200 protein [Source:UniProtKB/TrEMBL;Acc:Q0IT64]
XLOC_015561	11:14553854-14555933	-	0.378311	1.33608	1.82037	0.04585	0.241472	up	-	-	-	-	-	-
XLOC_015753	11:17064395-17066525	OS11G0484500	8.93765	18.1194	1.01957	0.04355	0.233671	up	4350528	A0A0P0Y2C4	11:17064395-17066284	Os11g0484500,LOC4350528	protein_coding	6-phosphogluconate dehydrogenase, decarboxylating 2, chloroplastic
XLOC_015764	11:17229938-17231785	OS11G0488900	0.527109	2.82928	2.42426	0.0018	0.0266335	up	9272396	Q2R448	11:17229938-17231333	OS11G0488900,LOC9272396	protein_coding	F-box protein At5g50450
XLOC_015780	11:17352249-17355819	OS11G0490900	11.7302	28.2672	1.2689	5e-05	0.0015303	up	4350545	Q2R432	11:17352249-17355819	LOC4350545	protein_coding	probable WRKY transcription factor 56
XLOC_016003	11:19858594-19870853	OS11G0541600	1.21893	3.84481	1.6573	0.0002	0.00497146	up	4350669	A0A0P0Y3J8	11:19858668-19870853	OS11G0541600,LOC4350669	protein_coding	UPF0481 protein At3g47200
XLOC_016034	11:20264130-20276061	OS11G0549300	0.607583	5.0105	3.0438	5e-05	0.0015303	up	107276502	A0A0N7KT20	11:20270483-20275892	LOC107276502	protein_coding	putative receptor-like protein kinase At4g00960
XLOC_016036	11:20290982-20314326	EPlOSAG00000026213|EPlOSAG00000028674|EPlOSAG00000049239	1.93383	4.9844	1.36596	0.00305	0.0391819	up	-|-|-	-|-|-	11:20303995-20304069|11:20313715-20313840|11:20293284-20293350	-|-|-	ncRNA|ncRNA|ncRNA	-|-|-
XLOC_016072	11:20659540-20668186	OS11G0556132	1.19457	3.52388	1.56067	0.0006	0.0116887	up	-	A0A0P0Y3B1	11:20660249-20668186	-	protein_coding	-
XLOC_016089	11:20770062-20773259	OS11G0558900	4.07651	11.0523	1.43894	5e-05	0.0015303	up	4350731	Q2R2L0	11:20770062-20773259	LOC4350731	protein_coding	receptor-like protein 12
XLOC_016105	11:20884295-20887489	-	0	0.518023	inf	5e-05	0.0015303	up	-	-	-	-	-	-
XLOC_016107	11:20902326-20905361	OS11G0561100	0.56687	1.87875	1.72868	5e-05	0.0015303	up	107275803	A0A0P0Y3J7	11:20902326-20905361	Os11g0561100,LOC107275803	protein_coding	LRR receptor-like serine/threonine-protein kinase FLS2
XLOC_016278	11:22625530-22627545	OS11G0594000	0.563865	3.93742	2.80383	5e-05	0.0015303	up	4350836	Q2R1T1	11:22625530-22627473	LOC4350836	protein_coding	hexose carrier protein HEX6
XLOC_016308	11:22861962-22867143	OS11G0598500	16.9927	53.3195	1.64975	5e-05	0.0015303	up	4350851	Q0IRT6	11:22862447-22866319	LOC4350851	protein_coding	uncharacterized LOC4350851
XLOC_016382	11:23661521-23665990	OS11G0611600	7.46992	15.961	1.09538	5e-05	0.0015303	up	-	A0A0P0Y4C0	11:23661546-23664304	-	protein_coding	-
XLOC_016414	11:24071079-24098517	EPlOSAG00000039696	6.11424	19.4489	1.66944	0.0005	0.0102996	up	-	-	11:24093187-24093348	-	ncRNA	-
XLOC_016496	11:24898437-24902446	-	0.0995585	0.559318	2.49005	0.0488	0.250493	up	-	-	-	-	-	-
XLOC_016522	11:25134227-25137515	OS11G0636600	31.2848	76.7193	1.29413	5e-05	0.0015303	up	-	A0A0P0Y4P7	11:25134253-25137270	Os11g0636600	protein_coding	-
XLOC_016666	11:26577170-26582194	OS11G0661900	11.5836	24.6845	1.09153	0.0395	0.2196	up	4351069	Q0IR89	11:26579230-26580721	OS11G0661900	protein_coding	Os11g0661900 protein [Source:UniProtKB/TrEMBL;Acc:Q0IR89]
XLOC_016698	11:26916292-26919872	OS11G0667000	0.374987	1.65127	2.13867	5e-05	0.0015303	up	107277664	Q2QZX6	11:26916494-26918387	Os11g0667000,LOC107277664	protein_coding	serine/threonine-protein kinase CDG1-like
XLOC_016712	11:27077916-27088334	OS11G0670100	0.275357	0.558794	1.02101	0.00625	0.0655696	up	4351086	A0A0P0Y563	11:27077916-27080652	OS11G0670100,LOC4351086	protein_coding	cysteine-rich receptor-like protein kinase 21
XLOC_016717	11:27149218-27153390	OS11G0671950|OS11G0672200	1.00851	2.32553	1.20533	0.00265	0.0351685	up	4351094|4351094	A0A0P0Y569|Q0IR70	11:27149392-27150408|11:27152574-27153181	LOC4351094|-	protein_coding|protein_coding	putative receptor-like protein kinase At4g00960|Os11g0672200 protein [Source:UniProtKB/TrEMBL;Acc:Q0IR70]
XLOC_016779	11:27723692-27741387	OS11G0685400|OS11G0685600|OS11G0685700	21.7829	43.8132	1.00817	0.03815	0.215278	up	-|-|107276072	A0A0P0Y5D0|A0A0P0Y5G1|A0A0N7KTD0	11:27723969-27726283|11:27735451-27737645|11:27740507-27741184	OS11G0685400|OS11G0685600|Os11g0685700,LOC107276072	protein_coding|protein_coding|protein_coding	-|Putative uncharacterized protein [Source:UniProtKB/TrEMBL;Acc:B9G8T4]|probable WRKY transcription factor 3
XLOC_016789	11:27841483-27846793	OS11G0687200	0.396453	1.32767	1.74367	0.00235	0.032086	up	4351147	B7F036	11:27841513-27846793	OS11G0687200,LOC4351147	protein_coding	uncharacterized LOC4351147
XLOC_016798	11:28022212-28025957	EPlOSAG00000010118	1.12931	8.09891	2.84228	5e-05	0.0015303	up	-	-	11:28023854-28023935	-	ncRNA	-
XLOC_016847	11:28560430-28575517	OS11G0697600	6.7857	21.436	1.65947	5e-05	0.0015303	up	-	A0A0P0Y5K3	11:28560432-28561333	Os11g0697600	protein_coding	-
XLOC_016850	11:28604657-28620080	OS11G0699532	12.8401	51.8583	2.01392	5e-05	0.0015303	up	-	A0A0P0Y5M8	11:28604659-28605559	-	protein_coding	-
XLOC_016851	11:28620296-28622719	-	0.0446253	0.649841	3.86415	0.00515	0.0569288	up	-	-	-	-	-	-
XLOC_016863	11:28739616-28740634	OS11G0701500	0.346036	1.88061	2.44221	0.0047	0.0531194	up	4351191	Q53NL2	11:28739616-28740634	LOC4351191	protein_coding	xylanase inhibitor protein 2-like
XLOC_016872	11:28770291-28772272	OS11G0702600	2.37864	7.5557	1.66743	0.0081	0.0784789	up	-	A0A0P0Y5M2	11:28770668-28771997	-	protein_coding	-
XLOC_016880	11:28804256-28808548	OS11G0703900	2092.87	4567.77	1.12601	0.0253	0.168257	up	4351208	A0A0P0Y5S2	11:28804256-28808548	LOC4351208	protein_coding	heat shock cognate 70 kDa protein 2
XLOC_016894	11:28870115-28872329	OS11G0705200	15.455	39.9025	1.3684	5e-05	0.0015303	up	4351217	Q53MB0	11:28870115-28872329	LOC4351217	protein_coding	scarecrow-like protein 9
XLOC_016938	11:281426-284282	OS11G0106100	5.88684	13.3226	1.17831	0.00025	0.00589866	up	4349554	A0A0P0XY89	11:281458-283380	LOC4349554	protein_coding	probable transcription factor RL9
XLOC_016953	11:410160-411405	-	0.783675	1.84805	1.23768	0.0186	0.137865	up	-	-	-	-	-	-
XLOC_016967	11:532998-534481	OS11G0111000	5.49566	11.7676	1.09845	0.00055	0.0110228	up	4349578	Q2RBH5	11:532998-534481	OS11G0111000,LOC4349578	protein_coding	vegetative cell wall protein gp1
XLOC_016972	11:563194-564433	OS11G0112000	25.858	60.0201	1.21484	5e-05	0.0015303	up	9269768	A0A0P0XZ12	11:563239-563851	LOC9269768	protein_coding	uncharacterized LOC9269768
XLOC_017066	11:1397072-1398541	OS11G0130400	1.12309	2.36007	1.07136	0.0189	0.139217	up	4349673	Q2RB10	11:1397105-1398352	OS11G0130400,LOC4349673	protein_coding	uncharacterized LOC4349673
XLOC_017082	11:1522291-1524288	OS11G0133100	0.799745	3.49702	2.12851	5e-05	0.0015303	up	4349690	A0A0P0XYD6	11:1522291-1524288	OS11G0133100,LOC4349690	protein_coding	putative receptor protein kinase ZmPK1
XLOC_017088	11:1561408-1566450	OS11G0133850|OS11G0133900	8.02308	16.31	1.02353	0.00425	0.0495952	up	-|4349696	A0A0P0XYK0|A0A0P0XYN4	11:1564325-1564862|11:1565346-1566450	-|OS11G0133900,LOC4349696	protein_coding|protein_coding	-|uncharacterized LOC4349696
XLOC_017312	11:3463893-3467995	OS11G0170900	10.3769	26.2549	1.33922	5e-05	0.0015303	up	4349896	A0A0P0XZM0	11:3463917-3467995	LOC4349896	protein_coding	BURP domain-containing protein 17
XLOC_017334	11:3758726-3760657	OS11G0175700	0.101689	0.571015	2.48937	0.00385	0.046202	up	4349919	A0A0P0XZQ5	11:3758793-3760416	Os11g0175700,LOC4349919	protein_coding	transcription factor PCF3
XLOC_017544	11:5702529-5716291	OS11G0210300	10.1055	21.647	1.09903	5e-05	0.0015303	up	4350053	B6F2C1	11:5712671-5716288	Os11g0210300,LOC4350053	protein_coding	alcohol dehydrogenase 1
XLOC_017606	11:6106896-6108260	-	32.9046	93.2675	1.50309	5e-05	0.0015303	up	-	-	-	-	-	-
XLOC_017730	11:7437775-7439149	OS11G0239500	3.70543	8.06734	1.12245	0.00035	0.00780711	up	9267725	Q53KT2	11:7437775-7439149	LOC9267725	protein_coding	probable carboxylesterase 18
XLOC_017731	11:7463186-7496572	OS11G0240600	5.188	24.3289	2.22942	5e-05	0.0015303	up	4350164	A0A0P0Y0U8	11:7494023-7495459	OS11G0240600,LOC4350164	protein_coding	probable carboxylesterase 18
XLOC_017795	11:7875101-7929590	OS11G0246200	105.884	247.76	1.22646	0.00145	0.0226427	up	4350190	Q53NA8	11:7878340-7879571	OS11G0246200,LOC4350190	protein_coding	F-box/kelch-repeat protein At2g44130
XLOC_017802	11:7938285-7939763	OS11G0247000	11.4309	29.0608	1.34614	5e-05	0.0015303	up	4350195	A0A0P0Y0Z1	11:7938433-7939656	OS11G0247000	protein_coding	Expressed protein; Os11g0247000 protein; cDNA clone:001-021-F08, full insert sequence; cDNA clone:006-308-H01, full insert sequence [Source:UniProtKB/TrEMBL;Acc:Q53M57]
XLOC_017943	11:9463338-9466464	OS11G0271000	1.31325	3.0692	1.22472	0.0032	0.0405807	up	9266110	A0A0N7KSR6	11:9463861-9466447	OS11G0271000	protein_coding	Os11g0271000 protein [Source:UniProtKB/TrEMBL;Acc:C7J915]
XLOC_017966	11:9724365-9728188	OS11G0274700	0.608637	1.98831	1.70789	0.00065	0.0124578	up	4350268	A3CAF5	11:9724410-9728188	LOC4350268	protein_coding	putative cysteine-rich receptor-like protein kinase 30
XLOC_017978	11:9896592-9898315	OS11G0278300	3.65242	13.2791	1.86224	5e-05	0.0015303	up	4350276	Q53PW1	11:9896885-9898239	LOC4350276	protein_coding	UPF0481 protein At3g47200
XLOC_018018	11:10553487-10567598	EPlOSAG00000001068	3.23043	13.4708	2.06004	5e-05	0.0015303	up	-	-	11:10561141-10561250	-	ncRNA	-
XLOC_018133	11:12469816-12471659	-	1.15776	2.99927	1.37328	0.00095	0.0165718	up	-	-	-	-	-	-
XLOC_018158	11:12947278-12949561	-	0.205175	0.882709	2.10508	0.0226	0.157277	up	-	-	-	-	-	-
XLOC_018327	11:15300034-15305188	OS11G0453600	0.334058	0.918313	1.45889	0.00685	0.0699137	up	107277977	A0A0P0Y1W8	11:15300034-15304498	Os11g0453600,LOC107277977	protein_coding	uncharacterized LOC107277977
XLOC_018469	11:16985402-16987473	OS11G0482901	0.587556	1.75141	1.57572	0.00655	0.0677864	up	-	A0A0N7KSX7	11:16985402-16987473	-	protein_coding	-
XLOC_018588	11:18426008-18432555	OS11G0514400|OS11G0514500	3.01411	6.6524	1.14214	0.01825	0.13638	up	4350583|4350584	A0A0P0Y2U8|Q2R3L3	11:18426136-18428231|11:18430464-18432555	OS11G0514400,LOC4350583|LOC4350584	protein_coding|protein_coding	somatic embryogenesis receptor kinase 1|somatic embryogenesis receptor kinase 1
XLOC_018704	11:19720707-19721063	OS11G0540000	18.5396	78.5305	2.08264	5e-05	0.0015303	up	-	A0A0P0Y321	11:19720707-19721063	-	protein_coding	-
XLOC_018869	11:21250882-21255580	OS11G0569500	1.74151	5.4746	1.65241	5e-05	0.0015303	up	4350748	Q2R2D8	11:21250919-21254683	OS11G0569500,LOC4350748	protein_coding	probable LRR receptor-like serine/threonine-protein kinase At3g47570
XLOC_018890	11:21460907-21464524	OS11G0572200	0.568785	1.62967	1.51862	0.0022	0.0304593	up	4350755	Q2R2B3	11:21462382-21464486	LOC4350755	protein_coding	exocyst complex component EXO70B1
XLOC_018959	11:22134435-22135199	OS11G0585200	6.29598	13.1667	1.06439	0.00255	0.0341475	up	-	A0A0P0Y3T2	11:22134435-22135199	OS11G0585200	protein_coding	-
XLOC_018972	11:22272827-22282512	OS11G0587600	0.366462	5.38077	3.87608	5e-05	0.0015303	up	4350807	A0A0P0Y3Y5	11:22272841-22282403	LOC4350807	protein_coding	ABC transporter G family member 48
XLOC_019029	11:22822490-22827551	OS11G0598300	2.78886	8.6935	1.64026	0.01805	0.135398	up	4350850	Q2R1P5	11:22822490-22827551	LOC4350850	protein_coding	uncharacterized LOC4350850
XLOC_019146	11:24089181-24095386	OS11G0618700	4.38907	10.5972	1.2717	0.00625	0.0655696	up	9270662	A0A0P0Y4E0	11:24089403-24092787	OS11G0618700,LOC9270662	protein_coding	uncharacterized LOC9270662
XLOC_019155	11:24210635-24214977	OS11G0621000	4.15618	12.1416	1.54663	5e-05	0.0015303	up	4350946	Q2R126	11:24210656-24214593	LOC4350946	protein_coding	transmembrane protein 45B
XLOC_019231	11:24950446-24954902	OS11G0634200	57.2552	127.348	1.1533	5e-05	0.0015303	up	4350975	Q2R0S3	11:24950810-24952652	OS11G0634200,LOC4350975	protein_coding	uncharacterized LOC4350975
XLOC_019311	11:25806201-25810405	OS11G0648400	2.84098	11.575	2.02656	5e-05	0.0015303	up	4351029	Q0IRC9	11:25806201-25810387	LOC4351029	protein_coding	uncharacterized LOC4351029
XLOC_019319	11:25877770-25882187	OS11G0649300	4.04857	14.1887	1.80926	5e-05	0.0015303	up	4351031	Q2R0D5	11:25877770-25882187	OS11G0649300,LOC4351031	protein_coding	uncharacterized LOC4351031
XLOC_019323	11:25890574-25891134	OS11G0649500	0.737241	2.49624	1.75955	0.0205	0.147561	up	4351032	Q2R0D3	11:25890574-25891134	LOC4351032	protein_coding	CASP-like protein 1U3
XLOC_019325	11:25895844-25897250	OS11G0649700	72.0181	210.095	1.54461	5e-05	0.0015303	up	4351034	Q2R0D1	11:25895922-25897219	Os11g0649700,LOC4351034	protein_coding	CASP-like protein 1U2
XLOC_019409	11:26773046-26775249	OS11G0664400	1.09089	2.7752	1.34709	0.0109	0.0949302	up	107277318	Q2QZZ6	11:26774246-26775075	LOC107277318	protein_coding	uncharacterized LOC107277318
XLOC_019489	11:27670321-27673556	OS11G0684000	8.9044	19.1604	1.10553	5e-05	0.0015303	up	4351131	Q2QZJ8	11:27670321-27673334	LOC4351131	protein_coding	transcription factor MYB108
XLOC_019574	11:28535546-28540235	OS11G0697350	0.206705	0.577774	1.48293	0.0432	0.232636	up	9266676	C7J8L9	11:28535546-28539827	-	protein_coding	Os11g0697400 protein [Source:UniProtKB/TrEMBL;Acc:C7J8L9]
XLOC_019624	11:28945529-28948622	OS11G0707300	3.15523	8.2132	1.3802	0.0015	0.0231791	up	9271775	Q53NV6	11:28947700-28948437	OS11G0707300,LOC9271775	protein_coding	probable transcriptional regulator RABBIT EARS
XLOC_019697	11:24059271-24060466	-	0.11937	0.492914	2.0459	0.03125	0.190942	up	-	-	-	-	-	-
XLOC_019703	11:25430455-25431315	-	0.208493	0.897044	2.10518	0.04435	0.235932	up	-	-	-	-	-	-
XLOC_019709	11:27553396-27555758	-	0.404066	1.26946	1.65155	0.0005	0.0102996	up	-	-	-	-	-	-
XLOC_019765	12:456496-460374	OS12G0108350	0.322046	0.825733	1.35841	0.0086	0.081425	up	107277331	A0A0P0Y642	12:456609-460374	LOC107277331	protein_coding	E3 ubiquitin-protein ligase EL5-like
XLOC_019798	12:688955-691194	OS12G0113600	5.87573	12.4471	1.08297	0.00045	0.00945878	up	4351308	Q0IQL8	12:690006-691172	Os12g0113600	protein_coding	Os12g0113600 protein [Source:UniProtKB/TrEMBL;Acc:Q0IQL8]
XLOC_019854	12:1139073-1141278	OS12G0123700	5.77114	15.4643	1.42202	5e-05	0.0015303	up	4351369	A0A0P0Y6B4	12:1139158-1141233	LOC4351369	protein_coding	NAC transcription factor 29
XLOC_019858	12:1180372-1181071	OS12G0124500	3.66718	13.3978	1.86925	5e-05	0.0015303	up	9271472	A0A0N7KTI1	12:1180372-1181071	MIF2,LOC9271472	protein_coding	mini zinc finger protein 2
XLOC_019893	12:1456953-1460074	OS12G0130200	4.88574	18.8189	1.94554	5e-05	0.0015303	up	4351409	A0A0P0Y6V4	12:1457706-1459747	Os12g0130200	protein_coding	Os12g0130200 protein; Protein kinase domain containing protein, expressed [Source:UniProtKB/TrEMBL;Acc:Q2QY71]
XLOC_020060	12:2748031-2752694	OS12G0156000	3.48763	7.53449	1.11126	0.00645	0.0670149	up	4351544	A0A0P0Y713	12:2748031-2752429	Os12g0156000,LOC4351544	protein_coding	uncharacterized LOC4351544
XLOC_020143	12:3602506-3605040	OS12G0170800	2.52552	7.12786	1.49689	0.0002	0.00497146	up	4351628	Q2QX37	12:3602558-3605040	LOC4351628	protein_coding	citrate-binding protein
XLOC_020156	12:3709508-3711538	OS12G0173300	1.40183	2.81312	1.00486	0.0082	0.0790919	up	9271589	Q2QX18	12:3709508-3711528	Os12g0173300,LOC9271589	protein_coding	transcription factor PCF3-like
XLOC_020268	12:4881038-4884893	OS12G0194900	1.37305	3.76594	1.45562	0.0004	0.00864562	up	4351717	Q2QWH7	12:4881038-4884876	LOC4351717	protein_coding	amino acid permease 6
XLOC_020346	12:5699790-5702413	OS12G0209200	2.4582	7.48581	1.60656	0.00045	0.00945878	up	4351769	Q2QW41	12:5699790-5702413	LOC4351769	protein_coding	B-box zinc finger protein 23
XLOC_020367	12:5855298-5859621	OS12G0211600	0.235743	0.722373	1.61553	0.03885	0.217775	up	4351783	Q0IPE1	12:5857510-5859621	-	protein_coding	Os12g0211600 protein [Source:UniProtKB/TrEMBL;Acc:Q0IPE1]
XLOC_020401	12:6447207-6452820	-	1.35775	2.82952	1.05934	0.02515	0.167636	up	-	-	-	-	-	-
XLOC_020411	12:6625339-6627185	OS12G0222300	258.786	729.132	1.49442	5e-05	0.0015303	up	4351800	Q2QVP7	12:6625464-6626040	-	protein_coding	Expressed protein; Os12g0222300 protein; cDNA clone:002-134-H12, full insert sequence [Source:UniProtKB/TrEMBL;Acc:Q2QVP7]
XLOC_020522	12:7919575-7920541	OS12G0242800	5.96922	12.3294	1.04649	0.0011	0.0184677	up	4351871	Q2QV58	12:7919575-7920541	LOC4351871	protein_coding	uncharacterized LOC4351871
XLOC_021008	12:13982073-13982902	OS12G0432600	0.171954	0.884448	2.36275	0.03195	0.193275	up	4352120	Q2QSD5	12:13982073-13982902	LOC4352120	protein_coding	E3 ubiquitin-protein ligase ATL6
XLOC_021010	12:14009947-14010768	OS12G0433066	0.989166	2.66879	1.4319	0.00845	0.0804227	up	-	A0A0N7KTZ0	12:14009947-14010768	-	protein_coding	-
XLOC_021107	12:15461777-15463533	OS12G0450300	0.333877	2.60537	2.9641	0.00485	0.0544252	up	107275869	A0A0P0Y9U1	12:15461853-15463265	Os12g0450300,LOC107275869	protein_coding	aspartic proteinase nepenthesin-1-like
XLOC_021174	12:16519605-16576703	OS12G0466200	664.398	1389.04	1.06397	0.00185	0.0269856	up	9272480	A0A0P0Y9V7	12:16519753-16520222	Os12g0466200	protein_coding	Os12g0466550 protein [Source:UniProtKB/TrEMBL;Acc:C7JA15]
XLOC_021180	12:16616740-16642677	OS12G0467700|OS12G0468000	10.4499	24.1845	1.21059	5e-05	0.0015303	up	4352195|107275748	Q2QRB1|Q2QRB1	12:16616740-16618664|12:16640709-16642633	Os12g0467700,LOC4352195|Os12g0467700,LOC107275748	protein_coding|protein_coding	AAA-ATPase At3g28580|AAA-ATPase At3g28580-like
XLOC_021343	12:18618358-18621147	OS12G0493900	0.243339	0.633164	1.37961	0.0153	0.120653	up	4352254	Q2QQH7	12:18618482-18621147	LOC4352254	protein_coding	putative pumilio homolog 7, chloroplastic
XLOC_021354	12:18721527-18724662	OS12G0495525	3.57848	14.1898	1.98744	5e-05	0.0015303	up	-	A0A0P0YAD6	12:18721650-18724616	-	protein_coding	-
XLOC_021380	12:18967332-18971365	-	5.56956	14.4899	1.37942	5e-05	0.0015303	up	-	-	-	-	-	-
XLOC_021569	12:20801328-20805560	OS12G0527700	3.56673	7.34414	1.04199	0.0001	0.00277714	up	4352385	Q2QPI9	12:20802845-20805515	LOC4352385	protein_coding	putative receptor protein kinase ZmPK1
XLOC_021753	12:22628719-22633005	OS12G0556200	16.3911	36.2336	1.14441	0.00405	0.0478984	up	4352495	Q2QNS3	12:22628910-22632952	LOC4352495	protein_coding	calmodulin-binding protein 60 B
XLOC_021801	12:23091540-23094884	OS12G0563000	0.269961	0.837195	1.63281	0.00145	0.0226427	up	4352530	A0A0P0YBI3	12:23091540-23094141	Os12g0563000,LOC4352530	protein_coding	probable glycerol-3-phosphate acyltransferase 3
XLOC_021817	12:23190734-23196261	OS12G0565200	5.04048	11.2585	1.15938	0.00365	0.0445925	up	4352543	A0A0P0YBH2	12:23195145-23195981	Os12g0565200,LOC4352543	protein_coding	putative disease resistance RPP13-like protein 3
XLOC_022018	12:25014973-25030966	OS12G0595800|OS12G0596101	3.16832	8.06975	1.34881	0.03715	0.212008	up	4352691|9270986	Q2QMQ0|A0A0P0YCI6	12:25015035-25026459|12:25026750-25030385	Os12g0595800,LOC4352691|Os12g0596101	protein_coding|protein_coding	wall-associated receptor kinase-like 14|Os12g0596101 protein [Source:UniProtKB/TrEMBL;Acc:C7J9N3]
XLOC_022075	12:25480332-25485176	OS12G0604000	2.62916	5.33943	1.02208	0.0022	0.0304593	up	-	-	12:25480527-25483216	-	ncRNA	-
XLOC_022108	12:25758463-25759283	OS12G0609900	0.703496	2.17	1.62508	0.03075	0.189057	up	9269187	A0A0N7KUC4	12:25758738-25764063	LOC9269187	protein_coding	F-box/LRR-repeat protein At3g48880
XLOC_022116	12:25800844-25807778	OS12G0610600	22.9756	60.9254	1.40694	5e-05	0.0015303	up	4352763	Q2QMB5	12:25800944-25806504	LOC4352763	protein_coding	NAC domain-containing protein 21/22
XLOC_022154	12:26128566-26130767	OS12G0615900	8.65025	17.9447	1.05275	0.0003	0.00684653	up	4352795	Q0ILW8	12:26128861-26130743	LOC4352795	protein_coding	p21-activated protein kinase-interacting protein 1-like
XLOC_022208	12:26669081-26671272	OS12G0624200	0.596146	8.59239	3.84932	5e-05	0.0015303	up	4352835	A0A0P0YCN6	12:26669155-26670534	Os12g0624200,LOC4352835	protein_coding	cation/calcium exchanger 1
XLOC_022252	12:27108780-27112840	OS12G0632800	32.5573	83.741	1.36296	5e-05	0.0015303	up	4352872	A0A0P0YE31	12:27109127-27112150	LOC4352872	protein_coding	receptor-like protein kinase HAIKU2
XLOC_022276	12:27324287-27327513	OS12G0637700	2.52541	10.4226	2.04512	5e-05	0.0015303	up	4352901	Q2QLL5	12:27324762-27327494	-	protein_coding	Nodulin family protein, putative, expressed; Os12g0637700 protein [Source:UniProtKB/TrEMBL;Acc:Q2QLL5]
XLOC_022290	12:27422495-27427743	OS12G0639400|OS12G0639500	2.17269	4.56645	1.07159	0.00255	0.0341475	up	4352916|4352917	Q0ILK8|Q0ILK7	12:27422495-27423994|12:27426312-27427718	LOC4352916|Os12g0639500,LOC4352917	protein_coding|protein_coding	AAA-ATPase ASD, mitochondrial|AAA-ATPase ASD, mitochondrial
XLOC_022291	12:27430158-27435103	OS12G0639600	11.5945	29.0024	1.32274	5e-05	0.0015303	up	4352918	Q2QLJ8	12:27430195-27435072	Os12g0639600,LOC4352918	protein_coding	HIPL1 protein
XLOC_022373	12:607455-608215	OS12G0111600	3.67168	9.29689	1.34031	0.00125	0.0203794	up	4351298	Q2QYP0	12:607455-608215	LOC4351298	protein_coding	uncharacterized LOC4351298
XLOC_022458	12:1226603-1233281	EPlOSAG00000018094	0.184833	1.95489	3.4028	0.0039	0.0466131	up	-	-	12:1230177-1230229	-	ncRNA	-
XLOC_022473	12:1309549-1310703	OS12G0127200	1.77445	3.80346	1.09994	0.00745	0.0740281	up	4351391	Q2QY99	12:1309549-1310703	LOC4351391	protein_coding	uncharacterized LOC4351391
XLOC_022495	12:1494492-1495742	OS12G0130900	3.59726	7.32144	1.02523	0.00405	0.0478984	up	4351411	Q0IQC4	12:1494588-1495560	LOC4351411	protein_coding	pentatricopeptide repeat-containing protein At4g21065
XLOC_022600	12:2395992-2397707	OS12G0148700	0.403337	0.941562	1.22307	0.0358	0.207351	up	4351504	Q2QXP5	12:2395992-2397707	LOC4351504	protein_coding	seipin-1
XLOC_022978	12:5775568-5776913	OS12G0210500	2.87042	26.3932	3.20083	5e-05	0.0015303	up	9271806	A0A0P0Y833	12:5775580-5776811	-	protein_coding	Putative uncharacterized protein [Source:UniProtKB/TrEMBL;Acc:B9GCD3]
XLOC_023006	12:6258584-6260016	OS12G0217800	9.12021	20.1851	1.14615	0.0018	0.0266335	up	9267289	Q2QVV1	12:6259242-6259953	-	protein_coding	cDNA clone:002-169-F06, full insert sequence [Source:UniProtKB/TrEMBL;Acc:Q2QVV1]
XLOC_023036	12:6561031-6564227	OS12G0221400	2.80842	5.65883	1.01074	0.029	0.182562	up	-	Q2QVQ8	12:6563411-6564155	-	protein_coding	cDNA, clone: J065028F04, full insert sequence [Source:UniProtKB/TrEMBL;Acc:Q2QVQ8]
XLOC_023148	12:7848611-7849581	-	0.240022	4.22649	4.13822	0.0005	0.0102996	up	-	-	-	-	-	-
XLOC_023669	12:14487403-14491113	OS12G0438600	1.67081	3.81513	1.19118	0.0018	0.0266335	up	4352132	A0A0P0Y9R2	12:14487420-14491026	LOC4352132	protein_coding	chloride channel protein CLC-a
XLOC_023672	12:14540725-14541603	OS12G0439201	4.87836	12.3144	1.33588	0.00025	0.00589866	up	-	A0A0N7KTZ3	12:14540725-14541603	-	protein_coding	-
XLOC_023702	12:14889274-14896368	EPlOSAG00000018939	4.56735	10.6494	1.22134	0.01725	0.131057	up	-	-	12:14890962-14891035	-	ncRNA	-
XLOC_023744	12:15461853-15463265	OS12G0450300	0.788547	3.06528	1.95875	0.0007	0.013213	up	107275869	A0A0P0Y9U1	12:15461853-15463265	Os12g0450300,LOC107275869	protein_coding	aspartic proteinase nepenthesin-1-like
XLOC_023773	12:15791403-15791929	OS12G0455100	0.569603	4.43918	2.96226	0.01115	0.0963635	up	4352169	Q0INH0	12:15791403-15791929	-	protein_coding	Os12g0455100 protein [Source:UniProtKB/TrEMBL;Acc:Q0INH0]
XLOC_024534	12:23717022-23719723	OS12G0574700	4.12502	10.5193	1.35056	5e-05	0.0015303	up	107276906	Q2QN91	12:23717571-23719674	LOC107276906	protein_coding	L-type lectin-domain containing receptor kinase S.4-like
XLOC_024593	12:24237212-24238416	OS12G0583700	0.411922	2.2047	2.42014	0.00025	0.00589866	up	4352653	Q2QN06	12:24237212-24238416	LOC4352653	protein_coding	zinc finger protein 1
XLOC_024715	12:25444890-25446279	OS12G0603700	2.9821	12.3347	2.04832	0.0004	0.00864562	up	-	A0A0P0YC00	12:25444907-25446226	Os12g0603700	protein_coding	-
XLOC_024745	12:25735873-25737556	EPlOSAG00000007493	0.682971	1.60765	1.23506	0.0381	0.2152	up	-	-	12:25736664-25736731	-	ncRNA	-
XLOC_024760	12:25820859-25824709	OS12G0611100	42.7822	90.617	1.08277	5e-05	0.0015303	up	4352768	A0A0P0YCZ3	12:25820882-25824699	LOC4352768	protein_coding	putative serine/threonine-protein kinase
XLOC_024849	12:26629926-26632897	OS12G0623600	3.43051	8.32876	1.27968	0.00055	0.0110228	up	4352829	Q2QLY7	12:26629926-26632504	LOC4352829	protein_coding	plant cysteine oxidase 2
XLOC_024886	12:26980121-26981082	OS12G0630500	0.336954	0.949336	1.49437	0.0368	0.211079	up	4352858	Q2QLS3	12:26980121-26981082	LOC4352858	protein_coding	alpha-amylase/trypsin inhibitor
XLOC_024926	12:27324604-27326628	OS12G0637500	2.11712	5.63298	1.41179	0.00485	0.0544252	up	-	A0A0P0YCH2	12:27324604-27326628	Os12g0637500	protein_coding	-
XLOC_024927	12:27329956-27332846	OS12G0637800	1.74319	5.45451	1.64572	5e-05	0.0015303	up	4352902	Q2QLL4	12:27330083-27331936	LOC4352902	protein_coding	uncharacterized LOC4352902
XLOC_024940	12:27412307-27414315	OS12G0639200	0.125455	0.544468	2.11768	0.005	0.0556864	up	4352915	Q2QLK2	12:27412307-27414315	LOC4352915	protein_coding	AAA-ATPase ASD, mitochondrial
XLOC_024975	12:6231525-6235569	-	0.221336	0.930605	2.07193	0.00025	0.00589866	up	-	-	-	-	-	-
XLOC_024980	12:6549607-6550158	-	0.720254	2.92029	2.01953	0.02595	0.170285	up	-	-	-	-	-	-
XLOC_024986	12:8799726-8800732	-	1.18832	3.37636	1.50654	0.00265	0.0351685	up	-	-	-	-	-	-
XLOC_024993	12:11272381-11272976	-	0.495642	2.51641	2.34399	0.00645	0.0670149	up	-	-	-	-	-	-
XLOC_025018	12:20691661-20692151	-	1.91987	6.81505	1.82771	0.0021	0.0294535	up	-	-	-	-	-	-
XLOC_025051	12:27446241-27447968	-	1.10332	4.04276	1.87349	5e-05	0.0015303	up	-	-	-	-	-	-
XLOC_025078	2:189592-192114	OS02G0103900	1.38548	5.59375	2.01343	0.0234	0.16086	up	4328001	Q6YPH2	2:187508-192121	LOC4328001	protein_coding	U3 small nucleolar RNA-associated protein 6 homolog
XLOC_025109	2:488840-490619	OS02G0108800	4.64488	9.36219	1.01121	0.00045	0.00945878	up	4328033	Q6ETT1	2:488913-490611	P0017C12.25,LOC4328033	protein_coding	cytochrome P450 89A2
XLOC_025357	2:2444421-2445497	OS02G0144200	0.101963	0.466301	2.19322	0.03695	0.211427	up	9271372	Q6YXV7	2:2444421-2445497	LOC9271372	protein_coding	uncharacterized LOC9271372
XLOC_025496	2:3546566-3551458	OS02G0165800	7.54487	16.925	1.16559	5e-05	0.0015303	up	4328411	Q6H4X4	2:3548382-3549142	-	protein_coding	Os02g0165800 protein; Putative uncharacterized protein OSJNBa0023I17.27; Putative uncharacterized protein OSJNBa0085K21.11 [Source:UniProtKB/TrEMBL;Acc:Q6H4X4]
XLOC_025500	2:3572264-3573102	OS02G0166501	2.37511	5.16648	1.12119	0.02145	0.152317	up	-	A0A0N7KER5	2:3572264-3573102	Os02g0166501	protein_coding	Putative uncharacterized protein OSJNBa0023I17.36; Putative uncharacterized protein OSJNBa0085K21.20 [Source:UniProtKB/TrEMBL;Acc:Q6H4W8]
XLOC_025557	2:4008867-4010340	OS02G0173200	26.7005	109.213	2.03221	5e-05	0.0015303	up	4328452	Q6H515	2:4008991-4010136	LOC4328452	protein_coding	transcription factor MafA
XLOC_025582	2:4149701-4151933	OS02G0176000	5.52082	13.433	1.28283	0.00435	0.0502914	up	4328476	Q6EUQ3	2:4150302-4150970	LOC4328476	protein_coding	B-box zinc finger protein 32
XLOC_025633	2:4542718-4544902	OS02G0181300	25.9711	78.1114	1.58862	5e-05	0.0015303	up	4328512	A0A0P0VFU9	2:4544306-4544841	Os02g0181300,LOC4328512	protein_coding	probable WRKY transcription factor 40
XLOC_025761	2:5566073-5567620	OS02G0199200	3.65839	11.5454	1.65804	0.02035	0.146928	up	107275836	Q6H726	2:5566073-5567620	LOC107275836	protein_coding	uncharacterized LOC107275836
XLOC_025763	2:5573182-5578800	OS02G0199500|OS02G0199666	27.6706	56.6178	1.0329	0.00185	0.0269856	up	4328638|-	Q6Z7A7|A0A0P0VG36	2:5573182-5576447|2:5577033-5577976	P0419A09.1,LOC4328638|Os02g0199666	protein_coding|protein_coding	F-box protein At3g07870|-
XLOC_025826	2:6094265-6096323	OS02G0208675	1.67272	7.57365	2.17879	5e-05	0.0015303	up	-	A0A0P0VG98	2:6094465-6095673	Os02g0208675	protein_coding	-
XLOC_025913	2:6831105-6834975	OS02G0222500	0.944549	2.28863	1.27679	0.02545	0.168358	up	-	A0A0N7KEY5	2:6831023-6835681	-	protein_coding	-
XLOC_025920	2:6900944-6904688	OS02G0223300	19.184	46.5558	1.27906	0.0023	0.0316037	up	9266724	A0A0P0VGL8	2:6902424-6903803	LOC9266724	protein_coding	uncharacterized LOC9266724
XLOC_026024	2:7971395-7972880	EPlOSAG00000028953|EPlOSAG00000031219	0.469112	1.82842	1.96259	0.0074	0.0736239	up	-|-	-|-	2:7972096-7972167|2:7971395-7971556	-|-	ncRNA|ncRNA	-|-
XLOC_026204	2:9660031-9661581	OS02G0269650	15.9124	46.6973	1.55318	0.00865	0.0817351	up	-	A0A0P0VHC5	2:9660237-9660760	Os02g0269650	protein_coding	-
XLOC_026241	2:10121535-10124400	-	4.90815	17.7926	1.85803	5e-05	0.0015303	up	-	-	-	-	-	-
XLOC_026304	2:10854309-10855575	OS02G0287800	0.102537	0.413954	2.01332	0.038	0.214995	up	-	A0A0P0VHP5	2:10854309-10855575	-	protein_coding	-
XLOC_026445	2:12494315-12525250	OS02G0315400	15.989	41.0102	1.3589	0.0017	0.0255043	up	4329143	A0A0P0VI96	2:12494315-12495107	Os02g0315400,LOC4329143	protein_coding	oligosaccharyltransferase complex subunit ostc
XLOC_026488	2:13039013-13040252	OS02G0324700	10.3918	22.9132	1.14073	5e-05	0.0015303	up	4329181	A0A0N7KF71	2:13039013-13040252	LOC4329181	protein_coding	uncharacterized LOC4329181
XLOC_026489	2:13041516-13043671	-	0.49523	1.24662	1.33186	0.00595	0.0634336	up	-	-	-	-	-	-
XLOC_026503	2:13200808-13203751	OS02G0327500	0.838436	3.97972	2.24689	5e-05	0.0015303	up	4329194	Q6YWE7	2:13200808-13203751	LOC4329194	protein_coding	uncharacterized LOC4329194
XLOC_026637	2:15106328-15133879	OS02G0455400	2.72716	9.30602	1.77077	5e-05	0.0015303	up	4329279	A0A0N7KF86	2:15106328-15107381	Os02g0455400,LOC4329279	protein_coding	uncharacterized LOC4329279
XLOC_026686	2:15759406-15760551	OS02G0468100	0.0944647	0.523725	2.47096	0.02765	0.177651	up	107276187	A0A0P0VIT5	2:15759406-15760551	Os02g0468100,LOC107276187	protein_coding	probable long-chain-alcohol O-fatty-acyltransferase 4
XLOC_026778	2:16747962-16748375	OS02G0484950	7.65087	25.5491	1.73958	0.0014	0.0220656	up	-	Q6K6T3	2:16747962-16748375	P0036H07.24	protein_coding	Putative uncharacterized protein OJ1122_H01.43; Putative uncharacterized protein P0036H07.24 [Source:UniProtKB/TrEMBL;Acc:Q6K6T3]
XLOC_026836	2:17463990-17470306	OS02G0496900	56.1356	127.926	1.18832	5e-05	0.0015303	up	4329408	Q6K929	2:17464027-17464615	LOC4329408	protein_coding	mitochondrial import receptor subunit TOM9-2
XLOC_026867	2:17846294-17847820	OS02G0503400	565.471	1131.47	1.00068	5e-05	0.0015303	up	4329423	Q6K667	2:17846294-17847820	LOC4329423	protein_coding	60S ribosomal protein L35
XLOC_027025	2:19323063-19323458	OS02G0527500	0	0.512441	inf	0.01045	0.0927501	up	9267796	A0A0P0VJV0	2:19323063-19323458	Os02g0527500	protein_coding	Os02g0527500 protein; Putative uncharacterized protein P0458B05.26; Putative uncharacterized protein P0475F05.6 [Source:UniProtKB/TrEMBL;Acc:Q6H6Q6]
XLOC_027027	2:19339416-19344274	OS02G0527900	3.01521	11.8125	1.96998	5e-05	0.0015303	up	4329529	Q6H6Q2	2:19342019-19343889	LOC4329529	protein_coding	PAN domain-containing protein At5g03700
XLOC_027040	2:19488188-19488930	OS02G0530300	2.06443	9.57917	2.21416	5e-05	0.0015303	up	4329544	Q6H754	2:19488188-19488930	Os02g0530300,LOC4329544	protein_coding	zinc finger A20 and AN1 domain-containing stress-associated protein 5
XLOC_027053	2:19591287-19595510	OS02G0532300	1.63759	6.54594	1.99902	5e-05	0.0015303	up	4329550	Q6ESF3	2:19591287-19595510	Os02g0532401	protein_coding	uncharacterized LOC4329550
XLOC_027062	2:19644999-19646373	OS02G0533700	7.55458	23.5327	1.63924	5e-05	0.0015303	up	4329558	Q6EPY4	2:19644999-19646061	LOC4329558	protein_coding	uncharacterized LOC4329558
XLOC_027284	2:21740304-21741960	OS02G0569900	0.838859	2.71761	1.69584	0.00055	0.0110228	up	4329723	Q6YTE2	2:21740304-21741960	LOC4329723	protein_coding	ent-cassadiene C11-alpha-hydroxylase 1-like
XLOC_027319	2:22013126-22018343	OS02G0574100	3.29873	7.68418	1.21998	5e-05	0.0015303	up	4329743	Q6YXB7	2:22013289-22017622	LOC4329743	protein_coding	sugar transport protein 5
XLOC_027345	2:22244968-22247679	OS02G0578800	53.8633	122.124	1.18097	5e-05	0.0015303	up	4329767	Q6EP55	2:22245005-22247538	B1267B06.7,LOC4329767	protein_coding	uncharacterized endoplasmic reticulum membrane protein YGL010W
XLOC_027347	2:22258813-22260658	OS02G0579000	0.63079	4.58425	2.86145	5e-05	0.0015303	up	4329768	Q0E046	2:22258846-22260658	Os02g0579000,LOC4329768	protein_coding	NAC domain-containing protein 92
XLOC_027422	2:22978830-22981514	OS02G0593600	1.65927	4.50284	1.44029	0.0002	0.00497146	up	4329845	Q6ZH85	2:22978830-22981452	Os02g0593600,LOC4329845	protein_coding	plant intracellular Ras-group-related LRR protein 2
XLOC_027457	2:23241662-23244266	OS02G0597950	3.02353	10.4382	1.78757	0.0315	0.191925	up	-	-	2:23241662-23244266	-	ncRNA	-
XLOC_027467	2:23444523-23448402	-	4.87225	11.2889	1.21225	0.0074	0.0736239	up	-	-	-	-	-	-
XLOC_027494	2:23643096-23651535	OS02G0603600	18.0391	64.1025	1.82925	5e-05	0.0015303	up	4329910	A0A0P0VLP4	2:23643455-23651476	Os02g0603600,LOC4329910	protein_coding	transcription factor bHLH128
XLOC_027495	2:23651854-23653184	OS02G0603700	0.103626	0.449833	2.118	0.03985	0.220872	up	-	A0A0N7KFM6	2:23651854-23653184	Os02g0603700	protein_coding	-
XLOC_027602	2:24749442-24757459	OS02G0621850	1.4205	4.28259	1.59208	0.02805	0.179346	up	-	A0A0P0VM55	2:24753916-24754907	-	protein_coding	-
XLOC_027649	2:25287509-25302947	OS02G0631700	1.04006	2.18044	1.06796	0.0079	0.0771406	up	4330059	Q6H468	2:25286967-25287842	LOC4330059	protein_coding	two-component response regulator ORR11
XLOC_027714	2:25878905-25879875	OS02G0643800	3.71295	8.23708	1.14957	0.0014	0.0220656	up	4330132	Q6H664	2:25878905-25879875	OJ1282_H11.12,LOC4330132	protein_coding	auxin-responsive protein SAUR36
XLOC_027726	2:25996885-25999257	OS02G0645600	14.3347	31.1599	1.12018	5e-05	0.0015303	up	4330143	Q6H635	2:25996987-25998747	LOC4330143	protein_coding	GATA transcription factor 6
XLOC_027772	2:26524619-26526019	OS02G0656600	0.572805	3.13308	2.45146	5e-05	0.0015303	up	4330202	Q6H6G7	2:26524619-26526019	P0519E06.28,LOC4330202	protein_coding	ethylene-responsive transcription factor TINY
XLOC_027839	2:27182465-27184692	OS02G0669500	11.907	55.9455	2.23221	5e-05	0.0015303	up	4330266	A0A0P0VMN8	2:27183731-27184188	Os02g0669500,LOC4330266	protein_coding	uncharacterized LOC4330266
XLOC_027849	2:27248839-27250065	OS02G0671100	6.24984	15.6212	1.32162	5e-05	0.0015303	up	4330275	Q6ESP4	2:27248839-27250065	P0684A08.38,LOC4330275	protein_coding	uncharacterized LOC4330275
XLOC_027909	2:27837411-27841268	OS02G0681632|OS02G0681700	5.38576	14.6897	1.44758	5e-05	0.0015303	up	4330326|4330326	B9F1U2|Q6EPM5	2:27837694-27838482|2:27840042-27841235	LOC4330326|P0663F07.43	protein_coding|protein_coding	lysM domain receptor-like kinase 4|Os02g0681700 protein; Putative serine/threonine-specific protein kinase [Source:UniProtKB/TrEMBL;Acc:Q6EPM5]
XLOC_027944	2:28245821-28248440	OS02G0688800	6.84486	14.3388	1.06683	5e-05	0.0015303	up	-	-	2:28247512-28247668	-	ncRNA	-
XLOC_027949	2:28278624-28279963	OS02G0689550	11.3886	53.9218	2.24327	5e-05	0.0015303	up	-	A0A0P0VN60	2:28278624-28279963	-	protein_coding	-
XLOC_028030	2:28995632-28998486	OS02G0703600	2.05422	16.6573	3.01949	5e-05	0.0015303	up	9269675	A0A0P0VNB7	2:28995717-28998452	CYP707A5,LOC9269675	protein_coding	abscisic acid 8'-hydroxylase 1
XLOC_028123	2:29850372-29854510	OS02G0719600|OS02G0719700	0.482887	2.82881	2.55044	0.0111	0.0962122	up	4330542|4330543	Q6ZI02|Q6ZI01	2:29850372-29852422|2:29853571-29854458	OJ1008_D06.10,LOC4330542|LOC4330543	protein_coding|protein_coding	anthranilate O-methyltransferase 1|BAG family molecular chaperone regulator 5, mitochondrial
XLOC_028131	2:29889079-29891334	OS02G0720500	2.4894	9.16229	1.87991	5e-05	0.0015303	up	4330551	Q0DY21	2:29890269-29891334	LOC4330551	protein_coding	protein ASPARTIC PROTEASE IN GUARD CELL 2
XLOC_028267	2:31111841-31114590	OS02G0742700	1.04686	2.81823	1.42872	0.0038	0.0457642	up	4330695	Q6Z2W1	2:31111841-31114590	OJ1734_E02.2,LOC4330695	protein_coding	uncharacterized LOC4330695
XLOC_028291	2:31284722-31286574	OS02G0745400	1.33493	2.71341	1.02334	0.0058	0.062283	up	4330716	Q6ZGT9	2:31284722-31286574	OJ1118_G04.19,LOC4330716	protein_coding	probable galacturonosyltransferase 9
XLOC_028334	2:31696561-31697376	OS02G0753700	0.499079	1.26739	1.34452	0.03355	0.199489	up	4330758	Q6Z6A8	2:31696561-31697376	LOC4330758	protein_coding	uncharacterized LOC4330758
XLOC_028390	2:32273871-32275117	OS02G0766600	107.613	227.102	1.07749	5e-05	0.0015303	up	4330837	Q6Z313	2:32273871-32275117	OJ1004_A11.19,LOC4330837	protein_coding	uncharacterized LOC4330837
XLOC_028424	2:32591800-32593408	OS02G0772100	1.32541	6.17076	2.21901	0.00015	0.0039307	up	-	A0A0N7KG62	2:32591800-32593204	-	protein_coding	-
XLOC_028528	2:33468724-33476023	OS02G0787600	21.7376	44.9743	1.04891	0.0001	0.00277714	up	4330959	Q6K4P7	2:33469138-33475994	Os02g0787600,LOC4330959	protein_coding	glutamate receptor 2.9
XLOC_028593	2:34053182-34053790	OS02G0799600	15.553	34.4946	1.14917	0.0002	0.00497146	up	4331032	Q69QY6	2:34053182-34053790	OJ1695_D07.24,LOC4331032	protein_coding	artemin
XLOC_028649	2:34407896-34413409	OS02G0806300|OS02G0806400	9.36362	19.1727	1.03391	0.01405	0.113439	up	9269581|9269581	A0A0P0VQX9|Q6K8F3	2:34408093-34409549|2:34410557-34413403	LOC9269581|OJ1111_C07.13-1	protein_coding|protein_coding	GATA transcription factor 11|Os02g0806400 protein; Putative uncharacterized protein OJ1111_C07.13-1 [Source:UniProtKB/TrEMBL;Acc:Q6K8F3]
XLOC_028660	2:34493090-34494429	OS02G0807600	7.18705	21.9953	1.61373	5e-05	0.0015303	up	-	A0A0P0VR36	2:34493339-34493888	Os02g0807600	protein_coding	-
XLOC_028759	2:35204284-35206807	OS02G0819900	2.19046	5.24803	1.26054	0.00035	0.00780711	up	4331165	Q6K718	2:35205011-35206349	LOC4331165	protein_coding	protein LYK5
XLOC_028782	2:35334782-35340821	OS02G0822900	2.84952	9.06837	1.67013	5e-05	0.0015303	up	4331192	A0A0P0VRD5	2:35334956-35340821	LOC4331192	protein_coding	U-box domain-containing protein 33
XLOC_029011	2:1193388-1197098	OS02G0122800	35.6327	78.9166	1.14713	5e-05	0.0015303	up	4328133	Q6Z725	2:1193388-1197056	LOC4328133	protein_coding	serine/arginine-rich splicing factor RS41
XLOC_029092	2:1799750-1800811	OS02G0134200	1.47302	6.60985	2.16584	5e-05	0.0015303	up	4328218	Q6Z6I0	2:1799750-1800811	LOC4328218	protein_coding	uncharacterized LOC4328218
XLOC_029106	2:1913215-1916190	OS02G0136000	0.32757	0.718231	1.13265	0.0267	0.17362	up	4328230	A0A0P0VEJ5	2:1913422-1916137	Os02g0136000,LOC4328230	protein_coding	protein NLP3-like
XLOC_029327	2:3846223-3850113	OS02G0170500	56.5026	116.337	1.04192	5e-05	0.0015303	up	4328444	Q6H707	2:3846223-3850113	LOC4328444	protein_coding	nuclear transcription factor Y subunit C-2
XLOC_029370	2:4149739-4151337	OS02G0176000	10.8037	37.5522	1.79737	5e-05	0.0015303	up	4328476	Q6EUQ3	2:4150302-4150970	LOC4328476	protein_coding	B-box zinc finger protein 32
XLOC_029394	2:4340049-4342283	OS02G0178600	1.71165	3.6849	1.10624	0.039	0.218254	up	4328494	Q0E3E6	2:4341415-4341927	LOC4328494	protein_coding	RING-H2 finger protein ATL56
XLOC_029505	2:5079077-5079712	OS02G0191800	0.148324	1.64506	3.47132	0.0346	0.203334	up	4328581	Q0E364	2:5079077-5079712	LOC4328581	protein_coding	protein GLUTAMINE DUMPER 6
XLOC_029550	2:5463812-5464418	OS02G0197400	42.3103	86.7491	1.03584	5e-05	0.0015303	up	4328621	Q6H749	2:5463812-5464418	LOC4328621	protein_coding	uncharacterized LOC4328621
XLOC_029593	2:5775680-5778086	OS02G0203200	1.72304	5.23389	1.60293	0.0009	0.0159105	up	-	A0A0P0VG75	2:5775724-5777304	-	protein_coding	-
XLOC_029618	2:5964314-5967728	OS02G0206400	11.0338	30.9788	1.48935	5e-05	0.0015303	up	4328678	A0A0P0VG91	2:5965657-5967648	LOC4328678	protein_coding	UDP-glycosyltransferase 73C3
XLOC_029638	2:6149266-6150333	OS02G0209400	0.809568	2.12298	1.39087	0.02045	0.147381	up	4328696	Q6H8D3	2:6149352-6150136	LOC4328696	protein_coding	uncharacterized LOC4328696
XLOC_029659	2:6320563-6322204	OS02G0213100	6.7153	39.9434	2.57243	5e-05	0.0015303	up	4328711	Q6H829	2:6321112-6322164	-	protein_coding	Os02g0213100 protein; Putative uncharacterized protein OJ1267_F10.32; cDNA clone:001-103-B04, full insert sequence [Source:UniProtKB/TrEMBL;Acc:Q6H829]
XLOC_029660	2:6327731-6328815	-	1.52027	3.09909	1.02752	0.04695	0.245248	up	-	-	-	-	-	-
XLOC_029664	2:6386950-6387886	-	0.441125	2.66573	2.59527	0.0037	0.0450408	up	-	-	-	-	-	-
XLOC_029679	2:6485586-6498554	OS02G0215950|OS02G0216100	4.58064	10.0059	1.12724	0.02935	0.183449	up	107278551|-	B9F4A2|A0A0P0VGE7	2:6490616-6496493|2:6496679-6498016	Os02g0215950|Os02g0216100	protein_coding|protein_coding	uncharacterized LOC107278551|-
XLOC_029762	2:7130839-7134345	OS02G0227100	8.844	25.215	1.51151	0.0053	0.0582606	up	4328788	A0A0N7KEY9	2:7132034-7133382	Os02g0227100,LOC4328788	protein_coding	uncharacterized LOC4328788
XLOC_029854	2:8076332-8077510	OS02G0242900	0.878524	8.23897	3.22931	5e-05	0.0015303	up	4328852	A0A0P0VH00	2:8076332-8077510	Os02g0242900,LOC4328852	protein_coding	UDP-glycosyltransferase 72B1
XLOC_029911	2:8590318-8593882	OS02G0252400	0.228847	1.15305	2.33301	0.00075	0.0138478	up	4328903	Q6K537	2:8590318-8593735	LOC4328903	protein_coding	dof zinc finger protein PBF
XLOC_029988	2:9406462-9415180	EPlOSAG00000030749|EPlOSAG00000035240	1.49334	3.80828	1.3506	0.01575	0.123258	up	-|-	-|-	2:9410673-9410840|2:9410485-9410637	-|-	ncRNA|ncRNA	-|-
XLOC_030840	2:19201981-19204694	OS02G0525600	227.354	1040.25	2.19392	5e-05	0.0015303	up	4329516	Q0E0T0	2:19202942-19204204	LOC4329516	protein_coding	uncharacterized LOC4329516
XLOC_030851	2:19324107-19332164	OS02G0527600	31.4064	86.1123	1.45516	5e-05	0.0015303	up	4329527	A0A0P0VJX9	2:19324219-19332130	LOC4329527	protein_coding	serine/threonine-protein kinase CTR1
XLOC_030852	2:19332473-19333623	OS02G0527650	1.92285	8.08366	2.07176	0.0002	0.00497146	up	-	A0A0N7KFE6	2:19332473-19333623	-	protein_coding	-
XLOC_030854	2:19339416-19344274	OS02G0527900	1.07181	2.87546	1.42375	0.00175	0.0260728	up	4329529	Q6H6Q2	2:19342019-19343889	LOC4329529	protein_coding	PAN domain-containing protein At5g03700
XLOC_030884	2:19595865-19598975	OS02G0532500	35.6764	108.688	1.60716	5e-05	0.0015303	up	4329551	Q6ESF0	2:19597550-19598541	Os02g0532500,LOC4329551	protein_coding	germin-like protein 2-4
XLOC_030891	2:19648487-19649952	OS02G0533800	87.4907	235.442	1.42817	5e-05	0.0015303	up	4329559	Q6EPY3	2:19648496-19649478	LOC4329559	protein_coding	uncharacterized protein At2g27730, mitochondrial
XLOC_030917	2:19758327-19759355	OS02G0535901	0.488528	2.69112	2.46169	0.0001	0.00277714	up	9266054	Q6EPW3	2:19758327-19759355	LOC9266054	protein_coding	probable F-box protein At1g60180
XLOC_030919	2:19797538-19798851	OS02G0536500	11.3971	26.0627	1.19332	0.0001	0.00277714	up	4329572	Q6EU57	2:19797819-19798718	LOC4329572	protein_coding	uncharacterized LOC4329572
XLOC_030989	2:20588128-20589687	OS02G0548700	0.521058	1.44269	1.46925	0.00985	0.0891619	up	4329616	Q0E0I9	2:20588289-20589687	LOC4329616	protein_coding	U-box domain-containing protein 25
XLOC_031020	2:20857044-20858995	OS02G0553000	0.592406	1.52276	1.36203	0.00835	0.0798237	up	4329642	B9F0I4	2:20857044-20858995	LOC4329642	protein_coding	probable leucine-rich repeat receptor-like protein kinase At1g35710
XLOC_031085	2:21330423-21335548	OS02G0562600	0.950096	2.00146	1.07491	0.00975	0.0885952	up	9270374	B7F6U9	2:21330472-21335235	LOC9270374	protein_coding	MLO-like protein 1
XLOC_031213	2:22468206-22469788	OS02G0582600	14.2404	48.4507	1.76653	5e-05	0.0015303	up	4329795	Q6EPT4	2:22468206-22469788	LOC4329795	protein_coding	uncharacterized LOC4329795
XLOC_031214	2:22474634-22475689	OS02G0582800	2.20275	4.74549	1.10725	0.0111	0.0962122	up	4329796	Q6EPT2	2:22474634-22475689	LOC4329796	protein_coding	uncharacterized LOC4329796
XLOC_031216	2:22481151-22482503	OS02G0583000	2.47339	5.51603	1.15714	0.0072	0.0722409	up	9272019	Q6EPT0	2:22481151-22482503	LOC9272019	protein_coding	leucine-rich repeat extensin-like protein 5
XLOC_031224	2:22514865-22515484	OS02G0583900	2.23099	8.98081	2.00916	0.0001	0.00277714	up	-	-	2:22514865-22515484	-	ncRNA	-
XLOC_031227	2:22533819-22537726	OS02G0584300	6.60918	20.3045	1.61926	5e-05	0.0015303	up	-	A0A0P0VL23	2:22535359-22536238	Os02g0584300	protein_coding	Putative uncharacterized protein OSJNBa0016D04.35 [Source:UniProtKB/TrEMBL;Acc:Q6EPU2]
XLOC_031286	2:23105489-23106586	OS02G0595400	257.753	564.954	1.13215	5e-05	0.0015303	up	4329857	Q6ZI56	2:23105718-23106537	LOC4329857	protein_coding	actin cytoskeleton-regulatory complex protein PAN1
XLOC_031355	2:23828849-23834725	OS02G0607700	2.08928	4.7727	1.1918	0.00165	0.0249916	up	4329932	Q6K1Y8	2:23829191-23834725	LOC4329932	protein_coding	(+)-neomenthol dehydrogenase
XLOC_031448	2:24829749-24832105	OS02G0623400	0.305332	1.1477	1.91029	0.00465	0.0527304	up	4330024	A0A0P0VM14	2:24830558-24831992	Os02g0623400,LOC4330024	protein_coding	protein G1-like3
XLOC_031454	2:24878777-24879932	OS02G0624300	0.321281	1.35301	2.07426	0.0088	0.0826251	up	4330027	Q6K1S6	2:24878777-24879932	LOC4330027	protein_coding	myb-related protein Myb4-like
XLOC_031480	2:25153298-25154265	OS02G0629000	0.940178	3.03503	1.6907	0.00175	0.0260728	up	4330048	Q6K219	2:25153298-25154265	LOC4330048	protein_coding	uncharacterized LOC4330048
XLOC_031526	2:25526781-25529307	OS02G0636700	10.5892	21.4846	1.0207	5e-05	0.0015303	up	4330086	Q6H5X2	2:25527702-25529056	LOC4330086	protein_coding	putative GEM-like protein 8
XLOC_031620	2:26421755-26423720	OS02G0654700	8.72574	23.389	1.42248	0.0039	0.0466131	up	4330189	Q6H7H6	2:26422187-26423485	LOC4330189	protein_coding	ethylene-responsive transcription factor 2
XLOC_031641	2:26608375-26609768	OS02G0658100	1.12401	2.47608	1.1394	0.0131	0.107939	up	4330207	A0A0P0VML5	2:26608375-26609365	TIP2-1,LOC4330207	protein_coding	probable aquaporin TIP2-1
XLOC_031662	2:26789230-26791217	OS02G0661600	0.857565	1.93697	1.17549	0.03165	0.192443	up	107276942	A0A0N7KFT9	2:26789959-26790911	Os02g0661600,LOC107276942	protein_coding	translation initiation factor IF-2-like
XLOC_031705	2:27182465-27184692	OS02G0669366	2.20649	7.5231	1.76958	0.0045	0.0515726	up	-	A0A0P0VN47	2:27183081-27184055	Os02g0669366	protein_coding	-
XLOC_031727	2:27473960-27475760	OS02G0674233	0.126875	0.766228	2.59436	0.0443	0.235772	up	-	Q6EPF4	2:27473960-27475760	P0657H12.23	protein_coding	Putative uncharacterized protein P0657H12.23 [Source:UniProtKB/TrEMBL;Acc:Q6EPF4]
XLOC_031755	2:27887212-27888250	OS02G0682300	0.818155	2.91996	1.8355	0.01315	0.108201	up	4330329	Q6EU38	2:27887212-27888250	LOC4330329	protein_coding	E3 ubiquitin-protein ligase RHA1B
XLOC_031801	2:28312585-28316195	OS02G0689900	0.219185	1.42874	2.70452	0.0057	0.0615159	up	4330372	Q6ZGY3	2:28312696-28316195	LOC4330372	protein_coding	protein NRT1/ PTR FAMILY 7.2
XLOC_031809	2:28435072-28437155	OS02G0692700	79.9973	167.069	1.06242	5e-05	0.0015303	up	4330385	Q6Z8A4	2:28435079-28436672	LOC4330385	protein_coding	uncharacterized LOC4330385
XLOC_031915	2:29515727-29518756	OS02G0712600	0.194662	0.807649	2.05275	0.0025	0.0336491	up	4330502	Q6ZIQ9	2:29515727-29518756	LOC4330502	protein_coding	probable L-type lectin-domain containing receptor kinase S.5
XLOC_031916	2:29519540-29528319	OS02G0712700|OS02G0712800	1.90639	4.43475	1.21801	0.0002	0.00497146	up	4330504|4330504	Q0DY65|Q0DY64	2:29519619-29523253|2:29523354-29527951	Os02g0712700,LOC4330504|-	protein_coding|protein_coding	probable L-type lectin-domain containing receptor kinase S.5|Os02g0712800 protein; cDNA clone:J033056A08, full insert sequence [Source:UniProtKB/TrEMBL;Acc:Q0DY64]
XLOC_031919	2:29571423-29574190	OS02G0713700	0.300853	0.819933	1.44645	0.0181	0.135644	up	4330508	Q6ZFU2	2:29571841-29573542	LOC4330508	protein_coding	AT-hook motif nuclear-localized protein 25
XLOC_031958	2:29889553-29890655	OS02G0720450	1.45259	5.70388	1.97332	0.00155	0.0237811	up	-	A0A0P0VNS3	2:29889553-29890655	Os02g0720450	protein_coding	-
XLOC_032026	2:30392547-30399887	OS02G0730000|OS02G0730100	2.34246	13.3792	2.5139	5e-05	0.0015303	up	4330612|4330613	A0A0N7KG13|A0A0P0VPC8	2:30392547-30396729|2:30398551-30399887	ALDH2A,LOC4330612|LOC4330613	protein_coding|protein_coding	aldehyde dehydrogenase family 2 member B7, mitochondrial|U4/U6 small nuclear ribonucleoprotein Prp31
XLOC_032157	2:31483918-31484499	OS02G0749200	5.20544	10.5923	1.02493	0.02655	0.173024	up	-	A0A0N7KG37	2:31483918-31484499	-	protein_coding	-
XLOC_032384	2:33441226-33444196	OS02G0787300	21.216	80.2535	1.91941	5e-05	0.0015303	up	4330957	Q6K4Q0	2:33442070-33443948	LOC4330957	protein_coding	mitogen-activated protein kinase kinase 5
XLOC_032458	2:34057961-34059397	OS02G0799700	46.276	100.503	1.1189	5e-05	0.0015303	up	4331033	Q69IK9	2:34058141-34059033	LOC4331033	protein_coding	uncharacterized LOC4331033
XLOC_032472	2:34210381-34214885	OS02G0802500	2.40859	5.45073	1.17826	0.00085	0.0152543	up	4331044	A0A0P0VQV1	2:34210424-34214885	Os02g0802500,LOC4331044	protein_coding	pyrophosphate-energized vacuolar membrane proton pump
XLOC_032495	2:34408466-34413247	OS02G0806350	9.17185	19.4687	1.08587	0.0008	0.0145666	up	-	A0A0P0VQX5	2:34408466-34413247	Os02g0806350	protein_coding	-
XLOC_032502	2:34509454-34512923	OS02G0807800	1.96242	5.57178	1.5055	5e-05	0.0015303	up	9266916	Q6K9B1	2:34509523-34512673	LOC9266916	protein_coding	wall-associated receptor kinase 2
XLOC_032580	2:35140051-35144634	EPlOSAG00000001967	0.750449	1.60481	1.09658	0.00355	0.0438	up	-	-	2:35143546-35143657	-	ncRNA	-
XLOC_032693	2:2436986-2437293	-	11.065	24.8811	1.16905	0.04115	0.225596	up	-	-	-	-	-	-
XLOC_032695	2:3561464-3565119	-	0.962379	2.4444	1.3448	0.0005	0.0102996	up	-	-	-	-	-	-
XLOC_032753	2:20861394-20865422	-	0.240796	0.668304	1.47269	0.0038	0.0457642	up	-	-	-	-	-	-
XLOC_032757	2:21864282-21865757	-	0.72035	1.84328	1.3555	0.0052	0.0574279	up	-	-	-	-	-	-
XLOC_032760	2:22526034-22526897	-	3.70179	8.65918	1.22601	0.0006	0.0116887	up	-	-	-	-	-	-
XLOC_032774	2:26225224-26225576	-	4.3643	11.1811	1.35724	0.0267	0.17362	up	-	-	-	-	-	-
XLOC_032778	2:28428858-28430412	-	1.10387	3.23842	1.55272	0.00015	0.0039307	up	-	-	-	-	-	-
XLOC_032783	2:31313868-31315216	-	1.77041	3.55085	1.00408	0.00825	0.0792515	up	-	-	-	-	-	-
XLOC_032808	3:182695-186313	OS03G0102600	0.366734	1.01847	1.4736	0.03705	0.211642	up	4331299	Q0DW10	3:182695-186237	-	protein_coding	Os03g0102600 protein [Source:UniProtKB/TrEMBL;Acc:Q0DW10]
XLOC_032813	3:211061-255968	OS03G0103200	7.85119	42.5783	2.43913	0.00035	0.00780711	up	4331302	Q10T26	3:211082-211817	OS03G0103200,LOC4331302	protein_coding	cortical cell-delineating protein
XLOC_032851	3:470350-471075	OS03G0107700	16.23	46.1542	1.5078	0.02845	0.180927	up	4331332	A0A0P0VS84	3:470350-471075	EL2,LOC4331332	protein_coding	cyclin-dependent protein kinase inhibitor EL2
XLOC_033162	3:2958312-2960499	OS03G0153900	1.58476	4.53231	1.51598	0.00015	0.0039307	up	4331658	Q10RL9	3:2958312-2960398	LOC4331658	protein_coding	FAD-dependent urate hydroxylase
XLOC_033189	3:3131245-3133510	OS03G0158600	3.91072	11.1163	1.50718	0.00025	0.00589866	up	4331684	Q10RI1	3:3132124-3132741	Os03g0158600	protein_coding	Expressed protein [Source:UniProtKB/TrEMBL;Acc:Q10RI1]
XLOC_033277	3:3845564-3846658	OS03G0171700	0	1.01696	inf	5e-05	0.0015303	up	4331778	A0A0P0VTQ4	3:3845564-3846658	ILI3,LOC4331778	protein_coding	transcription factor ILI3
XLOC_033335	3:4366852-4368947	OS03G0183200	22.444	45.4264	1.0172	0.0475	0.24714	up	4331847	Q0DUJ5	3:4367273-4368453	LOC4331847	protein_coding	ethylene-responsive transcription factor ERF073
XLOC_033365	3:4573148-4575698	OS03G0187400	2.24421	4.50003	1.00372	0.00795	0.0774692	up	4331879	Q10QQ7	3:4573148-4575550	LOC4331879	protein_coding	uncharacterized LOC4331879
XLOC_033416	3:4888527-4894342	OS03G0193700	1.54367	3.36855	1.12576	0.0385	0.216325	up	9266476	A0A0P0VU37	3:4888551-4889232	-	protein_coding	Os03g0193700 protein [Source:UniProtKB/TrEMBL;Acc:C7IZQ6]
XLOC_033421	3:4923838-4926111	OS03G0194900	41.0577	108.417	1.40087	5e-05	0.0015303	up	4331929	Q8H7W7	3:4923937-4926075	LOC4331929	protein_coding	cytochrome b561 and DOMON domain-containing protein At3g25290
XLOC_033459	3:5261587-5263765	OS03G0200200	3.36155	9.91874	1.56103	5e-05	0.0015303	up	4331964	Q10QE1	3:5261710-5263669	LOC4331964	protein_coding	uncharacterized LOC4331964
XLOC_033683	3:7228548-7231670	OS03G0237100	43.804	154.139	1.81509	5e-05	0.0015303	up	4332187	Q10PE7	3:7229093-7231670	LOC4332187	protein_coding	probable NAD(P)H-dependent oxidoreductase 1
XLOC_033691	3:7293591-7295271	OS03G0238000	3.29565	9.02986	1.45414	0.035	0.204518	up	4332193	Q0DTM6	3:7293944-7294856	OS03G0238000	protein_coding	Os03g0238000 protein [Source:UniProtKB/TrEMBL;Acc:Q0DTM6]
XLOC_033829	3:8623321-8624555	OS03G0262700	7.49587	20.6354	1.46095	5e-05	0.0015303	up	4332329	Q10NQ5	3:8623321-8624555	LOC4332329	protein_coding	uncharacterized LOC4332329
XLOC_033873	3:9022593-9023708	OS03G0270000	20.9408	56.8196	1.44007	5e-05	0.0015303	up	4332382	Q84K39	3:9022593-9023708	OJ1261C08.1,LOC4332382	protein_coding	AT-hook motif nuclear-localized protein 29
XLOC_034077	3:10692333-10693906	OS03G0303100	0.708161	1.51728	1.09934	0.02115	0.150819	up	4332586	Q10MM4	3:10692333-10693906	OS03G0303100,LOC4332586	protein_coding	serine/arginine repetitive matrix protein 2
XLOC_034098	3:10905602-10907007	OS03G0306700	0.182423	0.496374	1.44414	0.04785	0.248077	up	4332602	A0A0P0VXB8	3:10905602-10907007	LOC4332602	protein_coding	ocs element-binding factor 1
XLOC_034186	3:11613231-11614737	OS03G0321300	5.27072	11.1364	1.07922	0.0004	0.00864562	up	4332677	Q10M69	3:11613231-11614737	LOC4332677	protein_coding	F-box protein At5g46170
XLOC_034199	3:11738543-11740142	-	10.5379	38.7742	1.87951	5e-05	0.0015303	up	-	-	-	-	-	-
XLOC_034273	3:12394407-12396992	OS03G0335200	8.6601	17.6692	1.02878	0.0015	0.0231791	up	4332755	Q0DS41	3:12394575-12396889	OS03G0335200,LOC4332755	protein_coding	probable WRKY transcription factor 53
XLOC_034454	3:14206720-14209219	OS03G0364400	113.912	275.907	1.27627	5e-05	0.0015303	up	4332906	Q10KZ7	3:14206981-14209160	LOC4332906	protein_coding	serine/threonine-protein kinase At5g01020
XLOC_034476	3:14381298-14387622	OS03G0367101|OS03G0367200	4.11478	34.9451	3.0862	0.0123	0.103069	up	4332919|4332919	A0A0P0VYL2|Q0DRP1	3:14381298-14382935|3:14387290-14387596	LOC4332919|-	protein_coding|protein_coding	flavonoid 3',5'-hydroxylase 1|Os03g0367200 protein [Source:UniProtKB/TrEMBL;Acc:Q0DRP1]
XLOC_034494	3:14567416-14573230	OS03G0371300|OS03G0371350|OS03G0371400	12.184	25.814	1.08317	0.01215	0.102246	up	-|-|4332940	A0A0P0VYR5|A0A0P0VXV8|Q0DRM0	3:14567492-14571380|3:14571477-14572023|3:14572500-14573221	Os03g0371300|Os03g0371350|-	protein_coding|protein_coding|protein_coding	Cytochrome P450 72A1, putative, expressed [Source:UniProtKB/TrEMBL;Acc:Q10KT2]|-|Os03g0371400 protein [Source:UniProtKB/TrEMBL;Acc:Q0DRM0]
XLOC_034586	3:15436640-15437717	OS03G0387300	0.356536	1.85664	2.38057	0.0008	0.0145666	up	4333001	A0A0P0VY90	3:15436640-15437717	LOC4333001	protein_coding	formin-like protein 7
XLOC_034670	3:16135839-16137228	OS03G0398600	4.83606	14.1047	1.54427	5e-05	0.0015303	up	9266419	Q84MU8	3:16136091-16137159	LOC9266419	protein_coding	E3 ubiquitin-protein ligase EL5-like
XLOC_034729	3:16714988-16716325	OS03G0407100	2.79987	6.65897	1.24994	0.0039	0.0466131	up	9266923	Q84MQ2	3:16715256-16715939	LOC9266923	protein_coding	uncharacterized LOC9266923
XLOC_034760	3:16998725-17002337	OS03G0411600	13.8893	43.3128	1.64082	5e-05	0.0015303	up	4333097	A0A0P0VYN5	3:16999055-17001060	OS03G0411600,LOC4333097	protein_coding	uncharacterized LOC4333097
XLOC_034867	3:18147933-18149230	OS03G0432000	2.37981	8.93875	1.90923	5e-05	0.0015303	up	107276903	Q75KR0	3:18148051-18148793	LOC107276903	protein_coding	uncharacterized LOC107276903
XLOC_034880	3:18367092-18369983	OS03G0435300	1.22563	3.2	1.38455	0.00075	0.0138478	up	107278225	A0A0P0VZU6	3:18367213-18369983	Os03g0435300,LOC107278225	protein_coding	U-box domain-containing protein 4-like
XLOC_034999	3:20441233-20442555	EPlOSAG00000046466	0.727058	1.60993	1.14686	0.03045	0.188091	up	-	-	3:20442366-20442555	-	ncRNA	-
XLOC_035203	3:22667617-22669483	OS03G0604566	5.69631	16.7444	1.55558	5e-05	0.0015303	up	9270259	C7J083	3:22667960-22669203	LOC9270259	protein_coding	uncharacterized LOC9270259
XLOC_035296	3:23715220-23715752	OS03G0624300	6.53015	27.4696	2.07265	5e-05	0.0015303	up	4333487	Q75LF9	3:23715220-23715752	LOC4333487	protein_coding	uncharacterized LOC4333487
XLOC_035354	3:24442793-24444627	-	0.629292	1.38348	1.1365	0.039	0.218254	up	-	-	-	-	-	-
XLOC_035368	3:24544258-24549567	OS03G0639300	9.58691	21.2684	1.14957	5e-05	0.0015303	up	9270162	Q6AUE8	3:24544511-24549550	-	protein_coding	Expressed protein; Os03g0639300 protein [Source:UniProtKB/TrEMBL;Acc:Q6AUE8]
XLOC_035422	3:25135397-25136081	OS03G0648600	0.718841	1.76875	1.29898	0.0357	0.207177	up	107277624	A0A0P0W0Q7	3:25135397-25136081	LOC107277624	protein_coding	RING-H2 finger protein ATL44-like
XLOC_035529	3:26018813-26024043	OS03G0663100	0.484826	1.11624	1.20311	0.0086	0.081425	up	4333647	Q75GX1	3:26018813-26022901	LOC4333647	protein_coding	uncharacterized LOC4333647
XLOC_035605	3:26622907-26629836	OS03G0673700|OS03G0673900	24.4559	58.4693	1.2575	0.0005	0.0102996	up	-|-	Q10FB7|A0A0P0W177	3:26622941-26623429|3:26623812-26629836	-|-	protein_coding|protein_coding	Expressed protein; cDNA clone:001-109-G01, full insert sequence [Source:UniProtKB/TrEMBL;Acc:Q10FB7]|-
XLOC_035701	3:27467413-27472746	OS03G0688300	4.42134	9.73302	1.1384	5e-05	0.0015303	up	4333767	Q6AVI8	3:27467413-27472746	OSJNBA0022C08.19,LOC4333767	protein_coding	calcium-dependent protein kinase 10
XLOC_035895	3:29401895-29403126	OS03G0723800	2.1169	5.1326	1.27774	0.0308	0.189217	up	-	A0A0N7KHY9	3:29402029-29403025	-	protein_coding	-
XLOC_035907	3:29479234-29479879	OS03G0725200	0.322726	1.34405	2.0582	0.0325	0.195404	up	4333962	Q6AU08	3:29479234-29479879	LOC4333962	protein_coding	uncharacterized LOC4333962
XLOC_036003	3:30349191-30351110	OS03G0739700	4.26674	27.3803	2.68193	5e-05	0.0015303	up	4334054	Q7Y1G8	3:30349191-30350948	LOC4334054	protein_coding	uncharacterized LOC4334054
XLOC_036037	3:30689445-30692881	OS03G0746600	3.32121	7.15812	1.10787	0.0125	0.104523	up	4334090	Q10CZ9	3:30689477-30692481	LOC4334090	protein_coding	autophagy-related protein 16
XLOC_036057	3:30851616-30857323	OS03G0749300	5.59921	30.0839	2.4257	5e-05	0.0015303	up	4334114	A0A0P0W3L7	3:30853039-30857323	Os03g0749300,LOC4334114	protein_coding	beta-glucosidase BoGH3B
XLOC_036126	3:31436212-31439424	OS03G0760000	0.716971	6.93775	3.27448	5e-05	0.0015303	up	4334182	Q10DI0	3:31436337-31437955	OS03G0760000,LOC4334182	protein_coding	isoflavone 2'-hydroxylase
XLOC_036127	3:31439517-31441943	OS03G0760100	2.47112	5.07959	1.03955	0.0028	0.0367678	up	9267058	A0A0P0W3B9	3:31440347-31441943	LOC9267058	protein_coding	crocetin glucosyltransferase 3
XLOC_036280	3:32694476-32696155	OS03G0787000	9.40545	20.9611	1.15615	5e-05	0.0015303	up	4334356	Q6F3B4	3:32694811-32696014	OSJNBB0024J04.6,LOC4334356	protein_coding	syntaxin-121
XLOC_036283	3:32715699-32716283	OS03G0787500	47.34	95.3962	1.01087	0.00585	0.0625929	up	9272418	C7IZI4	3:32715699-32716283	OS03G0787500	protein_coding	Os03g0787500 protein [Source:UniProtKB/TrEMBL;Acc:C7IZI4]
XLOC_036380	3:33453405-33456855	OS03G0801900	13.348	26.8357	1.00753	0.0001	0.00277714	up	4334462	Q10BX5	3:33453405-33456855	OS03G0801900,LOC4334462	protein_coding	uncharacterized LOC4334462
XLOC_036384	3:33480998-33484980	OS03G0802500	23.7235	53.6852	1.17821	0.0044	0.0507457	up	4334467	Q84SZ7	3:33482291-33484111	OSJNBA0087C10.14,LOC4334467	protein_coding	AAA-ATPase At3g28580
XLOC_036394	3:33586465-33587320	OS03G0804500	16.7427	41.4729	1.30863	5e-05	0.0015303	up	4334487	Q10BU2	3:33586465-33587320	GER7,LOC4334487	protein_coding	germin-like protein 3-7
XLOC_036409	3:33696968-33698491	OS03G0806600	58.3091	151.081	1.37353	5e-05	0.0015303	up	4334503	Q10BS2	3:33697176-33698442	OS03G0806600,LOC4334503	protein_coding	uncharacterized LOC4334503
XLOC_036413	3:33721646-33724926	OS03G0807000	5.70981	19.5935	1.77886	5e-05	0.0015303	up	9270425	Q84M53	3:33722011-33724850	LOC9270425	protein_coding	uncharacterized LOC9270425
XLOC_036470	3:34165729-34167543	OS03G0815100	34.4759	77.3605	1.16601	5e-05	0.0015303	up	4334553	Q75HE5	3:34166100-34167521	LOC4334553	protein_coding	NAC domain-containing protein 67-like
XLOC_036488	3:34271361-34273067	OS03G0817200	1.39133	3.82412	1.45866	0.00015	0.0039307	up	4334572	Q84TX7	3:34271361-34273067	LOC4334572	protein_coding	amino acid transporter ANT1
XLOC_036629	3:35238194-35242912	OS03G0838400|OS03G0838500	2.31993	4.67121	1.00971	0.0042	0.0492056	up	4334717|4334718	Q851M9|Q851N0	3:35238255-35241951|3:35242074-35242912	Os03g0838400,LOC4334717|LOC4334718	protein_coding|protein_coding	ammonium transporter 3 member 2|subtilisin-like protease SBT3.17
XLOC_036709	3:35973553-35974425	OS03G0854000	280.005	683.796	1.28812	5e-05	0.0015303	up	4334822	Q84T74	3:35973553-35974425	LOC4334822	protein_coding	putative gamma-glutamylcyclotransferase At3g02910
XLOC_036723	3:36124398-36134622	OS03G0856400|OS03G0856500	238.841	578.307	1.27579	0.0001	0.00277714	up	4334839|4334840	Q84M80|Q84M68	3:36124479-36131991|3:36132354-36134532	LOC4334839|LOC4334840	protein_coding|protein_coding	sucrose nonfermenting 4-like protein|ribosome-binding factor PSRP1, chloroplastic
XLOC_036851	3:751946-756793	OS03G0113500	3.81582	8.70165	1.1893	5e-05	0.0015303	up	4331378	A0A0P0VS70	3:752025-756172	LOC4331378	protein_coding	trihelix transcription factor GTL1
XLOC_036903	3:1234963-1245038	OS03G0122300	5.93986	35.6209	2.58422	5e-05	0.0015303	up	4331443	Q10SI2	3:1235460-1244932	LOC4331443	protein_coding	naringenin,2-oxoglutarate 3-dioxygenase
XLOC_037076	3:2776626-2777769	OS03G0149800	0.188679	1.09734	2.54	0.0075	0.0742447	up	4331632	Q10RQ6	3:2776626-2777769	OS03G0149800,LOC4331632	protein_coding	RING-H2 finger protein ATL57
XLOC_037079	3:2807616-2809540	OS03G0150600	150.726	310.025	1.04046	0.0001	0.00277714	up	4331635	Q8H6H4	3:2807616-2809540	PHT1-1,LOC4331635	protein_coding	inorganic phosphate transporter 1-1
XLOC_037084	3:2843532-2844843	OS03G0151600	2.82897	6.60861	1.22407	0.0025	0.0336491	up	4331643	Q0DV39	3:2843857-2844839	LOC4331643	protein_coding	probable acetyltransferase NATA1-like
XLOC_037132	3:3151229-3165238	OS03G0158700	1.46666	5.26648	1.8443	0.0013	0.020921	up	4331687	A0A0P0VTL0	3:3151514-3165238	OS03G0158700,LOC4331687	protein_coding	subtilisin-like protease SBT3.18
XLOC_037136	3:3192575-3199988	OS03G0159900	105.713	215.093	1.0248	0.0001	0.00277714	up	4331694	Q10RG6	3:3195766-3196656	LOC4331694	protein_coding	uncharacterized LOC4331694
XLOC_037207	3:3757543-3758135	OS03G0170100	2.0424	5.67294	1.47383	0.0071	0.071632	up	4331769	Q8S7W4	3:3757543-3758135	LOC4331769	protein_coding	uncharacterized LOC4331769
XLOC_037250	3:4163491-4165802	-	0.943496	1.98923	1.07612	0.0367	0.210914	up	-	-	-	-	-	-
XLOC_037272	3:4343777-4345716	OS03G0182800	5.41612	19.6588	1.85984	5e-05	0.0015303	up	4331843	Q7XBH8	3:4343807-4345689	LOC4331843	protein_coding	ethylene-responsive transcription factor RAP2-12
XLOC_037273	3:4348680-4350954	OS03G0183000	3.43788	16.655	2.27637	5e-05	0.0015303	up	4331845	A0A0P0VTX1	3:4348736-4350531	LOC4331845	protein_coding	ethylene-responsive transcription factor ERF073
XLOC_037275	3:4366823-4368966	OS03G0183200	170.706	461.336	1.4343	5e-05	0.0015303	up	4331847	Q0DUJ5	3:4367273-4368453	LOC4331847	protein_coding	ethylene-responsive transcription factor ERF073
XLOC_037308	3:4665311-4666944	OS03G0189300	0.755872	1.67842	1.15089	0.0184	0.136939	up	4331892	Q8H7N3	3:4665311-4666944	LOC4331892	protein_coding	cingulin
XLOC_037311	3:4688535-4690785	-	0.896114	1.9207	1.09987	0.0109	0.0949302	up	-	-	-	-	-	-
XLOC_037387	3:5180779-5182185	OS03G0198600	1.37685	10.3322	2.9077	5e-05	0.0015303	up	4331956	Q10QF2	3:5180779-5182185	HOX12,LOC4331956	protein_coding	homeobox-leucine zipper protein HOX12
XLOC_037530	3:6544721-6546490	OS03G0225100	31.4274	87.6486	1.47971	5e-05	0.0015303	up	4332115	Q8H7S4	3:6545153-6546478	OSJNBA0081P02.7,LOC4332115	protein_coding	mitogen-activated protein kinase kinase 9
XLOC_037591	3:7128273-7130332	OS03G0235000	5.19005	26.9463	2.37626	5e-05	0.0015303	up	4332175	A0A0P0VV33	3:7128273-7129609	LOC4332175	protein_coding	peroxidase A2
XLOC_037605	3:7277308-7284276	OS03G0237600	9.49627	15973.9	10.7161	5e-05	0.0015303	up	4332190	Q10PE0	3:7277308-7284276	LOC4332190	protein_coding	65-kDa microtubule-associated protein 6
XLOC_037644	3:7656049-7658505	OS03G0244700	0.668177	1.38522	1.05181	0.02315	0.159697	up	4332230	Q10P70	3:7656198-7658476	OS03G0244700,LOC4332230	protein_coding	uncharacterized LOC4332230
XLOC_037646	3:7668718-7671212	OS03G0244950	135.006	329.516	1.28733	0.0077	0.0755927	up	9269247	A0A0P0VVB5	3:7669855-7670370	OS03G0244950,LOC9269247	protein_coding	chaperone protein dnaJ 11, chloroplastic
XLOC_037705	3:8240455-8242512	OS03G0255900	6.23795	15.3623	1.30025	0.0011	0.0184677	up	4332294	Q0DTC8	3:8241532-8242113	OS03G0255900,LOC4332294	protein_coding	uncharacterized LOC4332294
XLOC_037714	3:8328882-8332144	OS03G0257600	10.0872	26.1108	1.37213	5e-05	0.0015303	up	4332301	Q10NU9	3:8329118-8331769	LOC4332301	protein_coding	uncharacterized LOC4332301
XLOC_037760	3:8787722-8790481	OS03G0265900	7.42949	20.9085	1.49276	5e-05	0.0015303	up	4332353	Q10NL7	3:8789242-8790378	LOC4332353	protein_coding	uncharacterized LOC4332353
XLOC_037818	3:9417558-9419670	OS03G0277500	0.515851	1.60447	1.63707	0.0048	0.0540433	up	4332421	A0A0P0VW37	3:9418945-9419670	OS03G0277500,LOC4332421	protein_coding	uncharacterized protein Mb0911c
XLOC_037820	3:9421699-9422925	OS03G0277600	3.30397	7.57191	1.19646	0.0012	0.0197408	up	4332422	Q10N98	3:9421699-9422925	LOC4332422	protein_coding	cysteine-rich repeat secretory protein 55
XLOC_037898	3:10120288-10124450	OS03G0291500	1.92854	7.37824	1.93576	5e-05	0.0015303	up	4332506	Q10MX3	3:10120289-10124384	LOC4332506	protein_coding	asparagine synthetase [glutamine-hydrolyzing] 1
XLOC_037938	3:10418661-10419833	OS03G0297600	47.3308	270.956	2.51721	5e-05	0.0015303	up	4332548	Q10MS2	3:10418661-10419833	LOC4332548	protein_coding	abscisic acid receptor PYL4
XLOC_037960	3:10571694-10573269	OS03G0300600	1.29846	2.72321	1.06851	0.0201	0.145611	up	4332570	Q10MP5	3:10571694-10573269	OS03G0300600,LOC4332570	protein_coding	chaperone protein DnaJ
XLOC_037964	3:10599015-10606290	OS03G0301200	1.52645	3.42369	1.16537	0.0032	0.0405807	up	4332574	A0A0P0VX79	3:10599142-10601525	OS03G0301200,LOC4332574	protein_coding	COBRA-like protein 7
XLOC_037983	3:10824130-10827757	OS03G0305100	48.3446	101.44	1.0692	5e-05	0.0015303	up	4332593	Q10MK9	3:10824184-10827482	OS03G0305100,LOC4332593	protein_coding	acetate/butyrate--CoA ligase AAE7, peroxisomal
XLOC_038008	3:10998540-11006804	OS03G0308850|OS03G0308900	3.67256	9.60871	1.38756	0.00075	0.0138478	up	4332622|-	A0A0P0VWK8|A0A0N7KH51	3:10998989-10999602|3:11003793-11006469	Os03g0308850,LOC4332622|OS03G0308900	protein_coding|protein_coding	FIP1[III]-like protein|Putative uncharacterized protein [Source:UniProtKB/TrEMBL;Acc:A3AH86]
XLOC_038036	3:11314146-11315791	EPlOSAG00000004310	16.857	80.3072	2.25218	5e-05	0.0015303	up	-	-	3:11315224-11315362	-	ncRNA	-
XLOC_038037	3:11326096-11328222	OS03G0315400	1.90314	5.24269	1.46193	0.0002	0.00497146	up	4332651	Q10MB4	3:11326096-11328222	LOC4332651	protein_coding	myb-related protein Myb4-like
XLOC_038060	3:11568470-11569520	OS03G0320600	1.95714	4.12149	1.07442	0.0094	0.0863422	up	9269723	Q10M76	3:11568470-11569520	Os03g0320600,LOC9269723	protein_coding	calmodulin-binding protein 25
XLOC_038071	3:11667384-11668314	OS03G0322200	3.92731	8.69764	1.14708	0.00715	0.0718305	up	4332684	Q10M60	3:11667527-11668121	LOC4332684	protein_coding	uncharacterized LOC4332684
XLOC_038082	3:11749198-11768666	OS03G0323950	2.32849	80.2819	5.10761	0.03345	0.199095	up	-	-	3:11753066-11753824	-	ncRNA	-
XLOC_038097	3:11937445-11939702	OS03G0327100	8.76433	27.4617	1.6477	5e-05	0.0015303	up	4332714	Q8H7M4	3:11937445-11939473	LOC4332714	protein_coding	NAC domain-containing protein 92
XLOC_038103	3:11973989-11976381	OS03G0327800	25.6273	76.8254	1.5839	5e-05	0.0015303	up	4332717	Q8H7M1	3:11973989-11976381	LOC4332717	protein_coding	NAC transcription factor ONAC010-like
XLOC_038180	3:12758758-12768878	OS03G0342900	584.411	1236.41	1.0811	5e-05	0.0015303	up	4332799	Q10LM8	3:12766488-12768878	OS03G0342900,LOC4332799	protein_coding	uncharacterized LOC4332799
XLOC_038199	3:12905903-12907851	OS03G0345700	184.33	466.595	1.33988	5e-05	0.0015303	up	4332815	A0A0N7KH91	3:12906020-12907083	LOC4332815	protein_coding	skin secretory protein xP2
XLOC_038222	3:13095466-13098360	OS03G0348900	0.743729	2.0444	1.45883	0.00745	0.0740281	up	4332833	Q10LI1	3:13095799-13098282	OS03G0348900,LOC4332833	protein_coding	E3 ubiquitin-protein ligase MIEL1
XLOC_038387	3:14836067-14839351	OS03G0375900|OS03G0375966	2.85585	7.06105	1.30596	0.0001	0.00277714	up	4332954|-	Q0DRK6|A0A0P0VYU0	3:14836140-14838125|3:14838184-14839122	OS03G0375900,LOC4332954|Os03g0375966	protein_coding|protein_coding	probable polyamine transporter At3g13620|Amino acid permease family protein; Putative amino acid transporter [Source:UniProtKB/TrEMBL;Acc:Q8S7G6]
XLOC_038567	3:16383683-16386794	OS03G0402400	28.4175	57.6631	1.02087	5e-05	0.0015303	up	-	A0A0P0VYK0	3:16384695-16386794	-	protein_coding	-
XLOC_038622	3:16974863-16975683	OS03G0411300	7.2971	35.0086	2.26231	5e-05	0.0015303	up	4333095	Q852G4	3:16974863-16975683	LOC4333095	protein_coding	uncharacterized LOC4333095
XLOC_038724	3:18153145-18161136	OS03G0432100	11.5019	32.4727	1.49736	5e-05	0.0015303	up	4333181	A0A0P0VZ25	3:18153151-18160127	Os03g0432100,LOC4333181	protein_coding	pyruvate, phosphate dikinase 2
XLOC_039116	3:23036335-23037381	OS03G0610400	3.39084	14.6369	2.10989	5e-05	0.0015303	up	4333432	Q7X850	3:23036335-23037381	LOC4333432	protein_coding	zinc finger protein 1
XLOC_039235	3:24226372-24227930	OS03G0634400	0.865249	5.44477	2.65368	5e-05	0.0015303	up	4333516	Q75GK4	3:24226372-24227930	Os03g0634400	protein_coding	CBL-interacting protein kinase 7 [Source:UniProtKB/Swiss-Prot;Acc:Q75GK4]
XLOC_039314	3:24833897-24835197	OS03G0643900	0.351177	1.05288	1.58407	0.0379	0.214788	up	-	Q10G52	3:24833917-24835197	-	protein_coding	Expressed protein; cDNA clone:J023011C17, full insert sequence [Source:UniProtKB/TrEMBL;Acc:Q10G52]
XLOC_039415	3:25638507-25642379	OS03G0657100	2.61992	6.02234	1.2008	0.02395	0.163126	up	4333620	Q10FT0	3:25639109-25642187	OS03G0657100,LOC4333620	protein_coding	U-box domain-containing protein 44
XLOC_039453	3:26028952-26030463	-	0.328278	1.04195	1.66629	0.0088	0.0826251	up	-	-	-	-	-	-
XLOC_039619	3:27536684-27540056	OS03G0689688	2.03805	4.89371	1.26374	0.0029	0.037767	up	-	A0A0P0W1Q2	3:27536731-27537829	Os03g0689688	protein_coding	-
XLOC_040019	3:31176546-31191152	OS03G0755625|OS03G0755700	3.48689	24.0841	2.78807	5e-05	0.0015303	up	-|-	A0A0N7KI27|A0A0P0W363	3:31179872-31180829|3:31186884-31190795	Os03g0755625|OS03G0755700	protein_coding|protein_coding	-|Putative ribosomal protein L13a [Source:UniProtKB/TrEMBL;Acc:Q75J15]
XLOC_040089	3:31690508-31696929	OS03G0765400	62.2273	157.122	1.33626	5e-05	0.0015303	up	9267365	Q7Y0E0	3:31690975-31696827	-	protein_coding	Expressed protein; Os03g0765400 protein; Putative uncharacterized protein OSJNBa0079B15.20 [Source:UniProtKB/TrEMBL;Acc:Q7Y0E0]
XLOC_040128	3:31952891-31954550	OS03G0771100	0.238609	0.809229	1.7619	0.0159	0.12394	up	4334260	Q6AU56	3:31952891-31954550	OSJNBA0072F13.5,LOC4334260	protein_coding	transcription factor RAX3
XLOC_040300	3:33226450-33228653	OS03G0797500	1.30777	2.65656	1.02246	0.0333	0.198601	up	9268807	Q7Y1J1	3:33226461-33228543	OSJNBA0094F01.12,LOC9268807	protein_coding	tryptophan synthase alpha chain
XLOC_040323	3:33417637-33419331	OS03G0801300	0.785848	1.82313	1.2141	0.02015	0.14584	up	-	A0A0P0W491	3:33418307-33419324	Os03g0801300	protein_coding	-
XLOC_040338	3:33522573-33525130	OS03G0803500	0.771033	1.89922	1.30054	0.0122	0.102448	up	4334477	Q84T04	3:33522573-33524525	OSJNBA0087C10.4,LOC4334477	protein_coding	probable prolyl 4-hydroxylase 6
XLOC_040497	3:34733490-34734706	OS03G0826800	87.5727	247.331	1.49789	5e-05	0.0015303	up	4334643	Q94GF4	3:34733490-34734706	OJ1111_B11.6,LOC4334643	protein_coding	uncharacterized LOC4334643
XLOC_040499	3:34739004-34740668	OS03G0826900	6.72842	15.3302	1.18803	0.0004	0.00864562	up	4334644	A0A0P0W543	3:34739011-34740504	OS03G0826900,LOC4334644	protein_coding	uncharacterized LOC4334644
XLOC_040628	3:35664248-35667157	OS03G0848200	0.293396	0.820467	1.4836	0.008	0.0778283	up	4334779	A0A0P0W5I6	3:35664361-35667157	OS03G0848200,LOC4334779	protein_coding	purple acid phosphatase 15
XLOC_040632	3:35693190-35699100	OS03G0848700	1.57029	4.95542	1.65798	5e-05	0.0015303	up	4334783	Q10AL3	3:35693286-35699010	LOC4334783	protein_coding	putative disease resistance protein RGA3
XLOC_040633	3:35710225-35716770	-	10.5951	39.2819	1.89046	5e-05	0.0015303	up	-	-	-	-	-	-
XLOC_040704	3:36301491-36302407	OS03G0860100	0.0843181	0.844696	3.32452	0.02715	0.175534	up	4334864	Q10A97	3:36301491-36302407	LOC4334864	protein_coding	ethylene-responsive transcription factor 15
XLOC_040719	3:3672430-3673409	-	0.677883	4.32147	2.67242	5e-05	0.0015303	up	-	-	-	-	-	-
XLOC_040742	3:13052731-13053759	-	4.78223	12.1383	1.34381	5e-05	0.0015303	up	-	-	-	-	-	-
XLOC_040769	3:16916685-16917156	-	0.719789	4.23204	2.55571	0.0053	0.0582606	up	-	-	-	-	-	-
XLOC_040790	3:21016621-21017450	-	1.14417	2.64474	1.20883	0.0387	0.217088	up	-	-	-	-	-	-
XLOC_040795	3:21860594-21860920	-	4.28467	20.4887	2.25757	0.0019	0.0274613	up	-	-	-	-	-	-
XLOC_040800	3:22778491-22778816	-	0	3.02475	inf	0.00055	0.0110228	up	-	-	-	-	-	-
XLOC_040805	3:25403776-25404646	-	0.159313	1.00524	2.65761	0.0141	0.113611	up	-	-	-	-	-	-
XLOC_040811	3:29087724-29088282	-	0.558485	1.66331	1.57446	0.0493	0.251804	up	-	-	-	-	-	-
XLOC_040815	3:30719089-30720359	-	0.480857	1.11302	1.2108	0.0245	0.165162	up	-	-	-	-	-	-
XLOC_040960	4:1279936-1285113	OS04G0121300	0.0938687	0.701935	2.90262	5e-05	0.0015303	up	4334976	A0A0P0W6P0	4:1280571-1284856	Os04g0121300,LOC4334976	protein_coding	subtilisin-like protease SBT3.9
XLOC_041282	4:5668690-5675737	OS04G0183300	0.265246	0.694871	1.38941	0.01555	0.121975	up	-	A3ARH1	4:5669157-5675737	Os04g0183300	protein_coding	cDNA clone:J013153N14, full insert sequence [Source:UniProtKB/TrEMBL;Acc:A3ARH1]
XLOC_041342	4:6442037-6452994	OS04G0193950	0.123533	0.942931	2.93225	0.00015	0.0039307	up	-	A0A0P0W767	4:6442037-6452057	-	protein_coding	-
XLOC_041439	4:7380335-7381310	-	1.74237	5.21801	1.58245	0.00135	0.0214488	up	-	-	-	-	-	-
XLOC_041780	4:12340975-12348811	-	0.804635	1.78695	1.15109	0.00155	0.0237811	up	-	-	-	-	-	-
XLOC_042006	4:14969785-14976922	OS04G0324100	12.8864	30.3903	1.23777	0.00185	0.0269856	up	4335485	Q0JE53	4:14969861-14971484	LOC4335485	protein_coding	UDP-glycosyltransferase 85A3
XLOC_042115	4:16401149-16439519	EPlOSAG00000048961|OS04G0345400	1.50425	5.21171	1.79271	0.0074	0.0736239	up	-|4335529	-|A0A0P0W8T5	4:16402995-16403042|4:16421633-16424929	-|LOC4335529	ncRNA|protein_coding	-|alpha-humulene synthase
XLOC_042210	4:17556777-17557566	-	2.54552	12.0474	2.24269	0.0225	0.15695	up	-	-	-	-	-	-
XLOC_042363	4:19189127-19192319	OS04G0390100	3.74394	16.0944	2.10393	5e-05	0.0015303	up	9272556	Q7XKQ7	4:19189127-19192319	LOC9272556	protein_coding	neurofilament medium polypeptide
XLOC_042378	4:19269218-19271355	OS04G0391500	17.8748	47.7115	1.41641	5e-05	0.0015303	up	4335682	Q7XVN5	4:19269218-19271304	Os04g0391500,LOC4335682	protein_coding	ACT domain-containing protein ACR6
XLOC_042416	4:19651665-19656024	OS04G0398000	1.64626	3.75389	1.18919	0.00075	0.0138478	up	4335707	Q7XLG6	4:19651665-19656024	LOC4335707	protein_coding	ethylene-responsive transcription factor ERF113
XLOC_042438	4:19886468-19892355	OS04G0401700	17.6559	38.9928	1.14305	5e-05	0.0015303	up	4335729	A0A0P0WA93	4:19886674-19892355	HAK1,LOC4335729	protein_coding	potassium transporter 1
XLOC_042527	4:20624277-20626112	OS04G0417600	1.94767	6.09618	1.64615	0.0002	0.00497146	up	9268987	A0A0P0WA21	4:20624277-20626071	LOC9268987	protein_coding	translation initiation factor IF-2
XLOC_042545	4:20757662-20762338	OS04G0419900	4.68691	25.8236	2.46198	5e-05	0.0015303	up	4335826	Q0JD95	4:20758076-20760630	LOC4335826	protein_coding	G-type lectin S-receptor-like serine/threonine-protein kinase At2g19130
XLOC_042601	4:21350743-21353258	OS04G0430600	10.4383	30.4014	1.54225	5e-05	0.0015303	up	4335868	A0A0P0WAK0	4:21350888-21353253	Os04g0430600,LOC4335868	protein_coding	uncharacterized LOC4335868
XLOC_042620	4:21525319-21526256	OS04G0433300	0.357625	1.05188	1.55645	0.03525	0.205573	up	4335886	A0A0P0WAH0	4:21525319-21526256	LOC4335886	protein_coding	translation initiation factor IF-2
XLOC_042658	4:21750917-21752359	OS04G0437500	0.700921	1.41226	1.01069	0.04685	0.244887	up	4335913	Q7XRB1	4:21750917-21752359	OSJNBA0006B20.12,LOC4335913	protein_coding	outer envelope protein 61
XLOC_042700	4:22157294-22159242	OS04G0444300	2.22363	10.1027	2.18375	5e-05	0.0015303	up	4335949	Q7X6L2	4:22157298-22159233	Os04g0444300,LOC4335949	protein_coding	protein AUXIN-REGULATED GENE INVOLVED IN ORGAN SIZE
XLOC_042707	4:22205218-22205909	OS04G0445300	1.86438	4.58453	1.29808	0.00685	0.0699137	up	4335958	Q7XUW7	4:22205218-22205909	LOC4335958	protein_coding	uncharacterized LOC4335958
XLOC_042710	4:22212528-22214709	OS04G0445600	7.02024	14.5664	1.05305	0.00085	0.0152543	up	4335961	Q7XRK9	4:22212579-22214401	LOC4335961	protein_coding	trihelix transcription factor ASIL2
XLOC_042749	4:22481110-22485952	OS04G0451200	89.3316	330.03	1.88535	5e-05	0.0015303	up	4336004	Q7XV42	4:22481487-22483248	Os04g0451200,LOC4336004	protein_coding	7-deoxyloganetin glucosyltransferase
XLOC_042761	4:22594035-22596161	OS04G0452600	1.80273	4.57309	1.34299	0.0001	0.00277714	up	4336011	A0A0P0WAY2	4:22594108-22595839	Os04g0452600,LOC4336011	protein_coding	sugar transport protein 5
XLOC_042797	4:22901869-22921791	OS04G0458600	0.473136	4.13813	3.12865	5e-05	0.0015303	up	4336039	A0A0P0WBB6	4:22902577-22905619	Os04g0458600,LOC4336039	protein_coding	aldose 1-epimerase
XLOC_042831	4:23110773-23112977	OS04G0462700	1.8221	4.22215	1.21237	0.00025	0.00589866	up	-	-	4:23111203-23111701	-	ncRNA	-
XLOC_042908	4:23818561-23819413	OS04G0475900	0.352195	1.01028	1.5203	0.03925	0.218981	up	4336151	Q0JCE7	4:23818561-23819413	LOC4336151	protein_coding	uncharacterized LOC4336151
XLOC_042948	4:24115849-24118152	OS04G0482300	0.197068	0.674894	1.77597	0.00575	0.0619144	up	4336193	Q7XUP5	4:24115971-24118142	OSJNBB0011N17.18,LOC4336193	protein_coding	BTB/POZ and TAZ domain-containing protein 1
XLOC_042988	4:24460504-24479623	OS04G0489600	80.3188	263.702	1.7151	5e-05	0.0015303	up	4336235	Q0JC65	4:24461146-24468929	Os04g0489600,LOC4336235	protein_coding	transcription factor bHLH129
XLOC_043021	4:24761107-24761706	OS04G0495300	3.26477	6.68643	1.03425	0.0255	0.168358	up	4336271	Q0JC31	4:24761107-24761706	LOC4336271	protein_coding	uncharacterized LOC4336271
XLOC_043241	4:26615591-26617047	OS04G0532200	0.300148	0.847696	1.49787	0.0122	0.102448	up	4336496	Q0JBH0	4:26615591-26617047	-	protein_coding	Os04g0532200 protein [Source:UniProtKB/TrEMBL;Acc:Q0JBH0]
XLOC_043258	4:26722236-26725117	OS04G0534801	24.8778	62.2818	1.32395	5e-05	0.0015303	up	9267403	C7J114	4:26722237-26722914	Os04g0534801	protein_coding	Os04g0534100 protein [Source:UniProtKB/TrEMBL;Acc:C7J114]
XLOC_043424	4:28334664-28343724	OS04G0565400	94.2669	202.914	1.10604	0.0072	0.0722409	up	4336683	Q7XQJ5	4:28336636-28338321	LOC4336683	protein_coding	putative cis-zeatin O-glucosyltransferase
XLOC_043467	4:28750897-28754428	OS04G0571300	4.18351	8.54064	1.02963	0.00085	0.0152543	up	4336716	Q0JAW8	4:28751117-28754395	Os04g0571300,LOC4336716	protein_coding	F-box protein PP2-A13
XLOC_043489	4:28900687-28902752	OS04G0574100	0.480075	1.04267	1.11895	0.02205	0.155228	up	4336729	Q0JAV7	4:28900687-28902752	LOC4336729	protein_coding	xyloglucan galactosyltransferase KATAMARI1 homolog
XLOC_043536	4:29331504-29338268	OS04G0581000	13.9336	51.4211	1.88379	5e-05	0.0015303	up	4336764	B9FC47	4:29331563-29338260	LOC4336764	protein_coding	naringenin,2-oxoglutarate 3-dioxygenase
XLOC_043570	4:29636178-29637984	OS04G0586500	4.58188	13.2701	1.53417	5e-05	0.0015303	up	4336798	Q7XP49	4:29636178-29637984	LOC4336798	protein_coding	receptor-like protein kinase FERONIA
XLOC_043576	4:29666137-29672587	OS04G0587500	6.92526	20.142	1.54027	5e-05	0.0015303	up	9267767	A0A0P0WE19	4:29669835-29672579	LOC9267767	protein_coding	probable purine permease 11
XLOC_043594	4:29857572-29860316	OS04G0590400	3.13287	7.99203	1.35108	5e-05	0.0015303	up	4336820	Q7XLZ1	4:29857572-29860316	OSJNBA0086O06.18,LOC4336820	protein_coding	scarecrow-like protein 9
XLOC_043626	4:30161452-30165436	OS04G0597800	0.325266	0.804678	1.30679	0.01455	0.116326	up	4336854	Q7XNU6	4:30161452-30165436	LOC4336854	protein_coding	protein NRT1/ PTR FAMILY 8.3
XLOC_043697	4:30939170-30940160	OS04G0610400	16.9202	47.7448	1.4966	5e-05	0.0015303	up	4336947	Q7XPL6	4:30939170-30940160	OSJNBA0085I10.10,LOC4336947	protein_coding	ethylene-responsive transcription factor 11
XLOC_043707	4:31000143-31001903	OS04G0611300	467.132	1219.55	1.38445	5e-05	0.0015303	up	4336956	Q0JA86	4:31000143-31001903	LOC4336956	protein_coding	uncharacterized LOC4336956
XLOC_043811	4:31651592-31653849	-	0.767001	1.8763	1.29059	0.0017	0.0255043	up	-	-	-	-	-	-
XLOC_043861	4:32075395-32089080	OS04G0630500|OS04G0630600|OS04G0630800	14.8892	41.3397	1.47327	0.0002	0.00497146	up	-|4337098|4337100	A0A0P0WFG7|A0A0P0WF45|Q0J9U6	4:32075395-32076284|4:32078504-32081665|4:32085612-32088272	Os04g0630500|LOC4337098|Os04g0630800,LOC4337100	protein_coding|protein_coding|protein_coding	-|anthocyanidin reductase|anthocyanidin reductase
XLOC_043863	4:32090589-32093119	OS04G0630900	12.0822	29.3558	1.28076	5e-05	0.0015303	up	4337101	A0A0N7KJR7	4:32090880-32093039	LOC4337101	protein_coding	anthocyanidin reductase
XLOC_043891	4:32294760-32330868	OS04G0634800	58.0008	151.838	1.38839	5e-05	0.0015303	up	4337127	Q7XQT1	4:32294993-32295517	OSJNBA0043L09.16,LOC4337127	protein_coding	uncharacterized LOC4337127
XLOC_043991	4:33118368-33119696	OS04G0649900	3.20543	8.87668	1.4695	5e-05	0.0015303	up	4337222	Q7XMQ4	4:33118368-33119696	LOC4337222	protein_coding	protein IRX15-LIKE
XLOC_044005	4:33253881-33256572	OS04G0652700	11.966	28.3678	1.24532	5e-05	0.0015303	up	4337238	B9FCW0	4:33253920-33256572	Os04g0652700,LOC4337238	protein_coding	endonuclease 2
XLOC_044022	4:33415378-33416339	OS04G0655100	3.08084	6.73487	1.12833	0.006	0.0637944	up	-	-	4:33415316-33415634	-	ncRNA	-
XLOC_044051	4:33658425-33664227	OS04G0659800	0.710744	2.13586	1.58742	0.00985	0.0891619	up	4337277	A0A0P0WFV3	4:33658425-33664069	Os04g0659800,LOC4337277	protein_coding	probable amino acid permease 7
XLOC_044129	4:34444462-34447091	OS04G0674750	2.71754	7.96319	1.55104	0.00395	0.0470919	up	-	A0A0P0WGA7	4:34445022-34446437	Os04g0674750	protein_coding	-
XLOC_044173	4:34901628-34907296	OS04G0683600	0.162356	0.544701	1.74631	0.03995	0.221219	up	4337446	A0A0N7KJY4	4:34901628-34907296	LOC4337446	protein_coding	probable LRR receptor-like serine/threonine-protein kinase At1g63430
XLOC_044182	4:34980601-34981819	OS04G0684900	6.84843	38.2854	2.48295	5e-05	0.0015303	up	4337457	Q0J8W0	4:34980601-34981819	OSJNBA0088H09.11,LOC4337457	protein_coding	probable CCR4-associated factor 1 homolog 11
XLOC_044203	4:35207102-35213945	EPlOSAG00000046009|OS04G0688300	2.74239	9.98992	1.86504	5e-05	0.0015303	up	-|4337484	-|Q7XSU8	4:35211183-35211256|4:35207157-35208610	-|LOC4337484	ncRNA|protein_coding	-|cationic peroxidase SPC4
XLOC_044204	4:35221431-35224157	OS04G0688600	0.54528	3.4774	2.67294	0.04455	0.236624	up	4337487	Q7XSU6	4:35221653-35223996	OSJNBA0039K24.10	protein_coding	OSJNBa0039K24.10 protein; Os04g0688600 protein [Source:UniProtKB/TrEMBL;Acc:Q7XSU6]
XLOC_044241	4:35462597-35463100	OS04G0692800	8.04093	17.0856	1.08735	0.00405	0.0478984	up	4337518	Q0J8Q1	4:35462597-35463100	-	protein_coding	Os04g0692800 protein [Source:UniProtKB/TrEMBL;Acc:Q0J8Q1]
XLOC_044257	4:121630-125686	OS04G0101800	2.35421	5.18554	1.13925	0.0001	0.00277714	up	4334888	A0A0P0W5W4	4:121735-125238	Os04g0101800,LOC4334888	protein_coding	uncharacterized LOC4334888
XLOC_044295	4:541882-553637	OS04G0109100	2.4314	10.9325	2.16877	5e-05	0.0015303	up	4334921	Q7XXF5	4:545744-553541	LOC4334921	protein_coding	probable L-type lectin-domain containing receptor kinase S.5
XLOC_044386	4:1446616-1452583	OS04G0123800	0.32015	1.19626	1.90171	0.0005	0.0102996	up	-	A0A0P0W6G5	4:1451781-1452496	-	protein_coding	-
XLOC_044418	4:1791428-1792971	OS04G0128700	1.03223	2.17572	1.07573	0.0146	0.116529	up	4334993	Q7XP31	4:1791428-1792971	LOC4334993	protein_coding	uncharacterized LOC4334993
XLOC_044581	4:4314728-4316296	OS04G0162701	0.873067	1.9855	1.18534	0.029	0.182562	up	-	A0A0P0W769	4:4314795-4316249	-	protein_coding	-
XLOC_044620	4:4688342-4689565	OS04G0168300	27.2666	69.929	1.35875	5e-05	0.0015303	up	4335057	Q0JF31	4:4689042-4689554	-	protein_coding	Os04g0168300 protein [Source:UniProtKB/TrEMBL;Acc:Q0JF31]
XLOC_044642	4:4915137-4922254	OS04G0172100	4.85034	10.9389	1.17331	0.01375	0.111664	up	-	A0A0P0W6R9	4:4915137-4916720	-	protein_coding	-
XLOC_044643	4:4924085-4925539	OS04G0172400	0.384355	0.907208	1.23899	0.02815	0.179743	up	4335065	Q7XRZ5	4:4924085-4925539	LOC4335065	protein_coding	methanol O-anthraniloyltransferase
XLOC_044697	4:5653402-5655447	-	0.397012	1.16188	1.54921	0.02875	0.18181	up	-	-	-	-	-	-
XLOC_044792	4:7081592-7083835	-	14.907	33.9205	1.18617	5e-05	0.0015303	up	-	-	-	-	-	-
XLOC_044879	4:8320595-8321435	OS04G0225100	0.414543	1.37399	1.72877	0.02405	0.163619	up	4335211	Q7XWZ1	4:8320595-8321435	LOC4335211	protein_coding	Werner Syndrome-like exonuclease
XLOC_045054	4:11053293-11056221	OS04G0267250	3.31516	6.91784	1.06124	0.0357	0.207177	up	-	A0A0P0W808	4:11054917-11055559	-	protein_coding	-
XLOC_045149	4:12504002-12505046	OS04G0288100	4.67389	9.63314	1.04338	0.0062	0.0652184	up	4335390	A0A0P0W8K1	4:12504047-12505046	Os04g0288100,LOC4335390	protein_coding	germin-like protein 8-14
XLOC_045152	4:12534106-12540219	OS04G0288500	17.2973	57.0839	1.72253	5e-05	0.0015303	up	4335391	Q7X756	4:12534295-12539647	LOC4335391	protein_coding	L-type lectin-domain containing receptor kinase IX.1
XLOC_045153	4:12545188-12547908	-	0.821856	2.22375	1.43604	0.00035	0.00780711	up	-	-	-	-	-	-
XLOC_045275	4:14232510-14313459	OS04G0314100	20.8145	52.1196	1.32424	5e-05	0.0015303	up	-	A0A0P0W8H5	4:14311779-14313175	-	protein_coding	-
XLOC_045289	4:14453617-14454811	OS04G0316200	5.98936	31.118	2.37728	5e-05	0.0015303	up	4335460	Q0JE78	4:14453617-14454811	LOC4335460	protein_coding	cysteine-rich repeat secretory protein 38
XLOC_045312	4:14741999-14744905	OS04G0320700	129.044	298.339	1.20909	5e-05	0.0015303	up	4335474	Q7XTG5	4:14742565-14744334	Os04g0320700,LOC4335474	protein_coding	7-deoxyloganetin glucosyltransferase
XLOC_045323	4:14863727-14864824	OS04G0322100	6.07366	35.5547	2.5494	5e-05	0.0015303	up	4335481	Q7XW32	4:14863727-14864824	LOC4335481	protein_coding	cysteine-rich repeat secretory protein 38
XLOC_045329	4:14969593-15018871	OS04G0324000	15.0116	48.4584	1.69066	5e-05	0.0015303	up	4335484	Q0JE54	4:14969826-14971280	-	protein_coding	Os04g0324000 protein [Source:UniProtKB/TrEMBL;Acc:Q0JE54]
XLOC_045433	4:16349941-16384140	OS04G0344100|OS04G0344400	2.74305	22.7879	3.05442	5e-05	0.0015303	up	4335526|-	A0A0P0W963|A0A0P0W9G0	4:16349941-16354016|4:16380267-16384140	Os04g0344100,LOC4335526|Os04g0344400	protein_coding|protein_coding	(+)-germacrene D synthase|OSJNBb0085H11.7 protein [Source:UniProtKB/TrEMBL;Acc:Q7XNT0]
XLOC_045522	4:17356716-17359978	OS04G0362375	25.5782	71.7906	1.48888	5e-05	0.0015303	up	-	A0A0P0W915	4:17357016-17359831	Os04g0362375	protein_coding	-
XLOC_045570	4:18051848-18057730	OS04G0371000	121.406	294.494	1.2784	0.0483	0.248897	up	4335594	B9FEQ5	4:18056917-18057576	LOC4335594	protein_coding	wall-associated receptor kinase 2
XLOC_045653	4:18904940-18907198	OS04G0385600	1.33622	7.3413	2.45788	5e-05	0.0015303	up	4335651	Q7XL60	4:18905542-18907154	OSJNBA0084N21.16,LOC4335651	protein_coding	F-box protein At1g67340
XLOC_045675	4:19134370-19139579	OS04G0388900	63.1661	140.934	1.1578	5e-05	0.0015303	up	4335668	Q0JDN9	4:19134370-19139579	LOC4335668	protein_coding	U6 snRNA-associated Sm-like protein LSm6
XLOC_045752	4:19890272-19892485	OS04G0401751	3.19539	23.6495	2.88775	0.00055	0.0110228	up	9272360	C7J1A5	4:19890377-19892084	Os04g0401751	protein_coding	Os04g0401750 protein [Source:UniProtKB/TrEMBL;Acc:C7J1A5]
XLOC_045775	4:20109577-20110741	OS04G0405300	7.45375	31.4789	2.07835	5e-05	0.0015303	up	4335749	Q7XL00	4:20109577-20110741	LOC4335749	protein_coding	momilactone A synthase-like
XLOC_045910	4:21288078-21293956	OS04G0429600	0.0575504	0.943002	4.03436	0.01325	0.108646	up	4335861	Q7XUU0	4:21288252-21293643	Os04g0429600	protein_coding	Putative cellulose synthase-like protein H3 [Source:UniProtKB/Swiss-Prot;Acc:Q7XUU0]
XLOC_046084	4:22556471-22557734	-	0.90951	3.05932	1.75005	0.0025	0.0336491	up	-	-	-	-	-	-
XLOC_046192	4:23408498-23410250	OS04G0468600	72.832	189.258	1.37771	5e-05	0.0015303	up	4336108	A0A0P0WBR0	4:23408498-23410250	OSJNBA0016O02.14,LOC4336108	protein_coding	wiskott-Aldrich syndrome protein homolog
XLOC_046233	4:23747509-23753106	OS04G0474800	34.7097	77.2235	1.1537	5e-05	0.0015303	up	4336145	A0A0P0WBJ3	4:23747601-23752765	Os04g0474800,LOC4336145	protein_coding	beta-glucosidase 12
XLOC_046264	4:24018298-24019497	OS04G0480200	0.574455	2.33358	2.02228	0.00305	0.0391819	up	4336175	Q7XK12	4:24018298-24019456	Os04g0480200,LOC4336175	protein_coding	probable high-affinity nitrate transporter-activating protein 2.2
XLOC_046326	4:24542915-24559985	OS04G0491200|OS04G0491350	1.25117	3.30491	1.40134	0.0036	0.0441639	up	107275292|4336248	A0A0P0WBS7|A0A0P0WC91	4:24546646-24548878|4:24550891-24559985	Os04g0491200,LOC107275292|LOC4336248	protein_coding|protein_coding	protein NRT1/ PTR FAMILY 4.5-like|protein NRT1/ PTR FAMILY 4.6
XLOC_046380	4:24971426-24972403	OS04G0500200	5.06748	12.5106	1.30381	0.00015	0.0039307	up	4336302	Q0JC02	4:24971453-24972346	Os04g0500200,LOC4336302	protein_coding	ribosomal L1 domain-containing protein 1
XLOC_046483	4:25805678-25808777	OS04G0516300	0.766285	2.16168	1.4962	0.0357	0.207177	up	-	A0A0P0WCL3	4:25806660-25807266	-	protein_coding	-
XLOC_046488	4:25842821-25844875	OS04G0517100	1.66176	4.03981	1.28157	0.00125	0.0203794	up	4336407	A0A0P0WCK0	4:25843041-25844875	Os04g0517100,LOC4336407	protein_coding	myb-related protein Myb4
XLOC_046542	4:26260318-26267430	OS04G0525100|OS04G0525200	1.49537	3.93572	1.39612	0.00095	0.0165718	up	4336447|4336448	Q0JBL7|Q0JBL6	4:26260577-26262268|4:26263793-26267430	LOC4336447|-	protein_coding|protein_coding	UDP-glycosyltransferase 82A1|Os04g0525200 protein; cDNA clone:J023047B10, full insert sequence [Source:UniProtKB/TrEMBL;Acc:Q0JBL6]
XLOC_046580	4:26611746-26613857	OS04G0532100	0.19263	1.1215	2.54153	0.0012	0.0197408	up	4336495	Q7X779	4:26611746-26613837	LOC4336495	protein_coding	salutaridine reductase
XLOC_046629	4:27058378-27059975	OS04G0540900	2.63705	5.67118	1.10473	0.00155	0.0237811	up	4336539	Q7XR88	4:27058378-27059975	LOC4336539	protein_coding	probable receptor-like protein kinase At1g33260
XLOC_046667	4:27370171-27373540	OS04G0546800	61.4995	215.517	1.80916	5e-05	0.0015303	up	4336571	Q0JB99	4:27371324-27372855	LOC4336571	protein_coding	ethylene-responsive transcription factor 2
XLOC_046720	4:27843255-27845708	OS04G0556400	0.426416	2.65277	2.63716	5e-05	0.0015303	up	4336628	Q7XSN7	4:27843255-27845708	-	protein_coding	OSJNBb0012E24.10 protein [Source:UniProtKB/TrEMBL;Acc:Q7XSN7]
XLOC_046721	4:27848549-27850800	OS04G0556500	3.55016	16.39	2.20686	5e-05	0.0015303	up	4336629	Q7XU03	4:27848596-27850314	LOC4336629	protein_coding	cis-zeatin O-glucosyltransferase 1
XLOC_046771	4:28334664-28343724	OS04G0565450|OS04G0565500	96.1169	351.566	1.87093	5e-05	0.0015303	up	-|4336684	A0A0P0WDP4|Q7XQJ4	4:28339390-28339941|4:28341772-28343271	-|Os04g0565500,LOC4336684	protein_coding|protein_coding	-|amino acid transporter ANTL1
XLOC_046858	4:29317279-29318451	OS04G0580800	12.716	42.1518	1.72895	5e-05	0.0015303	up	4336763	Q7XUN1	4:29317364-29318451	OSJNBA0064M23.12,LOC4336763	protein_coding	putative RING-H2 finger protein ATL50
XLOC_046860	4:29323833-29327367	OS04G0580866	1.2756	5.23261	2.03636	5e-05	0.0015303	up	107278612	Q7XSR3	4:29323996-29324514	LOC107278612	protein_coding	RING-H2 finger protein ATL45-like
XLOC_047091	4:31299673-31308128	OS04G0616500	12.6945	30.1254	1.24677	5e-05	0.0015303	up	9268723	A0A0P0WET4	4:31299841-31307729	LOC9268723	protein_coding	probable LRR receptor-like serine/threonine-protein kinase At1g56130
XLOC_047205	4:32296094-32296600	OS04G0634900	9.69328	43.5595	2.16793	0.03095	0.189696	up	4337128	Q7XQT0	4:32296094-32296600	-	protein_coding	OSJNBa0043L09.17 protein; Os04g0634900 protein [Source:UniProtKB/TrEMBL;Acc:Q7XQT0]
XLOC_047304	4:33029938-33032420	OS04G0648900	82.5936	182.238	1.14172	5e-05	0.0015303	up	4337215	Q7XTV6	4:33030613-33031827	OSJNBA0010D21.10,LOC4337215	protein_coding	ethylene-responsive transcription factor ERF008
XLOC_047341	4:33347881-33348507	OS04G0653700	1.06351	3.47297	1.70734	0.01055	0.0931838	up	4337246	Q0J9G4	4:33347881-33348507	Os04g0653700	protein_coding	Os04g0653700 protein [Source:UniProtKB/TrEMBL;Acc:Q0J9G4]
XLOC_047350	4:33421484-33423439	OS04G0655400	0.532414	1.25125	1.23275	0.02545	0.168358	up	107278728	A0A0P0WFT4	4:33421535-33422584	LOC107278728	protein_coding	G-type lectin S-receptor-like serine/threonine-protein kinase At1g34300
XLOC_047484	4:34400083-34401448	OS04G0674000	6.72686	14.4443	1.1025	5e-05	0.0015303	up	4337376	A0A0P0WGD1	4:34400083-34401448	OSJNBA0018M05.6,LOC4337376	protein_coding	protein BPS1, chloroplastic
XLOC_047492	4:34444463-34446982	OS04G0674700	14.5328	46.3425	1.67302	5e-05	0.0015303	up	4337383	Q7XQ93	4:34444832-34446814	LOC4337383	protein_coding	probable acyl-activating enzyme 6
XLOC_047528	4:34655316-34656735	OS04G0678400	0.249708	0.763084	1.6116	0.02805	0.179346	up	4337414	Q7FAN8	4:34655316-34656735	-	protein_coding	OSJNBa0064G10.24 protein [Source:UniProtKB/TrEMBL;Acc:Q7FAN8]
XLOC_047532	4:34694364-34696521	OS04G0679400	100.089	293.777	1.55344	5e-05	0.0015303	up	4337421	A3AYP1	4:34694367-34696099	Os04g0679400,LOC4337421	protein_coding	stem-specific protein TSJT1
XLOC_047558	4:34929251-34940087	OS04G0684100	1.71609	5.42352	1.6601	0.00025	0.00589866	up	-	B9FDD9	4:34930170-34932191	Os04g0684100	protein_coding	Putative uncharacterized protein [Source:UniProtKB/TrEMBL;Acc:B9FDD9]
XLOC_047567	4:35011005-35012423	OS04G0685400	2.41943	5.2223	1.11002	0.00165	0.0249916	up	4337462	Q7XPU0	4:35011005-35012423	LOC4337462	protein_coding	uncharacterized LOC4337462
XLOC_047570	4:35031052-35033293	OS04G0685700	13.9031	30.4763	1.13228	5e-05	0.0015303	up	9267051	A0A0P0WGL9	4:35031210-35032643	Os04g0685700,LOC9267051	protein_coding	uncharacterized LOC9267051
XLOC_047584	4:35186081-35189204	OS04G0688100	22.9973	91.792	1.9969	5e-05	0.0015303	up	4337482	Q7XSV2	4:35187443-35189187	OSJNBA0039K24.4,LOC4337482	protein_coding	cationic peroxidase SPC4
XLOC_047590	4:35215245-35216755	OS04G0688500	2.61417	50.2452	4.26456	5e-05	0.0015303	up	4337486	Q7XSU7	4:35215245-35216755	OSJNBA0039K24.9,LOC4337486	protein_coding	cationic peroxidase SPC4
XLOC_047629	4:3852900-3854525	-	1.13208	2.30428	1.02534	0.0151	0.119553	up	-	-	-	-	-	-
XLOC_047660	4:12291856-12292844	-	0.248266	0.907745	1.8704	0.0164	0.1263	up	-	-	-	-	-	-
XLOC_047681	4:17673929-17674364	-	0	1.14916	inf	0.00025	0.00589866	up	-	-	-	-	-	-
XLOC_047695	4:19442156-19443338	-	0.330086	0.886272	1.42491	0.0345	0.202998	up	-	-	-	-	-	-
XLOC_047711	4:25270502-25271839	-	7.44769	23.6656	1.66793	5e-05	0.0015303	up	-	-	-	-	-	-
XLOC_047718	4:28741440-28743014	-	0.450708	1.60476	1.83209	0.00255	0.0341475	up	-	-	-	-	-	-
XLOC_047722	4:29990005-29992086	-	0.433673	0.968723	1.15948	0.0241	0.163771	up	-	-	-	-	-	-
XLOC_047837	5:801178-803545	OS05G0114700	66.1819	137.298	1.0528	5e-05	0.0015303	up	9271771	C7J250	5:801229-803353	Os05g0114700	protein_coding	Os05g0114700 protein [Source:UniProtKB/TrEMBL;Acc:C7J250]
XLOC_047838	5:806880-814366	OS05G0114800	5.41316	13.4686	1.31506	0.0036	0.0441639	up	-	A0A0P0WH77	5:811664-814064	-	protein_coding	-
XLOC_047952	5:1752216-1755727	OS05G0130100	4.2129	11.7571	1.48065	5e-05	0.0015303	up	4337704	A0A0P0WHL2	5:1752425-1755727	LOC4337704	protein_coding	cysteine-rich receptor-like protein kinase 2
XLOC_047988	5:2143896-2150179	OS05G0136900	1.4321	7.45974	2.38099	0.00525	0.0578452	up	4337739	Q75L39	5:2143896-2150179	OJ1127_B08.7,LOC4337739	protein_coding	3'-N-debenzoyl-2'-deoxytaxol N-benzoyltransferase
XLOC_048227	5:4301546-4306024	OS05G0171900	0.345696	1.79718	2.37816	0.00375	0.0454393	up	4337946	A0A0P0WII9	5:4301546-4306024	LOC4337946	protein_coding	uncharacterized LOC4337946
XLOC_048275	5:4895311-4895815	OS05G0181300	0.906801	2.74834	1.5997	0.02665	0.173485	up	4337987	Q0DK95	5:4895311-4895815	LOC4337987	protein_coding	uncharacterized LOC4337987
XLOC_048278	5:4926710-4927411	OS05G0181700	16.0566	34.0722	1.08542	5e-05	0.0015303	up	9271957	Q5KQJ4	5:4926710-4927411	Os05g0181700,LOC9271957	protein_coding	uncharacterized LOC9271957
XLOC_048313	5:5329573-5331571	OS05G0186900	2.10752	4.39358	1.05985	0.003	0.0387286	up	9272441	A0A0P0WIR1	5:5329989-5331482	Os05g0186900,LOC9272441	protein_coding	auxin-responsive protein IAA16
XLOC_048322	5:5419018-5421526	OS05G0188300	7.00214	17.7815	1.34451	0.0012	0.0197408	up	4338015	Q60D96	5:5419379-5419987	LOC4338015	protein_coding	transmembrane protein 234 homolog
XLOC_048362	5:5813125-5815535	OS05G0194900	2.87983	6.57734	1.19152	0.0004	0.00864562	up	4338034	Q0DK50	5:5814320-5815467	Os05g0194900,LOC4338034	protein_coding	ATP-dependent 6-phosphofructokinase 6
XLOC_048368	5:5844064-5848181	EPlOSAG00000026811	8.17509	19.7346	1.27142	0.00025	0.00589866	up	-	-	5:5844434-5844533	-	ncRNA	-
XLOC_048418	5:6393809-6396069	OS05G0202800	74.5366	445.25	2.57859	5e-05	0.0015303	up	-	A0A0P0WJD5	5:6393899-6396069	MT3B	protein_coding	Metallothionein-like protein 3B [Source:UniProtKB/Swiss-Prot;Acc:A3B0Y1]
XLOC_048698	5:9643781-9655122	OS05G0258400	13.8128	28.4754	1.04371	0.0002	0.00497146	up	-	A0A0N7KKF3	5:9647991-9654813	-	protein_coding	-
XLOC_049025	5:14663179-14664384	OS05G0316800	18.2482	43.7955	1.26303	5e-05	0.0015303	up	4338394	Q5W6X0	5:14663179-14664384	LOC4338394	protein_coding	ethylene-responsive transcription factor 3
XLOC_049034	5:14749654-14753963	OS05G0318100	2.82238	8.31402	1.55863	5e-05	0.0015303	up	4338400	B9FGM8	5:14749809-14753963	LOC4338400	protein_coding	wall-associated receptor kinase-like 20
XLOC_049165	5:16107749-16112150	OS05G0342900	23.9289	59.5036	1.31422	5e-05	0.0015303	up	4338473	Q5W6N1	5:16107811-16112150	LOC4338473	protein_coding	uncharacterized LOC4338473
XLOC_049168	5:16150104-16152816	OS05G0343400	87.8963	227.817	1.374	5e-05	0.0015303	up	4338474	Q5W6M7	5:16150266-16152633	LOC4338474	protein_coding	probable WRKY transcription factor 26
XLOC_049173	5:16216546-16220144	OS05G0345100|OS05G0345175	0.211983	0.960414	2.17971	0.02885	0.182102	up	4338479|4338479	A0A0P0WL29|A0A0N7KKK7	5:16216665-16217960|5:16219688-16220126	LOC4338479|-	protein_coding|protein_coding	patellin-6|Os05g0345100 protein [Source:UniProtKB/TrEMBL;Acc:Q0DJ04]
XLOC_049224	5:16859160-16861215	OS05G0355400	95.8667	316.139	1.72146	5e-05	0.0015303	up	9268371	Q5W6Y8	5:16859727-16860956	LOC9268371	protein_coding	universal stress protein A-like protein
XLOC_049260	5:17202381-17204833	OS05G0361000	11.6893	23.825	1.02729	5e-05	0.0015303	up	4338536	Q0DIV1	5:17202440-17204121	Os05g0361000,LOC4338536	protein_coding	cytochrome P450 71A1
XLOC_049265	5:17237008-17240099	OS05G0361500	0.138557	0.764426	2.4639	0.0029	0.037767	up	4338538	A0A0P0WLF6	5:17237008-17240099	LOC4338538	protein_coding	pectinesterase
XLOC_049374	5:18370501-18370866	OS05G0380250	57.6636	232.29	2.01019	5e-05	0.0015303	up	-	A0A0P0WLW6	5:18370501-18370866	Os05g0380250	protein_coding	-
XLOC_049459	5:19123924-19128438	OS05G0393200	4.21734	8.79469	1.0603	0.00125	0.0203794	up	4338693	A0A0N7KKQ4	5:19124235-19128438	Os05g0393200,LOC4338693	protein_coding	uncharacterized protein At5g19025
XLOC_049486	5:19398909-19403514	OS05G0398800	0.319006	2.22884	2.80464	5e-05	0.0015303	up	4338714	Q688N0	5:19398909-19403514	P0605G01.9,LOC4338714	protein_coding	serine/threonine-protein kinase CDL1
XLOC_049606	5:20455518-20456205	OS05G0417600	17.2016	66.4835	1.95045	5e-05	0.0015303	up	9268643	Q688K3	5:20455518-20456205	LOC9268643	protein_coding	uncharacterized LOC9268643
XLOC_049680	5:21141049-21166241	OS05G0430800	10.0965	25.4944	1.33633	5e-05	0.0015303	up	4338879	Q6I5V5	5:21141378-21143453	OJ1378_A04.3,LOC4338879	protein_coding	amidophosphoribosyltransferase, chloroplastic
XLOC_049724	5:21525163-21526880	OS05G0439400	77.2993	160.94	1.058	5e-05	0.0015303	up	4338918	Q75HW6	5:21525171-21526731	Os05g0439400,LOC4338918	protein_coding	U-box domain-containing protein 29
XLOC_049795	5:22354150-22358567	OS05G0455200	1.87086	4.38203	1.2279	0.04365	0.233836	up	4338977	A0A0P0WNC3	5:22354150-22358564	OJ1651_D06.6,LOC4338977	protein_coding	BEL1-like homeodomain protein 9
XLOC_049876	5:22961261-22964437	OS05G0467700	0.424463	0.98464	1.21396	0.0215	0.152489	up	4339057	Q6I5S3	5:22961261-22964437	LOC4339057	protein_coding	uncharacterized LOC4339057
XLOC_049882	5:22984040-22995193	OS05G0468400	0	0.478561	inf	0.0311	0.19032	up	4339061	A0A0P0WNH9	5:22988230-22991467	LOC4339061	protein_coding	uncharacterized LOC4339061
XLOC_049886	5:23005793-23014344	OS05G0468700	9.91874	20.0513	1.01547	5e-05	0.0015303	up	4339064	Q84KJ7	5:23009282-23013425	Os05g0468700,LOC4339064	protein_coding	ammonium transporter 2 member 1
XLOC_049888	5:23020059-23022678	OS05G0468900	5.07477	24.7319	2.28496	5e-05	0.0015303	up	9267076	Q6I5R4	5:23020500-23021600	LOC9267076	protein_coding	RING-H2 finger protein ATL66
XLOC_049905	5:23178000-23179391	OS05G0472000	0.912388	3.93255	2.10775	0.00015	0.0039307	up	107278201	A0A0N7KKY3	5:23178205-23178921	G1L8,LOC107278201	protein_coding	protein G1-like8
XLOC_049911	5:23239643-23240672	OS05G0473101	1.47006	27.8873	4.24567	0.0315	0.191925	up	-	A0A0P0WNJ2	5:23239643-23240672	Os05g0473101	protein_coding	-
XLOC_049988	5:23865732-23869389	OS05G0485300	4.93112	10.8997	1.1443	0.0059	0.0629856	up	4339138	Q75J74	5:23865753-23869389	LOC4339138	protein_coding	transmembrane protein 56-B
XLOC_050086	5:24676561-24682796	OS05G0501400	1.44313	3.74167	1.37449	0.0019	0.0274613	up	4339237	Q60EJ2	5:24676774-24682608	LOC4339237	protein_coding	receptor-like serine/threonine-protein kinase SD1-8
XLOC_050232	5:25948903-25952271	OS05G0521600	0.299478	0.905687	1.59656	0.0108	0.0945459	up	4339356	Q53WM8	5:25949173-25952201	LOC4339356	protein_coding	probable pectinesterase 53
XLOC_050330	5:26714509-26716025	OS05G0537700	0.344119	1.01626	1.56229	0.0163	0.125857	up	4339455	Q53WL8	5:26714509-26716025	LOC4339455	protein_coding	uncharacterized LOC4339455
XLOC_050414	5:27302790-27305396	OS05G0549800	26.0736	68.4013	1.39144	0.0001	0.00277714	up	4339522	A0A0P0WPQ8	5:27303137-27304314	Os05g0549800,LOC4339522	protein_coding	AP2/ERF and B3 domain-containing protein Os05g0549800
XLOC_050422	5:27360938-27367532	OS05G0550800	1.99285	4.34458	1.12438	0.00075	0.0138478	up	4339529	A0A0P0WPZ5	5:27360938-27367472	Os05g0550800,LOC4339529	protein_coding	probable serine/threonine-protein kinase At1g18390
XLOC_050528	5:28154417-28158072	OS05G0565900	0.667821	2.91223	2.12459	5e-05	0.0015303	up	9268095	Q688X5	5:28154693-28157931	OJ1781_H11.1,LOC9268095	protein_coding	probable WRKY transcription factor 23
XLOC_050560	5:28471802-28473061	OS05G0571200	1.84238	3.90415	1.08344	0.01995	0.144924	up	4339665	Q0DFT7	5:28471802-28473050	LOC4339665	protein_coding	probable WRKY transcription factor 41
XLOC_050691	5:29494549-29495754	OS05G0592000	0.312083	0.996681	1.6752	0.01895	0.139455	up	107276523	Q6L4S2	5:29494549-29495754	LOC107276523	protein_coding	inactive protein RESTRICTED TEV MOVEMENT 2-like
XLOC_050714	5:29718210-29719693	OS05G0596500	0.953094	1.91307	1.0052	0.0202	0.146157	up	4339820	Q5TKE9	5:29718210-29719693	LOC4339820	protein_coding	putative RING-H2 finger protein ATL12
XLOC_050790	5:537741-539692	OS05G0109825	4.88764	9.81606	1.00601	0.0028	0.0367678	up	-	A0A0P0WH89	5:538162-538877	-	protein_coding	-
XLOC_050806	5:690765-691772	OS05G0112800	0.63163	5.65283	3.16182	5e-05	0.0015303	up	4337600	Q75L18	5:690765-691772	LOC4337600	protein_coding	cysteine-rich repeat secretory protein 55
XLOC_051006	5:2373388-2376451	OS05G0141300	0.567231	1.30648	1.20367	0.01725	0.131057	up	4337762	Q75KH0	5:2375085-2376419	OJ1489_G03.6,LOC4337762	protein_coding	benzyl alcohol O-benzoyltransferase
XLOC_051056	5:2734074-2738865	OS05G0147550|OS05G0147700	5.71013	12.9986	1.18676	0.0103	0.0918317	up	-|4337805	A0A0P0WI55|A0A0P0WHX3	5:2734331-2736117|5:2737975-2738723	Os05g0147550|Os05g0147700,LOC4337805	protein_coding|protein_coding	-|uncharacterized LOC4337805
XLOC_051266	5:4681468-4684497	OS05G0178600	21.8564	45.3403	1.05274	5e-05	0.0015303	up	4337971	Q6AT10	5:4681468-4684497	Os05g0178600,LOC4337971	protein_coding	auxin-responsive protein IAA15
XLOC_051304	5:4998045-4999626	OS05G0183100	30.1104	62.3931	1.05113	5e-05	0.0015303	up	4337998	A0A0P0WIN4	5:4998309-4999626	Os05g0183100,LOC4337998	protein_coding	probable WRKY transcription factor 50
XLOC_051397	5:5927476-5930021	OS05G0196400	35.3299	72.0075	1.02726	5e-05	0.0015303	up	-	A0A0P0WIX8	5:5927515-5929945	Os05g0196400	protein_coding	-
XLOC_051523	5:7219136-7222227	OS05G0217000	0	0.881074	inf	5e-05	0.0015303	up	4338117	Q6I5W4	5:7219354-7219947	LOC4338117	protein_coding	arabinogalactan peptide 16
XLOC_051596	5:7919918-7920156	OS05G0230501	0	14.3162	inf	0.0241	0.163771	up	9268835	A0A0P0WJM4	5:7919918-7920156	-	protein_coding	Os05g0230501 protein [Source:UniProtKB/TrEMBL;Acc:C7J2X7]
XLOC_051758	5:10112351-10126258	OS05G0261700	35.9599	72.4729	1.01105	0.00055	0.0110228	up	4338239	Q0DJL8	5:10114810-10126224	LOC4338239	protein_coding	probable LRR receptor-like serine/threonine-protein kinase At1g56130
XLOC_051788	5:10720329-10723770	OS05G0267900	6.02016	13.4039	1.15478	0.00015	0.0039307	up	-	A0A0P0WJV7	5:10720401-10723770	-	protein_coding	-
XLOC_052092	5:15077683-15078347	OS05G0324700	7.3281	30.9247	2.07725	5e-05	0.0015303	up	4338424	Q5W6T6	5:15077683-15078347	LOC4338424	protein_coding	uncharacterized LOC4338424
XLOC_052162	5:15705978-15729819	OS05G0335800|OS05G0336200	26.736	53.8793	1.01095	0.0046	0.0523388	up	4338457|-	Q5KQF1|A0A0P0WKV1	5:15709038-15710367|5:15728409-15729123	LOC4338457|Os05g0336200	protein_coding|protein_coding	protein NRT1/ PTR FAMILY 5.1|Putative uncharacterized protein [Source:UniProtKB/TrEMBL;Acc:B9FNY2]
XLOC_052190	5:16058314-16059130	OS05G0342100	0	1.81294	inf	5e-05	0.0015303	up	9271008	Q5W6N6	5:16058314-16059130	LOC9271008	protein_coding	wound-induced protein 1
XLOC_052200	5:16178796-16179674	OS05G0344200	537.68	1218.73	1.18056	5e-05	0.0015303	up	4338477	Q5W6M4	5:16178796-16179674	LOC4338477	protein_coding	protein EARLY RESPONSIVE TO DEHYDRATION 15
XLOC_052352	5:17756959-17758997	OS05G0369500	0.156158	0.42513	1.44489	0.0383	0.215662	up	4338576	A0A0P0WLE9	5:17756959-17758997	Os05g0369500,LOC4338576	protein_coding	exocyst complex component EXO70A1
XLOC_052437	5:18564056-18565651	OS05G0384300	1.03205	3.47975	1.75348	0.0001	0.00277714	up	4338650	Q6AV12	5:18564056-18565651	Os05g0384300,LOC4338650	protein_coding	aspartic proteinase nepenthesin-1
XLOC_052476	5:18952332-18962419	OS05G0390800	13.7378	38.6466	1.49219	0.0062	0.0652184	up	9272551	Q75KH8	5:18958887-18959507	LOC9272551	protein_coding	homeobox protein engrailed-1
XLOC_052653	5:20685331-20692319	OS05G0421900	21.9032	81.3767	1.89348	5e-05	0.0015303	up	9269090	Q6L4Y3	5:20685488-20692048	LOC9269090	protein_coding	gibberellin 20 oxidase 2-like
XLOC_052662	5:20768269-20769580	OS05G0423701	1.79251	3.67903	1.03734	0.0075	0.0742447	up	-	A0A0P0WMQ6	5:20768269-20769580	-	protein_coding	-
XLOC_052665	5:20792533-20794252	OS05G0424300	14.1611	39.776	1.48996	5e-05	0.0015303	up	4338845	Q60EN9	5:20792533-20794252	OJ1212_B02.10,LOC4338845	protein_coding	cytochrome P450 71A1
XLOC_052685	5:20953643-20955793	OS05G0427400	0.154982	0.619958	2.00007	0.00495	0.0552594	up	4338861	Q75HQ7	5:20953643-20955793	LOC4338861	protein_coding	phenylalanine ammonia-lyase
XLOC_052703	5:21099467-21100588	OS05G0429900	2.9323	13.7987	2.23442	5e-05	0.0015303	up	9266213	Q5TKI8	5:21099467-21100588	LOC9266213	protein_coding	myb-related protein 308
XLOC_052710	5:21184600-21191977	OS05G0431700	9.46697	26.9606	1.50988	5e-05	0.0015303	up	4338881	A0A0P0WML3	5:21184600-21191740	LOC4338881	protein_coding	protein NRT1/ PTR FAMILY 5.10
XLOC_052764	5:21668189-21669728	OS05G0442700	3.8001	16.1884	2.09085	5e-05	0.0015303	up	4338926	Q6F2M8	5:21668193-21669728	LOC4338926	protein_coding	NAC domain-containing protein 90
XLOC_052778	5:21790822-21792552	OS05G0445000	2.36959	6.88172	1.53813	0.0009	0.0159105	up	4338936	Q65WT9	5:21790822-21792552	-	protein_coding	Os05g0445000 protein; Putative uncharacterized protein P0615D12.4 [Source:UniProtKB/TrEMBL;Acc:Q65WT9]
XLOC_052814	5:22263095-22267033	OS05G0453500	3.52714	11.7273	1.7333	5e-05	0.0015303	up	4338971	Q6I642	5:22263224-22266786	LOC4338971	protein_coding	protein GUCD1
XLOC_052867	5:22678313-22679102	OS05G0462000	7.72193	35.2227	2.18947	5e-05	0.0015303	up	4339025	Q6L4Z7	5:22678313-22679102	LOC4339025	protein_coding	uncharacterized LOC4339025
XLOC_052920	5:23138372-23139898	OS05G0471350	5.26363	11.594	1.13925	0.00385	0.046202	up	9266823	Q6ATX0	5:23138974-23139854	LOC9266823	protein_coding	uncharacterized protein At5g39865
XLOC_052930	5:23239204-23240669	OS05G0473000	0.30713	7.82171	4.67056	0.0393	0.219126	up	4339083	A0A0N7KKY4	5:23239204-23240669	LOC4339083	protein_coding	abscisic acid receptor PYL4
XLOC_053018	5:23899395-23905764	OS05G0486100	3.27118	8.7854	1.42529	5e-05	0.0015303	up	4339142	A0A0N7KKZ8	5:23899480-23905448	Os05g0486100,LOC4339142	protein_coding	probable leucine-rich repeat receptor-like protein kinase At5g49770
XLOC_053052	5:24130191-24131419	OS05G0491000	10.7951	21.86	1.01792	0.0016	0.0244848	up	4339171	Q6F334	5:24130239-24130977	CML9,LOC4339171	protein_coding	probable calcium-binding protein CML9
XLOC_053088	5:24416902-24445195	OS05G0497300	46.6975	126.308	1.43553	5e-05	0.0015303	up	4339209	Q75K82	5:24444094-24445186	LOC4339209	protein_coding	ethylene-responsive transcription factor 4
XLOC_053166	5:25229702-25233200	OS05G0509500	8.04059	17.6832	1.137	5e-05	0.0015303	up	4339274	Q7XB57	5:25229702-25233200	LOC4339274	protein_coding	signal recognition particle 54 kDa protein 2
XLOC_053267	5:26170858-26172661	OS05G0525900	3.47828	11.7729	1.75902	5e-05	0.0015303	up	4339379	Q65X92	5:26171097-26172343	Os05g0525900,LOC4339379	protein_coding	zinc finger CCCH domain-containing protein 37
XLOC_053419	5:27402896-27404752	OS05G0551350	2.04685	6.69573	1.70984	5e-05	0.0015303	up	9272595	A0A0P0WQ08	5:27403242-27403780	Os05g0551350,LOC9272595	protein_coding	formin-like protein 14
XLOC_053426	5:27453581-27461874	OS05G0552300	68.5688	166.807	1.28256	5e-05	0.0015303	up	4339539	Q6L4F8	5:27459362-27461861	Os05g0552300,LOC4339539	protein_coding	guanine nucleotide-binding protein subunit beta-like protein B
XLOC_053435	5:27524767-27526440	OS05G0553400	3.90934	10.3975	1.41124	5e-05	0.0015303	up	4339548	Q6I634	5:27524786-27526242	LOC4339548	protein_coding	transcription factor RAX2
XLOC_053446	5:27613207-27615541	OS05G0555450	0.288413	2.15035	2.89836	0.0035	0.0434775	up	-	A0A0P0WQ27	5:27613971-27614479	-	protein_coding	-
XLOC_053488	5:27972348-27974607	OS05G0562300	0.592944	1.25728	1.08433	0.03075	0.189057	up	4339609	Q688X8	5:27972462-27974607	LOC4339609	protein_coding	dnaJ homolog subfamily B member 4
XLOC_053571	5:28705379-28708899	OS05G0576500	9.21172	24.936	1.43669	5e-05	0.0015303	up	4339694	A0A0P0WQW3	5:28705384-28708590	LOC4339694	protein_coding	probable 2-oxoglutarate-dependent dioxygenase AOP1
XLOC_053610	5:29010965-29013172	OS05G0583000	0.745006	1.73739	1.2216	0.00995	0.089656	up	4339739	Q75HY3	5:29010970-29013172	LOC4339739	protein_coding	probable WRKY transcription factor 23
XLOC_053681	5:29578280-29580920	OS05G0593900	0.396079	2.50087	2.65857	0.00045	0.00945878	up	4339804	Q6L4R2	5:29579051-29580572	LOC4339804	protein_coding	vacuolar-processing enzyme
XLOC_053705	5:777000-778334	-	0.999847	2.01271	1.00936	0.03805	0.215175	up	-	-	-	-	-	-
XLOC_053733	5:9533075-9534729	-	2.08162	5.36137	1.3649	0.00015	0.0039307	up	-	-	-	-	-	-
XLOC_053740	5:12979115-12979526	-	0.916089	3.02597	1.72384	0.04135	0.226274	up	-	-	-	-	-	-
XLOC_053751	5:14659174-14660395	-	0.388804	1.2649	1.70191	0.00605	0.0642108	up	-	-	-	-	-	-
XLOC_053754	5:16202192-16203284	-	0.582927	1.98058	1.76454	0.00415	0.0487888	up	-	-	-	-	-	-
XLOC_053755	5:16224224-16224839	-	0.703184	1.88389	1.42174	0.03205	0.193484	up	-	-	-	-	-	-
XLOC_053770	5:20771427-20774354	-	0.208312	0.452438	1.11898	0.0424	0.229685	up	-	-	-	-	-	-
XLOC_053778	5:21578434-21578833	-	0	6.23497	inf	5e-05	0.0015303	up	-	-	-	-	-	-
XLOC_053852	6:580670-586782	OS06G0110000	2.46075	5.37241	1.12647	0.00045	0.00945878	up	4339885	Q5VRM7	6:580670-586443	LOC4339885	protein_coding	cytochrome P450 88A1
XLOC_053933	6:1361049-1362549	OS06G0125200	31.5701	110.724	1.81033	5e-05	0.0015303	up	4339960	Q0DF11	6:1361368-1362505	Os06g0125200,LOC4339960	protein_coding	uncharacterized LOC4339960
XLOC_053991	6:1776726-1789107	OS06G0133200|OS06G0133400	16.2944	41.5194	1.34941	5e-05	0.0015303	up	9269221|4340022	Q5VRP9|A0A0P0WSH0	6:1776726-1777351|6:1784324-1784813	LOC9269221|Os06g0133400,LOC4340022	protein_coding|protein_coding	uncharacterized LOC9269221|uncharacterized LOC4340022
XLOC_054054	6:2241746-2243175	OS06G0142625	0.000238708	0.541431	11.1473	0.05	0.253847	up	-	A0A0P0WS97	6:2241746-2243175	-	protein_coding	-
XLOC_054083	6:2477847-2478425	OS06G0147500	25.8436	59.3033	1.19831	0.0003	0.00684653	up	-	A0A0P0WSD7	6:2477847-2478425	Os06g0147500	protein_coding	-
XLOC_054101	6:2592315-2594951	OS06G0150600	3.60252	7.71715	1.09906	0.04405	0.23497	up	9267114	Q5VML3	6:2592800-2594427	LOC9267114	protein_coding	rosmarinate synthase
XLOC_054124	6:2797705-2799936	-	4.33636	9.75924	1.17028	0.0044	0.0507457	up	-	-	-	-	-	-
XLOC_054160	6:3042085-3046249	OS06G0159600	13.9755	28.574	1.03181	5e-05	0.0015303	up	4340199	Q5VMX0	6:3042190-3046129	P0702F05.34-1,LOC4340199	protein_coding	hsp70-Hsp90 organizing protein 1
XLOC_054204	6:3336722-3338581	OS06G0166400	38.1155	103.787	1.44517	5e-05	0.0015303	up	4340244	Q5VRR2	6:3337151-3338155	OSJNBA0015I14.36,LOC4340244	protein_coding	ethylene-responsive transcription factor RAP2-9
XLOC_054225	6:3530168-3538065	OS06G0170500	12.4154	50.043	2.01104	0.0263	0.171773	up	4340263	A0A0P0WTE0	6:3536683-3540219	LOC4340263	protein_coding	zinc finger CCCH domain-containing protein 40
XLOC_054324	6:4285833-4289045	OS06G0185300|OS06G0185400	5.02952	12.9885	1.36874	0.00645	0.0670149	up	9268895|-	Q5SMQ0|A0A0P0WTW8	6:4286708-4287890|6:4288255-4288983	P0554A06.28,LOC9268895|Os06g0185400	protein_coding|protein_coding	rosmarinate synthase|-
XLOC_054364	6:4678804-4680280	OS06G0192800	3.35143	9.25641	1.46568	5e-05	0.0015303	up	4340377	B7EH89	6:4678838-4680111	LOC4340377	protein_coding	RING-H2 finger protein ATL3
XLOC_054428	6:5178293-5182418	OS06G0202700	1.37722	3.70275	1.42684	0.00345	0.0430369	up	4340420	Q69SQ9	6:5179776-5180748	LOC4340420	protein_coding	uncharacterized LOC4340420
XLOC_054430	6:5196631-5198731	OS06G0203000	1.32342	6.66452	2.33223	0.0025	0.0336491	up	-	A0A0P0WU94	6:5196835-5197767	Os06g0203000	protein_coding	-
XLOC_054461	6:5489090-5490621	OS06G0207950	0.784245	1.66478	1.08595	0.03425	0.201928	up	-	A0A0P0WU96	6:5489247-5490602	-	protein_coding	-
XLOC_054511	6:5848276-5849957	OS06G0215100	3.07052	6.79502	1.146	0.00345	0.0430369	up	4340480	A3B9M6	6:5848330-5849957	LOC4340480	protein_coding	uncharacterized LOC4340480
XLOC_054656	6:7093925-7096087	OS06G0236300	0.280803	0.861713	1.61765	0.01545	0.121633	up	4340599	Q67V82	6:7093925-7096087	LOC4340599	protein_coding	uncharacterized LOC4340599
XLOC_054676	6:7247884-7250998	OS06G0239500	0.664476	1.34855	1.02112	0.0232	0.159902	up	4340618	Q67VA7	6:7247884-7250998	OSJNBA0068B06.34,LOC4340618	protein_coding	protein NRT1/ PTR FAMILY 5.8
XLOC_054756	6:8034209-8035385	OS06G0255001	1.52547	4.06524	1.41409	0.0087	0.0820113	up	-	-	6:8034209-8035027	-	ncRNA	-
XLOC_054810	6:8739114-8744934	OS06G0264500|OS06G0264650	41.6425	141.891	1.76865	5e-05	0.0015303	up	4340701|-	Q5Z6P7|A0A0P0WVF2	6:8739433-8744022|6:8744339-8744814	LOC4340701|-	protein_coding|protein_coding	protein NRT1/ PTR FAMILY 3.1|-
XLOC_054989	6:10553309-10555041	OS06G0289200	0.310002	0.750222	1.27504	0.0291	0.182898	up	4340787	Q5VMG8	6:10553309-10555041	LOC4340787	protein_coding	UDP-glycosyltransferase 708A6
XLOC_055051	6:11298063-11300141	-	0.958412	1.98014	1.04688	0.0158	0.123486	up	-	-	-	-	-	-
XLOC_055065	6:11506905-11508414	EPlOSAG00000013553	0.684713	1.61292	1.2361	0.01845	0.137225	up	-	-	6:11508163-11508229	-	ncRNA	-
XLOC_055074	6:11585142-11589303	OS06G0306600	43.5288	112.922	1.37528	5e-05	0.0015303	up	4340844	Q5Z4C9	6:11586343-11587737	LOC4340844	protein_coding	probable carboxylesterase 18
XLOC_055165	6:12604450-12606689	OS06G0323100	3.98059	31.1056	2.96612	5e-05	0.0015303	up	4340899	A0A0P0WW84	6:12604824-12606640	LOC4340899	protein_coding	indole-3-acetate O-methyltransferase 1-like
XLOC_055193	6:12931612-12934832	OS06G0328400	0.0729807	0.636526	3.12463	0.0008	0.0145666	up	9270378	Q69PR8	6:12931779-12934367	LOC9270378	protein_coding	probable L-type lectin-domain containing receptor kinase S.5
XLOC_055197	6:12967266-12969090	OS06G0328966	2.10498	4.37461	1.05535	0.0091	0.0844379	up	-	A0A0P0WW06	6:12967600-12969077	Os06g0328966	protein_coding	-
XLOC_055231	6:13374944-13390467	OS06G0335900|OS06G0335975	4.01387	28.6631	2.83613	0.0009	0.0159105	up	4340940|-	A0A0P0WW43|A0A0P0WW62	6:13389882-13390271|6:13386533-13387490	LOC4340940|-	protein_coding|protein_coding	probable xyloglucan endotransglucosylase/hydrolase protein 26|-
XLOC_055255	6:13554616-13555861	OS06G0339800	4.4625	9.10764	1.02922	0.03205	0.193484	up	4340949	Q5Z890	6:13554616-13555059	LOC4340949	protein_coding	uncharacterized LOC4340949
XLOC_055833	6:20908001-20918766	OS06G0551800	6.62232	15.2428	1.20272	5e-05	0.0015303	up	-	A0A0N7KM95	6:20915614-20918494	Os06g0551800	protein_coding	-
XLOC_055879	6:21362650-21363698	OS06G0558900	3.89418	16.7196	2.10215	5e-05	0.0015303	up	9270272	Q5Z7G1	6:21362857-21363648	-	protein_coding	Os06g0559000 protein; Putative uncharacterized protein OSJNBa0090E14.32; Putative uncharacterized protein P0528E12.3; cDNA clone:002-140-D12, full insert sequence [Source:UniProtKB/TrEMBL;Acc:Q5Z7G1]
XLOC_055880	6:21372400-21374077	OS06G0559400	32.4689	66.049	1.02448	0.00065	0.0124578	up	4341299	Q5Z7F9	6:21372400-21374077	LOC4341299	protein_coding	uncharacterized LOC4341299
XLOC_055924	6:21893256-21898174	OS06G0567200	0.361105	1.90428	2.39876	5e-05	0.0015303	up	4341335	Q5Z645	6:21893256-21898174	LOC4341335	protein_coding	L-ascorbate oxidase
XLOC_055929	6:21951141-21956713	OS06G0567900	3.25778	13.9661	2.09996	0.00465	0.0527304	up	4341337	Q5Z5T3	6:21951201-21955132	LOC4341337	protein_coding	L-ascorbate oxidase
XLOC_056049	6:23131059-23136326	OS06G0589600	5.05382	12.5032	1.30685	0.0009	0.0159105	up	4341407	Q0DB97	6:23134854-23136224	Os06g0589600,LOC4341407	protein_coding	probable LRR receptor-like serine/threonine-protein kinase At1g14390
XLOC_056061	6:23227001-23228407	OS06G0591200	29.0552	87.7321	1.59431	5e-05	0.0015303	up	4341416	Q69X78	6:23227138-23228388	LOC4341416	protein_coding	submaxillary gland androgen-regulated protein 3A
XLOC_056114	6:23632462-23634139	OS06G0599200	1.51001	3.47465	1.20231	0.00115	0.019104	up	4341447	Q69X58	6:23632462-23634139	Os06g0599200,LOC4341447	protein_coding	ent-cassadiene C11-alpha-hydroxylase 1
XLOC_056161	6:24033540-24036794	OS06G0605900	118.144	291.004	1.3005	5e-05	0.0015303	up	4341476	Q0DB36	6:24033805-24036789	P0481H08.34,LOC4341476	protein_coding	EIN3-binding F-box protein 1
XLOC_056167	6:24089891-24092672	OS06G0606700	21.6339	45.8217	1.08274	0.029	0.182562	up	4341478	Q69Q43	6:24089944-24091422	LOC4341478	protein_coding	uncharacterized LOC4341478
XLOC_056385	6:26082201-26087335	OS06G0641200	0.17007	2.00448	3.55903	0.01875	0.138716	up	4341627	Q0DAP2	6:26086429-26087091	LOC4341627	protein_coding	cytochrome P450 71D7
XLOC_056419	6:26384096-26388541	OS06G0646100	64.2656	132.309	1.0418	5e-05	0.0015303	up	4341658	Q67W63	6:26384994-26385658	LOC4341658	protein_coding	uncharacterized LOC4341658
XLOC_056429	6:26499433-26500188	OS06G0648600	6.10449	13.6312	1.15897	0.0194	0.14171	up	-	A0A0P0WZH4	6:26499433-26500188	-	protein_coding	-
XLOC_056551	6:27594108-27595710	OS06G0666400	13.4647	37.6478	1.48339	5e-05	0.0015303	up	4341781	Q655W4	6:27594625-27595417	LOC4341781	protein_coding	VQ motif-containing protein 22
XLOC_056575	6:27777556-27780675	OS06G0670300	1.6061	4.71286	1.55304	0.00025	0.00589866	up	4341803	Q653M8	6:27777556-27780675	LOC4341803	protein_coding	probable transcription factor KAN3
XLOC_056679	6:28617338-28620346	OS06G0686400	5.1359	11.9459	1.21783	0.00055	0.0110228	up	4341883	Q653H4	6:28617447-28620310	LOC4341883	protein_coding	lipid transfer-like protein VAS
XLOC_056759	6:29341179-29346363	OS06G0698748	105.001	225.42	1.10221	5e-05	0.0015303	up	9272115	Q5Z4U8	6:29342111-29343842	P0545E05.31-2,LOC9272115	protein_coding	uncharacterized LOC9272115
XLOC_056809	6:29838023-29841264	OS06G0706400	43.2621	91.9045	1.08703	5e-05	0.0015303	up	9268091	C7J4D2	6:29838314-29841264	Os06g0706400,LOC9268091	protein_coding	protein NRT1/ PTR FAMILY 8.3
XLOC_056818	6:29976852-29978300	OS06G0708600	390.708	994.255	1.34752	5e-05	0.0015303	up	4342023	Q5Z9H7	6:29976876-29977647	LOC4342023	protein_coding	uncharacterized LOC4342023
XLOC_056851	6:30314623-30315727	OS06G0714366	8.24192	22.638	1.45769	0.00165	0.0249916	up	-	A0A0N7KMQ6	6:30314952-30315704	Os06g0714366	protein_coding	-
XLOC_056854	6:30339936-30346434	OS06G0714800	100.523	238.276	1.24511	5e-05	0.0015303	up	4342065	Q0D9I1	6:30340446-30341491	LOC4342065	protein_coding	uncharacterized LOC4342065
XLOC_056932	6:30887215-30888383	OS06G0726100	0.873822	1.97072	1.17331	0.01835	0.136739	up	4342114	P24626	6:30887215-30888383	CHT3,LOC4342114	protein_coding	chitinase 3
XLOC_057159	6:1526514-1528201	OS06G0128800	2.26707	6.02602	1.41038	0.00035	0.00780711	up	4339989	A0A0P0WSF6	6:1526538-1527491	Os06g0128800,LOC4339989	protein_coding	uncharacterized LOC4339989
XLOC_057220	6:1962306-1963580	OS06G0136900	1.06888	3.13328	1.55157	0.00045	0.00945878	up	4340045	Q5VQ11	6:1962306-1963580	P0548D03.27,LOC4340045	protein_coding	AT-hook motif nuclear-localized protein 18
XLOC_057307	6:2632553-2635583	OS06G0151100	2.79288	16.4875	2.56155	0.0154	0.12132	up	4340148	Q5VMK3	6:2633736-2635234	LOC4340148	protein_coding	rosmarinate synthase
XLOC_057412	6:3336722-3338581	EPlOSAG00000004212	0.965278	8.48035	3.13511	0.02575	0.169301	up	-	-	6:3336821-3336948	-	ncRNA	-
XLOC_057440	6:3675540-3679085	OS06G0172800	10.476	23.3882	1.15869	5e-05	0.0015303	up	4340274	A0A0P0WT49	6:3675795-3679085	Os06g0172800,LOC4340274	protein_coding	probable galactinol--sucrose galactosyltransferase 6
XLOC_057711	6:5884568-5886141	OS06G0215600	0.742708	1.92865	1.37673	0.00355	0.0438	up	4340485	Q69TI0	6:5884568-5886141	Os06g0215600,LOC4340485	protein_coding	putative 12-oxophytodienoate reductase 5
XLOC_057713	6:5894911-5896347	OS06G0215900	6.31479	14.8252	1.23125	5e-05	0.0015303	up	4340486	A0A0P0WUK4	6:5894911-5896347	OPR4,LOC4340486	protein_coding	putative 12-oxophytodienoate reductase 4
XLOC_057742	6:6102120-6109073	OS06G0218900	7.95881	18.4269	1.21119	5e-05	0.0015303	up	4340506	A0A0P0WU10	6:6102185-6104364	LOC4340506	protein_coding	LMBR1 domain-containing protein 2 homolog A
XLOC_057766	6:6277377-6281860	OS06G0222100	0.0843575	0.592415	2.81202	0.00655	0.0677864	up	4340524	A0A0P0WU42	6:6279737-6281730	Os06g0222100,LOC4340524	protein_coding	probable trehalose-phosphate phosphatase 8
XLOC_057822	6:6712298-6713533	-	0.362665	1.51262	2.06034	0.00145	0.0226427	up	-	-	-	-	-	-
XLOC_057928	6:7478595-7482312	OS06G0244000	0.193548	5.01729	4.69614	5e-05	0.0015303	up	4340632	A0A0P0WV01	6:7480272-7482194	LOC4340632	protein_coding	anthranilate O-methyltransferase 2
XLOC_057938	6:7591680-7593322	OS06G0246000	1362.85	2936.73	1.10759	0.0001	0.00277714	up	4340639	Q654W0	6:7591680-7593322	LOC4340639	protein_coding	uncharacterized LOC4340639
XLOC_058146	6:9870664-9872417	OS06G0282000	0.372297	1.38609	1.8965	0.0019	0.0274613	up	9268427	Q5VN44	6:9870664-9872417	LOC9268427	protein_coding	UDP-glycosyltransferase 89B2
XLOC_058394	6:12471688-12476504	OS06G0320850|OS06G0320900	2.8849	6.36663	1.14201	0.0151	0.119553	up	-|-	A0A0N7KM09|A0A0P0WW02	6:12473263-12474016|6:12475835-12476347	-|Os06g0320900	protein_coding|protein_coding	-|-
XLOC_058404	6:12651200-12652888	OS06G0324000	6.79851	17.4591	1.36069	5e-05	0.0015303	up	-	A0A0P0WWE7	6:12651333-12652636	-	protein_coding	-
XLOC_058586	6:15234575-15237311	OS06G0365200	0.766791	2.37761	1.63261	0.0002	0.00497146	up	-	A0A0P0WWP4	6:15235673-15238979	-	protein_coding	-
XLOC_058587	6:15253969-15254487	OS06G0365700	44.6658	94.4656	1.08062	5e-05	0.0015303	up	-	A0A0P0WWX9	6:15253969-15254487	-	protein_coding	-
XLOC_058753	6:17565550-17566140	OS06G0499100	0.881733	3.16865	1.84545	0.0059	0.0629856	up	107277573	A0A0P0WXC2	6:17565550-17566140	Os06g0499100,LOC107277573	protein_coding	uncharacterized LOC107277573
XLOC_058880	6:19205574-19207119	OS06G0521500	5.85033	14.6539	1.32469	0.00015	0.0039307	up	4341168	Q5Z9B2	6:19205574-19207119	LOC4341168	protein_coding	peroxidase 2-like
XLOC_058884	6:19265652-19272815	OS06G0522100|OS06G0522300	8.58231	21.8088	1.34548	0.0001	0.00277714	up	107278696|4341171	A0A0P0WXK0|Q654F1	6:19265652-19266050|6:19271256-19272675	Os06g0522100,LOC107278696|LOC4341171	protein_coding|protein_coding	peroxidase 70-like|peroxidase 2-like
XLOC_058921	6:19610157-19612031	OS06G0528350	0.185953	0.951417	2.35514	0.01055	0.0931838	up	9271495	C7J3W5	6:19610157-19612031	Os06g0528350	protein_coding	Os06g0528350 protein [Source:UniProtKB/TrEMBL;Acc:C7J3W5]
XLOC_058988	6:20404356-20405495	OS06G0542300	14.6976	40.3685	1.45765	5e-05	0.0015303	up	4341233	Q5Z6Y0	6:20404356-20405495	LOC4341233	protein_coding	protein doublesex
XLOC_059014	6:20705378-20706934	OS06G0547400	0.179957	1.05249	2.54809	0.00555	0.0602539	up	4341249	Q5Z7J2	6:20705378-20706934	LOC4341249	protein_coding	peroxidase P7
XLOC_059018	6:20733472-20737719	OS06G0548100	3.39253	8.80463	1.3759	0.0001	0.00277714	up	4341253	Q5Z7I6	6:20735880-20737650	LOC4341253	protein_coding	flavin-dependent oxidoreductase FOX2
XLOC_059071	6:21255258-21282942	OS06G0557200|OS06G0557400|OS06G0557600	15.8077	50.6363	1.67954	0.02025	0.146429	up	4341291|4341293|-	Q5Z7H4|A0A0N7KMA0|A0A0P0WXS7	6:21258050-21258648|6:21272920-21274683|6:21278343-21282942	OSJNBA0090E14.9|LOC4341293|Os06g0557600	protein_coding|protein_coding|protein_coding	Os06g0557200 protein; Putative uncharacterized protein OSJNBa0090E14.9 [Source:UniProtKB/TrEMBL;Acc:Q5Z7H4]|receptor-like protein kinase 5|-
XLOC_059074	6:21315590-21317715	OS06G0558300	1.26106	4.61078	1.87037	0.0001	0.00277714	up	107276262	Q5Z7G9	6:21315872-21317578	LOC107276262	protein_coding	protein DETOXIFICATION 51-like
XLOC_059086	6:21377602-21383078	OS06G0559600	0.222977	0.498517	1.16075	0.0123	0.103069	up	-	A0A0P0WY69	6:21377602-21383078	-	protein_coding	-
XLOC_059140	6:21896889-21898000	OS06G0567433	0.119113	1.73435	3.86399	0.0434	0.23313	up	-	A0A0P0WXU8	6:21896889-21898000	-	protein_coding	-
XLOC_059144	6:21928629-21930833	-	0.890206	1.9204	1.1092	0.01075	0.0942475	up	-	-	-	-	-	-
XLOC_059214	6:22655734-22664963	OS06G0581000	22.257	55.401	1.31566	5e-05	0.0015303	up	4341378	Q5VPM1	6:22655734-22664963	P0566A10.29,LOC4341378	protein_coding	protein NRT1/ PTR FAMILY 4.6
XLOC_059350	6:23870593-23874764	OS06G0603400	4.20103	8.91688	1.0858	0.00175	0.0260728	up	4341464	Q69XJ1	6:23870695-23874725	LOC4341464	protein_coding	DNA-directed RNA polymerase III subunit RPC6
XLOC_059360	6:24005097-24010125	OS06G0605600|OS06G0605750	6.50815	16.5849	1.34955	0.0031	0.0395881	up	4341475|-	A0A0P0WYW1|A0A0P0WYS8	6:24005166-24006559|6:24008176-24009799	Os06g0605600,LOC4341475|Os06g0605750	protein_coding|protein_coding	transcription factor GAMYB|-
XLOC_059447	6:24843829-24844743	OS06G0618700	22.9072	73.0408	1.6729	0.0019	0.0274613	up	4341540	Q69XP8	6:24843829-24844743	P0012B02.16,LOC4341540	protein_coding	VQ motif-containing protein 18
XLOC_059556	6:25899446-25900813	OS06G0637500	1.89525	7.20308	1.92623	5e-05	0.0015303	up	4341607	Q67WF6	6:25899446-25900813	LOC4341607	protein_coding	transcription factor MYB44
XLOC_059580	6:26079862-26081592	-	1.21879	3.88315	1.67178	0.0015	0.0231791	up	-	-	-	-	-	-
XLOC_059613	6:26355480-26359066	OS06G0645600	1.29848	3.5477	1.45007	0.0003	0.00684653	up	4341654	A0A0P0WZM6	6:26355715-26358802	Os06g0645600,LOC4341654	protein_coding	uncharacterized LOC4341654
XLOC_059632	6:26509969-26511738	OS06G0649000	6.17289	15.4507	1.32366	5e-05	0.0015303	up	4341678	A0A0N7KMI2	6:26510006-26511606	LOC4341678	protein_coding	probable WRKY transcription factor 60
XLOC_059647	6:26646355-26648170	OS06G0650900	34.3599	106.975	1.63848	5e-05	0.0015303	up	4341688	Q67UQ4	6:26646375-26647794	LOC4341688	protein_coding	chaperone protein dnaJ 8, chloroplastic
XLOC_059648	6:26650194-26652399	OS06G0651000	43.7379	95.4984	1.12659	5e-05	0.0015303	up	4341689	Q0DAI4	6:26650225-26652370	LOC4341689	protein_coding	vestitone reductase
XLOC_059676	6:26875848-26879146	OS06G0655500	56.6779	164.829	1.54011	5e-05	0.0015303	up	4341715	Q67W96	6:26877125-26878985	P0460H04.11-1,LOC4341715	protein_coding	F-box protein AFR
XLOC_059763	6:27619260-27621783	-	2.5977	6.60696	1.34675	5e-05	0.0015303	up	-	-	-	-	-	-
XLOC_059798	6:27904696-27906541	OS06G0672400	0.114648	0.669646	2.54618	0.0195	0.142397	up	4341811	Q652I1	6:27904696-27906541	Os06g0672400,LOC4341811	protein_coding	protein G1-like2
XLOC_059837	6:28234460-28238335	OS06G0678800	0	0.622815	inf	0.01795	0.134818	up	4341847	Q655H5	6:28234460-28238335	LOC4341847	protein_coding	L-ascorbate oxidase homolog
XLOC_059933	6:29078436-29080258	OS06G0695900	0.0535889	0.46694	3.12323	0.02405	0.163619	up	4341939	A0A0P0X0S9	6:29078436-29080258	LOC4341939	protein_coding	RING-H2 finger protein ATL43
XLOC_059946	6:29215243-29219407	OS06G0698500	10.5895	22.6099	1.09431	0.0017	0.0255043	up	4341951	Q0D9U3	6:29215436-29218229	Os06g0698500,LOC4341951	protein_coding	protein ENHANCED DISEASE RESISTANCE 2
XLOC_059964	6:29446508-29447596	OS06G0700300	6.62905	16.534	1.31857	5e-05	0.0015303	up	4341963	Q5Z846	6:29446652-29447535	LOC4341963	protein_coding	uncharacterized LOC4341963
XLOC_060035	6:29998230-30038103	OS06G0710001|OS06G0710300	87.7313	177.555	1.01711	0.00125	0.0203794	up	-|4342030	Q5Z9G7|Q5Z9G6	6:30033145-30033722|6:30036069-30037729	P0655A07.22|LOC4342030	protein_coding|protein_coding	Putative uncharacterized protein P0655A07.22 [Source:UniProtKB/TrEMBL;Acc:Q5Z9G7]|uncharacterized LOC4342030
XLOC_060041	6:30064033-30066856	OS06G0710900|OS06G0711000	15.1502	32.736	1.11155	5e-05	0.0015303	up	4342034|4342035	Q5Z9G1|Q5Z9G0	6:30064110-30065313|6:30066045-30066843	LOC4342034|P0655A07.32,LOC4342035	protein_coding|protein_coding	arp2/3 complex-activating protein rickA|uncharacterized LOC4342035
XLOC_060054	6:30173459-30177996	OS06G0712700	4.29648	9.59916	1.15975	0.0001	0.00277714	up	4342047	Q944S9	6:30173627-30177996	MADS16,LOC4342047	protein_coding	MADS-box transcription factor 16
XLOC_060193	6:326976-327620	-	0.541209	1.6683	1.62412	0.0285	0.181077	up	-	-	-	-	-	-
XLOC_060201	6:4344148-4344635	-	0	0.70596	inf	0.0004	0.00864562	up	-	-	-	-	-	-
XLOC_060204	6:5129364-5132696	-	0.650693	1.80324	1.47054	0.01155	0.0988111	up	-	-	-	-	-	-
XLOC_060215	6:10464207-10465414	-	1.27355	3.75634	1.56048	0.0007	0.013213	up	-	-	-	-	-	-
XLOC_060227	6:12745854-12746338	-	3.76233	7.76358	1.0451	0.0296	0.184573	up	-	-	-	-	-	-
XLOC_060229	6:12747260-12747562	-	1.8766	10.2758	2.45306	0.0317	0.192549	up	-	-	-	-	-	-
XLOC_060262	6:22856053-22856881	-	1.20182	3.3325	1.47138	0.01005	0.0901456	up	-	-	-	-	-	-
XLOC_060275	6:27944898-27946172	-	0.0958009	1.41743	3.8871	0.00715	0.0718305	up	-	-	-	-	-	-
XLOC_060433	7:1267873-1268776	OS07G0124300	0.476556	1.99353	2.06461	0.0095	0.0869573	up	-	Q7XIZ3	7:1267873-1268776	-	protein_coding	Putative uncharacterized protein OJ1007_H09.109; Putative uncharacterized protein P0474G09.109 [Source:UniProtKB/TrEMBL;Acc:Q7XIZ3]
XLOC_060442	7:1319034-1319789	OS07G0124900	4.45188	32.202	2.85467	5e-05	0.0015303	up	4342310	Q84J76	7:1319034-1319789	LOC4342310	protein_coding	pathogenesis-related protein 1
XLOC_060448	7:1352187-1352942	OS07G0125500	4.42389	32.6434	2.8834	5e-05	0.0015303	up	9270927	Q84J76	7:1352187-1352942	LOC9270927	protein_coding	pathogenesis-related protein 1
XLOC_060454	7:1385340-1386095	OS07G0126301	8.87577	64.3811	2.85869	5e-05	0.0015303	up	107277316	Q84J76	7:1385340-1386095	LOC107277316	protein_coding	pathogenesis-related protein 1-like
XLOC_060470	7:1523654-1540150	OS07G0129300	35.542	87.251	1.29565	0.0167	0.127945	up	4342318	Q6YT69	7:1523654-1524512	LOC4342318	protein_coding	pathogenesis-related protein 1
XLOC_060489	7:1711889-1714837	OS07G0132500	0.299037	0.911022	1.60716	0.02905	0.18278	up	4342338	Q0D8S4	7:1713426-1714497	LOC4342338	protein_coding	L-type lectin-domain containing receptor kinase IV.2
XLOC_060575	7:2453951-2455636	OS07G0147500	71.0566	765.139	3.42868	5e-05	0.0015303	up	4342395	Q8H4P7	7:2454338-2455636	LOC4342395	protein_coding	photosystem II 10 kDa polypeptide, chloroplastic
XLOC_060840	7:4697237-4699612	OS07G0187900	7.6029	19.938	1.3909	0.0259	0.170051	up	4342602	Q6Z4F2	7:4697237-4699531	LOC4342602	protein_coding	protein NUCLEAR FUSION DEFECTIVE 4
XLOC_060932	7:5598427-5601187	OS07G0204100	48.7106	103.993	1.09418	5e-05	0.0015303	up	4342676	Q7XB67	7:5598662-5600729	LOC4342676	protein_coding	uncharacterized LOC4342676
XLOC_060953	7:5763808-5768526	OS07G0206750	6.31614	14.464	1.19536	0.00285	0.0372592	up	-	A0A0P0X3H3	7:5763808-5768526	-	protein_coding	-
XLOC_061011	7:6494465-6501972	OS07G0217600	4.45641	9.28274	1.05867	0.00025	0.00589866	up	4342731	Q7X6T8	7:6494465-6501972	LOC4342731	protein_coding	ent-cassadiene C2-hydroxylase-like
XLOC_061052	7:6949934-6953313	OS07G0224900	2.43207	6.35466	1.38563	0.0014	0.0220656	up	4342750	Q0D7P8	7:6949934-6951925	LOC4342750	protein_coding	protein SLOW WALKER 1
XLOC_061073	7:7256141-7257814	OS07G0230400	1.6299	3.37782	1.05131	0.00375	0.0454393	up	-	B9FWA0	7:7256141-7257814	-	protein_coding	Putative uncharacterized protein [Source:UniProtKB/TrEMBL;Acc:B9FWA0]
XLOC_061107	7:7666042-7669176	EPlOSAG00000005864	9.30029	18.8786	1.02141	5e-05	0.0015303	up	-	-	7:7667992-7668070	-	ncRNA	-
XLOC_061204	7:8709447-8711143	OS07G0255300	50.4526	104.38	1.04885	5e-05	0.0015303	up	9267620	A0A0P0X4B8	7:8709616-8710266	-	protein_coding	Os07g0255900 protein [Source:UniProtKB/TrEMBL;Acc:C7J577]
XLOC_061650	7:14988874-14990789	OS07G0442900	0.10176	1.07888	3.40628	0.02345	0.16097	up	4343098	Q6YT98	7:14988874-14990789	LOC4343098	protein_coding	CASP-like protein 1D1
XLOC_061886	7:18032967-18115202	OS07G0489100	0.42169	1.61952	1.94132	0.04675	0.244689	up	107276319	A0A0N7KNG3	7:18106225-18111251	LOC107276319	protein_coding	alcohol-forming fatty acyl-CoA reductase-like
XLOC_061992	7:19037891-19039606	OS07G0503300	12.9448	33.4434	1.36935	5e-05	0.0015303	up	4343321	Q6Z481	7:19037891-19039606	LOC4343321	protein_coding	anthocyanidin 3-O-glucosyltransferase 2
XLOC_061993	7:19045831-19062935	OS07G0503500|OS07G0503900	11.5873	29.5698	1.35158	5e-05	0.0015303	up	4343322|4343325	Q6Z478|Q6Z473	7:19045831-19047937|7:19060762-19062546	Os07g0503500,LOC4343322|LOC4343325	protein_coding|protein_coding	anthocyanidin 3-O-glucosyltransferase 2|anthocyanidin 3-O-glucosyltransferase 2
XLOC_062000	7:19088891-19094360	OS07G0505101	6.6893	15.2634	1.19015	5e-05	0.0015303	up	-	-	7:19092583-19094057	-	ncRNA	-
XLOC_062102	7:20063224-20065427	OS07G0519600	4.52261	13.849	1.61456	5e-05	0.0015303	up	4343397	A0A0P0X6Q2	7:20063428-20065199	LOC4343397	protein_coding	cytochrome P450 716B1
XLOC_062156	7:20535857-20536812	OS07G0526700	0.219834	0.762294	1.79393	0.02855	0.181077	up	9271174	C7J4N2	7:20535857-20536812	-	protein_coding	Os07g0526700 protein [Source:UniProtKB/TrEMBL;Acc:C7J4N2]
XLOC_062214	7:21136219-21144290	OS07G0537550|OS07G0537600	3.75578	17.0036	2.17866	0.00015	0.0039307	up	-|4343480	A0A0P0X704|A0A0P0X6S6	7:21139748-21140912|7:21140941-21144246	-|LOC4343480	protein_coding|protein_coding	-|putative receptor-like protein kinase At4g00960
XLOC_062219	7:21166938-21170708	OS07G0538400	12.4177	47.0294	1.92116	5e-05	0.0015303	up	4343485	Q0D5S8	7:21168993-21170678	LOC4343485	protein_coding	cysteine-rich receptor-like protein kinase 25
XLOC_062285	7:21795575-21796430	-	12.2092	25.2262	1.04695	0.00135	0.0214488	up	-	-	-	-	-	-
XLOC_062357	7:22426716-22429645	OS07G0561800	0.317467	2.25088	2.82581	0.0005	0.0102996	up	4343600	Q0D5H2	7:22427661-22429638	LOC4343600	protein_coding	organic cation/carnitine transporter 2
XLOC_062413	7:22934740-22937650	OS07G0569800	2.57809	7.69264	1.57718	5e-05	0.0015303	up	4343654	A0A0P0X7N1	7:22935622-22937578	Os07g0569800,LOC4343654	protein_coding	L-type lectin-domain containing receptor kinase IX.1
XLOC_062446	7:23202739-23203255	OS07G0573900	0.486291	6.69328	3.78282	0.00635	0.0662958	up	4343689	A0A0P0X7T7	7:23202739-23203255	Os07g0573900,LOC4343689	protein_coding	arabinogalactan peptide 13
XLOC_062447	7:23204561-23207862	EPlOSAG00000016631	0.235406	0.776404	1.72166	0.00295	0.038229	up	-	-	7:23207036-23207122	-	ncRNA	-
XLOC_062459	7:23272326-23272649	OS07G0575366	0	1.18164	inf	0.01645	0.126562	up	9270314	A0A0N7KNQ6	7:23272326-23272649	Os07g0575366	protein_coding	Os07g0575401 protein [Source:UniProtKB/TrEMBL;Acc:C7J536]
XLOC_062508	7:23745929-23748739	OS07G0585000	51.7139	113.714	1.13679	5e-05	0.0015303	up	4343742	Q8H5M0	7:23746485-23748665	OJ1060_D03.112,LOC4343742	protein_coding	uncharacterized LOC4343742
XLOC_062547	7:24115634-24116647	OS07G0591700	0.179964	0.861687	2.25946	0.0333	0.198601	up	4343779	Q6ZLG5	7:24115634-24116647	OJ1174_G05.35,LOC4343779	protein_coding	uncharacterized LOC4343779
XLOC_062552	7:24164226-24164995	OS07G0593000	1.01082	3.93431	1.96059	0.00115	0.019104	up	4343786	Q84RX1	7:24164226-24164995	OJ1710_H11.113,LOC4343786	protein_coding	zinc finger protein 7
XLOC_062595	7:24641956-24643413	-	0.505137	2.94166	2.54188	0.00135	0.0214488	up	-	-	-	-	-	-
XLOC_062602	7:24685738-24688264	OS07G0603500	1.21686	2.54111	1.0623	0.03435	0.202468	up	-	A0A0P0X8N7	7:24686195-24687733	-	protein_coding	-
XLOC_062607	7:24720155-24723886	OS07G0603800	6.72763	15.5186	1.20583	0.0002	0.00497146	up	4343841	A0A0P0X919	7:24720195-24723886	Os07g0603800,LOC4343841	protein_coding	protein NRT1/ PTR FAMILY 8.3
XLOC_062793	7:26192667-26196833	OS07G0631500	14.2072	31.2694	1.13813	5e-05	0.0015303	up	-	A0A0P0X9X8	7:26192824-26194365	Os07g0631500	protein_coding	-
XLOC_062795	7:26208246-26209603	OS07G0631700	9.76715	22.537	1.20629	0.0001	0.00277714	up	4343999	Q8LHN5	7:26208537-26209455	LOC4343999	protein_coding	probable calcium-binding protein CML45
XLOC_062802	7:26265494-26268672	OS07G0633200	1.15916	2.38115	1.03858	0.02445	0.164919	up	4344009	Q7XI49	7:26265494-26268672	LOC4344009	protein_coding	serine/arginine-rich SC35-like splicing factor SCL33
XLOC_062916	7:27172131-27175793	OS07G0650100	0.192531	0.421894	1.13179	0.04435	0.235932	up	107277406	A0A0P0X9R4	7:27172211-27175529	Os07g0650100,LOC107277406	protein_coding	uncharacterized LOC107277406
XLOC_062978	7:27741985-27744247	OS07G0658500	10.6187	26.3158	1.30932	0.0001	0.00277714	up	-	A0A0P0X9Z4	7:27742675-27743998	Os07g0658500	protein_coding	-
XLOC_063013	7:28002562-28046299	OS07G0663700|OS07G0663800|OS07G0664200	29.4998	96.3166	1.70708	5e-05	0.0015303	up	4344198|4344199|4344203	A0A0P0XA86|A0A0P0X9S9|Q0D3V2	7:28002587-28004412|7:28004961-28006171|7:28044948-28046299	Os07g0663700,LOC4344198|Os07g0663800,LOC4344199|Os07g0664200,LOC4344203	protein_coding|protein_coding|protein_coding	momilactone A synthase-like|momilactone A synthase-like|momilactone A synthase-like
XLOC_063021	7:28061353-28063442	OS07G0664600	4.71738	16.2234	1.78202	0.0014	0.0220656	up	4344207	Q0D3U8	7:28061378-28063141	Os07g0664600,LOC4344207	protein_coding	momilactone A synthase-like
XLOC_063076	7:28483515-28485201	OS07G0673900	1.44258	3.84267	1.41346	0.01215	0.102246	up	4344259	A3BNC1	7:28484263-28485201	Os07g0673900,LOC4344259	protein_coding	uncharacterized LOC4344259
XLOC_063103	7:28710494-28713954	OS07G0678300	29.9549	65.3781	1.12602	5e-05	0.0015303	up	4344285	Q7XIW5	7:28710749-28712470	CIPK29,LOC4344285	protein_coding	CBL-interacting protein kinase 29
XLOC_063130	7:28985802-28988006	OS07G0683200	39.7826	207.602	2.38361	5e-05	0.0015303	up	9266867	C7J5E1	7:28985802-28987953	LOC9266867	protein_coding	NAC transcription factor 29
XLOC_063131	7:28992605-28994970	OS07G0683600	0.63933	1.35377	1.08235	0.03795	0.214917	up	4344318	A0A0N7KP29	7:28993024-28994490	Os07g0683600,LOC4344318	protein_coding	uncharacterized LOC4344318
XLOC_063244	7:349201-353686	OS07G0106200	62.7403	164.764	1.39294	0.001	0.0172158	up	4342198	Q7XAK7	7:349201-353686	P0617C02.124-1,LOC4342198	protein_coding	sugar carrier protein C
XLOC_063279	7:630682-634245	OS07G0111400	24.538	53.6806	1.12938	5e-05	0.0015303	up	4342232	Q8H5U1	7:630682-634245	LOC4342232	protein_coding	probable WRKY transcription factor 57
XLOC_063327	7:960090-964449	OS07G0117800	0.153147	1.00027	2.7074	0.0002	0.00497146	up	4342261	A0A0P0X214	7:960090-962357	Os07g0117800,LOC4342261	protein_coding	disease resistance protein RGA2
XLOC_063328	7:964556-966467	OS07G0117900	0.42834	2.3424	2.45116	0.00505	0.0561114	up	107275770	A0A0P0X1Y6	7:964856-966454	LOC107275770	protein_coding	disease resistance protein RGA2-like
XLOC_063353	7:1180099-1185666	OS07G0123000	1.92577	6.17582	1.68119	0.00105	0.0178689	up	4342294	Q6Z4S1	7:1183280-1185666	LOC4342294	protein_coding	uncharacterized LOC4342294
XLOC_063362	7:1239804-1240626	OS07G0123800	13.953	32.9336	1.23899	0.00045	0.00945878	up	4342301	Q8LIS8	7:1239804-1240626	LOC4342301	protein_coding	uncharacterized LOC4342301
XLOC_063364	7:1243944-1255764	OS07G0124100	160.776	353.767	1.13775	0.00045	0.00945878	up	4342304	Q9AR88	7:1255047-1255744	PSK4,LOC4342304	protein_coding	phytosulfokines 4
XLOC_063502	7:2458274-2461953	OS07G0147600	0.300317	0.753724	1.32755	0.0175	0.132574	up	4342396	Q6ZF70	7:2458274-2461953	P0022E03.17,LOC4342396	protein_coding	probable receptor-like protein kinase At1g30570
XLOC_063534	7:2721652-2730142	OS07G0151800|OS07G0151900	5.43392	11.9754	1.14001	0.004	0.0475444	up	4342415|9267391	Q7XIY3|B7F8C2	7:2721785-2723535|7:2727975-2730142	LOC4342415|-	protein_coding|protein_coding	uncharacterized LOC4342415|Os07g0151901 protein; cDNA, clone: J065008G19, full insert sequence [Source:UniProtKB/TrEMBL;Acc:B7F8C2]
XLOC_063791	7:5303345-5305505	EPlOSAG00000013630	1.85312	3.94022	1.08832	0.0012	0.0197408	up	-	-	7:5305019-5305065	-	ncRNA	-
XLOC_063970	7:7110414-7112739	OS07G0227300	0.171313	0.456506	1.414	0.0446	0.236731	up	107276530	Q8H2M1	7:7110702-7112739	LOC107276530	protein_coding	proline-rich receptor-like protein kinase PERK3
XLOC_063975	7:7183403-7186977	OS07G0228900	0.863752	1.78696	1.04881	0.0094	0.0863422	up	-	A0A0P0X3V6	7:7184023-7186977	Os07g0228900	protein_coding	-
XLOC_064442	7:12846933-12848424	OS07G0410700	0.406185	1.28058	1.65659	0.00535	0.0585657	up	4343006	Q8H312	7:12846933-12848424	LOC4343006	protein_coding	ethylene-responsive transcription factor 15
XLOC_064624	7:15297597-15309445	OS07G0447000	0.373664	0.912011	1.28731	0.01395	0.112824	up	4343115	A0A0P0X5K2	7:15297784-15300052	Os07g0447000,LOC4343115	protein_coding	uncharacterized LOC4343115
XLOC_064747	7:16815505-16816867	OS07G0470400	3.11496	10.649	1.77343	0.0001	0.00277714	up	4343194	Q0D6K7	7:16815629-16816839	Os07g0470400,LOC4343194	protein_coding	uncharacterized LOC4343194
XLOC_064859	7:18323583-18324736	OS07G0491600	7.3699	15.032	1.02832	0.04095	0.225021	up	4343272	A0A0P0X677	7:18321784-18324648	LOC4343272	protein_coding	protein VASCULAR ASSOCIATED DEATH 1, chloroplastic
XLOC_064908	7:18687550-18692639	OS07G0498400	1.00284	3.21324	1.67994	0.03825	0.215585	up	4343304	Q0D699	7:18688392-18692308	LOC4343304	protein_coding	LRR receptor-like serine/threonine-protein kinase GSO1
XLOC_064929	7:18956411-18963301	OS07G0502200	61.968	136.933	1.14388	5e-05	0.0015303	up	4343318	Q6Z493	7:18956816-18963021	P0430F03.2,LOC4343318	protein_coding	protein DETOXIFICATION 19
XLOC_064947	7:19192309-19196965	-	1.27794	2.63204	1.04236	0.0234	0.16086	up	-	-	-	-	-	-
XLOC_065028	7:19985619-19992740	OS07G0518100|OS07G0518200	0.338439	1.20655	1.83392	0.00095	0.0165718	up	4343392|4343393	Q7EZ52|A0A0P0X6M4	7:19985763-19987668|7:19988116-19989519	LOC4343392|LOC4343393	protein_coding|protein_coding	taxadiene 5-alpha hydroxylase|uncharacterized LOC4343393
XLOC_065041	7:20149389-20152787	OS07G0521300	0.669974	1.51495	1.17709	0.00745	0.0740281	up	4343406	Q0D601	7:20149389-20152787	LOC4343406	protein_coding	disease resistance protein RGA2
XLOC_065077	7:20455512-20456848	OS07G0525900	0.893336	3.87774	2.11794	0.00055	0.0110228	up	4343431	Q69UA9	7:20455512-20456848	P0678G09.28,LOC4343431	protein_coding	bisdemethoxycurcumin synthase-like
XLOC_065081	7:20504692-20506402	OS07G0526400	7.37438	14.8562	1.01047	0.00015	0.0039307	up	4343432	Q6Z4M0	7:20504692-20506402	LOC4343432	protein_coding	bisdemethoxycurcumin synthase-like
XLOC_065140	7:21133014-21142724	OS07G0537500	5.43904	21.8574	2.0067	5e-05	0.0015303	up	4343479	Q0D5T4	7:21133305-21140628	Os07g0537500,LOC4343479	protein_coding	cysteine-rich receptor-like protein kinase 10
XLOC_065143	7:21155350-21158960	OS07G0538200	18.1422	61.7114	1.76619	5e-05	0.0015303	up	4343483	Q6YVV8	7:21155455-21158796	LOC4343483	protein_coding	cysteine-rich receptor-like protein kinase 15
XLOC_065145	7:21160878-21164085	OS07G0538300	0.466023	2.10407	2.17471	5e-05	0.0015303	up	4343484	A0A0P0X776	7:21160884-21163894	Os07g0538300,LOC4343484	protein_coding	putative receptor-like protein kinase At4g00960
XLOC_065172	7:21407850-21411802	OS07G0541800	0.636906	2.48036	1.96139	0.0001	0.00277714	up	4343504	Q7F271	7:21407942-21411687	LOC4343504	protein_coding	cysteine-rich receptor-like protein kinase 10
XLOC_065173	7:21412306-21419349	OS07G0541900	3.21113	26.5832	3.04936	5e-05	0.0015303	up	4343505	Q6Z5A7	7:21414427-21419296	LOC4343505	protein_coding	cysteine-rich receptor-like protein kinase 10
XLOC_065174	7:21433101-21437728	OS07G0542400	14.7274	40.1625	1.44734	5e-05	0.0015303	up	4343506	Q6Z5A3	7:21434654-21437604	LOC4343506	protein_coding	cysteine-rich receptor-like protein kinase 10
XLOC_065175	7:21441031-21445095	OS07G0542600	10.0278	37.6965	1.91043	5e-05	0.0015303	up	4343507	B7FA79	7:21441037-21444823	LOC4343507	protein_coding	putative receptor-like protein kinase At4g00960
XLOC_065301	7:22692997-22694464	OS07G0565700	11.9372	25.6397	1.10291	0.0457	0.240896	up	4343627	Q8H4S9	7:22693157-22694464	OJ1773_H01.113,LOC4343627	protein_coding	caffeoylshikimate esterase
XLOC_065404	7:23446685-23451302	-	1.0971	2.7544	1.32805	0.02255	0.157114	up	-	-	-	-	-	-
XLOC_065461	7:23894231-23896552	OS07G0587200	0.160509	1.12903	2.81436	0.00445	0.051148	up	4343756	A0A0P0X868	7:23894231-23896552	Os07g0587200,LOC4343756	protein_coding	BTB/POZ domain-containing protein At3g49900
XLOC_065607	7:25271894-25274270	OS07G0613800	3.3064	9.0588	1.45406	0.0149	0.118445	up	4343888	A0A0P0X8U3	7:25273385-25273944	Os07g0613800,LOC4343888	protein_coding	uncharacterized LOC4343888
XLOC_065630	7:25440818-25442866	OS07G0617000	15.391	85.1634	2.46815	5e-05	0.0015303	up	4343912	Q7X826	7:25440818-25442669	LOC4343912	protein_coding	ethylene-responsive transcription factor 1-like
XLOC_065640	7:25504290-25505558	OS07G0618000	1.26725	4.58655	1.85571	0.0005	0.0102996	up	4343917	Q7X6F8	7:25504356-25505462	P0552F09.124,LOC4343917	protein_coding	E3 ubiquitin-protein ligase EL5-like
XLOC_065668	7:25774523-25775231	OS07G0623000	78.3552	177.553	1.18015	5e-05	0.0015303	up	4343952	Q8LHL4	7:25774523-25775231	LOC4343952	protein_coding	multifunctional methyltransferase subunit TRM112-like protein At1g22270
XLOC_065733	7:26327405-26329772	OS07G0634400	0.843681	1.75819	1.05932	0.03275	0.196558	up	4344018	Q8LHP3	7:26327405-26329772	LOC4344018	protein_coding	uncharacterized LOC4344018
XLOC_065777	7:26779895-26784784	OS07G0642950|OS07G0643100	15.2137	34.0094	1.16056	5e-05	0.0015303	up	-|4344080	A0A0P0X9P0|Q8H5P9	7:26780005-26781121|7:26782880-26784563	Os07g0642950|LOC4344080	protein_coding|protein_coding	-|probable carboxylesterase 18
XLOC_065778	7:26790750-26795797	OS07G0643400	7.32453	16.7176	1.19056	0.0026	0.0346798	up	4344081	Q8H5P5	7:26790870-26792040	LOC4344081	protein_coding	probable carboxylesterase 18
XLOC_065933	7:28184798-28187901	OS07G0667300	7.80135	17.065	1.12924	0.0001	0.00277714	up	4344220	Q0D3T5	7:28184879-28187843	LOC4344220	protein_coding	zinc finger protein CONSTANS-LIKE 13
XLOC_065995	7:28690629-28692640	OS07G0677600	2.01228	10.568	2.39281	5e-05	0.0015303	up	4344282	Q7XIW9	7:28690629-28692640	LOC4344282	protein_coding	cationic peroxidase 1
XLOC_066003	7:28737145-28741232	-	0.999924	3.0071	1.58848	0.00585	0.0625929	up	-	-	-	-	-	-
XLOC_066043	7:29040452-29042297	OS07G0684800	11.4157	22.9334	1.00643	5e-05	0.0015303	up	4344324	Q6Z4N0	7:29040452-29042297	LOC4344324	protein_coding	NAC domain-containing protein 92
XLOC_066054	7:29151663-29153434	OS07G0686300	1.80581	10.7742	2.57686	5e-05	0.0015303	up	4344335	Q8LIH1	7:29152545-29153434	OJ1200_C08.113,LOC4344335	protein_coding	RING-H2 finger protein ATL45
XLOC_066065	7:29206934-29207571	OS07G0687400	0.147992	1.82064	3.62086	0.0436	0.233727	up	4344346	Q8LIG1	7:29206934-29207571	LOC4344346	protein_coding	protein SCARECROW 1-like
XLOC_066068	7:29220339-29221843	OS07G0687900	5.06473	22.5272	2.15311	5e-05	0.0015303	up	4344351	Q40710	7:29220339-29221843	LOC4344351	protein_coding	galactinol synthase 2
XLOC_066183	7:20194769-20197351	-	0.204116	0.514001	1.33238	0.0231	0.159538	up	-	-	-	-	-	-
XLOC_066304	8:697180-698576	OS08G0113000	3.47997	17.3542	2.31814	5e-05	0.0015303	up	4344496	Q6ZCC2	8:697180-698576	LOC4344496	protein_coding	peroxidase 47
XLOC_066311	8:746499-747134	OS08G0113900	0.222005	1.16931	2.39699	0.03045	0.188091	up	4344505	Q6YXU0	8:746499-747134	LOC4344505	protein_coding	uncharacterized LOC4344505
XLOC_066795	8:5238999-5240148	OS08G0189500	0.078324	0.793364	3.34046	0.03505	0.204558	up	4344843	Q6YZA4	8:5238999-5240148	Os08g0189500,LOC4344843	protein_coding	germin-like protein 8-6
XLOC_066796	8:5242497-5249832	OS08G0189600|OS08G0189700	1.48185	4.34701	1.55262	0.00065	0.0124578	up	4344843|4344844	Q6YZZ2|Q6YZA1	8:5242497-5243656|8:5248666-5249832	GER6|LOC4344844	protein_coding|protein_coding	Germin-like protein 8-7 [Source:UniProtKB/Swiss-Prot;Acc:Q6YZZ2]|germin-like protein 8-8
XLOC_066798	8:5260161-5266400	OS08G0189900	14.7844	37.8018	1.35437	5e-05	0.0015303	up	4344846	Q6YZ97	8:5260239-5261296	Os08g0189900,LOC4344846	protein_coding	germin-like protein 8-11
XLOC_066876	8:5878083-5894667	OS08G0201500|OS08G0201700	5.73802	11.9209	1.05487	0.0118	0.100154	up	4344906|-	Q0J7D7|A0A0P0XCX6	8:5878083-5879812|8:5893697-5894289	Os08g0201500,LOC4344906|Os08g0201700	protein_coding|protein_coding	probable LRR receptor-like serine/threonine-protein kinase At1g56140|-
XLOC_067148	8:8874179-8878862	OS08G0245200	0.34633	0.903079	1.3827	0.00845	0.0804227	up	4345054	B7EH38	8:8874179-8878862	4CL1,LOC4345054	protein_coding	probable 4-coumarate--CoA ligase 1
XLOC_067167	8:9016930-9020403	OS08G0247700	0.491983	1.44022	1.54961	0.0061	0.0645102	up	-	A0A0P0XDF8	8:9016956-9020228	-	protein_coding	Putative uncharacterized protein [Source:UniProtKB/TrEMBL;Acc:B9FZV9]
XLOC_067314	8:10590561-10593581	OS08G0275200	1.58429	3.67459	1.21375	0.0021	0.0294535	up	4345150	A0A0P0XE50	8:10590895-10592947	Os08g0275200,LOC4345150	protein_coding	putative receptor-like protein kinase At1g80870
XLOC_067609	8:14615881-14619460	EPlOSAG00000024029	2.10951	5.37902	1.35043	0.01665	0.127686	up	-	-	8:14616533-14616617	-	ncRNA	-
XLOC_067959	8:18371542-18379850	OS08G0388900	0.889204	1.98288	1.15701	0.0145	0.116044	up	4345469	A0A0P0XF65	8:18371708-18379608	Os08g0388900,LOC4345469	protein_coding	4-hydroxybenzoate polyprenyltransferase, mitochondrial
XLOC_068022	8:19000615-19008033	OS08G0398350	0.595675	1.81711	1.60904	0.0022	0.0304593	up	9269177	A0A0P0XFX5	8:19002463-19007607	LOC9269177	protein_coding	ABC transporter A family member 7
XLOC_068066	8:19382952-19386574	OS08G0405700	0.411065	2.25829	2.45779	0.00105	0.0178689	up	4345527	Q6ZBC3	8:19382952-19386574	LOC4345527	protein_coding	tropomyosin-1, isoforms 33/34
XLOC_068090	8:19610432-19612165	OS08G0409500	0.471698	1.03396	1.13225	0.02995	0.186168	up	4345543	Q6ZAK7	8:19610458-19612119	LOC4345543	protein_coding	myosin-1
XLOC_068131	8:20032118-20033171	OS08G0419000	0.36535	2.06209	2.49675	0.00345	0.0430369	up	9267039	Q84NK7	8:20032118-20033171	LOC9267039	protein_coding	uncharacterized LOC9267039
XLOC_068135	8:20073301-20076746	OS08G0419600	0.148882	0.489557	1.71731	0.0399	0.221097	up	-	A0A0P0XFN6	8:20073301-20076746	-	protein_coding	Putative uncharacterized protein [Source:UniProtKB/TrEMBL;Acc:B9G0X8]
XLOC_068198	8:20600214-20601984	OS08G0428200	0.685784	2.30042	1.74607	0.0004	0.00864562	up	4345623	A0A0P0XGF0	8:20601638-20601971	Os08g0428200,LOC4345623	protein_coding	protein ODORANT1
XLOC_068275	8:21314309-21324486	OS08G0438600	1.69416	4.31648	1.34929	0.0046	0.0523388	up	4345674	Q6Z527	8:21314618-21317660	OSJNBA0016C11.34,LOC4345674	protein_coding	probable arabinosyltransferase ARAD1
XLOC_068283	8:21418749-21421466	OS08G0440300	24.704	104.242	2.07712	5e-05	0.0015303	up	4345683	Q6Z9G7	8:21418749-21421093	LOC4345683	protein_coding	probable CCR4-associated factor 1 homolog 7
XLOC_068345	8:22159283-22161452	OS08G0452900	0.837935	9.4159	3.49019	5e-05	0.0015303	up	107278748	A0A0P0XGQ0	8:22159610-22161424	Os08g0452900,LOC107278748	protein_coding	chaperone protein DnaJ-like
XLOC_068480	8:23446810-23453687	OS08G0476000|OS08G0476100	8.35246	31.2115	1.9018	5e-05	0.0015303	up	9267781|4345828	Q6ZDF7|Q0J512	8:23447612-23450237|8:23450766-23452993	LOC9267781|Os08g0476100	protein_coding|protein_coding	uncharacterized LOC9267781|Os08g0476100 protein [Source:UniProtKB/TrEMBL;Acc:Q0J512]
XLOC_068512	8:23847854-23848622	OS08G0482300	2.29456	4.6952	1.03297	0.01605	0.124454	up	4345858	Q6Z232	8:23847854-23848622	AGP1,LOC4345858	protein_coding	arabinogalactan protein 1
XLOC_068518	8:23920751-23922803	OS08G0484200	2.98217	16.065	2.42948	5e-05	0.0015303	up	4345870	Q6YTT7	8:23921006-23922529	P0419H09.11,LOC4345870	protein_coding	E3 ubiquitin-protein ligase ATL6
XLOC_068683	8:25240710-25254475	OS08G0509100|OS08G0509300	19.0037	53.0513	1.48111	5e-05	0.0015303	up	4345994|-	Q0J4K1|A0A0P0XHY1	8:25241037-25250038|8:25250757-25254475	Os08g0509100,LOC4345994|-	protein_coding|protein_coding	probable lipoxygenase 8, chloroplastic|-
XLOC_068843	8:26535391-26537296	OS08G0532350	95.6168	351.953	1.88005	5e-05	0.0015303	up	-	A0A0P0XIR8	8:26535391-26537296	-	protein_coding	-
XLOC_068875	8:26792921-26793758	OS08G0536300	10.5245	22.2385	1.0793	0.04925	0.251804	up	4346162	Q6Z1G2	8:26792942-26797114	LOC4346162	protein_coding	zinc finger protein CONSTANS-LIKE 14
XLOC_068901	8:26987852-26998420	OS08G0539700	20.1476	116.691	2.53401	5e-05	0.0015303	up	4346183	Q9MBF2	8:26989664-26997637	Os08g0539700,LOC4346183	protein_coding	putative disease resistance RPP13-like protein 3
XLOC_068932	8:27255529-27257015	EPlOSAG00000004287	28.5986	144.583	2.33789	5e-05	0.0015303	up	-	-	8:27255981-27256119	-	ncRNA	-
XLOC_068966	8:27507734-27508477	OS08G0548400	4.67858	13.7922	1.55971	5e-05	0.0015303	up	4346241	Q6YT03	8:27507734-27508477	LOC4346241	protein_coding	chaperone protein dnaJ 11, chloroplastic
XLOC_069036	8:27916313-27922609	OS08G0557800	0.197058	0.705592	1.84021	0.00605	0.0642108	up	4346301	Q6ZJ06	8:27916313-27922609	LOC4346301	protein_coding	fatty acyl-CoA reductase 1
XLOC_069167	8:580200-586681	OS08G0111200	16.0362	37.3471	1.21966	5e-05	0.0015303	up	4344485	Q6ZC53	8:580320-586456	LOC4344485	protein_coding	non-lysosomal glucosylceramidase
XLOC_069255	8:1340788-1343397	OS08G0124500	1.05432	3.87251	1.87695	5e-05	0.0015303	up	4344557	Q6ZFB7	8:1340788-1343397	LOC4344557	protein_coding	L-type lectin-domain containing receptor kinase IX.1
XLOC_069326	8:2059654-2061243	OS08G0136500	0	0.573162	inf	0.0263	0.171773	up	4344616	Q6YYB3	8:2059654-2061243	LOC4344616	protein_coding	cysteine-rich repeat secretory protein 55
XLOC_069337	8:2173552-2177069	OS08G0139000	138.776	290.233	1.06445	5e-05	0.0015303	up	4344631	Q6ZKI2	8:2173552-2177048	LOC4344631	protein_coding	glycine-rich RNA-binding protein 4, mitochondrial
XLOC_069402	8:2909008-2912599	OS08G0150600	2.32426	4.68824	1.01227	0.00245	0.0331646	up	4344661	A0A0P0XBZ2	8:2909637-2912538	LOC4344661	protein_coding	putative F-box/FBD/LRR-repeat protein At5g44960
XLOC_069414	8:2991846-2992652	-	1.49723	9.92582	2.72889	0.00185	0.0269856	up	-	-	-	-	-	-
XLOC_069732	8:5846839-5850675	OS08G0200600	5.16633	25.0551	2.27789	5e-05	0.0015303	up	4344902	Q6Z1A3	8:5846866-5850647	Os08g0200600,LOC4344902	protein_coding	NAC domain-containing protein 21/22
XLOC_069864	8:7610393-7612016	-	1.47398	3.17287	1.10607	0.0181	0.135644	up	-	-	-	-	-	-
XLOC_069930	8:8282699-8285566	OS08G0236400	0.990714	2.84805	1.52344	0.0019	0.0274613	up	107278735	A0A0P0XDV7	8:8283843-8285334	Os08g0236400,LOC107278735	protein_coding	G-type lectin S-receptor-like serine/threonine-protein kinase RLK1
XLOC_069978	8:8845125-8846260	-	1.918	5.009	1.38492	0.00115	0.019104	up	-	-	-	-	-	-
XLOC_070038	8:9507188-9522020	OS08G0256000|OS08G0256300	4.14377	8.78351	1.08386	0.0009	0.0159105	up	4345100|107277554	Q6Z592|A0A0P0XDJ6	8:9507285-9508548|8:9517361-9522020	OSJNBA0005L24.10,LOC4345100|LOC107277554	protein_coding|protein_coding	uncharacterized LOC4345100|uncharacterized LOC107277554
XLOC_070057	8:9784224-9787168	OS08G0260600	12.8064	33.5499	1.38944	5e-05	0.0015303	up	4345106	Q6Z5Z9	8:9784270-9786922	B1063H10.10,LOC4345106	protein_coding	tetraspanin-7
XLOC_070097	8:10221785-10222906	OS08G0268000	7.97408	16.4707	1.04652	0.00015	0.0039307	up	9266401	C7J5G7	8:10221804-10222906	Os08g0268000	protein_coding	Os08g0267900 protein [Source:UniProtKB/TrEMBL;Acc:C7J5G7]
XLOC_070431	8:14997281-15004016	OS08G0335200	0.527423	1.79099	1.76373	0.01325	0.108646	up	-	A0A0N7KPP1	8:14997281-15003021	-	protein_coding	-
XLOC_070533	8:16252488-16259596	-	109.698	229.63	1.06577	0.0098	0.0889813	up	-	-	-	-	-	-
XLOC_070720	8:18449766-18450279	OS08G0389601	3.99881	8.73467	1.12718	0.01695	0.129317	up	-	-	8:18449766-18450279	-	ncRNA	-
XLOC_070856	8:19884020-19888355	OS08G0416000	175.399	430.007	1.29372	5e-05	0.0015303	up	4345576	A0A0P0XFK5	8:19884020-19888355	HOX5,LOC4345576	protein_coding	homeobox-leucine zipper protein HOX5
XLOC_070921	8:20624908-20627940	OS08G0428400	18.4951	39.6665	1.10078	5e-05	0.0015303	up	4345625	A0A0N7KPW2	8:20624908-20627940	Os08g0428400,LOC4345625	protein_coding	protein TIFY 6a
XLOC_071077	8:22280674-22281656	OS08G0454600	0.75065	1.50186	1.00054	0.04975	0.25312	up	-	A0A0P0XGR2	8:22280674-22281656	-	protein_coding	-
XLOC_071114	8:22616760-22619965	OS08G0460600	9.52318	21.7983	1.1947	5e-05	0.0015303	up	4345764	A0A0P0XGN1	8:22616852-22618558	Os08g0460600,LOC4345764	protein_coding	cytokinin dehydrogenase 11
XLOC_071126	8:22715246-22716410	OS08G0462900	0.382129	1.43308	1.90698	0.00615	0.0648652	up	4345775	Q6YUB6	8:22715246-22716410	LOC4345775	protein_coding	uncharacterized LOC4345775
XLOC_071173	8:23117160-23119590	OS08G0470200	0.323229	1.51309	2.22687	0.00135	0.0214488	up	9268297	Q6Z9S4	8:23117162-23119489	Os08g0470200,LOC9268297	protein_coding	alpha carbonic anhydrase 7
XLOC_071174	8:23133430-23134645	-	0.563318	2.19327	1.96106	0.0031	0.0395881	up	-	-	-	-	-	-
XLOC_071197	8:23450412-23451554	OS08G0476050	0.705619	6.09044	3.10958	0.03725	0.212323	up	-	A0A0N7KQ06	8:23450412-23451554	Os08g0476050	protein_coding	-
XLOC_071245	8:23858690-23860121	OS08G0482700	154.16	377.903	1.29359	5e-05	0.0015303	up	4345861	Q6ZFF0	8:23858723-23860121	LOC4345861	protein_coding	blue copper protein
XLOC_071322	8:24581311-24584047	OS08G0497900	4.39452	8.81723	1.00462	5e-05	0.0015303	up	4345933	Q7F8T8	8:24581335-24583695	LOC4345933	protein_coding	WPP domain-interacting protein 3
XLOC_071386	8:25040725-25056333	OS08G0506350	0.409004	1.01025	1.30453	0.04445	0.236305	up	9270366	C7J639	8:25053426-25056287	-	protein_coding	Os08g0506350 protein [Source:UniProtKB/TrEMBL;Acc:C7J639]
XLOC_071393	8:25120574-25137232	OS08G0507701	7.58453	17.0107	1.16531	0.01115	0.0963635	up	-	A0A0P0XHJ1	8:25132281-25133719	Os08g0507701	protein_coding	-
XLOC_071396	8:25216445-25224365	OS08G0508800	21.0759	83.5853	1.98765	5e-05	0.0015303	up	4345993	P38419	8:25216460-25224078	CM-LOX1,LOC4345993	protein_coding	lipoxygenase 7, chloroplastic
XLOC_071437	8:25628754-25629637	OS08G0516600	14.5359	43.9668	1.5968	5e-05	0.0015303	up	4346035	Q7EZ85	8:25628754-25629637	LOC4346035	protein_coding	predicted GPI-anchored protein 58
XLOC_071512	8:26192693-26196147	OS08G0526400	52.902	114.63	1.11559	5e-05	0.0015303	up	4346097	Q0J4A3	8:26192694-26196096	LOC4346097	protein_coding	RPM1-interacting protein 4
XLOC_071606	8:26904707-26906547	OS08G0538100	0.085035	0.945231	3.47454	0.0093	0.0857562	up	-	A0A0P0XJ96	8:26905207-26906508	-	protein_coding	-
XLOC_071673	8:27457708-27460107	OS08G0547600	0.654546	2.86993	2.13245	5e-05	0.0015303	up	9269394	A0A0P0XJ12	8:27458454-27459629	LOC9269394	protein_coding	protein SHI RELATED SEQUENCE 1
XLOC_071676	8:27473747-27475042	OS08G0547800	1.58108	3.38401	1.09783	0.00695	0.0705695	up	4346236	Q6YSZ8	8:27473747-27475042	LOC4346236	protein_coding	probable carboxylesterase 8
XLOC_071684	8:27560148-27565198	OS08G0549200	1.05004	2.38095	1.18109	0.0029	0.037767	up	4346248	Q6ZJJ0	8:27560631-27565182	Os08g0549200,LOC4346248	protein_coding	beta-galactosidase 11
XLOC_071809	8:8990301-8991179	-	0.470965	1.59667	1.76137	0.00695	0.0705695	up	-	-	-	-	-	-
XLOC_071842	8:21036453-21037068	-	2.77317	5.83508	1.07322	0.02585	0.169817	up	-	-	-	-	-	-
XLOC_071954	9:1253929-1257105	OS09G0115900	52.9919	142.696	1.4291	5e-05	0.0015303	up	4346412	Q6YW96	9:1255785-1257020	LOC4346412	protein_coding	uncharacterized LOC4346412
XLOC_072027	9:2385594-2387093	OS09G0131200	6.53808	15.079	1.2056	0.00345	0.0430369	up	4346452	Q0J3C8	9:2385641-2386788	OS09G0131200,LOC4346452	protein_coding	leucine-rich repeat receptor-like kinase protein FLORAL ORGAN NUMBER1
XLOC_072083	9:3236285-3236983	OS09G0243200	4.99422	10.9684	1.13503	0.00315	0.0400969	up	4346484	Q6K2C1	9:3236285-3236983	LOC4346484	protein_coding	E3 ubiquitin-protein ligase CIP8
XLOC_072274	9:5454054-5454902	OS09G0272600	1.08617	6.28559	2.53279	0.00165	0.0249916	up	4346584	Q6H4Y7	9:5454054-5454902	-	protein_coding	Os09g0272600 protein; Putative uncharacterized protein OJ1031_C12.5; Putative uncharacterized protein P0515A04.30; cDNA clone:001-122-C04, full insert sequence [Source:UniProtKB/TrEMBL;Acc:Q6H4Y7]
XLOC_072282	9:5598755-5599840	OS09G0274900	23.6454	49.4593	1.06468	5e-05	0.0015303	up	4346591	Q6H4D3	9:5598755-5599840	-	protein_coding	Os09g0274900 protein; Putative uncharacterized protein OJ1031_C12.40; Putative uncharacterized protein OSJNBb0012I09.7 [Source:UniProtKB/TrEMBL;Acc:Q6H4D3]
XLOC_072284	9:5610377-5611032	OS09G0275200	0.245322	1.53725	2.64761	0.0137	0.111372	up	4346592	Q6H4D0	9:5610377-5611032	LOC4346592	protein_coding	SKP1-like protein 4
XLOC_072557	9:9096538-9103226	OS09G0319800	0.523023	1.51342	1.53287	0.0204	0.147155	up	4346705	Q69M33	9:9096555-9101312	LOC4346705	protein_coding	syn-copalyl diphosphate synthase-like
XLOC_072559	9:9112078-9113502	-	3.2175	7.2356	1.16917	0.0006	0.0116887	up	-	-	-	-	-	-
XLOC_072810	9:11955774-11957185	OS09G0364400	0.925968	2.08901	1.17378	0.03565	0.20709	up	4346868	Q69NK2	9:11956010-11956876	LOC4346868	protein_coding	AP2-associated protein kinase 1
XLOC_072842	9:12319346-12322622	OS09G0370500	9.58749	20.7269	1.11228	5e-05	0.0015303	up	9271090	A0A0P0XMF6	9:12319346-12321133	Os09g0370500,LOC9271090	protein_coding	putative protein TPRXL
XLOC_072848	9:12364797-12367415	OS09G0371300	0.288064	0.837438	1.53959	0.0144	0.115556	up	-	A0A0P0XLR0	9:12364797-12367415	-	protein_coding	-
XLOC_072992	9:13994393-13996819	OS09G0400300	51.6985	117.112	1.17969	5e-05	0.0015303	up	9269515	A0A0P0XN23	9:13994666-13996577	OS09G0400300,LOC9269515	protein_coding	probable cinnamyl alcohol dehydrogenase 8C
XLOC_072994	9:14001271-14003243	OS09G0400400	0.502008	3.19563	2.67032	0.00055	0.0110228	up	4346993	Q6ERW5	9:14001271-14002927	CAD8D,LOC4346993	protein_coding	probable cinnamyl alcohol dehydrogenase 8D
XLOC_073023	9:14351425-14360479	OS09G0406900|OS09G0407050	4.72468	9.72873	1.04204	0.03405	0.20125	up	-|-	A0A0P0XM39|A0A0P0XLG4	9:14351463-14360479|9:14359217-14359794	Os09g0406900|-	protein_coding|protein_coding	-|-
XLOC_073162	9:15752944-15762847	OS09G0431100	1.58091	4.86413	1.62142	5e-05	0.0015303	up	4347125	Q69NA5	9:15752949-15762817	LOC4347125	protein_coding	glutamate receptor 2.8
XLOC_073194	9:16146055-16162442	OS09G0437500	1117.83	2970.38	1.40994	5e-05	0.0015303	up	4347155	Q0J1I6	9:16153181-16155032	LOC4347155	protein_coding	auxin-repressed 12.5 kDa protein
XLOC_073231	9:16455044-16458597	OS09G0442600	14.1015	36.0566	1.35441	5e-05	0.0015303	up	4347182	A0A0P0XMC2	9:16455568-16458585	LOC4347182	protein_coding	probable GTP diphosphokinase RSH3, chloroplastic
XLOC_073305	9:17091889-17096452	OS09G0455000	1.25647	2.54537	1.0185	0.0192	0.140596	up	4347250	Q0J196	9:17092603-17096004	OS09G0455000	protein_coding	Os09g0455000 protein [Source:UniProtKB/TrEMBL;Acc:Q0J196]
XLOC_073407	9:18034121-18039237	OS09G0472100	3.33949	14.2268	2.09092	5e-05	0.0015303	up	4347344	Q6K4D2	9:18034121-18039233	LOC4347344	protein_coding	ABC transporter G family member 11
XLOC_073498	9:18805788-18817025	OS09G0487700|OS09G0487900	60.2777	173.971	1.52915	5e-05	0.0015303	up	4347429|4347431	Q0J0Q7|Q0J0Q4	9:18805788-18808713|9:18814191-18817005	OS09G0487700,LOC4347429|LOC4347431	protein_coding|protein_coding	OTU domain-containing protein At3g57810|transcription factor bHLH130
XLOC_073531	9:19166367-19167823	OS09G0494600	0.395851	2.71207	2.77637	0.00015	0.0039307	up	4347453	Q0J0K7	9:19166367-19167823	LOC4347453	protein_coding	uncharacterized LOC4347453
XLOC_073592	9:19643022-19648586	OS09G0507100	0.599726	1.39334	1.21617	0.0283	0.180457	up	4347516	A0A0P0XP37	9:19643463-19648233	SPL18,LOC4347516	protein_coding	squamosa promoter-binding-like protein 18
XLOC_073602	9:19710958-19712801	OS09G0508500	1.21768	2.89173	1.24779	0.0249	0.166673	up	4347527	A0A0P0XPP7	9:19710958-19712801	DRB5,LOC4347527	protein_coding	double-stranded RNA-binding protein 5
XLOC_073667	9:20196603-20203983	OS09G0517900	16.9273	39.4819	1.22184	5e-05	0.0015303	up	4347591	Q69JH3	9:20196707-20203865	LOC4347591	protein_coding	UDP-glycosyltransferase 74F2
XLOC_073838	9:21642728-21644729	OS09G0547500	14.0789	31.9544	1.18248	5e-05	0.0015303	up	4347769	B7E7M8	9:21642728-21644729	LOGL9,LOC4347769	protein_coding	probable cytokinin riboside 5'-monophosphate phosphoribohydrolase LOGL9
XLOC_073969	9:22753280-22757503	OS09G0570100	16.445	47.3526	1.5258	5e-05	0.0015303	up	4347910	A0A0P0XQM0	9:22755848-22757503	Os09g0570100,LOC4347910	protein_coding	U-box domain-containing protein 33
XLOC_073979	9:22804668-22807114	OS09G0571100	0.688815	2.19984	1.67521	0.0498	0.253266	up	4347918	Q651B2	9:22804668-22806066	B1331F11.6,LOC4347918	protein_coding	putative pectinesterase 14
XLOC_074051	9:920588-926008	OS09G0110300	1.00483	3.11697	1.63319	0.00055	0.0110228	up	4346391	Q6YX89	9:920635-926008	LOC4346391	protein_coding	kynurenine formamidase
XLOC_074170	9:2181578-2187551	OS09G0128400	7.5401	17.583	1.22152	5e-05	0.0015303	up	4346441	Q0J3D8	9:2181578-2187453	OS09G0128400,LOC4346441	protein_coding	uncharacterized LOC4346441
XLOC_074517	9:6387891-6389820	OS09G0286600	4.75696	37.5495	2.98068	5e-05	0.0015303	up	4346628	Q0J2X0	9:6387891-6389789	LOC4346628	protein_coding	ethylene-responsive transcription factor 1-like
XLOC_074521	9:6404427-6419238	OS09G0287000	4.74647	62.9548	3.72939	5e-05	0.0015303	up	4346629	Q6EN65	9:6404482-6406039	P0663H05.23,LOC4346629	protein_coding	ethylene-responsive transcription factor 1-like
XLOC_074845	9:10545876-10547371	OS09G0342000	0.303867	0.857677	1.49699	0.013	0.107602	up	4346788	Q6EQB0	9:10545876-10547371	LOC4346788	protein_coding	uncharacterized LOC4346788
XLOC_074860	9:10740338-10742081	OS09G0344500	0.690258	2.74766	1.993	0.0001	0.00277714	up	4346795	Q6EPG8	9:10740343-10741908	LOC4346795	protein_coding	O-methyltransferase ZRP4
XLOC_074869	9:10849354-10852879	OS09G0346600	2.89237	6.64134	1.19922	0.001	0.0172158	up	4346804	Q0J2G1	9:10849769-10852856	OS09G0346600,LOC4346804	protein_coding	retinol dehydrogenase 13
XLOC_074943	9:11576014-11588967	OS09G0358000|OS09G0358100	0.121985	1.29878	3.41238	0.0009	0.0159105	up	9266163|-	A0A0P0XLA2|A3BXZ8	9:11576100-11576772|9:11587948-11588842	OS09G0358000,LOC9266163|-	protein_coding|protein_coding	probable LRR receptor-like serine/threonine-protein kinase At1g51810|Putative uncharacterized protein [Source:UniProtKB/TrEMBL;Acc:A3BXZ8]
XLOC_075139	9:13631743-13640237	OS09G0394300	3.27602	11.3134	1.78801	5e-05	0.0015303	up	4346968	A0A0P0XL88	9:13631743-13640237	GLU11,LOC4346968	protein_coding	endoglucanase 22
XLOC_075159	9:13920019-13988801	OS09G0400000	34.0208	125.77	1.88629	5e-05	0.0015303	up	4346989	Q6ERW9	9:13987065-13988779	Os09g0400000,LOC4346989	protein_coding	probable cinnamyl alcohol dehydrogenase 8B
XLOC_075167	9:14007857-14009997	OS09G0400500	0.860157	1.78884	1.05635	0.0082	0.0790919	up	4346994	Q0J1Z3	9:14007882-14009971	LOC4346994	protein_coding	probable inactive receptor kinase RLK902
XLOC_075250	9:14649378-14650175	OS09G0412400	3.79472	14.9962	1.98253	5e-05	0.0015303	up	4347040	Q6ES43	9:14649378-14650175	LOC4347040	protein_coding	uncharacterized LOC4347040
XLOC_075279	9:14992943-14994888	OS09G0417800	88.1301	225.918	1.3581	5e-05	0.0015303	up	4347070	Q6EPZ0	9:14992943-14994888	LOC4347070	protein_coding	probable WRKY transcription factor 40
XLOC_075454	9:16711022-16713794	OS09G0447300	1.31508	9.1149	2.79308	5e-05	0.0015303	up	4347207	Q67UD7	9:16711022-16713794	LOC4347207	protein_coding	cytochrome P450 76M5-like
XLOC_075503	9:17091889-17096452	OS09G0454900	1.60387	7.66643	2.257	5e-05	0.0015303	up	4347249	Q67U98	9:17092204-17095317	LOC4347249	protein_coding	G-type lectin S-receptor-like serine/threonine-protein kinase At5g35370
XLOC_075520	9:17302766-17305956	OS09G0457700|OS09G0457833	5.13305	12.4297	1.27591	0.00865	0.0817351	up	4347264|-	Q67U01|A0A0P0XNU3	9:17302887-17304538|9:17304551-17305735	-|-	protein_coding|protein_coding	Os09g0457700 protein; Putative uncharacterized protein B1045B05.12 [Source:UniProtKB/TrEMBL;Acc:Q67U01]|-
XLOC_075553	9:17577512-17578917	OS09G0464100	0.982382	4.51645	2.20083	5e-05	0.0015303	up	-	A0A0P0XMV8	9:17577512-17578917	Os09g0464100	protein_coding	-
XLOC_075590	9:17932441-17936087	OS09G0471100	65.1692	183.434	1.493	5e-05	0.0015303	up	4347336	Q6K4J4	9:17932737-17935811	LOC4347336	protein_coding	peroxidase 17
XLOC_075602	9:18045785-18046237	OS09G0472200	3.2166	23.594	2.87481	5e-05	0.0015303	up	4347345	A0A0P0XN42	9:18044671-18050946	LOC4347345	protein_coding	ABC transporter G family member 11
XLOC_075615	9:18122627-18123463	OS09G0474000	0.169868	0.749155	2.14085	0.04805	0.248407	up	4347354	Q69JJ9	9:18122627-18123463	LOC4347354	protein_coding	bZIP transcription factor 53
XLOC_075777	9:19486207-19488095	OS09G0504000	1.20635	5.02572	2.05869	0.0004	0.00864562	up	4347499	Q0J0N3	9:19486207-19488095	LOC4347499	protein_coding	UDP-glucuronate 4-epimerase 6
XLOC_075781	9:19519267-19520101	OS09G0505000	3.2038	25.9316	3.01686	5e-05	0.0015303	up	9267854	A0A0P0XPH1	9:19519267-19520097	OS09G0505000,LOC9267854	protein_coding	uncharacterized LOC9267854
XLOC_075895	9:20395218-20396453	OS09G0522000	1.42545	3.78603	1.40926	0.03365	0.199733	up	4347618	A0A0P0XQB4	9:20395262-20395703	LOC4347618	protein_coding	dehydration-responsive element-binding protein 1B
XLOC_075897	9:20403413-20404332	OS09G0522200	0.924499	5.33015	2.52743	5e-05	0.0015303	up	4347620	Q64MA1	9:20403413-20404332	Os09g0522200,LOC4347620	protein_coding	dehydration-responsive element-binding protein 1A
XLOC_075920	9:20591242-20595239	OS09G0526600	0.745962	1.71448	1.20059	0.0157	0.123029	up	4347637	A0A0P0XPJ6	9:20591252-20595143	Os09g0526600,LOC4347637	protein_coding	heat stress transcription factor B-2c
XLOC_075943	9:20766197-20769569	OS09G0530250	2.81911	6.28482	1.15663	0.00055	0.0110228	up	-	-	9:20766598-20769500	-	ncRNA	-
XLOC_075944	9:20774058-20776299	OS09G0530350	2.86643	26.4715	3.20711	0.00045	0.00945878	up	-	A0A0P0XQ79	9:20775317-20775928	-	protein_coding	-
XLOC_075961	9:20868701-20871268	OS09G0532000	1.62708	4.62017	1.50566	0.00015	0.0039307	up	4347672	Q652K1	9:20868846-20871077	SGR,LOC4347672	protein_coding	protein STAY-GREEN, chloroplastic
XLOC_076013	9:21333249-21335104	OS09G0541600	6.56061	13.7648	1.06908	0.002	0.0284211	up	4347732	A0A0P0XQR3	9:21333249-21335104	Os09g0541600,LOC4347732	protein_coding	uncharacterized LOC4347732
XLOC_076039	9:21565770-21566461	OS09G0545300	116.926	241.935	1.04903	5e-05	0.0015303	up	9271092	B7F8P5	9:21565770-21566461	Os09g0545300,LOC9271092	protein_coding	auxin-responsive protein SAUR36
XLOC_076067	9:21742555-21743600	OS09G0549500	2.78773	5.6736	1.02517	0.0048	0.0540433	up	4347779	A0A0P0XR38	9:21742555-21743600	Os09g0549500,LOC4347779	protein_coding	U11/U12 small nuclear ribonucleoprotein 31 kDa protein
XLOC_076078	9:21802519-21806226	-	0.10653	0.79998	2.9087	0.0006	0.0116887	up	-	-	-	-	-	-
XLOC_076100	9:21956406-21957621	OS09G0554200	1.08432	2.8886	1.41358	0.0056	0.0606577	up	4347807	Q0IZR5	9:21956407-21957337	OS09G0554200,LOC4347807	protein_coding	RING-H2 finger protein ATL44
XLOC_076212	9:22806006-22806996	OS09G0571200	21.9576	59.2142	1.43123	5e-05	0.0015303	up	4347919	Q651B1	9:22806006-22806996	LOC4347919	protein_coding	protein SRC2
XLOC_076268	9:10114377-10115285	-	0.321189	0.962264	1.58301	0.03905	0.218431	up	-	-	-	-	-	-
XLOC_076317	Syng_TIGR_008:12185-16553	-	0.3086	0.88976	1.52768	0.00635	0.0662958	up	-	-	-	-	-	-
XLOC_076330	Syng_TIGR_026:2518-3292	-	2.80286	5.91896	1.07845	0.00765	0.0752266	up	-	-	-	-	-	-

## Sheet: DEGs.down
Tracking_id	tracking_pos	ref_gene	165	165_X	log2(fold_change)	p-val	q-val	track	entrez_id	uniprot_id	ref_pos	symbol	gene_type	description
XLOC_000060	1:483687-486492	OS01G0108800	1.75846	0.667687	-1.39707	0.0029	0.037767	down	9268327	C7IWJ2	1:483887-486492	Os01g0108800,LOC9268327	protein_coding	uncharacterized LOC9268327
XLOC_000064	1:537710-543354	OS01G0110100	0.429076	0.116222	-1.88434	0.01835	0.136739	down	9270401	Q657S5	1:537710-543354	Os01g0110100,LOC9270401	protein_coding	phosphate transporter PHO1-1
XLOC_000123	1:987548-990912	OS01G0117500	1.1905	0.488041	-1.28649	0.01005	0.0901456	down	4326069	A0A0P0UXI3	1:987676-990745	LOC4326069	protein_coding	probable receptor-like protein kinase At5g39030
XLOC_000275	1:2275152-2278882	OS01G0142300	30.8366	13.5843	-1.1827	5e-05	0.0015303	down	4325452	Q5ZBM2	1:2275239-2278860	-	protein_coding	Os01g0142300 protein; Putative uncharacterized protein P0019D06.13; Putative uncharacterized protein P0024G09.1; Uncharacterized protein [Source:UniProtKB/TrEMBL;Acc:Q5ZBM2]
XLOC_000598	1:4816831-4818972	OS01G0190300	1.78733	0.81795	-1.12772	0.0149	0.118445	down	4326775	Q9LG86	1:4816831-4818958	IAA2,LOC4326775	protein_coding	auxin-responsive protein IAA2
XLOC_000630	1:5163037-5169342	-	1.05456	0.233483	-2.17525	5e-05	0.0015303	down	-	-	-	-	-	-
XLOC_000682	1:5699243-5705512	OS01G0203900	2.94423	1.06788	-1.46315	0.0132	0.108499	down	-	A0A0N7KCI7	1:5699710-5701591	-	protein_coding	-
XLOC_000684	1:5760297-5769500	OS01G0205100|OS01G0205300	42.5553	18.4337	-1.20699	0.00295	0.038229	down	4327083|4327085	Q5QNL8|A0A0P0UZF5	1:5760486-5764602|1:5768175-5769203	LOC4327083|LOC4327085	protein_coding|protein_coding	WD repeat-containing protein 53|uncharacterized LOC4327085
XLOC_000869	1:7429278-7431577	OS01G0234300|OS01G0234499	2.84155	1.09278	-1.37867	0.0162	0.125208	down	9270906|-	A0A0P0V0P1|A0A0P0V0X2	1:7429384-7430544|1:7430568-7431335	Os01g0234300,LOC9270906|-	protein_coding|protein_coding	pectinesterase|Pectinesterase [Source:UniProtKB/TrEMBL;Acc:Q5NAW8]
XLOC_000889	1:7571223-7576814	OS01G0236700	34.8638	16.6614	-1.06522	5e-05	0.0015303	down	4327787	Q5NB82	1:7571236-7576792	Os01g0236700,LOC4327787	protein_coding	protein NLP3
XLOC_000903	1:7665112-7668138	OS01G0238500	88.7774	36.0979	-1.29828	5e-05	0.0015303	down	4326358	Q5NAM3	1:7665423-7668089	LOC4326358	protein_coding	D-amino-acid transaminase, chloroplastic
XLOC_000947	1:8061858-8062892	OS01G0246400	1.11747	0.427058	-1.38773	0.0285	0.181077	down	4326757	Q9XHY5	1:8061858-8062892	LOC4326757	protein_coding	high molecular mass early light-inducible protein HV58, chloroplastic
XLOC_000961	1:8193371-8194620	OS01G0248800	1.97578	0.753319	-1.39109	0.02165	0.153278	down	4327216	Q0JP28	1:8193455-8194256	LOC4327216	protein_coding	uncharacterized LOC4327216
XLOC_001007	1:8657086-8658466	OS01G0258600	6.72235	3.31941	-1.01804	0.01595	0.124167	down	-	E3W9W9	1:8657086-8658466	-	protein_coding	Putative uncharacterized protein DPL1 [Source:UniProtKB/TrEMBL;Acc:E3W9W9]
XLOC_001265	1:11118689-11119343	OS01G0302000	20.8113	3.49097	-2.57567	5e-05	0.0015303	down	-	A0A0P0V1W6	1:11118689-11119272	Os01g0302000	protein_coding	-
XLOC_001445	1:12734054-12738081	OS01G0329900	0.856969	0.393622	-1.12243	0.03115	0.190527	down	4326986	Q5ZDS5	1:12734098-12738081	Os01g0329900,LOC4326986	protein_coding	GDSL esterase/lipase At1g09390
XLOC_001521	1:13487850-13507173	EPlOSAG00000016233|OS01G0341750	0.761766	0.302331	-1.33322	0.0255	0.168358	down	-|-	-|A0A0P0V230	1:13491945-13492010|1:13487892-13506871	-|Os01g0341750	ncRNA|protein_coding	-|-
XLOC_001855	1:17485193-17488967	-	1.60844	0.628471	-1.35574	0.0208	0.149222	down	-	-	-	-	-	-
XLOC_001992	1:18823738-18834467	OS01G0525700	1.46786	0.257545	-2.51082	0.0227	0.157649	down	-	A0A0P0V3G6	1:18833287-18833812	Os01g0525700	protein_coding	-
XLOC_002161	1:20935608-20937446	OS01G0555100	2.17623	0.991275	-1.13447	0.02905	0.18278	down	4324560	Q8RYZ5	1:20935789-20937436	B1110C07.45,LOC4324560	protein_coding	zinc finger Ran-binding domain-containing protein 2
XLOC_002203	1:21353707-21359965	EPlOSAG00000050552	1.40878	0.639455	-1.13953	0.0294	0.183616	down	-	-	1:21359272-21359355	-	ncRNA	-
XLOC_002374	1:23004127-23004931	OS01G0589800	144.816	69.5793	-1.05749	0.0027	0.0357121	down	4324453	A0A0P0V4P0	1:23004127-23004931	LOC4324453	protein_coding	verprolin
XLOC_002449	1:23838868-23840725	OS01G0605100	4.55178	1.29148	-1.81741	0.0479	0.248077	down	4324105	Q5ZDA1	1:23838868-23840725	P0681B11.39,LOC4324105	protein_coding	AAA-ATPase At3g50940
XLOC_002454	1:23864681-23867205	OS01G0605700	1.62985	0.329696	-2.30554	0.004	0.0475444	down	4324213	Q8W0K2	1:23864681-23867205	SWEET6B,LOC4324213	protein_coding	bidirectional sugar transporter SWEET6b
XLOC_002526	1:24615788-24618008	EPlOSAG00000045065	3.63398	0.234607	-3.95323	0.0163	0.125857	down	-	-	1:24615788-24616027	-	ncRNA	-
XLOC_002559	1:24958601-24962838	OS01G0625200	1.03037	0.37513	-1.45769	0.0051	0.0565079	down	4326684	A0A0P0V5H8	1:24961079-24962826	Os01g0625200,LOC4326684	protein_coding	kinesin-13A
XLOC_002571	1:25040021-25044021	OS01G0627400	9.38619	3.86998	-1.27821	0.00205	0.0289407	down	4326694	Q5ZE54	1:25040769-25043903	LOC4326694	protein_coding	cytochrome P450 72A13
XLOC_002624	1:25462003-25463635	OS01G0635200	50.8631	14.3858	-1.82198	5e-05	0.0015303	down	4326605	Q0JL02	1:25462003-25463635	LOC4326605	protein_coding	protein RADIALIS-like 2
XLOC_002639	1:25615791-25617367	OS01G0638600	1.25085	0.347254	-1.84885	0.0051	0.0565079	down	4326579	Q94CY6	1:25615791-25617367	LOC4326579	protein_coding	scopoletin glucosyltransferase
XLOC_002648	1:25692722-25743583	OS01G0639900	1796.36	870.383	-1.04536	0.0023	0.0316037	down	4326583	Q7F2G3	1:25696671-25705077	LOC4326583	protein_coding	carbonic anhydrase, chloroplastic
XLOC_002664	1:25863717-25868266	OS01G0643300	0.960977	0.240749	-1.99697	0.0007	0.013213	down	4326565	D5A7J0	1:25863717-25868266	Os01g0643300,LOC4326565	protein_coding	probable auxin efflux carrier component 3a
XLOC_002971	1:28768815-28780462	OS01G0695700	2.80902	1.24265	-1.17665	5e-05	0.0015303	down	-	A0A0P0V6W6	1:28768976-28780102	Os01g0695700	protein_coding	Os01g0695700 protein [Source:UniProtKB/TrEMBL;Acc:Q0JK52]
XLOC_003082	1:29829843-29836204	OS01G0716800	28.7665	8.59602	-1.74265	5e-05	0.0015303	down	4325585	Q0JJU2	1:29830265-29836090	LOC4325585	protein_coding	type IV inositol polyphosphate 5-phosphatase 3
XLOC_003374	1:32014274-32018382	OS01G0761000	187.364	90.7264	-1.04625	0.00095	0.0165718	down	4327018	Q94DS3	1:32014488-32016245	P0460E08.25,LOC4327018	protein_coding	protein CURVATURE THYLAKOID 1C, chloroplastic
XLOC_003472	1:32893340-32899783	OS01G0777300	0.474354	0.0863015	-2.45851	0.00135	0.0214488	down	4327899	Q60GC1	1:32893402-32899783	Os01g0777300,LOC4327899	protein_coding	exonuclease 1
XLOC_003479	1:32934209-32934997	OS01G0777900	2.97793	0.251034	-3.56836	0.00995	0.089656	down	-	-	1:32934209-32934997	-	ncRNA	-
XLOC_003613	1:33897200-33904530	OS01G0800500	4.33965	2.13327	-1.02451	0.00195	0.0279115	down	4327957	Q8S2H5	1:33897380-33904345	LOC4327957	protein_coding	nucleotide pyrophosphatase/phosphodiesterase
XLOC_003618	1:33919399-33924663	OS01G0801000	2.84192	1.26893	-1.16325	0.0014	0.0220656	down	4327960	Q5VQJ9	1:33919497-33924589	LOC4327960	protein_coding	DNA-(apurinic or apyrimidinic site) lyase, chloroplastic
XLOC_003642	1:34167936-34171573	OS01G0805900	0.593803	0.143433	-2.04961	0.01015	0.0908019	down	4327550	P45960	1:34167936-34171573	TUBB4,LOC4327550	protein_coding	tubulin beta-4 chain
XLOC_003744	1:35175114-35180277	OS01G0823600	53.6278	10.3342	-2.37555	0.0491	0.251379	down	4327573	Q8LRD0	1:35175501-35176458	LOC4327573	protein_coding	uncharacterized LOC4327573
XLOC_003789	1:35619733-35625793	OS01G0832300	2.35015	0.692639	-1.76258	5e-05	0.0015303	down	4327438	Q8LPZ7	1:35619733-35625793	LOC4327438	protein_coding	calcium-dependent protein kinase 13
XLOC_003792	1:35636303-35640933	OS01G0832600	0.611776	0.0627493	-3.28533	0.01135	0.0974874	down	4327401	Q5QLC8	1:35636303-35640933	P0460C04.8,LOC4327401	protein_coding	flavonol synthase/flavanone 3-hydroxylase
XLOC_003810	1:35813149-35820860	OS01G0835500	18.6494	5.52247	-1.75574	0.04815	0.248556	down	4327453	Q8S1T0	1:35813149-35817706	LOC4327453	protein_coding	putative respiratory burst oxidase homolog protein H
XLOC_003842	1:36129276-36132715	OS01G0841600	7.30302	3.37596	-1.11319	0.00175	0.0260728	down	4327400	Q8LR75	1:36129470-36132564	LOC4327400	protein_coding	triosephosphate isomerase, cytosolic-like
XLOC_003892	1:36496069-36496656	OS01G0849500	6.99634	2.1386	-1.70993	0.00225	0.0310789	down	4324860	Q0JHQ5	1:36496069-36496656	LOC4324860	protein_coding	uncharacterized LOC4324860
XLOC_003991	1:37519585-37522414	OS01G0866400	1167.86	554.279	-1.07519	0.0004	0.00864562	down	4325071	A0A0P0VAT7	1:37519585-37522414	LOC4325071	protein_coding	fructose-1,6-bisphosphatase, cytosolic
XLOC_004012	1:37694203-37699735	OS01G0869800	710.527	259.619	-1.45249	5e-05	0.0015303	down	4324933	Q943K1	1:37697024-37699582	P0039A07.6,LOC4324933	protein_coding	photosystem II 22 kDa protein, chloroplastic
XLOC_004066	1:38196873-38202612	OS01G0880200	24.9506	12.332	-1.01667	5e-05	0.0015303	down	4324841	A0A0P0VB67	1:38197022-38202612	P0018C10.44-1,LOC4324841	protein_coding	UDP-glucuronate:xylan alpha-glucuronosyltransferase 1
XLOC_004138	1:38795480-38799897	OS01G0892300	2.86276	1.1115	-1.3649	0.0011	0.0184677	down	4324921	Q0JH05	1:38795480-38797375	LOC4324921	protein_coding	probably inactive leucine-rich repeat receptor-like protein kinase At5g48380
XLOC_004180	1:39244412-39247133	OS01G0901300	1.36564	0.477073	-1.51729	0.00225	0.0310789	down	4325042	A0A0P0VBP6	1:39244622-39247128	Os01g0901300,LOC4325042	protein_coding	GDP-L-galactose phosphorylase 2
XLOC_004189	1:39307443-39310557	OS01G0902700	16.8171	7.33341	-1.19737	5e-05	0.0015303	down	4325014	Q8RZ75	1:39307443-39310557	B1065G12.20,LOC4325014	protein_coding	protein NRT1/ PTR FAMILY 8.1
XLOC_004290	1:40211197-40217020	OS01G0921000|OS01G0921100	0.547753	0.116934	-2.22783	0.00585	0.0625929	down	4327746|4327747	Q8RUF2|A0A0N7KEB3	1:40211197-40213481|1:40215071-40216944	LOC4327746|LOC4327747	protein_coding|protein_coding	uncharacterized protein At4g15970|uncharacterized protein At4g15970
XLOC_004430	1:41183489-41188824	OS01G0938100	134.645	63.9458	-1.07424	5e-05	0.0015303	down	4326537	Q0JG75	1:41187052-41188691	Os01g0938100,LOC4326537	protein_coding	photosystem II reaction center PSB28 protein, chloroplastic
XLOC_004529	1:42017338-42019513	OS01G0954000	13.0902	6.49214	-1.01172	0.0042	0.0492056	down	4325401	Q941Y8	1:42018073-42019444	Os01g0954000,LOC4325401	protein_coding	probable NADPH:quinone oxidoreductase 2
XLOC_004547	1:42149782-42156852	OS01G0956600	0.532966	0.0835478	-2.67337	0.0067	0.0688873	down	4325413	Q5JJU2	1:42149782-42156852	LOC4325413	protein_coding	uncharacterized LOC4325413
XLOC_004599	1:42460555-42461946	OS01G0963600	644.871	261.993	-1.29948	5e-05	0.0015303	down	4324459	Q94DL7	1:42460555-42461946	P0483G10.38,LOC4324459	protein_coding	homeotic protein female sterile
XLOC_004650	1:42959738-42965825	OS01G0973100	133.097	24.0078	-2.4709	5e-05	0.0015303	down	9266561	A0A0N7KEH6	1:42960110-42964990	Os01g0973100,LOC9266561	protein_coding	uncharacterized LOC9266561
XLOC_004660	1:43046897-43047931	OS01G0974200	119.026	56.0749	-1.08585	0.0001	0.00277714	down	4326409	Q5JM82	1:43047164-43047861	MT2B,LOC4326409	protein_coding	metallothionein-like protein 2B
XLOC_004664	1:43070805-43071206	OS01G0974600	0.588738	0	-inf	0.0028	0.0367678	down	-	A0A0P0VDG7	1:43070805-43071206	-	protein_coding	-
XLOC_004855	1:1336313-1339293	OS01G0123900	196.811	78.7282	-1.32186	5e-05	0.0015303	down	4325998	Q0JR29	1:1338241-1339098	LOC4325998	protein_coding	Bowman-Birk type bran trypsin inhibitor
XLOC_004856	1:1341368-1342277	OS01G0124000	27.8943	2.863	-3.28437	5e-05	0.0015303	down	4325999	Q5ZCB1	1:1341368-1342277	P0037C04.14,LOC4325999	protein_coding	Bowman-Birk type bran trypsin inhibitor
XLOC_004944	1:2063614-2066093	OS01G0138600	1.02424	0.424053	-1.27224	0.0243	0.164282	down	4325683	Q0JQU2	1:2063615-2065995	Os01g0138600,LOC4325683	protein_coding	uncharacterized LOC4325683
XLOC_004947	1:2102113-2102672	OS01G0139700	3.20072	0.542683	-2.56022	0.01085	0.0947735	down	9270987	Q5ZDH0	1:2102113-2102672	P0480E02.8,LOC9270987	protein_coding	uncharacterized LOC9270987
XLOC_005072	1:3188851-3191641	OS01G0160800	1.61221	0.730202	-1.14267	0.0192	0.140596	down	4324068	Q9LGK6	1:3189117-3190330	LOC4324068	protein_coding	protein synthesis inhibitor I
XLOC_005092	1:3343531-3349188	OS01G0164800	0.600735	0.252624	-1.24974	0.02675	0.173754	down	4324417	Q0JQF9	1:3343531-3346705	LOC4324417	protein_coding	protein BREAST CANCER SUSCEPTIBILITY 2 homolog B
XLOC_005128	1:3667443-3673046	OS01G0171000	5.64914	2.52948	-1.15919	5e-05	0.0015303	down	4327640	Q5VQL8	1:3667476-3673008	LOC4327640	protein_coding	protein NSP-INTERACTING KINASE 3
XLOC_005183	1:4167514-4173240	OS01G0179800	52.2433	23.5282	-1.15085	5e-05	0.0015303	down	4325348	Q5VR48	1:4167514-4173240	LOC4325348	protein_coding	probable serine incorporator
XLOC_005256	1:4872158-4874480	OS01G0191200	290.264	143.931	-1.01199	0.0003	0.00684653	down	4327297	Q9LG77	1:4872158-4873806	P0710E05.30,LOC4327297	protein_coding	stem 28 kDa glycoprotein
XLOC_005313	1:5426534-5431186	OS01G0200300	0.826386	0.0678804	-3.60575	0.00715	0.0718305	down	4327348	A0A0P0UZH0	1:5426582-5429390	Os01g0200300,LOC4327348	protein_coding	homeobox-leucine zipper protein HOX29
XLOC_005363	1:5808960-5811661	OS01G0206700	32.2252	11.3223	-1.50902	5e-05	0.0015303	down	4327093	A0A0P0UZF3	1:5809589-5811510	CIPK5,LOC4327093	protein_coding	CBL-interacting protein kinase 5
XLOC_005375	1:5875794-5877849	OS01G0208400	0.933693	0.181185	-2.36548	0.00135	0.0214488	down	4325529	Q8LRI2	1:5875794-5877849	LOC4325529	protein_coding	peptide-N4-(N-acetyl-beta-glucosaminyl)asparagine amidase A
XLOC_005463	1:6611843-6614017	OS01G0220700	5.61105	0.59152	-3.24577	5e-05	0.0015303	down	4324648	A0A0P0V0L5	1:6612386-6613717	Os01g0220700,LOC4324648	protein_coding	bidirectional sugar transporter SWEET3b
XLOC_005497	1:6879860-6881980	OS01G0225000	5.01978	1.33392	-1.91195	0.0003	0.00684653	down	4326735	Q0JPF8	1:6879860-6881980	LOC4326735	protein_coding	mitochondrial arginine transporter BAC2
XLOC_005557	1:7389373-7393708	OS01G0233500	0.527403	0.203426	-1.3744	0.0224	0.156483	down	4324288	Q7F830	1:7389373-7393708	CYCA1-1,LOC4324288	protein_coding	cyclin-A1-1
XLOC_005576	1:7590406-7595607	OS01G0237100|OS01G0237200	46.7274	22.6014	-1.04786	5e-05	0.0015303	down	4327790|-	Q5NAM1|A0A0P0V0R7	1:7590433-7592743|1:7594516-7595607	OSJNBA0086P08.1,LOC4327790|-	protein_coding|protein_coding	probable 2-carboxy-D-arabinitol-1-phosphatase|-
XLOC_005755	1:9133658-9140597	OS01G0266800	15.1884	6.8253	-1.15401	5e-05	0.0015303	down	4324377	Q5NBM2	1:9133740-9140430	LOC4324377	protein_coding	uncharacterized LOC4324377
XLOC_005843	1:9889550-9902737	OS01G0279400	23.0366	8.31415	-1.47028	5e-05	0.0015303	down	4326904	Q8H6D6	1:9889550-9902737	LOC4326904	protein_coding	protein ZINC INDUCED FACILITATOR-LIKE 1
XLOC_005913	1:10657464-10660137	OS01G0293000	5.10187	2.52872	-1.01262	0.00355	0.0438	down	4325163	Q9LGU6	1:10657543-10660137	Os01g0293000,LOC4325163	protein_coding	S-adenosylmethionine synthase 3
XLOC_005949	1:11109800-11113546	OS01G0301900	12.1856	5.33021	-1.19291	0.0112	0.0965491	down	4325786	A0A0P0V1F9	1:11110199-11110480	LOC4325786	protein_coding	UPF0481 protein At3g47200
XLOC_006085	1:12654987-12658608	OS01G0328700	175.106	60.4298	-1.5349	5e-05	0.0015303	down	4326980	Q9ASP4	1:12655016-12658349	LOC4326980	protein_coding	dihydrolipoyl dehydrogenase 1, mitochondrial
XLOC_006165	1:13713098-13715026	-	0.625751	0.238415	-1.39212	0.03545	0.206434	down	-	-	-	-	-	-
XLOC_006275	1:14753225-14764703	OS01G0362100	40.9473	20.473	-1.00005	5e-05	0.0015303	down	4325812	Q5ZC21	1:14754835-14764507	P0460H02.32,LOC4325812	protein_coding	acyltransferase-like protein At1g54570, chloroplastic
XLOC_006318	1:15161787-15166219	OS01G0369600	1.28567	0.298278	-2.10779	0.0209	0.149803	down	-	A0A0P0V2Y4	1:15161786-15165714	-	protein_coding	-
XLOC_006333	1:15281170-15283073	OS01G0371200	1.67706	0.540498	-1.63357	0.00945	0.0866671	down	4325710	O65857	1:15281170-15283073	GSTF1,LOC4325710	protein_coding	probable glutathione S-transferase GSTF1
XLOC_006964	1:22632732-22637148	OS01G0583300	0.409595	0.0604622	-2.76009	0.02165	0.153278	down	9271063	C7IXY4	1:22632732-22637148	LOC9271063	protein_coding	uncharacterized LOC9271063
XLOC_007195	1:24695194-24698159	OS01G0619900	6.46172	2.64533	-1.28847	0.0053	0.0582606	down	107278244	A0A0P0V5D3	1:24696532-24697792	LOC107278244	protein_coding	MYB-like transcription factor ETC3
XLOC_007207	1:24762233-24768279	OS01G0621300	13.7207	5.01107	-1.45316	5e-05	0.0015303	down	4326628	A0A0P0V5C3	1:24763107-24768254	LOC4326628	protein_coding	uncharacterized LOC4326628
XLOC_007298	1:25791472-25801376	OS01G0642200	1916.01	936.873	-1.03218	5e-05	0.0015303	down	4326562	Q5VNW4	1:25800668-25801243	-	protein_coding	Os01g0642200 protein; Putative uncharacterized protein P0039G05.26; Putative uncharacterized protein P0510C12.11; Uncharacterized protein; cDNA clone:001-104-H01, full insert sequence; cDNA clone:J023099A13, full insert sequence [Source:UniProtKB/TrEMBL;Acc:Q5VNW4]
XLOC_007427	1:27085767-27092237	OS01G0663400	3.90507	1.48376	-1.39608	0.00045	0.00945878	down	4327861	Q0JKM8	1:27085767-27092237	Os01g0663400,LOC4327861	protein_coding	aspartic proteinase oryzasin-1-like
XLOC_007695	1:29382513-29385646	OS01G0707500	0.584596	0.286199	-1.03042	0.0438	0.234375	down	4327679	Q8S0N2	1:29382708-29385646	P0692C11.41-1,LOC4327679	protein_coding	transcription factor bHLH69
XLOC_007718	1:29575836-29601327	OS01G0712600	35.9557	16.3434	-1.13751	0.0035	0.0434775	down	9267225	B9EZ42	1:29599004-29601061	LOC9267225	protein_coding	uncharacterized LOC9267225
XLOC_007770	1:30025254-30026952	OS01G0720400	17.8841	3.25205	-2.45925	5e-05	0.0015303	down	4324704	Q8W0E7	1:30025366-30026465	LOC4324704	protein_coding	inorganic pyrophosphatase 1
XLOC_007951	1:31604687-31607607	OS01G0753150	0.626698	0.233185	-1.4263	0.02335	0.160703	down	9268108	A0A0P0V8D5	1:31605287-31607374	LOC9268108	protein_coding	OPA3-like protein
XLOC_007971	1:31787536-31788089	OS01G0757051	4.02047	1.63338	-1.29951	0.01975	0.143823	down	-	-	1:31787536-31788089	-	ncRNA	-
XLOC_008006	1:32010478-32013222	OS01G0760900	0.675684	0.193915	-1.80092	0.03455	0.203141	down	4327017	Q5JMF2	1:32010478-32013222	Os01g0760900,LOC4327017	protein_coding	probable protein ABIL5
XLOC_008019	1:32106668-32109793	OS01G0763200	19.5765	7.63363	-1.35868	5e-05	0.0015303	down	4327032	Q8LR43	1:32106876-32109742	LOC4327032	protein_coding	transcription factor PCF6-like
XLOC_008066	1:32484235-32489997	OS01G0770100	0.977872	0.263371	-1.89255	0.00195	0.0279115	down	4325603	A0A0P0V8R9	1:32484736-32489971	LOC4325603	protein_coding	O-acyltransferase WSD1
XLOC_008138	1:33073542-33078968	OS01G0780800	8.82371	4.20921	-1.06784	0.00025	0.00589866	down	4327838	Q5ZAW0	1:33073583-33078968	Os01g0780800,LOC4327838	protein_coding	protein ULTRAPETALA 1
XLOC_008199	1:33497818-33507032	EPlOSAG00000010360|EPlOSAG00000045265|EPlOSAG00000046365|EPlOSAG00000052824|EPlOSAG00000053235	72.8919	22.3569	-1.70504	0.0037	0.0450407	down	-|-|-|-|-	-|-|-|-|-	1:33505734-33505818|1:33504901-33504970|1:33504652-33504728|1:33505879-33505951|1:33505299-33505370	-|-|-|-|-	ncRNA|ncRNA|ncRNA|ncRNA|ncRNA	-|-|-|-|-
XLOC_008217	1:33600945-33605463	OS01G0793300	1.66346	0.402923	-2.04561	0.0019	0.0274613	down	9271853	C7IXC9	1:33601018-33605323	LOC9271853	protein_coding	aureusidin synthase
XLOC_008323	1:34565268-34568701	OS01G0813100	2.87212	1.28477	-1.16061	0.0075	0.0742447	down	4327590	A0A0P0V9J7	1:34567093-34568305	Os01g0813100,LOC4327590	protein_coding	ABSCISIC ACID-INSENSITIVE 5-like protein 2
XLOC_008416	1:35303468-35305739	OS01G0825500	6.96547	3.43339	-1.02059	0.0006	0.0116887	down	4327585	Q5QMA4	1:35303468-35305739	LOC4327585	protein_coding	protein NUCLEAR FUSION DEFECTIVE 4
XLOC_008463	1:35692206-35693968	OS01G0833600	2.30772	1.08838	-1.08429	0.0191	0.14008	down	4327408	A0A0P0VA12	1:35692800-35693807	LOC4327408	protein_coding	uncharacterized LOC4327408
XLOC_008494	1:35916711-35917028	OS01G0837700	1.21162	0	-inf	0.0139	0.112496	down	-	Q943N0	1:35916711-35917028	P0031D11.2	protein_coding	Putative uncharacterized protein P0031D11.2 [Source:UniProtKB/TrEMBL;Acc:Q943N0]
XLOC_008674	1:37625812-37636099	OS01G0868300	0.604094	0.299885	-1.01036	0.0131	0.107939	down	4325052	O48653	1:37625916-37636099	Os01g0868300,LOC4325052	protein_coding	DNA polymerase alpha catalytic subunit
XLOC_008789	1:38561913-38563810	OS01G0887550	7.74275	3.54786	-1.1259	0.047	0.245455	down	-	A0A0P0VBC3	1:38563355-38563756	-	protein_coding	-
XLOC_008820	1:38755058-38759513	OS01G0891400	0.888802	0.285974	-1.63598	0.01085	0.0947735	down	4324917	Q5JLX2	1:38755058-38759513	LOC4324917	protein_coding	putative exosome complex component rrp40
XLOC_008861	1:39096815-39105874	OS01G0899200	22.1719	8.16774	-1.44072	5e-05	0.0015303	down	4325031	Q0JGW4	1:39102277-39103501	Os01g0899200,LOC4325031	protein_coding	probable methyltransferase PMT19
XLOC_008902	1:39437926-39442978	OS01G0906000	1.89741	0.854883	-1.15024	0.0062	0.0652184	down	4324974	Q0JGT3	1:39437968-39438606	LOC4324974	protein_coding	uncharacterized LOC4324974
XLOC_008922	1:39658714-39683503	OS01G0910900	4045.09	1909.33	-1.08311	0.0005	0.0102996	down	4324873	Q5N7Y1	1:39682842-39683433	P0470A12.7,LOC4324873	protein_coding	uncharacterized LOC4324873
XLOC_008961	1:40052406-40059455	OS01G0918100	20.1245	9.32535	-1.10973	5e-05	0.0015303	down	4324358	Q5JLD2	1:40056074-40059404	LOC4324358	protein_coding	protein XRI1
XLOC_008974	1:40135797-40142799	OS01G0919800	17.9924	4.63937	-1.95538	0.00655	0.0677864	down	4324368	Q5JLM1	1:40136226-40142760	Os01g0919800,LOC4324368	protein_coding	probable auxin efflux carrier component 6
XLOC_009196	1:42037177-42039335	OS01G0954500	2.11011	0.894	-1.23897	0.00645	0.0670149	down	4325404	Q941Y5	1:42037177-42039335	P0431G06.36,LOC4325404	protein_coding	protein LATERAL ROOT PRIMORDIUM 1
XLOC_009294	1:42738765-42742174	OS01G0969100	1.64383	0.780468	-1.07465	0.01095	0.0952606	down	4323835	Q8S9Z2	1:42738765-42742174	LOC4323835	protein_coding	UDP-D-apiose/UDP-D-xylose synthase
XLOC_009323	1:42967035-42970202	OS01G0973200	2.13171	0.738767	-1.52882	0.0228	0.158112	down	4326399	A0A0P0VDD4	1:42967465-42970167	Os01g0973200,LOC4326399	protein_coding	kinetochore protein Spc25
XLOC_009374	1:4724299-4725058	-	1.27633	0.454011	-1.4912	0.0372	0.212191	down	-	-	-	-	-	-
XLOC_009406	1:15812077-15813081	-	2.06686	0.923547	-1.16218	0.0271	0.175306	down	-	-	-	-	-	-
XLOC_009446	1:30390301-30390846	-	0.580627	0	-inf	0.00035	0.00780711	down	-	-	-	-	-	-
XLOC_009467	1:39405458-39406840	-	0.409099	0.0942306	-2.11818	0.0315	0.191925	down	-	-	-	-	-	-
XLOC_009688	10:2257449-2262684	OS10G0136500	11.4351	3.56524	-1.6814	5e-05	0.0015303	down	4348065	Q7XH16	10:2257492-2262619	Os10g0136500,LOC4348065	protein_coding	cysteine-rich receptor-like protein kinase 4
XLOC_009736	10:2614789-2618672	OS10G0142900	3.08838	1.21303	-1.34824	0.0013	0.020921	down	9271423	Q33B43	10:2614802-2618660	LOC9271423	protein_coding	uncharacterized LOC9271423
XLOC_009832	10:3868231-3871289	OS10G0160600	1.403	0.680834	-1.04314	0.02625	0.171541	down	4348155	Q33AW3	10:3868240-3871256	LOC4348155	protein_coding	uncharacterized LOC4348155
XLOC_009917	10:4744266-4747923	OS10G0168900	2.95113	1.39425	-1.08178	0.00345	0.0430369	down	-	B9G7P7	10:4744350-4747440	OS10G0168900	protein_coding	Putative uncharacterized protein [Source:UniProtKB/TrEMBL;Acc:B9G7P7]
XLOC_009966	10:5526214-5538706	OS10G0180600	1.34611	0.580754	-1.2128	0.01195	0.101174	down	9266704	C7J7G6	10:5534158-5538706	-	protein_coding	Os10g0180600 protein [Source:UniProtKB/TrEMBL;Acc:C7J7G6]
XLOC_010179	10:8494248-8504238	OS10G0317900	0.780037	0.149316	-2.38517	0.01115	0.0963635	down	4348299	A0A0P0XSK8	10:8494248-8504238	LOC4348299	protein_coding	flavonoid 3'-monooxygenase
XLOC_010351	10:10804906-10809215	EPlOSAG00000046032	56.3236	28.1073	-1.0028	0.0003	0.00684653	down	-	-	10:10806102-10806178	-	ncRNA	-
XLOC_010357	10:10823353-10826593	EPlOSAG00000002877	139.659	54.7082	-1.35208	5e-05	0.0015303	down	-	-	10:10823353-10823426	-	ncRNA	-
XLOC_010439	10:11731475-11732720	OS10G0371100	0.5642	0.109201	-2.36923	0.0384	0.216071	down	9270685	A0A0P0XUB4	10:11731475-11732720	OS10G0371100,LOC9270685	protein_coding	ethylene-responsive transcription factor RAP2-13
XLOC_010560	10:12882242-12885758	EPlOSAG00000006532|EPlOSAG00000006543|OS10G0389150	5.17695	1.49516	-1.79181	0.02635	0.17191	down	-|-|-	-|-|-	10:12883377-12883491|10:12883644-12883758|10:12882265-12885756	-|-|-	ncRNA|ncRNA|ncRNA	-|-|-
XLOC_011172	10:18697153-18700436	OS10G0492400	0.674174	0.289461	-1.21975	0.0178	0.13416	down	-	A0A0P0XW41	10:18697375-18700436	-	protein_coding	Protein kinase domain containing protein, expressed [Source:UniProtKB/TrEMBL;Acc:Q7XD42]
XLOC_011277	10:19606999-19610598	OS10G0510000	2.72096	0.848002	-1.68198	0.00015	0.0039307	down	4349087	A3C6D7	10:19606999-19610598	ACT2,LOC4349087	protein_coding	actin-2
XLOC_011307	10:19894674-19896794	OS10G0516100	1272.4	478.763	-1.41017	5e-05	0.0015303	down	4349114	A3C6G9	10:19894753-19896794	GDCSH,LOC4349114	protein_coding	glycine cleavage system H protein, mitochondrial
XLOC_011348	10:20263310-20267895	OS10G0522601	1.80282	0.846317	-1.09098	0.006	0.0637944	down	9268059	Q336Z5	10:20263310-20267568	LOC9268059	protein_coding	U-box domain-containing protein 15
XLOC_011389	10:20589767-20590845	OS10G0529300	1.65408	0.267856	-2.6265	0.00405	0.0478984	down	4349192	Q945W2	10:20589767-20590845	LOC4349192	protein_coding	probable glutathione S-transferase GSTU6
XLOC_011650	10:22555756-22557900	OS10G0568900	15.5245	7.67465	-1.01638	0.0003	0.00684653	down	4349443	A0A0P0XXQ7	10:22555971-22557879	LOC4349443	protein_coding	haloacid dehalogenase-like hydrolase domain-containing protein Sgpp
XLOC_011704	10:23025681-23031737	OS10G0577600	2.59201	0.935187	-1.47075	0.00115	0.019104	down	4349499	Q336N8	10:23025815-23031701	OS10G0577600,LOC4349499	protein_coding	lysine-specific demethylase JMJ706
XLOC_011714	10:23107238-23108627	OS10G0579400	0.684056	0.112024	-2.61031	0.01295	0.107376	down	4349514	A0A0P0XY97	10:23107517-23108620	OS10G0579400,LOC4349514	protein_coding	protein WRKY1
XLOC_011732	10:80420-82502	OS10G0100700	250.862	118.093	-1.08696	5e-05	0.0015303	down	4347937	B7E4V8	10:81102-82243	PDX12,LOC4347937	protein_coding	probable pyridoxal 5'-phosphate synthase subunit PDX1.2
XLOC_011808	10:771697-776387	OS10G0110800	7.05053	3.37566	-1.06256	0.0067	0.0688873	down	9272029	C7J804	10:771699-776341	LOC9272029	protein_coding	protein NRT1/ PTR FAMILY 8.3
XLOC_011841	10:1014140-1017682	-	2.27385	1.13204	-1.00621	0.00825	0.0792515	down	-	-	-	-	-	-
XLOC_012019	10:2912516-2914678	OS10G0148400	5.00266	2.08236	-1.26447	0.0008	0.0145666	down	4348111	Q7XGT7	10:2912901-2914656	OS10G0148400,LOC4348111	protein_coding	protein NRT1/ PTR FAMILY 5.10
XLOC_012220	10:5341017-5346935	OS10G0177400	0.716364	0.287769	-1.31578	0.0292	0.182898	down	4348198	Q10A20	10:5341017-5346935	LOC4348198	protein_coding	HVA22-like protein i
XLOC_012280	10:6167094-6174663	OS10G0189100	62.6632	30.5965	-1.03425	5e-05	0.0015303	down	4348230	Q33AE4	10:6167200-6174593	LOC4348230	protein_coding	phosphoglucomutase, chloroplastic
XLOC_012802	10:12923107-12928316	OS10G0389800	0.901738	0.247976	-1.86251	0.0006	0.0116887	down	4348521	Q84VG3	10:12923153-12928312	OS10G0389800,LOC4348521	protein_coding	protein STRUBBELIG-RECEPTOR FAMILY 7
XLOC_012827	10:13185374-13187289	OS10G0394700	15.1707	6.70779	-1.17738	0.0417	0.227401	down	-	B9G5K6	10:13186553-13187289	-	protein_coding	Putative uncharacterized protein [Source:UniProtKB/TrEMBL;Acc:B9G5K6]
XLOC_013032	10:15189350-15195022	OS10G0427100	1.68914	0.608174	-1.47373	0.04335	0.233126	down	4348677	A0A0N7KRT7	10:15186321-15191640	LOC4348677	protein_coding	uncharacterized LOC4348677
XLOC_013041	10:15303901-15309302	OS10G0430200	16.2163	4.90705	-1.72452	5e-05	0.0015303	down	4348690	Q337Y2	10:15303901-15309302	Os10g0430200,LOC4348690	protein_coding	probable cinnamyl alcohol dehydrogenase 3
XLOC_013233	10:17158064-17163362	OS10G0465000	14.3325	7.1546	-1.00234	5e-05	0.0015303	down	4348836	A0A0N7KRX1	10:17158115-17163197	OS10G0465000,LOC4348836	protein_coding	WD repeat-containing protein 26
XLOC_013276	10:17584547-17592895	OS10G0473400	30.0065	14.415	-1.0577	5e-05	0.0015303	down	4348876	Q7XDG7	10:17584547-17592697	OS10G0473400,LOC4348876	protein_coding	non-lysosomal glucosylceramidase
XLOC_013560	10:19952911-19957382	OS10G0516600|OS10G0516701	3.59138	0.958669	-1.90543	5e-05	0.0015303	down	4349119|4349119	A0A0N7KS29|A0A0P0XX76	10:19954746-19955464|10:19956384-19957356	LOC4349119|-	protein_coding|protein_coding	uncharacterized LOC4349119|Os10g0516600 protein [Source:UniProtKB/TrEMBL;Acc:Q0IWD6]
XLOC_013608	10:20389644-20392184	OS10G0524600	0.703966	0.165058	-2.09253	0.00235	0.032086	down	4349163	Q8RVC2	10:20389644-20392184	LOC4349163	protein_coding	subtilisin-like protease SBT1.2
XLOC_013629	10:20622453-20623389	OS10G0530500	121.421	49.6146	-1.29118	5e-05	0.0015303	down	4349203	A0A0P0XX30	10:20622453-20623389	Os10g0530500,LOC4349203	protein_coding	probable glutathione S-transferase GSTU6
XLOC_013646	10:20786594-20787842	OS10G0534400	1.05033	0.359435	-1.54704	0.01415	0.113975	down	4349229	Q336X5	10:20786594-20787842	LOC4349229	protein_coding	uncharacterized LOC4349229
XLOC_013752	10:21693872-21694746	OS10G0552700	2.94679	1.05498	-1.48193	0.0312	0.190735	down	4349330	Q9FWP8	10:21693876-21694502	LOC4349330	protein_coding	cortical cell-delineating protein
XLOC_013759	10:21741488-21743265	OS10G0554001	0.563644	0.0769891	-2.87206	0.00895	0.0835369	down	-	Q109A0	10:21741488-21743265	OS10G0554001	protein_coding	Expressed protein [Source:UniProtKB/TrEMBL;Acc:Q109A0]
XLOC_013891	10:22770723-22771991	EPlOSAG00000046021	214.845	79.0211	-1.44299	5e-05	0.0015303	down	-	-	10:22770774-22770850	-	ncRNA	-
XLOC_013930	10:23082804-23086774	OS10G0578950	13.259	4.97066	-1.41546	5e-05	0.0015303	down	9272068	A0A0P0XXS5	10:23083220-23086588	OS10G0578950,LOC9272068	protein_coding	4-coumarate--CoA ligase-like 2
XLOC_013970	10:7285685-7285925	-	23.7638	0	-inf	0.0064	0.0667002	down	-	-	-	-	-	-
XLOC_014111	11:734252-737218	OS11G0116400	18.4313	8.95065	-1.04209	0.0002	0.00497146	down	4349608	Q2RBC6	11:734252-737187	LOC4349608	protein_coding	elongation factor P
XLOC_014154	11:1186210-1189668	OS11G0126100	0.905639	0.154608	-2.55032	0.0021	0.0294535	down	4349644	Q2RB46	11:1186210-1189668	LOC4349644	protein_coding	protein DETOXIFICATION 21
XLOC_014411	11:3385330-3392200	OS11G0170100	1.2901	0.582208	-1.14787	0.03605	0.208341	down	4349892	Q0IUB3	11:3385345-3388990	OS11G0170100	protein_coding	Os11g0170100 protein [Source:UniProtKB/TrEMBL;Acc:Q0IUB3]
XLOC_014645	11:5604982-5614749	OS11G0209000	1172.37	314.244	-1.89946	5e-05	0.0015303	down	4350044	Q0ITX7	11:5605253-5607081	-	protein_coding	Os11g0209000 protein [Source:UniProtKB/TrEMBL;Acc:Q0ITX7]
XLOC_014843	11:7654965-7715367	OS11G0242700|OS11G0242800	122.539	55.3552	-1.14646	0.0013	0.020921	down	4350175|4350176	Q53N84|Q53N83	11:7655586-7659296|11:7659701-7662180	OS11G0242700,LOC4350175|LOC4350176	protein_coding|protein_coding	keratin, type I cytoskeletal 14|chlorophyll a-b binding protein CP26, chloroplastic
XLOC_014954	11:8989696-8994774	OS11G0264500	13.4638	3.41228	-1.98028	5e-05	0.0015303	down	4350239	A0A0P0Y1J7	11:8990256-8994514	LOC4350239	protein_coding	uncharacterized LOC4350239
XLOC_015047	11:10180467-10191942	OS11G0284032|OS11G0284300	4.44478	0.494803	-3.16719	0.02315	0.159697	down	107277989|-	A0A0N7KSS2|A0A0P0Y1S1	11:10185386-10187345|11:10189140-10191810	LOC107277989|Os11g0284300	protein_coding|protein_coding	protein NRT1/ PTR FAMILY 4.5-like|POT family protein [Source:UniProtKB/TrEMBL;Acc:Q2R719]
XLOC_015065	11:10474866-10477735	OS11G0289700	3.52178	1.00756	-1.80543	5e-05	0.0015303	down	4350299	Q2R6X3	11:10474866-10477658	LOC4350299	protein_coding	cytochrome P450 87A3-like
XLOC_015119	11:10998985-11000677	OS11G0298000	4.56035	0.207239	-4.45978	5e-05	0.0015303	down	107276021	Q53MQ4	11:10998985-11000677	LOC107276021	protein_coding	vacuolar amino acid transporter 1-like
XLOC_015143	11:11370892-11376657	OS11G0302800	1.31142	0.391094	-1.74554	0.0008	0.0145666	down	4350330	Q0IT67	11:11373318-11376619	LOC4350330	protein_coding	uncharacterized LOC4350330
XLOC_015441	11:12854558-12861914	OS11G0417400	7.33917	2.61222	-1.49034	5e-05	0.0015303	down	9268201	Q2R637	11:12855016-12861914	Os11g0417400,LOC9268201	protein_coding	probable protein phosphatase 2C 75
XLOC_015505	11:13941561-13946255	OS11G0432400	115.976	37.9981	-1.60983	5e-05	0.0015303	down	4350398	Q53PA7	11:13941561-13945493	LOC4350398	protein_coding	mitochondrial dicarboxylate/tricarboxylate transporter DTC
XLOC_015807	11:17729083-17730337	OS11G0498600	3.38386	0.974882	-1.79537	0.0022	0.0304593	down	4350556	Q2R3W9	11:17729083-17730337	LOC4350556	protein_coding	HVA22-like protein e
XLOC_016070	11:20650940-20654120	OS11G0555866	2.7869	0.925632	-1.59015	0.0389	0.217952	down	-	A0A0P0Y3A7	11:20651321-20653358	Os11g0555866	protein_coding	-
XLOC_016265	11:22510803-22512391	OS11G0592200	1.58285	0.507285	-1.64166	0.02545	0.168358	down	4350823	Q941F5	11:22511506-22512374	LOC4350823	protein_coding	barwin
XLOC_016285	11:22660534-22662341	OS11G0595200	14.1911	6.33653	-1.16322	0.00015	0.0039307	down	4350844	Q2R1S1	11:22660534-22662341	LOC4350844	protein_coding	probable plastid-lipid-associated protein 6, chloroplastic
XLOC_016330	11:23077427-23081686	OS11G0600900	11.8302	4.23885	-1.48073	5e-05	0.0015303	down	4350861	A0A0P0Y4U5	11:23079578-23081682	LOC4350861	protein_coding	mannose-6-phosphate isomerase 1
XLOC_016477	11:24716655-24719946	OS11G0630300	0.97878	0.474678	-1.04403	0.0134	0.109573	down	-	A0A0P0Y4G5	11:24716906-24719902	-	protein_coding	-
XLOC_016516	11:25021621-25043002	OS11G0635300|OS11G0635500	13.1632	3.53496	-1.89674	5e-05	0.0015303	down	107275783|4350979	A0A0P0Y4U3|Q2R0R2	11:25021621-25023695|11:25040876-25042999	LOC107275783|LOC4350979	protein_coding|protein_coding	cytochrome P450 71D10-like|cytochrome P450 71D10
XLOC_016728	11:27233634-27240375	OS11G0673900	0.795855	0.289886	-1.45702	0.00085	0.0152543	down	4351105	A0A0P0Y594	11:27234759-27237260	LOC4351105	protein_coding	putative disease resistance protein RGA3
XLOC_016802	11:28075369-28080252	OS11G0690332	244.273	101.368	-1.26889	0.0009	0.0159105	down	107276842	A0A0P0Y5J6	11:28075457-28076938	LOC107276842	protein_coding	wall-associated receptor kinase 3-like
XLOC_016993	11:737483-747758	OS11G0116500|OS11G0116550	4.03728	1.77476	-1.18576	0.0011	0.0184677	down	4349609|-	Q0IV31|B9G923	11:739296-742791|11:742870-747723	LOC4349609|-	protein_coding|protein_coding	protein TOC75, chloroplastic-like|Putative uncharacterized protein [Source:UniProtKB/TrEMBL;Acc:B9G923]
XLOC_017020	11:947565-952283	OS11G0121400	0.995889	0.471421	-1.07897	0.0247	0.165944	down	4349633	Q2RB87	11:947565-952283	LOC4349633	protein_coding	serine/threonine-protein kinase At5g01020
XLOC_017054	11:1335172-1345117	OS11G0129000	6.54292	1.01209	-2.6926	5e-05	0.0015303	down	4349662	A0A0P0XYA6	11:1341435-1344785	OS11G0129000,LOC4349662	protein_coding	protein DETOXIFICATION 21
XLOC_017355	11:3920115-3920826	OS11G0179000	0.960839	0.264787	-1.85946	0.0449	0.237843	down	4349930	Q53NP7	11:3920115-3920826	LOC4349930	protein_coding	dirigent protein 22
XLOC_018286	11:14672610-14675385	OS11G0444000	1.46232	0.356264	-2.03724	0.002	0.0284211	down	4350429	Q53KZ0	11:14672877-14675385	OS11G0444000,LOC4350429	protein_coding	DIMBOA UDP-glucosyltransferase BX8
XLOC_018495	11:17234509-17237925	OS11G0489250	2.04047	0.599091	-1.76805	0.00275	0.0363328	down	4350534	Q2R447	11:17234743-17237925	LOC4350534	protein_coding	cytochrome P450 78A5
XLOC_018727	11:19956670-19965902	OS11G0543500	51.4171	21.337	-1.26889	5e-05	0.0015303	down	4350674	Q2R301	11:19956772-19963299	LOC4350674	protein_coding	heparan-alpha-glucosaminide N-acetyltransferase
XLOC_018851	11:21045708-21049694	OS11G0565300	2.94543	0.903771	-1.70445	5e-05	0.0015303	down	4350738	A0A0P0Y3K9	11:21047440-21049536	LOC4350738	protein_coding	wall-associated receptor kinase 4
XLOC_019385	11:26488399-26492363	OS11G0660000	17.9396	6.04624	-1.56904	5e-05	0.0015303	down	4351058	Q2R041	11:26488399-26492363	MHX1,LOC4351058	protein_coding	magnesium/proton exchanger 1
XLOC_019500	11:27754165-27758039	-	0.71795	0.317746	-1.17601	0.0283	0.180457	down	-	-	-	-	-	-
XLOC_019540	11:28255616-28257424	OS11G0692500	4.73933	1.90219	-1.31702	0.0002	0.00497146	down	4351165	A0A0P0Y5L0	11:28255616-28257424	OS11G0692500,LOC4351165	protein_coding	probable LRR receptor-like serine/threonine-protein kinase At3g47570
XLOC_019637	11:1055074-1055529	-	0.78841	0	-inf	0.00025	0.00589866	down	-	-	-	-	-	-
XLOC_019655	11:9674261-9675399	-	6.57992	2.8559	-1.20412	0.00105	0.0178689	down	-	-	-	-	-	-
XLOC_019707	11:26903364-26903664	-	8.55606	0	-inf	5e-05	0.0015303	down	-	-	-	-	-	-
XLOC_019807	12:746162-747120	OS12G0115300	171.392	64.0771	-1.41942	5e-05	0.0015303	down	4351319	Q2QYL0	12:746162-747120	LOC4351319	protein_coding	non-specific lipid-transfer protein 1
XLOC_019809	12:760947-762381	OS12G0115500	118.342	11.734	-3.3342	5e-05	0.0015303	down	4351320	Q2QYK8	12:760947-762381	LOC4351320	protein_coding	probable non-specific lipid-transfer protein 3
XLOC_019814	12:775802-779896	OS12G0115900	12.9198	6.15255	-1.07032	0.00055	0.0110228	down	4351322	Q2QYK4	12:776617-779641	LOC4351322	protein_coding	elongation factor P
XLOC_019835	12:971184-976286	OS12G0120400	2.72737	0.984645	-1.46983	0.00045	0.00945878	down	4351354	Q0IQH7	12:971331-975926	LOC4351354	protein_coding	bis(5'-adenosyl)-triphosphatase
XLOC_019978	12:2176452-2181157	OS12G0144200	15.2957	5.9334	-1.3662	5e-05	0.0015303	down	-	A0A0P0Y725	12:2176948-2180811	-	protein_coding	-
XLOC_020229	12:4499739-4503972	OS12G0189300	21.4611	4.06482	-2.40046	5e-05	0.0015303	down	4351693	Q0IPL3	12:4499739-4503902	LOC4351693	protein_coding	carboxyvinyl-carboxyphosphonate phosphorylmutase, chloroplastic
XLOC_020290	12:5172120-5174697	OS12G0199500	0.781401	0.10493	-2.89663	0.00615	0.0648652	down	-	A0A0P0Y801	12:5172120-5174438	-	protein_coding	O-methyltransferase family protein [Source:UniProtKB/TrEMBL;Acc:Q2QWD0]
XLOC_020425	12:6865265-6872469	OS12G0225700|OS12G0225900	2.13384	0.876181	-1.28415	0.00975	0.0885952	down	-|4351814	A0A0P0Y8V0|Q2QVK7	12:6865308-6867028|12:6869987-6872291	Os12g0225700|LOC4351814	protein_coding|protein_coding	-|2-alkenal reductase (NADP(+)-dependent)
XLOC_020429	12:6915711-6918436	OS12G0226900	99.6504	26.1191	-1.93177	5e-05	0.0015303	down	4351818	Q2QVJ6	12:6916185-6918431	LOC4351818	protein_coding	2-alkenal reductase (NADP(+)-dependent)
XLOC_020538	12:8078635-8081330	OS12G0245800	1.97468	0.810501	-1.28473	0.02675	0.173754	down	9266298	C7J9T7	12:8078681-8081249	-	protein_coding	Os12g0245901 protein [Source:UniProtKB/TrEMBL;Acc:C7J9T7]
XLOC_020552	12:8239432-8241147	OS12G0247700	74.8168	28.636	-1.38553	0.0003	0.00684653	down	4351887	Q306J3	12:8239432-8241147	LOC4351887	protein_coding	PYK10-binding protein 1
XLOC_020825	12:11320171-11323935	OS12G0292400	1333.69	640.685	-1.05774	0.00375	0.0454393	down	4352021	Q2QTJ1	12:11320409-11322505	LOC4352021	protein_coding	ribulose bisphosphate carboxylase small chain, chloroplastic-like
XLOC_021252	12:17624320-17626395	OS12G0480100	55.4217	19.6807	-1.49367	5e-05	0.0015303	down	4352215	Q2QQX1	12:17624501-17625313	LOC4352215	protein_coding	high-light-induced protein, chloroplastic
XLOC_021498	12:20042293-20043043	OS12G0515800	1328.09	377.616	-1.81436	5e-05	0.0015303	down	9268392	Q2QPV9	12:20042293-20043043	LOC9268392	protein_coding	uncharacterized LOC9268392
XLOC_021844	12:23435426-23447194	OS12G0569500|OS12G0569700	217.377	108.222	-1.0062	0.0006	0.0116887	down	4352572|-	Q2QND6|A0A0P0YBH9	12:23435458-23436485|12:23442171-23447194	LOC4352572|-	protein_coding|protein_coding	osmotin-like protein|Heat shock cognate 70 kDa protein 2, putative, expressed; cDNA clone:J013097I18, full insert sequence [Source:UniProtKB/TrEMBL;Acc:Q2QND5]
XLOC_021907	12:23879710-23884987	OS12G0577600	3.88238	1.14741	-1.75856	5e-05	0.0015303	down	4352619	Q2QN63	12:23879858-23884977	LOC4352619	protein_coding	uncharacterized LOC4352619
XLOC_021962	12:24475094-24477762	OS12G0586300	6.47725	2.47413	-1.38846	0.00045	0.00945878	down	4352661	Q2QMY1	12:24475101-24477611	LOC4352661	protein_coding	uncharacterized LOC4352661
XLOC_022265	12:27220160-27225600	EPlOSAG00000002111	1.84486	0.873771	-1.07819	0.0131	0.107939	down	-	-	12:27223826-27223913	-	ncRNA	-
XLOC_022360	12:487404-489874	OS12G0109000	1.80279	0.485448	-1.89285	0.001	0.0172158	down	9267437	A0A0P0Y646	12:489117-489606	Os12g0109000,LOC9267437	protein_coding	mannose-1-phosphate guanyltransferase alpha
XLOC_022401	12:779981-788152	OS12G0115950|OS12G0116000	3.32491	1.33085	-1.32097	0.00095	0.0165718	down	-|4351323	A0A0P0Y654|Q2QYK3	12:780039-783466|12:783540-788103	Os12g0115950|Os12g0116000,LOC4351323	protein_coding|protein_coding	-|vacuolar-sorting receptor 1
XLOC_022402	12:789034-791051	-	2.01114	0.909083	-1.14553	0.01565	0.122678	down	-	-	-	-	-	-
XLOC_022510	12:1584109-1589369	OS12G0132800	15.4815	5.96907	-1.37496	5e-05	0.0015303	down	4351424	Q2QY48	12:1584176-1589083	Os12g0132800,LOC4351424	protein_coding	protein ZINC INDUCED FACILITATOR-LIKE 1
XLOC_022514	12:1606094-1620843	OS12G0133100	15.2638	4.69744	-1.70017	5e-05	0.0015303	down	4351427	H2KWZ0	12:1606119-1620843	LOC4351427	protein_coding	protein ZINC INDUCED FACILITATOR-LIKE 1
XLOC_022525	12:1713136-1714665	OS12G0134700	1.51269	0.744854	-1.02208	0.0317	0.192549	down	9268646	Q2QY26	12:1713136-1714665	LOC9268646	protein_coding	agmatine coumaroyltransferase-2
XLOC_022575	12:2176552-2181157	OS12G0144401	2.27271	0.791675	-1.52143	0.0025	0.0336491	down	-	A0A0P0Y766	12:2176990-2180262	Os12g0144401	protein_coding	-
XLOC_022583	12:2245552-2249823	OS12G0145700	11.5552	5.62799	-1.03785	0.0002	0.00497146	down	4351493	Q2QXR8	12:2245552-2249823	Os12g0145700,LOC4351493	protein_coding	pyruvate kinase 2, cytosolic
XLOC_022626	12:2622160-2623105	OS12G0153200	1.32075	0.345008	-1.93665	0.0196	0.142863	down	4351528	Q2QXK9	12:2622160-2623105	LOC4351528	protein_coding	uncharacterized LOC4351528
XLOC_023117	12:7441098-7447688	OS12G0236100	1.14262	0.547229	-1.06213	0.0075	0.0742447	down	9266774	A0A0P0Y8Q6	12:7441389-7446142	LOC9266774	protein_coding	uncharacterized LOC9266774
XLOC_023150	12:7874284-7875247	OS12G0242100	0.65337	0.130854	-2.31994	0.02835	0.180485	down	4351869	Q2QV63	12:7874284-7875247	LOC4351869	protein_coding	putative glycine-rich cell wall structural protein 1
XLOC_023310	12:10080505-10081898	OS12G0274700	5235.69	2096.53	-1.32037	0.0009	0.0159105	down	4351966	Q0INY7	12:10080505-10081588	RBCS,LOC4351966	protein_coding	ribulose bisphosphate carboxylase small chain, chloroplastic
XLOC_023337	12:10398963-10404743	OS12G0278401	0.9324	0.250495	-1.89617	0.00945	0.0866671	down	-	A0A0P0Y958	12:10398963-10404743	-	protein_coding	-
XLOC_023484	12:12258389-12262293	OS12G0406000	23.8152	10.6954	-1.15489	5e-05	0.0015303	down	-	A0A0P0Y9H6	12:12258469-12262067	Os12g0406000	protein_coding	-
XLOC_023518	12:12568930-12587004	OS12G0411700	0.735133	0.23782	-1.62814	0.0278	0.17818	down	4352063	Q2QT07	12:12568930-12587004	LOC4352063	protein_coding	ABC transporter G family member 11
XLOC_023640	12:14026628-14037353	OS12G0433500	1.89406	0.91842	-1.04425	0.02375	0.162277	down	4352122	Q2QSC9	12:14026695-14037353	LOC4352122	protein_coding	serine/threonine-protein kinase TIO
XLOC_023795	12:15970117-15973931	-	8.55271	3.86959	-1.1442	0.003	0.0387286	down	-	-	-	-	-	-
XLOC_023799	12:15998272-16005479	OS12G0458100	7.31418	2.92694	-1.32131	0.001	0.0172158	down	4352177	Q0ING3	12:15998272-16005479	LOC4352177	protein_coding	benzyl alcohol O-benzoyltransferase
XLOC_023848	12:16495352-16498375	-	1.89847	0.52162	-1.86377	0.00365	0.0445925	down	-	-	-	-	-	-
XLOC_024135	12:19860315-19862414	-	5.29729	1.29261	-2.03497	5e-05	0.0015303	down	-	-	-	-	-	-
XLOC_024155	12:20058131-20059545	OS12G0516200	408.154	142.709	-1.51604	5e-05	0.0015303	down	9266183	Q2QPV6	12:20058131-20059545	LOC9266183	protein_coding	uncharacterized LOC9266183
XLOC_024419	12:22782507-22785768	OS12G0558400	0.531096	0.185356	-1.51868	0.01825	0.13638	down	-	A0A0P0YBG1	12:22783377-22785768	Os12g0558400	protein_coding	-
XLOC_024746	12:25738003-25741258	OS12G0609500	5.44022	2.63598	-1.04532	0.00685	0.0699137	down	4352758	Q2QMC5	12:25738156-25741105	LOC4352758	protein_coding	C-factor
XLOC_024770	12:25894279-25898321	OS12G0612300	15.2352	7.33567	-1.05441	5e-05	0.0015303	down	4352774	Q2QMA1	12:25894325-25898041	LOC4352774	protein_coding	WPP domain-associated protein
XLOC_024820	12:26369139-26374651	OS12G0619000	3.53875	1.36865	-1.37048	0.0004	0.00864562	down	4352813	Q2QM35	12:26369246-26374651	LOC4352813	protein_coding	protein IQ-DOMAIN 1
XLOC_024825	12:26414181-26421334	EPlOSAG00000043150	1.17422	0.388705	-1.59495	0.037	0.21156	down	-	-	12:26415335-26415498	-	ncRNA	-
XLOC_024866	12:26780492-26783584	OS12G0626400	66.7618	25.5347	-1.38656	5e-05	0.0015303	down	4352846	Q0ILS1	12:26780492-26783584	Os12g0626400,LOC4352846	protein_coding	phytoene synthase 2, chloroplastic
XLOC_024874	12:26888810-26890166	OS12G0628100	28.6275	5.2789	-2.43909	5e-05	0.0015303	down	4352848	A3CJN4	12:26888810-26890166	ADF11,LOC4352848	protein_coding	actin-depolymerizing factor 11
XLOC_024905	12:27154480-27160446	OS12G0633600	3.24919	0.714436	-2.1852	5e-05	0.0015303	down	4352878	Q2QLP9	12:27154499-27160415	LOC4352878	protein_coding	CSC1-like protein RXW8
XLOC_024965	12:5563039-5563527	-	4.18332	1.00373	-2.05927	0.0067	0.0688873	down	-	-	-	-	-	-
XLOC_024971	12:5643817-5644390	-	70.4013	25.6698	-1.45553	5e-05	0.0015303	down	-	-	-	-	-	-
XLOC_024972	12:5656306-5656875	-	9.75554	2.59187	-1.91223	0.0006	0.0116887	down	-	-	-	-	-	-
XLOC_024994	12:11283246-11283578	-	10.3903	2.27722	-2.18989	0.0201	0.145611	down	-	-	-	-	-	-
XLOC_025025	12:21025062-21025452	-	9.6608	3.13286	-1.62466	0.00765	0.0752266	down	-	-	-	-	-	-
XLOC_025036	12:22403463-22404219	-	17.6574	8.31162	-1.08707	0.0011	0.0184677	down	-	-	-	-	-	-
XLOC_025094	2:343057-346875	OS02G0106100	6.15456	0.464443	-3.72808	5e-05	0.0015303	down	4328018	Q6ETD3	2:343057-346875	LOC4328018	protein_coding	sucrose:sucrose 1-fructosyltransferase
XLOC_025175	2:918797-923980	OS02G0117500	6.17605	2.77306	-1.1552	0.02385	0.162632	down	4328089	Q6ZGL7	2:918797-923968	LOC4328089	protein_coding	glutamate receptor 3.1-like
XLOC_025250	2:1450233-1450766	OS02G0128000	10.4929	4.9116	-1.09515	0.01575	0.123258	down	4328171	A0A0N7KEL9	2:1450233-1450766	HSP18.9,LOC4328171	protein_coding	18.9 kDa heat shock protein
XLOC_025268	2:1595033-1599311	OS02G0130600	0.69452	0.166514	-2.06037	0.00665	0.0685816	down	4328191	Q6ZG95	2:1595033-1599311	OJ1007_D04.9,LOC4328191	protein_coding	uncharacterized LOC4328191
XLOC_025415	2:2927259-2932176	OS02G0153000	2.07414	0.778554	-1.41365	0.0008	0.0145666	down	4328332	Q67IU1	2:2928922-2932167	P0463E12.12,LOC4328332	protein_coding	uncharacterized LOC4328332
XLOC_025443	2:3106065-3109343	OS02G0156700	2.02616	0.863646	-1.23024	0.01655	0.127001	down	4328353	Q0E3S9	2:3106065-3109343	-	protein_coding	Os02g0156700 protein [Source:UniProtKB/TrEMBL;Acc:Q0E3S9]
XLOC_025446	2:3132366-3137551	OS02G0157300	3.19679	1.28336	-1.3167	0.0047	0.0531194	down	4328359	A0A0P0VEZ8	2:3132469-3137551	Os02g0157300	protein_coding	Os02g0157300 protein [Source:UniProtKB/TrEMBL;Acc:Q0E3S4]
XLOC_025573	2:4098962-4106245	OS02G0175000	1.65282	0.655486	-1.33429	0.03445	0.202855	down	4328468	Q0E3H2	2:4103387-4105657	Os02g0175000,LOC4328468	protein_coding	probable cation transporter HKT6
XLOC_025738	2:5355523-5355901	OS02G0195900	0.469648	0	-inf	0.013	0.107602	down	4328612	Q6H7N2	2:5355523-5355901	OJ1524_D08.3	protein_coding	Os02g0195900 protein; Putative uncharacterized protein OJ1225_F07.18; Putative uncharacterized protein OJ1524_D08.3 [Source:UniProtKB/TrEMBL;Acc:Q6H7N2]
XLOC_025751	2:5501069-5504378	OS02G0198200	3.59986	1.71581	-1.06905	0.006	0.0637944	down	4328628	Q6H739	2:5501167-5504378	LOC4328628	protein_coding	probable calcium-binding protein CML21
XLOC_025791	2:5835491-5839057	OS02G0204400	1.86953	0.919901	-1.02312	0.01285	0.106771	down	4328669	Q0E2Y1	2:5835504-5838694	Os02g0204400,LOC4328669	protein_coding	(6-4)DNA photolyase
XLOC_025838	2:6197267-6204676	OS02G0211000	9.24135	4.1048	-1.17079	5e-05	0.0015303	down	4328702	A0A0P0VG85	2:6197725-6204381	Os02g0211000,LOC4328702	protein_coding	ABC transporter A family member 8
XLOC_025937	2:7078703-7079848	OS02G0226200	3.52864	0.72214	-2.28876	0.0002	0.00497146	down	4328780	Q6H6J4	2:7078703-7079848	LOC4328780	protein_coding	inorganic pyrophosphatase 2
XLOC_026023	2:7948472-7968910	OS02G0240300	96.0703	25.5682	-1.90974	5e-05	0.0015303	down	4328842	Q6ER49	2:7948543-7949997	OSJNBA0082C09.15,LOC4328842	protein_coding	peroxidase P7
XLOC_026436	2:12432123-12448637	OS02G0314300	6.80417	2.26242	-1.58855	5e-05	0.0015303	down	9269067	Q5KTQ9	2:12432303-12448557	Os02g0314300,LOC9269067	protein_coding	vacuolar cation/proton exchanger 1c
XLOC_026485	2:12969830-12972256	OS02G0323600	9.83715	3.11027	-1.6612	5e-05	0.0015303	down	4329175	Q6Z6U3	2:12970223-12972230	LOC4329175	protein_coding	obtusifoliol 14-alpha demethylase
XLOC_026493	2:13096088-13098218	OS02G0325600	1.72806	0.754616	-1.19534	0.0099	0.0893414	down	4329184	Q6Z869	2:13096088-13098218	P0476C12.20,LOC4329184	protein_coding	two-component response regulator ORR22
XLOC_026562	2:14073571-14076360	OS02G0439200	0.736053	0.288833	-1.34958	0.01245	0.104141	down	4329232	Q6Z7G3	2:14073571-14076360	OJ1570_H12.23,LOC4329232	protein_coding	WEB family protein At5g16730, chloroplastic
XLOC_026736	2:16265406-16268832	OS02G0475400	4.77527	2.37193	-1.00952	0.0014	0.0220656	down	4329356	A0A0P0VIY3	2:16265406-16268832	BASS3,LOC4329356	protein_coding	probable sodium/metabolite cotransporter BASS3, chloroplastic
XLOC_027182	2:20913854-20919121	OS02G0554100	4.93648	1.73832	-1.50579	5e-05	0.0015303	down	4329648	Q69SU2	2:20913876-20919054	LOC4329648	protein_coding	ultraviolet-B receptor UVR8
XLOC_027192	2:20985864-20994931	OS02G0555600	5.6426	2.52027	-1.16278	0.0002	0.00497146	down	4329656	Q6ZI91	2:20985975-20994224	LOC4329656	protein_coding	ACT domain-containing protein ACR3
XLOC_027278	2:21662608-21664276	OS02G0569000	0.867646	0.119984	-2.85426	0.0038	0.0457642	down	4329721	Q6YTF5	2:21662608-21664276	CYP76M5,LOC4329721	protein_coding	cytochrome P450 76M5
XLOC_027286	2:21754091-21756570	OS02G0570300	1.2525	0.624244	-1.00463	0.04005	0.221617	down	-	A0A0N7KFI8	2:21754109-21756394	Os02g0570300	protein_coding	-
XLOC_027288	2:21787857-21791262	OS02G0570500	6.22199	1.55518	-2.00029	5e-05	0.0015303	down	4329725	A0A0P0VKR9	2:21788170-21791222	Os02g0570500,LOC4329725	protein_coding	ent-isokaurene C2-hydroxylase
XLOC_027295	2:21840977-21847727	OS02G0570900|OS02G0571100	19.4526	5.36635	-1.85795	5e-05	0.0015303	down	9266189|9266189	A0A0P0VKW2|A0A0N7KFI9	2:21842023-21843803|2:21844651-21847532	LOC9266189|CPS2	protein_coding|protein_coding	ent-copalyl diphosphate synthase 2|Ent-copalyl diphosphate synthase 2 [Source:UniProtKB/Swiss-Prot;Acc:Q6Z5I0]
XLOC_027421	2:22969437-22976575	OS02G0593500|OS02G0593550	162.381	81.0185	-1.00306	5e-05	0.0015303	down	4329844|-	Q6ZH87|A0A0P0VL37	2:22971895-22975181|2:22976020-22976575	LOC4329844|-	protein_coding|protein_coding	inorganic phosphate transporter 2-1, chloroplastic|-
XLOC_027434	2:23044559-23047405	OS02G0594700	1.34566	0.55655	-1.27373	0.04875	0.250399	down	4329851	Q0DZW7	2:23046483-23047393	Os02g0594700,LOC4329851	protein_coding	BTB/POZ domain-containing protein At1g67900
XLOC_027577	2:24554106-24554693	OS02G0617800	528.997	254.084	-1.05795	5e-05	0.0015303	down	-	A0A0P0VLX9	2:24554106-24554693	-	protein_coding	-
XLOC_027635	2:25162498-25194998	OS02G0629200	74.1235	18.9438	-1.96821	5e-05	0.0015303	down	4330049	Q6K215	2:25162876-25166544	Os02g0629200,LOC4330049	protein_coding	probable aquaporin PIP2-2
XLOC_027671	2:25488084-25491742	OS02G0635600	3.93917	1.90548	-1.04774	0.00035	0.00780711	down	4330078	Q6H845	2:25488084-25491732	LOC4330078	protein_coding	probable LRR receptor-like serine/threonine-protein kinase At3g47570
XLOC_027731	2:26079797-26085542	OS02G0647900	2.29616	0.78074	-1.55631	0.0007	0.013213	down	4330149	Q0DZ46	2:26079797-26085467	LOC4330149	protein_coding	aldehyde dehydrogenase family 3 member F1
XLOC_027749	2:26271681-26272652	OS02G0651900	1.26084	0.318625	-1.98445	0.0117	0.0997342	down	4330171	Q6H3Y0	2:26271681-26272652	LOC4330171	protein_coding	putative glycine-rich cell wall structural protein 1
XLOC_027827	2:27044107-27047381	OS02G0666200	324.381	134.561	-1.26943	5e-05	0.0015303	down	4330248	Q6EU94	2:27044341-27047381	PIP1-1,LOC4330248	protein_coding	aquaporin PIP1-1
XLOC_027830	2:27077280-27079003	OS02G0666700	0.739958	0.260152	-1.50809	0.01615	0.124944	down	4330252	Q6ESG6	2:27077280-27079003	LOC4330252	protein_coding	purine-uracil permease NCS1
XLOC_027904	2:27797962-27803943	OS02G0681000	4.41511	2.03217	-1.11943	0.0004	0.00864562	down	4330322	Q6EPN3	2:27798048-27803714	P0663F07.32,LOC4330322	protein_coding	mechanosensitive ion channel protein 1, mitochondrial
XLOC_027983	2:28638293-28645621	OS02G0696700	9.51993	4.37074	-1.12307	5e-05	0.0015303	down	4330404	Q0DYF8	2:28643011-28645617	Os02g0696700,LOC4330404	protein_coding	lysine-specific demethylase JMJ706-like
XLOC_028277	2:31202165-31204347	OS02G0744000	325.293	132.696	-1.29361	5e-05	0.0015303	down	4330704	Q6Z2U3	2:31202228-31203685	LOC4330704	protein_coding	photosynthetic NDH subunit of subcomplex B 4, chloroplastic
XLOC_028288	2:31266316-31269951	OS02G0745100	6.09686	2.02427	-1.59066	0.0001	0.00277714	down	4330713	Q6Z2T3	2:31266328-31269935	Os02g0745100,LOC4330713	protein_coding	aquaporin NIP2-1
XLOC_028306	2:31407197-31409789	OS02G0747500	2.60808	1.06158	-1.29678	0.00815	0.0788666	down	4330723	Q6YUX5	2:31407197-31409585	LOC4330723	protein_coding	HVA22-like protein a
XLOC_028352	2:31908729-31911669	OS02G0757700	3.71382	1.64795	-1.17223	0.01	0.0899355	down	4330783	Q6Z7V6	2:31908947-31911652	Os02g0757700,LOC4330783	protein_coding	F-box protein FBW2
XLOC_028378	2:32155093-32158882	OS02G0763000	4.5524	2.15684	-1.0777	0.0171	0.130251	down	4330820	Q6Z6F9	2:32155213-32156315	LOC4330820	protein_coding	cell number regulator 1
XLOC_028434	2:32648596-32659774	OS02G0773400	2.5269	1.15346	-1.13141	0.0019	0.0274613	down	4330882	Q6ZHE3	2:32648723-32659774	LOC4330882	protein_coding	probable cyclic nucleotide-gated ion channel 20, chloroplastic
XLOC_028481	2:33095512-33098817	OS02G0781000	1.17065	0.533455	-1.13386	0.041	0.225191	down	4330924	Q0DX16	2:33097336-33098768	Os02g0781000,LOC4330924	protein_coding	probable polygalacturonase
XLOC_028497	2:33179358-33180458	OS02G0782500	3.34331	0.551129	-2.60082	0.0006	0.0116887	down	4330933	A0A0P0VQK7	2:33179489-33180405	Os02g0782500,LOC4330933	protein_coding	18.6 kDa class III heat shock protein
XLOC_028615	2:34199541-34203704	OS02G0802200	0.828886	0.12182	-2.76642	0.00035	0.00780711	down	4331042	Q69II6	2:34199541-34203704	LOC4331042	protein_coding	heparanase-like protein 3
XLOC_028718	2:34926585-34929340	OS02G0815400	56.858	25.8507	-1.13716	5e-05	0.0015303	down	4331129	Q6K6C2	2:34926649-34929340	LOC4331129	protein_coding	uncharacterized LOC4331129
XLOC_028786	2:35355333-35357082	OS02G0823200	0.454207	0.0556251	-3.02954	0.01555	0.121975	down	4331195	A0A0N7KGC8	2:35355344-35356907	LOC4331195	protein_coding	uncharacterized LOC4331195
XLOC_028819	2:35559436-35561848	OS02G0827400	17.7189	7.77209	-1.18891	5e-05	0.0015303	down	4331223	A0A0P0VRV6	2:35560478-35561544	LOC4331223	protein_coding	uncharacterized LOC4331223
XLOC_028825	2:35607601-35611482	OS02G0828600	9.00184	0.497699	-4.17687	0.03935	0.219126	down	-	A0A0P0VRM2	2:35609003-35609743	-	protein_coding	Putative uncharacterized protein [Source:UniProtKB/TrEMBL;Acc:A3ACY4]
XLOC_028915	2:554511-556079	OS02G0110101	43.8816	16.4147	-1.41863	0.006	0.0637944	down	-	A0A0P0VDS7	2:554511-556079	-	protein_coding	-
XLOC_029058	2:1558563-1559143	OS02G0129800	20.8248	7.9147	-1.3957	0.0002	0.00497146	down	4328185	Q6Z6Y4	2:1558563-1559143	P0576F08.30,LOC4328185	protein_coding	uncharacterized LOC4328185
XLOC_029077	2:1672888-1676637	OS02G0132200	6.64983	2.92068	-1.18701	5e-05	0.0015303	down	4328202	A0A0P0VEF9	2:1673076-1676637	Os02g0132200,LOC4328202	protein_coding	uncharacterized LOC4328202
XLOC_029231	2:3065654-3072787	OS02G0155900	0.515674	0.14894	-1.79173	0.0007	0.013213	down	-	B9F2T6	2:3065811-3072625	-	protein_coding	Putative uncharacterized protein [Source:UniProtKB/TrEMBL;Acc:B9F2T6]
XLOC_029435	2:4604019-4607853	OS02G0182600	1.53329	0.620301	-1.30559	0.01555	0.121975	down	4328518	A0A0P0VFL6	2:4604019-4604751	LOC4328518	protein_coding	probable receptor-like protein kinase At1g80640
XLOC_029530	2:5276686-5282926	OS02G0194700	83.2294	36.5806	-1.18601	5e-05	0.0015303	down	4328603	A0A0P0VG02	2:5276686-5282626	OJ1225_F07.1,LOC4328603	protein_coding	lipoxygenase 2.3, chloroplastic
XLOC_029620	2:5977248-6018933	OS02G0206700|OS02G0207400	13.8471	6.50603	-1.08973	0.00015	0.0039307	down	4328679|107275654	Q67TS1|A0A0P0VGA0	2:5978219-5979957|2:6017329-6018933	LOC4328679|Os02g0207400,LOC107275654	protein_coding|protein_coding	UDP-glycosyltransferase 73E1|UDP-glycosyltransferase 73C6-like
XLOC_029630	2:6078179-6079111	OS02G0208500	2.22371	0.193409	-3.52324	0.0166	0.127344	down	9270405	A3A4E0	2:6078179-6079111	-	protein_coding	Os02g0208500 protein [Source:UniProtKB/TrEMBL;Acc:A3A4E0]
XLOC_029723	2:6802616-6811992	OS02G0221900	72.039	31.5032	-1.19328	0.03895	0.218129	down	4328761	Q6YVG7	2:6802706-6805314	LOC4328761	protein_coding	cytochrome P450 711A1
XLOC_029870	2:8244053-8248869	OS02G0245800	3.43437	1.31189	-1.3884	0.00025	0.00589866	down	4328864	A0A0P0VH16	2:8245175-8248434	LOC4328864	protein_coding	potassium channel KAT1
XLOC_030185	2:11376851-11379304	OS02G0297200	1.54298	0.660742	-1.22356	0.00355	0.0438	down	4329081	Q6K8M2	2:11376851-11379304	LOC4329081	protein_coding	uncharacterized LOC4329081
XLOC_030298	2:12663606-12680627	OS02G0318450|OS02G0318500|OS02G0318600	5.6574	1.56444	-1.85449	5e-05	0.0015303	down	4329158|4329158|9268453	A0A0N7KF66|A0A0P0VIB9|C7IYH8	2:12664725-12666874|2:12668310-12669932|2:12680087-12680627	LOC4329158|-|-	protein_coding|protein_coding|protein_coding	ABC transporter G family member 40|Putative uncharacterized protein [Source:UniProtKB/TrEMBL;Acc:B9F5B6]|Os02g0318600 protein [Source:UniProtKB/TrEMBL;Acc:C7IYH8]
XLOC_030313	2:12923699-12929633	OS02G0323000	1.01402	0.339946	-1.5767	0.00065	0.0124578	down	9270100	C7IY55	2:12923864-12927803	LOC9270100	protein_coding	ABC transporter B family member 9
XLOC_030843	2:19225353-19235632	OS02G0526000	3.06707	1.28468	-1.25545	0.0244	0.164864	down	4329519	A0A0P0VJQ6	2:19225378-19235632	Os02g0526000,LOC4329519	protein_coding	heparan-alpha-glucosaminide N-acetyltransferase
XLOC_031142	2:21853502-21863592	OS02G0571300	2.65725	0.27216	-3.28741	5e-05	0.0015303	down	4329728	Q6Z5J6	2:21853581-21863592	Os02g0571300,LOC4329728	protein_coding	ent-pimara-8(14),15-diene synthase
XLOC_031242	2:22666458-22671775	OS02G0588300	1.90911	0.658542	-1.53555	0.00105	0.0178689	down	4329816	Q6YXZ9	2:22666458-22671443	OSJNBB0056I22.56,LOC4329816	protein_coding	fimbrin-5
XLOC_031414	2:24482920-24487358	OS02G0617200	0.416927	0.171659	-1.28025	0.0409	0.22485	down	4329990	A0A0P0VLK7	2:24482920-24487358	LOC4329990	protein_coding	uncharacterized LOC4329990
XLOC_031469	2:25006495-25009018	OS02G0627100	0.769151	0.355293	-1.11426	0.0342	0.201734	down	4330040	Q0DZE0	2:25006495-25009018	Os02g0627100,LOC4330040	protein_coding	phenylalanine ammonia-lyase
XLOC_031583	2:26034329-26041422	OS02G0646500	1.98595	0.838843	-1.24335	0.00605	0.0642108	down	4330146	Q6H627	2:26034336-26041422	LOC4330146	protein_coding	aldehyde dehydrogenase family 3 member F1
XLOC_031734	2:27531016-27534623	OS02G0675700	0.764363	0.3164	-1.27251	0.0176	0.133076	down	4330300	Q6EP94	2:27531016-27534623	LOC4330300	protein_coding	probable methyltransferase PMT15
XLOC_031877	2:29098408-29101464	OS02G0705100	36.2976	13.0207	-1.47907	5e-05	0.0015303	down	4330459	Q6YVH6	2:29099105-29101290	LOC4330459	protein_coding	pheophytinase, chloroplastic
XLOC_031922	2:29604449-29610149	OS02G0714200	0.725291	0.248264	-1.54669	0.02375	0.162277	down	4330512	Q6ZFT9	2:29604459-29610149	LOC4330512	protein_coding	pyrophosphate--fructose 6-phosphate 1-phosphotransferase subunit alpha
XLOC_032238	2:32197993-32201797	OS02G0764500	89.0997	43.5439	-1.03295	0.0001	0.00277714	down	4330828	Q6Z7Q1	2:32199542-32201608	Os02g0764500,LOC4330828	protein_coding	chlorophyll a-b binding protein 4, chloroplastic
XLOC_032250	2:32286705-32292126	OS02G0767000	4.04919	1.85168	-1.1288	0.00085	0.0152543	down	4330840	A0A0P0VQD6	2:32286725-32291225	Os02g0767000,LOC4330840	protein_coding	uncharacterized LOC4330840
XLOC_032278	2:32567078-32570042	OS02G0771700	2.19196	0.369678	-2.56788	0.0001	0.00277714	down	4330874	Q6ZHG1	2:32567078-32570042	LOC4330874	protein_coding	glucan endo-1,3-beta-glucosidase 12
XLOC_032425	2:33775996-33777583	OS02G0794600	5.28062	2.50305	-1.07702	0.03775	0.214245	down	4330997	Q6K670	2:33775996-33777583	LOC4330997	protein_coding	cytochrome c oxidase copper chaperone 1
XLOC_032547	2:34904962-34910812	OS02G0814600	0.473589	0.179622	-1.39867	0.04865	0.249939	down	4331121	Q0DWI0	2:34907672-34910812	LOC4331121	protein_coding	protein PHR1-LIKE 1
XLOC_032559	2:34999575-35002112	-	0.986357	0.11494	-3.10122	0.0221	0.155488	down	-	-	-	-	-	-
XLOC_032734	2:15908060-15908579	-	0.593033	0	-inf	0.0003	0.00684653	down	-	-	-	-	-	-
XLOC_032867	3:609881-614424	OS03G0110500	0.515506	0.119444	-2.10965	0.01985	0.144374	down	4331354	Q8H7V8	3:609881-614424	LOC4331354	protein_coding	kinase-interacting family protein
XLOC_032913	3:974606-978412	OS03G0117800	35.3152	16.8965	-1.06356	5e-05	0.0015303	down	4331411	Q10SM2	3:974606-978412	Os03g0117800,LOC4331411	protein_coding	protein-ribulosamine 3-kinase, chloroplastic
XLOC_032916	3:990884-994725	OS03G0118200	9.07312	3.83751	-1.24143	0.0001	0.00277714	down	4331414	Q10SL9	3:991125-994700	OS03G0118200,LOC4331414	protein_coding	UDP-galactose/UDP-glucose transporter 2
XLOC_032919	3:1015313-1020193	OS03G0118800	3.21804	0.838813	-1.93976	5e-05	0.0015303	down	4331418	A3ADI5	3:1015325-1020066	LOC4331418	protein_coding	hydroxymethylglutaryl-CoA synthase
XLOC_033070	3:2260300-2264711	OS03G0140900	1.28234	0.614916	-1.06032	0.0249	0.166673	down	4331574	A0A0P0VSX2	3:2260797-2263995	LOC4331574	protein_coding	uncharacterized LOC4331574
XLOC_033086	3:2394571-2394947	OS03G0143200	1.54219	0	-inf	5e-05	0.0015303	down	-	-	3:2394571-2394947	-	ncRNA	-
XLOC_033477	3:5433914-5440324	OS03G0203700	1.20138	0.569984	-1.0757	0.00415	0.0487888	down	4331984	Q10QA3	3:5433914-5440324	OS03G0203700,LOC4331984	protein_coding	calcium-transporting ATPase 2, plasma membrane-type
XLOC_033607	3:6636585-6647396	OS03G0226400	111.818	39.5586	-1.49909	0.00305	0.0391819	down	4332125	Q10PP8	3:6636675-6641550	Os03g0226400,LOC4332125	protein_coding	metal tolerance protein 4
XLOC_033638	3:6901939-6907424	OS03G0230500	28.1484	12.6258	-1.15668	5e-05	0.0015303	down	4332146	Q10PL5	3:6902118-6907409	OS03G0230500,LOC4332146	protein_coding	inositol-tetrakisphosphate 1-kinase 2
XLOC_033654	3:7018347-7019179	OS03G0232400	2.54332	0.481061	-2.40242	0.00245	0.0331646	down	4332157	Q8S5X1	3:7018347-7019179	LOC4332157	protein_coding	phytosulfokines 4-like
XLOC_033660	3:7061772-7063303	OS03G0233000	3.27917	0.123899	-4.72609	0.0004	0.00864562	down	4332162	Q8S5X6	3:7061772-7063303	LOC4332162	protein_coding	calcium uniporter protein 4, mitochondrial
XLOC_033719	3:7601448-7607682	OS03G0243700|OS03G0243800	3.45147	1.46083	-1.24042	0.005	0.0556864	down	4332224|4332225	A0A0P0VVK2|Q10P78	3:7601448-7603037|3:7603131-7607537	OS03G0243700,LOC4332224|LOC4332225	protein_coding|protein_coding	uncharacterized LOC4332224|calmodulin-lysine N-methyltransferase
XLOC_033721	3:7615893-7618983	OS03G0244000	71.9901	27.6595	-1.38002	5e-05	0.0015303	down	4332227	Q10P76	3:7615918-7618902	LOC4332227	protein_coding	protein SPA, chloroplastic
XLOC_033815	3:8487502-8489628	OS03G0261100	4.69943	0.540608	-3.11983	5e-05	0.0015303	down	4332319	Q9XG81	3:8487523-8489366	Os03g0261100,LOC4332319	protein_coding	probable phospholipase A2 homolog 2
XLOC_034064	3:10562231-10563277	OS03G0300400	3.02898	1.47982	-1.03341	0.02915	0.182898	down	4332568	Q10MP7	3:10562231-10563277	LOC4332568	protein_coding	pathogenesis-related protein 1
XLOC_034107	3:10949417-10951987	OS03G0307700	0.530081	0.227303	-1.2216	0.03745	0.213155	down	4332611	Q10MI5	3:10949519-10951832	LOC4332611	protein_coding	protein trichome birefringence-like 6
XLOC_034126	3:11090186-11091350	OS03G0310701	11.0601	4.33037	-1.3528	0.011	0.0956253	down	9271682	A0A0P0VXG6	3:11090273-11090710	OS03G0310701	protein_coding	Os03g0310701 protein [Source:UniProtKB/TrEMBL;Acc:C7J0P9]
XLOC_034163	3:11412663-11417626	OS03G0317100	1.26157	0.587265	-1.10314	0.00545	0.0594406	down	9272128	C7J0P7	3:11412715-11416313	LOC9272128	protein_coding	pentatricopeptide repeat-containing protein At1g56690, mitochondrial
XLOC_034317	3:12728907-12731505	OS03G0341300	2.72289	0.932359	-1.54618	0.01295	0.107376	down	4332795	A0A0P0VX87	3:12729779-12731404	SWEET16,LOC4332795	protein_coding	bidirectional sugar transporter SWEET16
XLOC_034407	3:13712274-13716785	OS03G0356582	2.81153	0.912435	-1.62356	5e-05	0.0015303	down	9267438	Q10L79	3:13712274-13716745	LOC9267438	protein_coding	phosphatidylinositol 4-phosphate 5-kinase 6
XLOC_034677	3:16209132-16210009	OS03G0399800	1.71512	0.152415	-3.49224	0.00975	0.0885952	down	4333054	Q0DRB3	3:16209132-16210009	OS03G0399800,LOC4333054	protein_coding	horcolin
XLOC_034981	3:20240277-20244182	OS03G0563100	2.10772	0.497896	-2.08177	0.00025	0.00589866	down	4333257	Q10I64	3:20240367-20243969	LOC4333257	protein_coding	L-gulonolactone oxidase 2
XLOC_035055	3:21055713-21056706	-	1.80702	0.455715	-1.9874	0.03025	0.187295	down	-	-	-	-	-	-
XLOC_035131	3:21985902-21988551	-	0.795635	0.287514	-1.46848	0.01595	0.124167	down	-	-	-	-	-	-
XLOC_035271	3:23499375-23503803	OS03G0619800	0.573816	0.241358	-1.24942	0.0216	0.153015	down	9267568	A0A0P0W088	3:23500021-23503488	LOC9267568	protein_coding	B3 domain-containing protein Os03g0619800
XLOC_035295	3:23694285-23704752	OS03G0624000	0.446363	0.152815	-1.54643	0.03615	0.208664	down	9269134	A0A0N7KHN7	3:23694318-23695622	OS03G0624000,LOC9269134	protein_coding	uncharacterized LOC9269134
XLOC_035324	3:23989091-23997571	OS03G0628800	19.0022	7.82897	-1.27927	5e-05	0.0015303	down	4333506	Q10GG7	3:23989148-23997520	LOC4333506	protein_coding	uncharacterized LOC4333506
XLOC_035473	3:25563660-25564431	OS03G0655400	1017.9	492.488	-1.04744	5e-05	0.0015303	down	4333610	Q40711	3:25563660-25564431	LOC4333610	protein_coding	dehydrin HIRD11
XLOC_035535	3:26064066-26069094	OS03G0663700	3.82136	1.80121	-1.08512	0.00055	0.0110228	down	4333650	Q75GX6	3:26064148-26068769	LOC4333650	protein_coding	type IV inositol polyphosphate 5-phosphatase 7
XLOC_035706	3:27510164-27517351	OS03G0689300	0.991164	0.303921	-1.70543	0.00015	0.0039307	down	4333770	A0A0P0W1N1	3:27510164-27517299	A1,LOC4333770	protein_coding	plasma membrane ATPase 1
XLOC_035796	3:28548351-28554497	OS03G0708000	1.33808	0.207279	-2.69052	0.03565	0.20709	down	4333862	Q10E50	3:28548351-28549923	Os03g0708000,LOC4333862	protein_coding	phospholipase A2 homolog 3
XLOC_035804	3:28600550-28603935	OS03G0709200	0.408288	0.0953859	-2.09774	0.0039	0.0466131	down	9269265	Q53RK5	3:28600550-28603935	LOC9269265	protein_coding	probable disease resistance protein At1g59620
XLOC_036061	3:30883050-30887961	OS03G0749500	6.88451	3.40233	-1.01683	0.00065	0.0124578	down	4334116	Q10CU4	3:30883130-30887955	LOC4334116	protein_coding	beta-glucosidase BoGH3B
XLOC_036073	3:30989898-30991662	OS03G0751600	6.0231	2.41097	-1.32089	0.00145	0.0226427	down	4334132	Q8LLM9	3:30989898-30991596	LOC4334132	protein_coding	protein TsetseEP
XLOC_036078	3:31023134-31025262	OS03G0752500	44.0651	20.856	-1.07918	5e-05	0.0015303	down	107280424	A0A0P0W334	3:31023843-31024271	LOC107280424	protein_coding	senescence-specific cysteine protease SAG39-like
XLOC_036213	3:32078494-32082649	OS03G0773700	1.40782	0.381977	-1.8819	0.00125	0.0203794	down	4334273	Q0DN56	3:32079178-32082438	LOC4334273	protein_coding	leucine-rich repeat receptor-like serine/threonine-protein kinase BAM1
XLOC_036383	3:33471596-33472293	OS03G0802200	5.22827	2.57182	-1.02354	0.02855	0.181077	down	-	-	3:33471596-33472293	-	ncRNA	-
XLOC_036410	3:33711473-33713542	OS03G0806700	0.752353	0.359128	-1.06691	0.03795	0.214917	down	4334504	Q84M57	3:33711473-33713542	LOC4334504	protein_coding	uncharacterized LOC4334504
XLOC_036592	3:34965492-34972852	OS03G0832500	0.762669	0.292694	-1.38166	0.0103	0.0918317	down	4334678	Q7Y145	3:34965492-34972691	LOC4334678	protein_coding	uncharacterized LOC4334678
XLOC_036654	3:35467632-35469813	OS03G0843800	59.1653	6.07753	-3.28319	5e-05	0.0015303	down	4334753	Q75LD3	3:35467632-35469813	LOC4334753	protein_coding	probable thiol methyltransferase 2
XLOC_036684	3:35790044-35795425	OS03G0850400	1.74748	0.752773	-1.21499	0.0061	0.0645102	down	4334794	Q0DLR8	3:35790044-35795425	LOC4334794	protein_coding	aspartokinase 1, chloroplastic
XLOC_036744	3:36291102-36294776	OS03G0859900	1.19902	0.496358	-1.2724	0.0035	0.0434775	down	4334862	Q0DLK3	3:36292039-36294776	OS03G0859900,LOC4334862	protein_coding	uncharacterized LOC4334862
XLOC_036757	3:8552-9736	OS03G0100020	1.18235	0.143392	-3.04362	0.00345	0.0430369	down	107278015	A3AD49	3:8552-9736	LOC107278015	protein_coding	protein TORNADO 2-like
XLOC_036887	3:1102639-1106722	OS03G0120100	14.9031	4.67048	-1.67397	5e-05	0.0015303	down	4331429	Q10SJ9	3:1102854-1106636	LOC4331429	protein_coding	ALA-interacting subunit 5
XLOC_036933	3:1514636-1519460	OS03G0126800	14.8095	7.25631	-1.02921	5e-05	0.0015303	down	4331474	A0A0P0VSJ7	3:1515355-1518947	Os03g0126800,LOC4331474	protein_coding	CBL-interacting protein kinase 9
XLOC_037048	3:2562812-2564646	OS03G0146100	7.50838	3.3005	-1.18582	0.0267	0.17362	down	4331608	A0A0P0VSY1	3:2562812-2564646	Os03g0146100,LOC4331608	protein_coding	probable aquaporin TIP1-1
XLOC_037073	3:2747665-2753382	OS03G0149300	13.9511	2.05304	-2.76455	5e-05	0.0015303	down	4331629	Q10RR0	3:2748162-2753327	LOC4331629	protein_coding	WAT1-related protein At2g39510
XLOC_037093	3:2897439-2900319	OS03G0152600	75.3123	30.1638	-1.32007	5e-05	0.0015303	down	4331651	Q10RN3	3:2897477-2900285	LOC4331651	protein_coding	uncharacterized LOC4331651
XLOC_037143	3:3271150-3276878	OS03G0161200	16.3968	8.18708	-1.00199	0.00015	0.0039307	down	4331703	A0A0P0VTN1	3:3271150-3276878	LOC4331703	protein_coding	sulfate transporter 3.1
XLOC_037277	3:4379668-4380736	OS03G0183500	1.3551	0.409293	-1.7272	0.0158	0.123486	down	4331849	Q10QU0	3:4379668-4380736	LOC4331849	protein_coding	uncharacterized LOC4331849
XLOC_037292	3:4519405-4525774	OS03G0186600	25.594	11.2527	-1.18554	5e-05	0.0015303	down	4331872	Q10QR7	3:4519405-4525692	LOC4331872	protein_coding	MADS-box transcription factor 47
XLOC_037404	3:5341090-5347082	OS03G0202001	3.40692	0.754226	-2.1754	0.00045	0.00945878	down	9272308	A0A0P0VUL6	3:5341103-5347082	OS03G0202001,LOC9272308	protein_coding	adenylyl-sulfate kinase 3
XLOC_037449	3:5710230-5715009	OS03G0209500	3.18075	1.14165	-1.47825	0.0001	0.00277714	down	4332017	Q10Q54	3:5710240-5715009	LOC4332017	protein_coding	probable protein S-acyltransferase 22
XLOC_037460	3:5814166-5820879	OS03G0211500	9.80221	4.31423	-1.184	0.0499	0.253502	down	4332031	A0A0P0VUS0	3:5814166-5816687	OS03G0211500,LOC4332031	protein_coding	uncharacterized LOC4332031
XLOC_037526	3:6457908-6462146	OS03G0223400	25.4609	11.914	-1.09562	5e-05	0.0015303	down	4332108	Q10PS4	3:6457915-6462146	GLN1-2,LOC4332108	protein_coding	glutamine synthetase cytosolic isozyme 1-2
XLOC_037553	3:6776371-6778619	OS03G0228200	23.6784	7.44526	-1.66917	5e-05	0.0015303	down	4332137	Q10PM9	3:6776463-6778596	OS03G0228200,LOC4332137	protein_coding	uncharacterized protein At1g01500
XLOC_037561	3:6853778-6856814	OS03G0229500	8.41658	3.19508	-1.39738	5e-05	0.0015303	down	9270049	A0A0P0VV15	3:6854085-6856064	Os03g0229500,LOC9270049	protein_coding	protein DETOXIFICATION 48
XLOC_037568	3:6948411-6962612	OS03G0231650|OS03G0231700|OS03G0231800	25.0902	9.55146	-1.39333	0.01125	0.0967337	down	-|4332152|4332153	A0A0P0VV13|Q8GTX8|A0A0P0VV62	3:6948411-6950589|3:6950861-6957390|3:6957671-6962492	Os03g0231650|OS03G0231700,LOC4332152|OS03G0231800,LOC4332153	protein_coding|protein_coding|protein_coding	-|squalene monooxygenase|squalene monooxygenase
XLOC_037777	3:8921424-8923437	OS03G0268600	11.6026	5.0703	-1.19431	0.00015	0.0039307	down	4332374	Q84JI0	3:8921424-8923437	Os03g0268600,LOC4332374	protein_coding	probable protein phosphatase 2C 30
XLOC_037861	3:9717253-9720015	OS03G0283200	1.48393	0.472532	-1.65094	0.01885	0.139108	down	4332456	Q10N44	3:9717253-9719884	LOC4332456	protein_coding	protein IN2-1 homolog A
XLOC_037905	3:10184378-10185913	OS03G0292600	0.5345	2.53546e-05	-14.3637	0.0223	0.156338	down	-	A0A0P0VX13	3:10184619-10185409	-	protein_coding	-
XLOC_037972	3:10706959-10713278	-	0.835914	0.0743243	-3.49145	0.0065	0.0674457	down	-	-	-	-	-	-
XLOC_038055	3:11525905-11532274	OS03G0319400	106.189	45.2626	-1.23024	5e-05	0.0015303	down	4332665	A0A0P0VWU4	3:11526273-11531969	Os03g0319400,LOC4332665	protein_coding	CBL-interacting protein kinase 31
XLOC_038105	3:12008191-12012612	OS03G0328100	0.493436	0.113095	-2.12533	0.00405	0.0478984	down	4332719	Q10M06	3:12008191-12012504	LOC4332719	protein_coding	uncharacterized protein At1g04910
XLOC_038112	3:12133433-12138706	OS03G0330000	1.34824	0.666195	-1.01706	0.008	0.0778283	down	4332727	Q10LZ0	3:12133472-12138706	LOC4332727	protein_coding	probable galacturonosyltransferase 7
XLOC_038219	3:13063027-13070884	OS03G0348200	10.0713	1.11455	-3.17572	5e-05	0.0015303	down	4332831	A0A0P0VY91	3:13063312-13070842	OS03G0348200,LOC4332831	protein_coding	alpha-humulene synthase
XLOC_038368	3:14683357-14683904	OS03G0372950	11.2937	3.67645	-1.61914	0.00185	0.0269856	down	-	A0A0P0VYQ4	3:14683357-14683904	-	protein_coding	-
XLOC_038383	3:14787433-14798032	OS03G0375200|OS03G0375300	14.1637	6.50988	-1.1215	0.0002	0.00497146	down	9270360|9270360	Q7Y168|Q10KQ0	3:14788216-14789968|3:14790176-14798032	LOC9270360|Os03g0375300	protein_coding|protein_coding	probable polyamine transporter At3g13620|Expressed protein [Source:UniProtKB/TrEMBL;Acc:Q10KQ0]
XLOC_038459	3:15567899-15572215	OS03G0389100	20.2598	9.72568	-1.05875	0.0001	0.00277714	down	4333011	Q75LQ8	3:15567899-15572135	LOC4333011	protein_coding	metacaspase-2
XLOC_038920	3:20961323-20962190	OS03G0574600	8.5489	3.51913	-1.28052	0.0049	0.0547787	down	4333295	Q84MS9	3:20961329-20962190	LOC4333295	protein_coding	uncharacterized LOC4333295
XLOC_038921	3:20978620-20986095	OS03G0574900	7.86721	3.59824	-1.12856	5e-05	0.0015303	down	4333296	Q84MS4	3:20978620-20985759	Os03g0574900,LOC4333296	protein_coding	potassium transporter 27
XLOC_039095	3:22822747-22826800	OS03G0607400	1.10886	0.464253	-1.25609	0.00705	0.0713402	down	4333420	Q75I51	3:22822747-22826585	OS03G41070,LOC4333420	protein_coding	metal transporter Nramp6-like
XLOC_039204	3:23870233-23876307	OS03G0626700	0.574909	0.254229	-1.17721	0.0474	0.246836	down	4333501	Q75LU9	3:23870233-23876307	LOC4333501	protein_coding	protein DETOXIFICATION 29
XLOC_039293	3:24701109-24707085	OS03G0641300	0.736301	0.147401	-2.32055	0.0002	0.00497146	down	107280491	B9FX16	3:24705008-24706533	Os03g0641300,LOC107280491	protein_coding	BTB/POZ domain-containing protein At1g30440-like
XLOC_039380	3:25319033-25319594	OS03G0651900	37.4577	18.474	-1.01976	0.00075	0.0138478	down	-	A0A0P0W1E8	3:25319033-25319594	Os03g0651900	protein_coding	-
XLOC_039482	3:26240885-26247627	OS03G0666700	4.03486	1.89391	-1.09115	0.0106	0.093486	down	4333664	Q75HA3	3:26240893-26244246	LOC4333664	protein_coding	transmembrane protein 56-B
XLOC_039588	3:27298430-27304048	OS03G0684700	22.1731	9.68334	-1.19524	0.0367	0.210914	down	4333744	Q10F18	3:27300727-27302989	LOC4333744	protein_coding	uncharacterized LOC4333744
XLOC_039648	3:27788230-27788913	OS03G0693900	2.35738	0.751361	-1.6496	0.01525	0.120499	down	4333793	Q851K0	3:27788230-27788913	Os03g0693900,LOC4333793	protein_coding	germin-like protein 3-5
XLOC_039649	3:27791020-27792047	OS03G0694000	3.36997	0.877719	-1.94091	0.00025	0.00589866	down	4333794	Q851K1	3:27791020-27792047	Os03g0694000,LOC4333794	protein_coding	germin-like protein 3-6
XLOC_039824	3:29448215-29450245	OS03G0724500	3.2837	1.47524	-1.15437	0.0271	0.175306	down	4333956	A0A0P0W2D1	3:29448215-29450245	Os03g0724500,LOC4333956	protein_coding	uncharacterized LOC4333956
XLOC_040174	3:32354145-32354714	OS03G0780200	3.27434	1.23143	-1.41087	0.02765	0.177651	down	4334306	Q8S7G9	3:32354145-32354714	LOC4334306	protein_coding	uncharacterized LOC4334306
XLOC_040187	3:32401686-32404752	OS03G0781700	4.01134	1.69238	-1.24503	0.0032	0.0405807	down	4334319	Q9AY66	3:32401996-32404752	LOC4334319	protein_coding	reticulon-like protein B8
XLOC_040216	3:32645075-32655489	OS03G0786400	43.6189	20.7297	-1.07326	5e-05	0.0015303	down	4334350	A0A0P0W3U8	3:32645695-32646899	OS03G0786400,LOC4334350	protein_coding	uncharacterized PE-PGRS family protein PE_PGRS54
XLOC_040250	3:32897226-32898262	OS03G0791200	1.02938	0.409799	-1.32879	0.0497	0.253083	down	-	A0A0P0W448	3:32897226-32898262	OS03G0791200	protein_coding	Putative uncharacterized protein OSJNBb0060J21.35 [Source:UniProtKB/TrEMBL;Acc:Q852I9]
XLOC_040271	3:33027987-33043331	OS03G0793950|OS03G0794500	16.6728	6.27035	-1.41088	0.0026	0.0346798	down	-|4334405	A0A0P0W522|Q852M0	3:33027987-33028460|3:33038059-33041471	Os03g0793950|LOC4334405	protein_coding|protein_coding	-|glutamate dehydrogenase
XLOC_040297	3:33207527-33210527	OS03G0797300	4.13432	0.51286	-3.01101	0.0008	0.0145666	down	9270552	A0A0P0W4V3	3:33207531-33208198	Os03g0797300,LOC9270552	protein_coding	indole-3-glycerol phosphate lyase, chloroplastic
XLOC_040298	3:33214517-33217495	OS03G0797400	1.41524	0.642184	-1.13999	0.032	0.193429	down	4334427	Q7Y1I9	3:33214544-33217418	LOC4334427	protein_coding	indole-3-glycerol phosphate lyase, chloroplastic
XLOC_040331	3:33500903-33504993	OS03G0802900	0.44107	0.124299	-1.82719	0.0482	0.248652	down	4334471	Q84T08	3:33500903-33504993	LOC4334471	protein_coding	transcription factor bHLH79
XLOC_040447	3:34386215-34388174	OS03G0819400	2.83424	0.693132	-2.03176	0.00165	0.0249916	down	4334586	Q84TB9	3:34386215-34388174	LOC4334586	protein_coding	uncharacterized LOC4334586
XLOC_040450	3:34394508-34395638	OS03G0819600	1.783	0.861951	-1.04863	0.0483	0.248897	down	4334588	Q84T92	3:34394508-34395638	Os03g0819600,LOC4334588	protein_coding	chalcone--flavonone isomerase
XLOC_040459	3:34469109-34473228	OS03G0821275	18.2721	6.12987	-1.57572	5e-05	0.0015303	down	-	-	3:34471668-34471874	-	ncRNA	-
XLOC_040492	3:34700840-34705552	OS03G0826000	0.552608	0.172613	-1.67872	0.00215	0.0299596	down	4334637	Q10BA1	3:34700840-34705414	LOC4334637	protein_coding	uncharacterized LOC4334637
XLOC_040645	3:35810027-35814626	OS03G0850700	6.4722	2.84619	-1.18522	0.0019	0.0274613	down	4334796	Q851Z2	3:35810027-35814626	OSJNBA0015N08.9,LOC4334796	protein_coding	random slug protein 5
XLOC_040733	3:10691259-10691691	-	5.13625	1.826	-1.49203	0.0292	0.182898	down	-	-	-	-	-	-
XLOC_040767	3:16544319-16544939	-	2.84896	0.665237	-2.0985	0.00715	0.0718305	down	-	-	-	-	-	-
XLOC_040777	3:18513411-18514470	-	0.572721	0.19943	-1.52195	0.04975	0.25312	down	-	-	-	-	-	-
XLOC_040782	3:18932250-18933184	-	1.19155	0.348948	-1.77175	0.02175	0.153618	down	-	-	-	-	-	-
XLOC_040813	3:29570955-29571669	-	0.460349	0	-inf	0.00015	0.0039307	down	-	-	-	-	-	-
XLOC_040858	4:316562-319162	OS04G0104900	2.57376	0.311777	-3.04529	0.0001	0.00277714	down	4334903	Q7XXI9	4:316562-319162	LOC4334903	protein_coding	probable inactive methyltransferase Os04g0175900
XLOC_040926	4:984543-987069	OS04G0116600	0.874555	0.0883911	-3.30658	0.0013	0.020921	down	4334949	Q7XT17	4:984543-987069	OSJNBB0050O03.5,LOC4334949	protein_coding	very-long-chain 3-oxoacyl-CoA reductase 1
XLOC_041158	4:4216424-4218547	OS04G0161100	1.30672	0.533768	-1.29167	0.0043	0.0500554	down	4335034	Q7X8S6	4:4216591-4218547	LOC4335034	protein_coding	GRIP and coiled-coil domain-containing protein 2
XLOC_041223	4:4869932-4878975	OS04G0171600|OS04G0171800	4.12433	0.890502	-2.21147	5e-05	0.0015303	down	4335062|4335063	Q0JF26|Q0JF25	4:4869932-4872151|4:4874385-4878321	Os04g0171600,LOC4335062|LOC4335063	protein_coding|protein_coding	tyrosine N-monooxygenase|tyrosine N-monooxygenase
XLOC_041373	4:6630018-6638835	OS04G0197100|OS04G0197200	2.75257	1.24433	-1.14541	0.01525	0.120499	down	4335140|4335140	A3ARA6|Q0JEV4	4:6630053-6630961|4:6634102-6638835	LOC4335140|-	protein_coding|protein_coding	cysteine-rich receptor-like protein kinase 5|Os04g0197200 protein [Source:UniProtKB/TrEMBL;Acc:Q0JEV4]
XLOC_041386	4:6869639-6872917	OS04G0200700	2.01556	0.575842	-1.80744	5e-05	0.0015303	down	-	A0A0N7KIM9	4:6869662-6872863	-	protein_coding	-
XLOC_041489	4:8005382-8060629	OS04G0220300	5.90412	2.25504	-1.38857	0.02325	0.160154	down	4335196	A0A0P0W7Q8	4:8009023-8018541	LOC4335196	protein_coding	wall-associated receptor kinase 2
XLOC_041571	4:9136070-9140223	EPlOSAG00000010355	193.933	93.88	-1.04667	5e-05	0.0015303	down	-	-	4:9137777-9137853	-	ncRNA	-
XLOC_041690	4:11091495-11094072	-	0.881406	0.307747	-1.51806	0.0407	0.223959	down	-	-	-	-	-	-
XLOC_041848	4:12989808-12996199	OS04G0295400	4.79186	1.90223	-1.33289	0.00125	0.0203794	down	4335407	Q7XVT4	4:12989808-12996145	OSJNBA0041M21.2,LOC4335407	protein_coding	horcolin
XLOC_041898	4:13771472-13773274	OS04G0305700	0.430559	0.147016	-1.55024	0.0305	0.188302	down	4335428	Q7XVP1	4:13771472-13773274	OSJNBA0023J03.6,LOC4335428	protein_coding	UDP-glycosyltransferase 90A1
XLOC_042296	4:18554460-18559456	OS04G0379800	1.05481	0.328651	-1.68236	0.0057	0.0615159	down	4335626	Q0JDT0	4:18554460-18559331	LOC4335626	protein_coding	uncharacterized LOC4335626
XLOC_042489	4:20365544-20369479	OS04G0412200	53.4014	26.1257	-1.03141	0.00065	0.0124578	down	4335779	Q7XVG7	4:20365639-20369223	LOC4335779	protein_coding	ferredoxin-1
XLOC_042494	4:20387747-20390011	OS04G0412500	6.59589	1.38114	-2.25571	5e-05	0.0015303	down	4335782	B7E3S3	4:20388100-20390005	LOC4335782	protein_coding	alpha carbonic anhydrase 1, chloroplastic
XLOC_042543	4:20742054-20744766	OS04G0419700	2.17955	0.526094	-2.05064	5e-05	0.0015303	down	4335824	Q7XQX5	4:20742118-20744600	LOC4335824	protein_coding	G-type lectin S-receptor-like serine/threonine-protein kinase At2g19130
XLOC_042546	4:20768925-20771468	OS04G0420033	1.29012	0.284734	-2.17982	5e-05	0.0015303	down	107276012	A0A0P0WAJ2	4:20768925-20771468	LOC107276012	protein_coding	G-type lectin S-receptor-like serine/threonine-protein kinase At2g19130
XLOC_042702	4:22181668-22186919	OS04G0444800	188.009	82.2704	-1.19236	5e-05	0.0015303	down	4335953	Q0JCX7	4:22182599-22186919	LOC4335953	protein_coding	ferric reduction oxidase 7, chloroplastic
XLOC_042805	4:22954790-22961814	OS04G0459900	22.3175	10.1528	-1.1363	5e-05	0.0015303	down	9268615	B7EBF9	4:22954845-22960460	LOC9268615	protein_coding	protease Do-like 8, chloroplastic
XLOC_042849	4:23301554-23302261	OS04G0466000	1.64766	0.382387	-2.10731	0.0162	0.125208	down	4336095	Q7FAQ4	4:23301554-23302261	-	protein_coding	OSJNBb0048E02.16 protein; Os04g0466000 protein [Source:UniProtKB/TrEMBL;Acc:Q7FAQ4]
XLOC_042966	4:24275926-24278553	OS04G0485700	3.39801	1.21883	-1.47919	0.00145	0.0226427	down	4336211	Q0JC89	4:24278127-24278399	Os04g0485700,LOC4336211	protein_coding	uncharacterized LOC4336211
XLOC_042996	4:24534345-24536914	OS04G0490900	2.78441	1.06543	-1.38593	0.01125	0.0967337	down	4336246	A0A0P0WBX8	4:24535112-24536254	Os04g0490900	protein_coding	Os04g0490900 protein [Source:UniProtKB/TrEMBL;Acc:Q0JC55]
XLOC_043057	4:25017142-25020545	OS04G0501200	3.77008	1.54249	-1.28933	0.0005	0.0102996	down	4336309	B7EG11	4:25017254-25020545	LOC4336309	protein_coding	probable GMP synthase [glutamine-hydrolyzing]
XLOC_043081	4:25217872-25219670	OS04G0505200	3.15585	1.10639	-1.51217	0.0004	0.00864562	down	4336334	Q7F8X9	4:25217872-25219670	OSJNBB0116K07.13,LOC4336334	protein_coding	uncharacterized protein At4g06744
XLOC_043155	4:25835663-25837775	OS04G0517000	0.819119	0.237784	-1.78442	0.0429	0.231547	down	4336406	A3AVK8	4:25835663-25837775	LOC4336406	protein_coding	uncharacterized LOC4336406
XLOC_043217	4:26395912-26401438	OS04G0528300	15.8527	7.04309	-1.17045	5e-05	0.0015303	down	4336468	Q0JBJ8	4:26395912-26401438	Os04g0528300,LOC4336468	protein_coding	ABC transporter G family member 11
XLOC_043230	4:26522892-26523482	OS04G0530200	77.6862	33.7896	-1.20108	5e-05	0.0015303	down	4336480	A0A0P0WCS2	4:26522892-26523482	-	protein_coding	Os04g0530200 protein [Source:UniProtKB/TrEMBL;Acc:Q0JBI6]
XLOC_043233	4:26553080-26554821	OS04G0530900	0.663455	0.176159	-1.91312	0.00885	0.0828647	down	4336486	Q7X734	4:26553080-26554821	LOC4336486	protein_coding	probable galacturonosyltransferase-like 3
XLOC_043317	4:27423442-27426169	OS04G0547900	4.58132	2.07558	-1.14225	0.001	0.0172158	down	4336574	Q0JB97	4:27423442-27426169	Os04g0547900,LOC4336574	protein_coding	nudix hydrolase 8
XLOC_043398	4:28108757-28113653	OS04G0561500	28.3894	7.36757	-1.94609	5e-05	0.0015303	down	4336657	Q7XSQ2	4:28108757-28113603	OSJNBA0084K11.14,LOC4336657	protein_coding	prolyl endopeptidase
XLOC_043437	4:28470386-28475179	OS04G0566600	0.48134	0.12649	-1.92803	0.0047	0.0531194	down	4336691	Q7XUI6	4:28470386-28474272	LOC4336691	protein_coding	putative Myb family transcription factor At1g14600
XLOC_043483	4:28862568-28869118	OS04G0573000	33.7249	8.76862	-1.94339	5e-05	0.0015303	down	4336724	Q0JAW2	4:28862600-28868988	Os04g0573000,LOC4336724	protein_coding	SPX domain-containing membrane protein OsI_17046
XLOC_043718	4:31061538-31062694	OS04G0612500	8.1891	1.43472	-2.51294	5e-05	0.0015303	down	107278293	Q0JA77	4:31061682-31062694	Os04g0612500,LOC107278293	protein_coding	36.4 kDa proline-rich protein-like
XLOC_043865	4:32131756-32135573	OS04G0631000	0.875866	0.163232	-2.42378	0.00035	0.00780711	down	4337102	A0A0P0WFB9	4:32131925-32135388	LOC4337102	protein_coding	anthocyanidin reductase
XLOC_044098	4:34119465-34125452	OS04G0668800	3.75515	0.618849	-2.60121	0.0298	0.185479	down	4337338	Q84P94	4:34119501-34122972	LOC4337338	protein_coding	uncharacterized protein At5g50100, mitochondrial
XLOC_044153	4:34649606-34655212	OS04G0678300	1.04489	0.345146	-1.59808	0.00075	0.0138478	down	4337413	Q7FAN9	4:34649606-34655208	OSJNBA0064G10.23,LOC4337413	protein_coding	WD repeat-containing protein 44
XLOC_044255	4:99797-101630	OS04G0101400	0.488456	0.185905	-1.39366	0.0426	0.230295	down	4334886	Q0JFI2	4:99797-101630	Os04g0101400,LOC4334886	protein_coding	cytochrome P450 93A2
XLOC_044308	4:646140-650372	OS04G0111200|OS04G0111225	120.485	47.9489	-1.32929	5e-05	0.0015303	down	4334932|-	Q0JFE2|A0A0P0W625	4:646206-647358|4:647538-650068	Os04g0111200|-	protein_coding|protein_coding	Os04g0111200 protein [Source:UniProtKB/TrEMBL;Acc:Q0JFE2]|-
XLOC_044625	4:4769898-4772573	OS04G0169500	1.85797	0.828686	-1.16483	0.0261	0.170938	down	9271772	A0A0P0W7B3	4:4769960-4770679	-	protein_coding	Os04g0169500 protein [Source:UniProtKB/TrEMBL;Acc:C7J0X6]
XLOC_044650	4:5041230-5042565	OS04G0174100	4.13559	1.03743	-1.99507	0.00285	0.0372592	down	4335069	A0A0P0W704	4:5041230-5041910	Os04g0174100,LOC4335069	protein_coding	tyrosine N-monooxygenase
XLOC_044724	4:6095871-6097020	-	1.53761	0.555605	-1.46856	0.03305	0.197857	down	-	-	-	-	-	-
XLOC_044731	4:6231586-6232495	OS04G0191500	169.356	74.791	-1.17912	5e-05	0.0015303	down	4335124	Q0JEX0	4:6231634-6232379	-	protein_coding	Os04g0191500 protein [Source:UniProtKB/TrEMBL;Acc:Q0JEX0]
XLOC_044773	4:6912953-6927157	OS04G0201500|OS04G0201800	25.2354	11.7261	-1.10573	5e-05	0.0015303	down	9269491|-	A0A0P0W7B0|A0A0P0W7I9	4:6913287-6914107|4:6912953-6925360	LOC9269491|Os04g0201800	protein_coding|protein_coding	amino acid transporter ANT1|-
XLOC_044925	4:9074944-9078102	OS04G0234600	1265.6	631.001	-1.00411	0.0011	0.0184677	down	4335227	B9F813	4:9075141-9077888	LOC4335227	protein_coding	sedoheptulose-1,7-bisphosphatase, chloroplastic
XLOC_045125	4:12062977-12063828	OS04G0282400	6.2867	1.98659	-1.66201	0.0004	0.00864562	down	4335374	Q0JEF5	4:12062977-12063828	Os04g0282400,LOC4335374	protein_coding	flowering-promoting factor 1-like protein 4
XLOC_045215	4:13466445-13468869	OS04G0301500	2.999	1.17339	-1.3538	0.00785	0.0767473	down	4335417	Q0JEB7	4:13466455-13468869	LOC4335417	protein_coding	transcription factor bHLH35
XLOC_045354	4:15342093-15344780	OS04G0330200	15.0794	5.82255	-1.37285	5e-05	0.0015303	down	4335495	Q0JE45	4:15342893-15344478	LOC4335495	protein_coding	jacalin-related lectin 9
XLOC_045553	4:17874278-17877280	OS04G0368000	1.01556	0.252294	-2.0091	0.00025	0.00589866	down	9269553	Q7XVH6	4:17874313-17877280	OSJNBA0016N04.10,LOC9269553	protein_coding	wall-associated receptor kinase 2
XLOC_045649	4:18869479-18870143	OS04G0384650	0.894724	0.0362741	-4.62443	0.03955	0.219672	down	-	-	4:18869479-18870143	-	ncRNA	-
XLOC_045741	4:19807185-19836910	OS04G0401000	6.56062	0.786835	-3.0597	5e-05	0.0015303	down	4335725	Q0JDI8	4:19835206-19836892	OSJNBB0014D23.16,LOC4335725	protein_coding	leucine-rich repeat extensin-like protein 3
XLOC_045772	4:20083918-20091641	OS04G0404900	0.813034	0.340783	-1.25446	0.02425	0.164131	down	4335746	Q0JDG7	4:20083925-20091641	LOC4335746	protein_coding	heparan-alpha-glucosaminide N-acetyltransferase
XLOC_045795	4:20240211-20243534	OS04G0409200	16.9193	8.34231	-1.02015	0.00195	0.0279115	down	4335763	A0A0P0W9U3	4:20240211-20242336	Os04g0409200,LOC4335763	protein_coding	1,4-alpha-glucan-branching enzyme 1, chloroplastic/amyloplastic
XLOC_045840	4:20579331-20580542	OS04G0416700	6.26503	2.50409	-1.32303	0.0006	0.0116887	down	4335811	Q7X7T9	4:20579386-20580531	OSJNBA0033G16.4,LOC4335811	protein_coding	protein YLS9
XLOC_045975	4:21728529-21738223	OS04G0436900	1.03673	0.291678	-1.82959	0.0009	0.0159105	down	4335909	Q0JD18	4:21728529-21738217	-	protein_coding	Os04g0436900 protein [Source:UniProtKB/TrEMBL;Acc:Q0JD18]
XLOC_046095	4:22641944-22659048	OS04G0453500	5.0189	1.27406	-1.97794	5e-05	0.0015303	down	107280814	A0A0P0WBF1	4:22645052-22648129	LOC107280814	protein_coding	sugar transport protein 5-like
XLOC_046141	4:23059610-23060936	OS04G0461600	4.6902	1.74517	-1.42629	0.0015	0.0231791	down	4336059	Q0JCM6	4:23059610-23060936	LOC4336059	protein_coding	cell number regulator 2
XLOC_046146	4:23087231-23095983	OS04G0462300	6.47449	2.73022	-1.24575	0.0028	0.0367678	down	4336064	Q7XTF0	4:23094153-23095938	LOC4336064	protein_coding	uncharacterized LOC4336064
XLOC_046194	4:23435713-23436494	OS04G0469300	1.78105	0.685246	-1.37803	0.0493	0.251804	down	9266035	Q7XJV0	4:23435713-23436494	OSJNBA0016O02.20,LOC9266035	protein_coding	uncharacterized LOC9266035
XLOC_046486	4:25826779-25830991	OS04G0516600	48.0866	22.8856	-1.07119	5e-05	0.0015303	down	4336402	Q7X634	4:25826802-25830703	LOC4336402	protein_coding	probable low-specificity L-threonine aldolase 1
XLOC_046499	4:25927077-25929716	OS04G0518400	9.18496	4.39783	-1.06248	0.00105	0.0178689	down	4336415	Q7X8V3	4:25927077-25929716	LOC4336415	protein_coding	phenylalanine ammonia-lyase
XLOC_046608	4:26920269-26920691	OS04G0538166	141.902	70.9108	-1.00082	0.0001	0.00277714	down	-	A0A0N7KJF4	4:26920269-26920691	Os04g0538166	protein_coding	-
XLOC_046701	4:27700900-27703061	OS04G0553300|OS04G0553401	1.14858	0.422407	-1.44315	0.0231	0.159538	down	4336608|9266254	B7F8F8|C7J1T4	4:27700900-27702667|4:27702750-27703061	LOC4336608|-	protein_coding|protein_coding	acyl-acyl carrier protein thioesterase ATL3, chloroplastic|Os04g0553401 protein [Source:UniProtKB/TrEMBL;Acc:C7J1T4]
XLOC_046890	4:29556835-29563246	OS04G0585100	0.488142	0.132416	-1.88222	0.01295	0.107376	down	4336788	Q7XP60	4:29556896-29563246	LOC4336788	protein_coding	protein S-acyltransferase 21
XLOC_046892	4:29565711-29571128	OS04G0585200	39.958	19.2434	-1.05412	5e-05	0.0015303	down	4336790	A0A0P0WE72	4:29565754-29570387	Os04g0585200,LOC4336790	protein_coding	glutamate receptor 3.1
XLOC_046903	4:29675710-29680543	-	1.40951	0.57363	-1.297	0.0006	0.0116887	down	-	-	-	-	-	-
XLOC_046992	4:30550755-30558640	OS04G0605300	23.8449	9.95224	-1.26059	0.00795	0.0774692	down	4336911	Q7XNY1	4:30553037-30558393	Os04g0605300,LOC4336911	protein_coding	plant intracellular Ras-group-related LRR protein 1
XLOC_046993	4:30571830-30584323	OS04G0605500	16.4502	6.93639	-1.24585	5e-05	0.0015303	down	4336912	A0A0P0WEG7	4:30572141-30584308	LOC4336912	protein_coding	calcium-transporting ATPase 8, plasma membrane-type
XLOC_047053	4:31051153-31052070	OS04G0612301	0.703156	0	-inf	5e-05	0.0015303	down	-	A0A0P0WEU2	4:31051207-31051503	-	protein_coding	-
XLOC_047232	4:32459498-32460498	OS04G0638700	17.8322	8.67687	-1.03924	0.00045	0.00945878	down	4337154	Q0J9P5	4:32459623-32460498	LOC4337154	protein_coding	uncharacterized LOC4337154
XLOC_047240	4:32556883-32565440	OS04G0640300	1.69039	0.486885	-1.7957	0.00925	0.0854615	down	4337163	Q0J9N8	4:32556981-32565405	LOC4337163	protein_coding	uncharacterized LOC4337163
XLOC_047459	4:34244253-34248410	OS04G0671300	12.3641	4.24694	-1.54166	5e-05	0.0015303	down	4337360	Q0J954	4:34244273-34248323	LOC4337360	protein_coding	probable polyamine oxidase 4
XLOC_047539	4:34791847-34800725	OS04G0681600	0.712208	0.157208	-2.17962	0.00135	0.0214488	down	4337433	Q7XPX3	4:34791847-34800725	LOC4337433	protein_coding	choline transporter-like protein 2
XLOC_047643	4:7801982-7802415	-	0.869902	0	-inf	0.0005	0.0102996	down	-	-	-	-	-	-
XLOC_047724	4:30760533-30760987	-	1.99365	0.279995	-2.83194	0.0398	0.220698	down	-	-	-	-	-	-
XLOC_047809	5:600341-603186	OS05G0111200	10.4662	4.45211	-1.23318	0.00135	0.0214488	down	4337595	Q65XV6	5:600341-603186	P0016H04.12,LOC4337595	protein_coding	outer envelope pore protein 16, chloroplastic
XLOC_047951	5:1743273-1745353	OS05G0129800	21.2059	9.01846	-1.23352	0.0031	0.0395881	down	9270274	C7J2F1	5:1743366-1744541	Os05g0129800,LOC9270274	protein_coding	probable WRKY transcription factor 69
XLOC_047957	5:1781532-1782890	OS05G0130300	1.76316	0.714807	-1.30254	0.0246	0.165648	down	9266317	B7F7Y4	5:1781532-1782890	Os05g0130300,LOC9266317	protein_coding	uncharacterized LOC9266317
XLOC_047958	5:1796039-1796862	OS05G0130600	9.31399	2.03438	-2.19481	0.0002	0.00497146	down	9266485	B7E8B6	5:1796039-1796862	LOC9266485	protein_coding	uncharacterized LOC9266485
XLOC_047991	5:2165068-2171790	OS05G0137100|OS05G0137200	40.0792	19.4864	-1.04039	0.00025	0.00589866	down	4337742|4337742	Q5KQM6|A0A0P0WHR7	5:2165243-2166893|5:2169601-2171510	OJ1127_B08.9,LOC4337742|-	protein_coding|protein_coding	ABC transporter B family member 21|Os05g0137200 protein; Putative uncharacterized protein OJ1127_B08.11 [Source:UniProtKB/TrEMBL;Acc:Q5KQM4]
XLOC_048011	5:2325623-2328042	OS05G0140300	36.3738	16.6162	-1.13031	0.012	0.101416	down	9268496	A0A0P0WHP9	5:2325838-2326680	Os05g0140300,LOC9268496	protein_coding	protein SOGA3
XLOC_048157	5:3626394-3645032	OS05G0161500	29.6929	2.15757	-3.78264	5e-05	0.0015303	down	4337890	Q6ATB2	5:3626394-3629080	Os05g0161500,LOC4337890	protein_coding	probable GTP diphosphokinase CRSH2, chloroplastic
XLOC_048513	5:7249980-7251629	OS05G0217700	144.079	63.1937	-1.18901	5e-05	0.0015303	down	4338118	Q60E34	5:7249980-7251356	BURP7	protein_coding	BURP domain-containing protein 7 [Source:UniProtKB/Swiss-Prot;Acc:Q60E34]
XLOC_048544	5:7731803-7732436	OS05G0227100	2.89995	1.10385	-1.39349	0.01895	0.139455	down	4338150	A0A0P0WJL7	5:7731803-7732436	-	protein_coding	Os05g0227100 protein [Source:UniProtKB/TrEMBL;Acc:Q0DJU3]
XLOC_048995	5:14245044-14246369	OS05G0311500	43.1764	18.292	-1.23903	5e-05	0.0015303	down	4338378	Q0DJ98	5:14245044-14246369	LOC4338378	protein_coding	protein LURP-one-related 8
XLOC_049033	5:14725926-14735830	OS05G0317900	0.947785	0.277612	-1.77149	0.00085	0.0152543	down	4338399	Q5W6W0	5:14725926-14735830	LOC4338399	protein_coding	receptor-like protein kinase FERONIA
XLOC_049123	5:15556085-15560404	OS05G0332300	13.2988	4.81942	-1.46437	5e-05	0.0015303	down	4338445	A0A0P0WL51	5:15556085-15560404	CIPK18,LOC4338445	protein_coding	CBL-interacting protein kinase 18
XLOC_049293	5:17530120-17534549	OS05G0365600	50.434	24.3124	-1.05271	5e-05	0.0015303	down	4338556	Q0DIT2	5:17530348-17534432	Os05g0365600,LOC4338556	protein_coding	beta-glucosidase 19
XLOC_049348	5:18126140-18129652	OS05G0375600	10.6946	5.34554	-1.00047	0.0001	0.00277714	down	4338612	A0A0P0WLM4	5:18126363-18129636	LOC4338612	protein_coding	peptide chain release factor PrfB3, chloroplastic
XLOC_049590	5:20289287-20289764	OS05G0414800	5.41626	1.55951	-1.79621	0.00535	0.0585657	down	-	A0A0P0WM99	5:20289287-20289764	-	protein_coding	-
XLOC_049833	5:22665339-22666009	OS05G0461600	6.22475	2.15764	-1.52856	0.0088	0.0826251	down	4339023	Q6L4Z9	5:22665339-22666001	LOC4339023	protein_coding	uncharacterized LOC4339023
XLOC_049835	5:22670399-22674882	OS05G0461900	0.848735	0.214262	-1.98594	0.00225	0.0310789	down	4339024	Q0DHJ5	5:22670927-22674637	MTP6,LOC4339024	protein_coding	metal tolerance protein 6
XLOC_050004	5:23978577-23979718	OS05G0487300	26.5165	11.999	-1.14398	0.0007	0.013213	down	4339146	Q75KZ0	5:23978577-23979669	LOC4339146	protein_coding	uncharacterized LOC4339146
XLOC_050139	5:25158932-25163416	OS05G0508400	6.52233	1.93126	-1.75584	5e-05	0.0015303	down	4339266	Q6L4X6	5:25159955-25163398	LOC4339266	protein_coding	jacalin-related lectin 3
XLOC_050304	5:26497713-26499607	OS05G0533800	1.41917	0.430097	-1.72232	0.01755	0.132825	down	4339428	B7F8F4	5:26497719-26499607	Os05g0533800,LOC4339428	protein_coding	uncharacterized LOC4339428
XLOC_050320	5:26616540-26620922	OS05G0535900	2.80699	0.929614	-1.59432	0.0001	0.00277714	down	4339444	Q6L5I6	5:26616540-26620854	OJ1741_B01.8,LOC4339444	protein_coding	protein IQ-DOMAIN 31
XLOC_050620	5:28984513-28988060	OS05G0582300	81.9687	36.2352	-1.17768	5e-05	0.0015303	down	107276142	A0A0P0WQS6	5:28984653-28987389	LOC107276142	protein_coding	solanesyl-diphosphate synthase 2, chloroplastic
XLOC_050621	5:28989788-28997795	OS05G0582400|OS05G0582500	15.4021	6.66868	-1.20766	5e-05	0.0015303	down	9267741|4339736	A0A0P0WQT4|Q75I01	5:28989788-28995655|5:28995973-28997546	LOC9267741|LOC4339736	protein_coding|protein_coding	mitogen-activated protein kinase 9|serine carboxypeptidase-like 50
XLOC_050641	5:29137318-29140259	OS05G0585400	4.02208	1.68054	-1.25902	0.0075	0.0742447	down	4339750	Q6I588	5:29137464-29140080	LOC4339750	protein_coding	probable protein ABIL4
XLOC_050739	5:116433-118268	OS05G0102000	0.5732	0.0498188	-3.52428	0.0092	0.0851656	down	4337529	Q9FW31	5:116433-118268	LOC4337529	protein_coding	jasmonate O-methyltransferase
XLOC_050811	5:739657-742961	OS05G0114000	3.17699	0.626375	-2.34256	0.0147	0.11717	down	4337608	Q75L10	5:739658-742961	LOC4337608	protein_coding	soluble inorganic pyrophosphatase 4
XLOC_050877	5:1295616-1298757	OS05G0123300	1.29907	0.548625	-1.24359	0.0185	0.137424	down	107275835	A0A0P0WHF9	5:1295746-1298699	Os05g0123300,LOC107275835	protein_coding	exonuclease V, chloroplastic-like
XLOC_050878	5:1300365-1302199	OS05G0123400	0.634012	0.219267	-1.53183	0.0104	0.0923756	down	4337668	A0A0P0WHF3	5:1300445-1302199	LOC4337668	protein_coding	uncharacterized LOC4337668
XLOC_050905	5:1561984-1568161	OS05G0127500	1.91188	0.899314	-1.0881	0.01655	0.127001	down	4337689	Q75IL5	5:1561984-1568161	LOC4337689	protein_coding	protein SRG1
XLOC_050939	5:1866886-1876271	OS05G0132100	5.79956	2.30092	-1.33373	0.0035	0.0434775	down	4337714	A0A0P0WHI7	5:1866886-1873316	Os05g0132100,LOC4337714	protein_coding	long chain acyl-CoA synthetase 1
XLOC_051019	5:2449418-2450032	OS05G0142100	11.3861	4.72291	-1.26952	0.0028	0.0367678	down	4337767	Q75KL9	5:2449418-2450032	-	protein_coding	Os05g0142100 protein; Putative uncharacterized protein OJ1264_A04.8 [Source:UniProtKB/TrEMBL;Acc:Q75KL9]
XLOC_051020	5:2452663-2453318	OS05G0142200	48.3404	19.5659	-1.30489	5e-05	0.0015303	down	4337768	Q75KL8	5:2452663-2453318	Os05g0142200,LOC4337768	protein_coding	uncharacterized LOC4337768
XLOC_051026	5:2477904-2478474	OS05G0142900	2.60463	0.960096	-1.43983	0.0361	0.208528	down	4337772	Q75KL4	5:2477904-2478474	-	protein_coding	Os05g0142900 protein; Putative uncharacterized protein OJ1264_A04.14 [Source:UniProtKB/TrEMBL;Acc:Q75KL4]
XLOC_051053	5:2705790-2711412	OS05G0147133	0.491665	0.218201	-1.17202	0.01825	0.13638	down	107276126	A0A0P0WHV3	5:2706169-2709396	Os05g0147133,LOC107276126	protein_coding	uncharacterized LOC107276126
XLOC_051108	5:3219993-3228436	OS05G0155000	5.02707	2.17102	-1.21134	0.00025	0.00589866	down	4337848	Q0DKM2	5:3220016-3228089	LOC4337848	protein_coding	glyoxysomal fatty acid beta-oxidation multifunctional protein MFP-a
XLOC_051182	5:3864889-3866778	-	2.53643	0.942175	-1.42873	0.0279	0.178724	down	-	-	-	-	-	-
XLOC_051264	5:4665325-4667853	OS05G0178300	41.1389	11.5772	-1.82922	5e-05	0.0015303	down	9272110	B9FMS2	5:4665325-4667853	-	protein_coding	Os05g0178300 protein [Source:UniProtKB/TrEMBL;Acc:B9FMS2]
XLOC_051660	5:8766745-8774499	OS05G0244500	10.3801	4.47118	-1.2151	0.0005	0.0102996	down	4338201	Q5W708	5:8766745-8774386	Os05g0244500,LOC4338201	protein_coding	glucan 1,3-beta-glucosidase
XLOC_051858	5:11788697-11791865	OS05G0280700	0.443214	0.206428	-1.10236	0.0401	0.221791	down	4338290	Q75IG6	5:11788697-11791865	Os05g0280700,LOC4338290	protein_coding	receptor-like protein kinase FERONIA
XLOC_052024	5:14031641-14036339	-	1.24766	0.55155	-1.17767	0.04395	0.234753	down	-	-	-	-	-	-
XLOC_052062	5:14646576-14647551	-	6.15496	2.58019	-1.25428	0.00345	0.0430369	down	-	-	-	-	-	-
XLOC_052430	5:18494334-18496011	OS05G0382600	2.69694	0.497709	-2.43795	0.0001	0.00277714	down	4338644	Q0DIK2	5:18494334-18496011	Os05g0382600,LOC4338644	protein_coding	annexin D4
XLOC_052454	5:18721248-18724814	OS05G0386800	2.4319	1.1345	-1.10002	0.0269	0.174537	down	4338658	Q0DIJ0	5:18721311-18724814	BC1L4	protein_coding	COBRA-like protein 3 [Source:UniProtKB/Swiss-Prot;Acc:Q60E70]
XLOC_052571	5:19997490-19999679	OS05G0409500	36.0766	7.93615	-2.18455	5e-05	0.0015303	down	4338773	A0A0P0WMA8	5:19997585-19999679	LOC4338773	protein_coding	WAT1-related protein At5g07050
XLOC_052591	5:20192522-20193783	OS05G0412800	0.72852	0.268252	-1.44138	0.0413	0.226209	down	4338787	Q6AUB4	5:20192522-20193783	LOC4338787	protein_coding	glutathione transferase GST 23
XLOC_052706	5:21135258-21138615	OS05G0430700	2.98677	1.46472	-1.02797	0.0122	0.102448	down	4338878	Q6I5V6	5:21135258-21138615	LOC4338878	protein_coding	probable magnesium transporter NIPA6
XLOC_052722	5:21325749-21328295	OS05G0435800	0.593939	0.265735	-1.16032	0.02915	0.182898	down	4338899	Q6I5K9	5:21325749-21328295	LOC4338899	protein_coding	subtilisin-like protease SBT1.7
XLOC_052881	5:22807366-22807937	OS05G0464300	34.4708	13.9613	-1.30394	0.0001	0.00277714	down	4339040	Q6I5K2	5:22807366-22807937	-	protein_coding	Os05g0464300 protein; Putative uncharacterized protein OJ1280_A04.14; Putative uncharacterized protein OSJNBa0009E21.2 [Source:UniProtKB/TrEMBL;Acc:Q6I5K2]
XLOC_053031	5:24015138-24022091	OS05G0488600	7.48357	2.05162	-1.86697	0.00015	0.0039307	down	4339151	B9FKV5	5:24015243-24017576	Os05g0488600,LOC4339151	protein_coding	myb family transcription factor APL
XLOC_053084	5:24378361-24381743	OS05G0496200	592.881	274.149	-1.11278	5e-05	0.0015303	down	4339204	A0A0P0WNZ4	5:24378361-24381743	Os05g0496200,LOC4339204	protein_coding	phosphoglycerate kinase, chloroplastic
XLOC_053125	5:24762164-24767756	OS05G0503000	7.29164	3.02265	-1.27043	0.0004	0.00864562	down	4339247	Q60EA5	5:24762188-24767756	Os05g0503000,LOC4339247	protein_coding	secretory carrier-associated membrane protein 3
XLOC_053193	5:25476963-25484268	OS05G0513900	3.81846	1.58236	-1.27091	0.0051	0.0565079	down	4339305	Q0DGS8	5:25477117-25483468	Os05g0513900,LOC4339305	protein_coding	proline iminopeptidase
XLOC_053403	5:27229414-27233659	OS05G0548900	2.42703	0.863004	-1.49175	0.00035	0.00780711	down	4339516	B7FA34	5:27229414-27233659	Os05g0548900,LOC4339516	protein_coding	phosphomethylethanolamine N-methyltransferase
XLOC_053517	5:28213968-28216045	OS05G0566800	4.02651	0.883	-2.18905	0.0349	0.204185	down	4339637	Q688W8	5:28213968-28216045	LOC4339637	protein_coding	cold-regulated 413 inner membrane protein 1, chloroplastic
XLOC_053587	5:28845110-28846124	OS05G0579600	34.1845	3.88713	-3.13656	5e-05	0.0015303	down	4339715	Q0DFN8	5:28845110-28846124	LOC4339715	protein_coding	protein RADIALIS-like 3
XLOC_053621	5:29093489-29099251	OS05G0584600	8.03244	3.43769	-1.2244	5e-05	0.0015303	down	4339748	Q6I591	5:29093561-29098854	LOC4339748	protein_coding	peroxisomal biogenesis factor 6
XLOC_053739	5:12975743-12976972	-	15.2604	6.79259	-1.16776	5e-05	0.0015303	down	-	-	-	-	-	-
XLOC_053800	6:163214-165320	OS06G0102100	2.21767	0.115112	-4.26793	0.03685	0.21111	down	4339836	Q5VRI5	6:163259-165320	OSJNBA0075G19.13,LOC4339836	protein_coding	3,9-dihydroxypterocarpan 6A-monooxygenase
XLOC_053809	6:209094-210706	-	0.651249	0.161653	-2.01031	0.0123	0.103069	down	-	-	-	-	-	-
XLOC_053836	6:454816-457222	OS06G0107100	35.163	14.397	-1.28829	5e-05	0.0015303	down	4339871	Q5VS59	6:454843-457220	P0644B06.44-2,LOC4339871	protein_coding	uncharacterized membrane protein YjcL
XLOC_053842	6:522769-530057	OS06G0108900	13.8317	6.21878	-1.15327	5e-05	0.0015303	down	4339876	Q0DF87	6:523053-530057	LOC4339876	protein_coding	homeobox protein BEL1 homolog
XLOC_053845	6:543057-545777	OS06G0109200	1.19073	0.521687	-1.19059	0.03005	0.186496	down	4339878	Q5VRN3	6:543057-545777	LOC4339878	protein_coding	WAT1-related protein At3g30340
XLOC_053850	6:564529-567751	OS06G0109600	2.33296	0.653093	-1.8368	0.0006	0.0116887	down	4339882	Q5VRN0	6:564534-567658	Os06g0109600,LOC4339882	protein_coding	UMP-CMP kinase 1
XLOC_053912	6:1089873-1138644	OS06G0120200|OS06G0121500	1.83209	0.670651	-1.44986	0.0008	0.0145666	down	4339947|4339950	Q5VQ96|Q0DF21	6:1090058-1092625|6:1137134-1138629	LOC4339947|Os06g0121500,LOC4339950	protein_coding|protein_coding	uncharacterized LOC4339947|protein ASPARTIC PROTEASE IN GUARD CELL 2
XLOC_053994	6:1789916-1791294	OS06G0133600	1.25024	0.623239	-1.00434	0.0462	0.242722	down	4340024	Q9FPB8	6:1789916-1791294	P0679C08.35,LOC4340024	protein_coding	protein EXORDIUM-like 3
XLOC_054226	6:3542570-3545696	-	1.43894	0.350336	-2.03819	0.00325	0.0411487	down	-	-	-	-	-	-
XLOC_054265	6:3858322-3860741	OS06G0176850	30.3166	12.8859	-1.23431	5e-05	0.0015303	down	-	A0A0P0WTS0	6:3860275-3860719	-	protein_coding	-
XLOC_054274	6:3896378-3898797	OS06G0178650	29.3761	12.5702	-1.22463	0.0001	0.00277714	down	9266216	A0A0P0WTS0	6:3898331-3898775	LOC9266216	protein_coding	protein SRG1
XLOC_054277	6:3919532-3924352	OS06G0178900	2.25819	0.997335	-1.17902	0.00115	0.019104	down	4340298	Q8H616	6:3919532-3924302	OSJNBA0035I03.12,LOC4340298	protein_coding	pyrophosphate-energized vacuolar membrane proton pump
XLOC_054334	6:4393423-4401285	OS06G0187000	1.07854	0.143077	-2.91422	0.00945	0.0866671	down	4340349	A0A0P0WTQ9	6:4393423-4401129	Os06g0187000,LOC4340349	protein_coding	origin of replication complex subunit 1
XLOC_054606	6:6677893-6681837	OS06G0228500	5.94973	2.2078	-1.43022	5e-05	0.0015303	down	4340559	Q67WJ7	6:6678245-6680823	LOC4340559	protein_coding	vacuolar amino acid transporter 1
XLOC_054632	6:6912356-6916836	OS06G0233000	40.206	15.0435	-1.41827	0.02465	0.165749	down	4340584	A0A0P0WUS8	6:6915702-6916605	Os06g0233000,LOC4340584	protein_coding	uncharacterized LOC4340584
XLOC_054642	6:6990726-6994857	OS06G0234200	4.66795	2.12713	-1.13388	0.0107	0.0940877	down	4340590	Q67VA2	6:6990939-6994527	RAC4,LOC4340590	protein_coding	rac-like GTP-binding protein 4
XLOC_054724	6:7707969-7710744	OS06G0248500	3.92098	1.89117	-1.05194	0.0188	0.138999	down	4340648	A0A0P0WV49	6:7709145-7710744	LOC4340648	protein_coding	U-box domain-containing protein 21
XLOC_054768	6:8152317-8161251	OS06G0256500	41.097	14.6695	-1.48621	5e-05	0.0015303	down	4340677	A0A0P0WUR5	6:8152444-8159313	LOC4340677	protein_coding	glucose-6-phosphate isomerase, cytosolic B
XLOC_054851	6:9218636-9219903	OS06G0273100	1.95142	0.932284	-1.06569	0.03995	0.221219	down	-	Q5VQ34	6:9219013-9219858	-	protein_coding	Putative uncharacterized protein P0662B01.37 [Source:UniProtKB/TrEMBL;Acc:Q5VQ34]
XLOC_055122	6:12212221-12213070	OS06G0316300	1.47347	0.455575	-1.69346	0.0226	0.157277	down	9267746	Q5Z4Q6	6:12212221-12213070	B1156C07.30,LOC9267746	protein_coding	ctenidin-3
XLOC_055225	6:13297087-13301375	OS06G0334300	6.33641	3.1386	-1.01355	0.0091	0.0844379	down	4340933	Q5Z755	6:13297087-13301239	LOC4340933	protein_coding	receptor-like protein kinase HERK 1
XLOC_055315	6:14295999-14301559	EPlOSAG00000045158	3.49513	1.74067	-1.0057	0.02185	0.154141	down	-	-	6:14300239-14300526	-	ncRNA	-
XLOC_055335	6:14577762-14580768	OS06G0355300	1.65792	0.755132	-1.13457	0.0093	0.0857562	down	-	A0A0N7KM32	6:14577762-14580200	-	protein_coding	-
XLOC_055366	6:15189242-15197492	OS06G0364500	1.29724	0.223135	-2.53945	0.00145	0.0226427	down	4341004	Q69KT1	6:15189242-15197492	OSJNBA0034G14.6,LOC4341004	protein_coding	uncharacterized LOC4341004
XLOC_055502	6:17130109-17140239	OS06G0493600	3.48539	0.589271	-2.56432	0.0003	0.00684653	down	4341088	Q651J5	6:17130109-17134973	PHO1-3,LOC4341088	protein_coding	phosphate transporter PHO1-3
XLOC_055691	6:19414854-19418447	OS06G0524400	41.3649	19.5968	-1.07779	5e-05	0.0015303	down	4341180	Q654T8	6:19415281-19418327	LOC4341180	protein_coding	protein trichome birefringence-like 24
XLOC_055849	6:21062754-21064280	OS06G0554200	1.55084	0.468064	-1.72828	0.0013	0.020921	down	4341276	A0A0P0WXZ6	6:21060987-21063976	LOC4341276	protein_coding	uncharacterized LOC4341276
XLOC_056017	6:22779409-22781032	OS06G0582600	54.4796	22.6798	-1.26431	5e-05	0.0015303	down	4341383	Q5VP99	6:22779409-22781032	P0498C03.23,LOC4341383	protein_coding	ervatamin-B
XLOC_056044	6:23066437-23068165	EPlOSAG00000017610	3.54699	1.55269	-1.19183	0.018	0.135108	down	-	-	6:23066833-23066869	-	ncRNA	-
XLOC_056068	6:23286851-23292290	OS06G0592400	3.00325	1.19006	-1.3355	0.0012	0.0197408	down	4341419	Q0DB86	6:23291753-23292254	LOC4341419	protein_coding	aldehyde dehydrogenase family 2 member C4
XLOC_056380	6:26060799-26065710	OS06G0640599	8.54665	1.94247	-2.13747	5e-05	0.0015303	down	-	A0A0P0WZ56	6:26064727-26065292	-	protein_coding	-
XLOC_056393	6:26128801-26129628	-	7.13597	3.04107	-1.23053	0.004	0.0475444	down	-	-	-	-	-	-
XLOC_056642	6:28345133-28350881	OS06G0680500	11.171	4.99136	-1.16225	5e-05	0.0015303	down	4341854	Q0DA37	6:28345366-28350758	Os06g0680500,LOC4341854	protein_coding	glutamate receptor 3.4
XLOC_056648	6:28401739-28404496	OS06G0681400	279.441	139.521	-1.00206	5e-05	0.0015303	down	4341860	A0A0P0X005	6:28401740-28404496	Os06g0681400,LOC4341860	protein_coding	polyubiquitin
XLOC_056669	6:28558175-28564226	OS06G0685300	9.60901	2.25008	-2.09441	5e-05	0.0015303	down	4341880	B9FQJ7	6:28558359-28564077	LOC4341880	protein_coding	synaptotagmin-3
XLOC_056687	6:28679477-28680929	OS06G0687600	9.92777	4.57635	-1.11727	0.00035	0.00780711	down	4341892	Q653F8	6:28679477-28680929	LOC4341892	protein_coding	protein IRX15-LIKE
XLOC_056807	6:29814274-29817290	OS06G0705600	2.37378	0.793079	-1.58165	0.00045	0.00945878	down	-	A0A0P0X150	6:29814603-29816743	-	protein_coding	-
XLOC_056815	6:29961054-29967478	OS06G0708200	0.570261	0.129174	-2.14231	0.02615	0.171076	down	4342019	A0A0P0X0S8	6:29961054-29967478	Os06g0708200,LOC4342019	protein_coding	uncharacterized LOC4342019
XLOC_057043	6:522769-530030	OS06G0108900	0.880547	0.240651	-1.87146	0.0276	0.177475	down	4339876	Q0DF87	6:523053-530057	LOC4339876	protein_coding	homeobox protein BEL1 homolog
XLOC_057045	6:534584-535745	OS06G0109100	1.3686	0.4815	-1.5071	0.01235	0.103378	down	9271064	A0A0P0WRX5	6:534584-535745	Os06g0109100,LOC9271064	protein_coding	probable E3 ubiquitin-protein ligase XERICO
XLOC_057074	6:832537-834912	OS06G0114500	38.883	15.6984	-1.30852	5e-05	0.0015303	down	4339914	Q9LWT2	6:832537-834912	LOC4339914	protein_coding	uncharacterized LOC4339914
XLOC_057096	6:950434-952185	OS06G0117101	1.02657	0.3401	-1.5938	0.0273	0.176119	down	-	A0A0P0WS65	6:951353-952096	Os06g0117101	protein_coding	-
XLOC_057217	6:1931279-1936384	OS06G0136600	23.9753	10.4219	-1.20193	5e-05	0.0015303	down	4340042	A0A0P0WS07	6:1931305-1936376	LOC4340042	protein_coding	enolase 1
XLOC_057248	6:2162734-2169673	OS06G0141200	6.19922	0.614155	-3.33541	5e-05	0.0015303	down	4340075	Q9SNS0	6:2162738-2165150	LOC4340075	protein_coding	uncharacterized RNA-binding protein C17H9.04c
XLOC_057287	6:2453454-2454286	OS06G0147000	2.56794	0.468945	-2.45312	0.00545	0.0594406	down	4340119	Q5VP44	6:2453481-2454046	LOC4340119	protein_coding	uncharacterized LOC4340119
XLOC_057373	6:3079085-3086808	OS06G0160700	6.64047	2.03457	-1.70656	5e-05	0.0015303	down	9269493	Q0DEC8	6:3079296-3086808	LOC9269493	protein_coding	soluble starch synthase 1, chloroplastic/amyloplastic
XLOC_057408	6:3304888-3308200	OS06G0165500	5.75141	2.72224	-1.07912	0.0006	0.0116887	down	4340238	A0A0P0WSZ1	6:3305304-3307872	LOC4340238	protein_coding	putative receptor protein kinase ZmPK1
XLOC_057418	6:3388341-3390538	OS06G0167200	2.00084	0.890624	-1.16772	0.0095	0.0869573	down	4340250	Q5VRG7	6:3389074-3390445	LOC4340250	protein_coding	RING-H2 finger protein ATL46
XLOC_057480	6:3994462-3996525	OS06G0180666	3.55615	1.34735	-1.40019	0.00145	0.0226427	down	-	A0A0P0WTM6	6:3995309-3996180	Os06g0180666	protein_coding	-
XLOC_057537	6:4422886-4425839	OS06G0187700	2.17923	1.07585	-1.01835	0.0376	0.213701	down	9272262	C7J3G6	6:4424383-4425671	-	protein_coding	Os06g0187700 protein [Source:UniProtKB/TrEMBL;Acc:C7J3G6]
XLOC_057547	6:4501518-4502729	-	4.87584	1.55564	-1.64814	0.00195	0.0279115	down	-	-	-	-	-	-
XLOC_057732	6:6007466-6010097	OS06G0217700	2.48007	0.615528	-2.01048	0.00075	0.0138478	down	4340498	Q69QC1	6:6007466-6010097	LOC4340498	protein_coding	protein CURVATURE THYLAKOID 1A, chloroplastic
XLOC_057780	6:6401415-6408976	OS06G0223800	1.6993	0.791409	-1.10245	0.00185	0.0269856	down	4340531	A0A0N7KLS7	6:6401517-6406389	Os06g0223800,LOC4340531	protein_coding	uncharacterized LOC4340531
XLOC_057948	6:7671257-7674776	OS06G0247900	1.00029	0.445345	-1.16743	0.0243	0.164282	down	4340645	A0A0P0WUW3	6:7671257-7674776	LOC4340645	protein_coding	endoglucanase 16
XLOC_057978	6:8011879-8014834	OS06G0254700	0.777198	0.280666	-1.46942	0.04405	0.23497	down	4340665	Q652U4	6:8011879-8014834	P0046H10.42,LOC4340665	protein_coding	probable peroxygenase 4
XLOC_058051	6:8927300-8930717	-	1.3463	0.225465	-2.57803	0.00015	0.0039307	down	-	-	-	-	-	-
XLOC_058216	6:10738362-10745066	OS06G0292400	5.69731	2.53108	-1.17053	0.00985	0.0891619	down	4340794	A3BAV3	6:10738687-10742348	LOC4340794	protein_coding	uncharacterized LOC4340794
XLOC_058340	6:11986379-11997828	OS06G0313440	3.67245	1.55239	-1.24225	0.01165	0.099487	down	9269280	A0A0P0WVT4	6:11988794-11989718	Os06g0313440,LOC9269280	protein_coding	jasmonate O-methyltransferase
XLOC_058369	6:12252282-12253365	OS06G0316800	3.03662	1.00091	-1.60115	0.0083	0.0795705	down	4340876	Q5Z4Q3	6:12252282-12253365	LOC4340876	protein_coding	glycine-rich RNA-binding protein 2
XLOC_058711	6:17066928-17068724	OS06G0493100	435.577	211.523	-1.04211	5e-05	0.0015303	down	4341087	Q656L1	6:17066928-17068612	-	protein_coding	Brown planthopper-inducible protein-like; Os06g0493100 protein; cDNA clone:001-121-F04, full insert sequence [Source:UniProtKB/TrEMBL;Acc:Q656L1]
XLOC_058947	6:19866072-19870004	OS06G0531900	1.9731	0.915945	-1.10713	0.01095	0.0952606	down	4341208	Q5Z739	6:19866072-19870004	P0506C10.1,LOC4341208	protein_coding	GDSL esterase/lipase At5g45910
XLOC_059058	6:21090109-21091328	OS06G0554600	3.31027	1.24539	-1.41034	0.00125	0.0203794	down	4341279	A0A0P0WXW3	6:21090109-21091328	Os06g0554600,LOC4341279	protein_coding	uncharacterized LOC4341279
XLOC_059155	6:22020831-22028280	OS06G0569500	10.3716	2.80657	-1.88575	5e-05	0.0015303	down	4341343	Q0DBF4	6:22020872-22028146	CYP701A8,LOC4341343	protein_coding	ent-sandaracopimaradiene 3-hydroxylase
XLOC_059217	6:22710285-22714862	OS06G0581500	72.5209	19.7023	-1.88004	5e-05	0.0015303	down	4341380	Q5VPA8	6:22710845-22714666	LOC4341380	protein_coding	LRR receptor-like serine/threonine-protein kinase EFR
XLOC_059256	6:23049525-23052497	OS06G0587900	3.31114	1.04771	-1.66008	0.00055	0.0110228	down	9270683	A0A0N7KMC1	6:23049660-23052133	LOC9270683	protein_coding	leucine-rich repeat receptor protein kinase EMS1
XLOC_059334	6:23721771-23727075	OS06G0600700	18.9433	7.49363	-1.33795	5e-05	0.0015303	down	4341451	Q69XL1	6:23721777-23726845	LOC4341451	protein_coding	uncharacterized LOC4341451
XLOC_059418	6:24522213-24528530	OS06G0613500	1.83582	0.802126	-1.19453	0.01875	0.138716	down	4341525	Q0DAY8	6:24522241-24527832	LOC4341525	protein_coding	transcription factor bHLH48
XLOC_059457	6:24917130-24920300	OS06G0620600	4.80593	2.35127	-1.03137	0.0069	0.0702726	down	4341544	Q0DAW9	6:24917274-24920283	Os06g0620600,LOC4341544	protein_coding	protein YIF1B
XLOC_059499	6:25289149-25292027	OS06G0626466	0.500043	0.0951175	-2.39427	0.00725	0.0724969	down	-	B9EWT6	6:25289149-25292027	Os06g0626466	protein_coding	Uncharacterized protein [Source:UniProtKB/TrEMBL;Acc:B9EWT6]
XLOC_059578	6:26064641-26065777	OS06G0640599	10.2825	3.53234	-1.54149	0.00095	0.0165718	down	-	A0A0P0WZ56	6:26064727-26065292	-	protein_coding	-
XLOC_059721	6:27271799-27278873	OS06G0661800	12.7304	3.88603	-1.7119	0.0254	0.168358	down	4341749	Q0DAD1	6:27275526-27278844	Os06g0661800,LOC4341749	protein_coding	cryptochrome DASH, chloroplastic/mitochondrial
XLOC_060255	6:19847946-19848434	-	4.00223	0.944682	-2.08291	0.0085	0.0807364	down	-	-	-	-	-	-
XLOC_060341	7:467286-468753	OS07G0108800	0.421945	0.0865285	-2.28581	0.0481	0.248407	down	4342213	Q8LIN5	7:467286-468753	Os07g0108800,LOC4342213	protein_coding	two pore potassium channel b
XLOC_060362	7:685445-688910	OS07G0112100	3.09864	1.32577	-1.22481	0.0007	0.013213	down	4342237	Q8GS68	7:685467-687222	LOC4342237	protein_coding	flavin-containing monooxygenase FMO GS-OX-like 9
XLOC_060377	7:848930-855022	OS07G0115500|OS07G0115600	4.72082	1.79149	-1.39788	0.01125	0.0967337	down	4342253|107275857	A0A0N7KMU6|Q8H2N8	7:848966-849761|7:852331-855022	LOC4342253|LOC107275857	protein_coding|protein_coding	uncharacterized LOC4342253|QWRF motif-containing protein 2-like
XLOC_060412	7:1159803-1163369	OS07G0122300	1.20022	0.514848	-1.22109	0.0055	0.0598757	down	4342291	Q6Z4S8	7:1159806-1163369	OSJNBA0057M23.122,LOC4342291	protein_coding	uncharacterized LOC4342291
XLOC_060535	7:2190546-2196990	OS07G0142900	91.2983	28.5813	-1.67551	5e-05	0.0015303	down	4342381	Q8H4J8	7:2193809-2196930	LOC4342381	protein_coding	uncharacterized oxidoreductase At1g06690, chloroplastic
XLOC_060583	7:2502672-2507945	-	5.81823	2.71938	-1.0973	5e-05	0.0015303	down	-	-	-	-	-	-
XLOC_060849	7:4821207-4824665	OS07G0190000	7.93528	3.23096	-1.29632	5e-05	0.0015303	down	4342614	Q6YU51	7:4821207-4824665	Os07g0190000,LOC4342614	protein_coding	probable 1-deoxy-D-xylulose-5-phosphate synthase 2, chloroplastic
XLOC_060863	7:4947651-4948776	OS07G0191650	24.0433	7.51089	-1.67858	5e-05	0.0015303	down	9268037	A0A0P0X3B7	7:4947651-4948597	Os07g0191650,LOC9268037	protein_coding	cysteine-rich and transmembrane domain-containing protein A
XLOC_060890	7:5166692-5175163	OS07G0195350	1.07672	0.477402	-1.17337	0.0059	0.0629856	down	-	A0A0P0X3Q6	7:5166692-5170944	Os07g0195350	protein_coding	-
XLOC_061139	7:8075642-8078200	OS07G0245100	19.7883	9.13256	-1.11556	0.00025	0.00589866	down	4342824	A0A0P0X4E0	7:8075642-8078200	Os07g0245100,LOC4342824	protein_coding	guanine deaminase
XLOC_061142	7:8110140-8112632	-	5.30297	2.39608	-1.14613	0.00215	0.0299596	down	-	-	-	-	-	-
XLOC_061270	7:9738252-9740830	OS07G0268800	1.97197	0.909246	-1.1169	0.0255	0.168358	down	4342892	Q6Z5S4	7:9738390-9740798	LOC4342892	protein_coding	uncharacterized LOC4342892
XLOC_061350	7:10636429-10643563	OS07G0280200	4.74528	1.13895	-2.05879	5e-05	0.0015303	down	4342925	B7F1I2	7:10636445-10642943	4CLL7,LOC4342925	protein_coding	4-coumarate--CoA ligase-like 7
XLOC_061405	7:11300651-11315345	-	1.64916	0.661709	-1.31747	0.0127	0.105821	down	-	-	-	-	-	-
XLOC_061590	7:14106592-14112953	OS07G0429600	2.74268	0.589171	-2.21883	0.01935	0.141476	down	-	A0A0N7KNC3	7:14106592-14108414	Os07g0429600	protein_coding	-
XLOC_061771	7:16660197-16670338	OS07G0467900	2.43364	1.16445	-1.06346	0.0246	0.165648	down	9272191	Q69RL2	7:16660287-16669984	LOC9272191	protein_coding	DNA-directed primase/polymerase protein
XLOC_061891	7:18106115-18111651	OS07G0489100	0.679222	0.026021	-4.70613	0.0219	0.154402	down	107276319	A0A0N7KNG3	7:18106225-18111251	LOC107276319	protein_coding	alcohol-forming fatty acyl-CoA reductase-like
XLOC_062201	7:20979721-20983858	-	4.79735	2.38308	-1.00941	0.02615	0.171076	down	-	-	-	-	-	-
XLOC_062254	7:21470797-21473461	OS07G0543100	5.52889	2.21974	-1.3166	0.0003	0.00684653	down	4343510	A0A0P0X7C2	7:21470797-21473327	Os07g0543100,LOC4343510	protein_coding	beta-amylase
XLOC_062287	7:21813966-21816040	OS07G0549600	1.32289	0.39771	-1.7339	0.02035	0.146928	down	9269572	B9FXT3	7:21814314-21816011	LOC9269572	protein_coding	transcription factor DYT1
XLOC_062584	7:24505215-24508630	OS07G0600700	2.27133	0.923269	-1.29871	0.00765	0.0752266	down	4343820	Q0D4W1	7:24505215-24508630	LOC4343820	protein_coding	PLASMODESMATA CALLOSE-BINDING PROTEIN 3
XLOC_062695	7:25287313-25290131	OS07G0614000	32.2795	14.0666	-1.19835	0.0017	0.0255043	down	4343890	Q8H3A4	7:25287541-25290131	P0616D06.112-1,LOC4343890	protein_coding	protein STRICTOSIDINE SYNTHASE-LIKE 4
XLOC_062720	7:25488479-25489870	OS07G0617700	1.45768	0.6498	-1.16561	0.02545	0.168358	down	4343915	Q8GSA3	7:25488479-25489870	LOC4343915	protein_coding	F-box only protein 13
XLOC_062820	7:26397439-26402061	OS07G0635800	0.552714	0.272195	-1.02189	0.02635	0.17191	down	4344028	Q8LIR0	7:26397495-26399612	LOC4344028	protein_coding	hydrophobic protein LTI6A
XLOC_063044	7:28240466-28245435	OS07G0668700	3.96984	1.70706	-1.21757	0.0007	0.013213	down	4344227	A0A0P0X9X0	7:28240466-28245410	Os07g0668700,LOC4344227	protein_coding	lipase
XLOC_063099	7:28683893-28686633	OS07G0677400	67.9827	32.7399	-1.05412	5e-05	0.0015303	down	4344280	Q7XIX1	7:28684142-28685862	LOC4344280	protein_coding	peroxidase 2-like
XLOC_063404	7:1618066-1626224	EPlOSAG00000009699	5.18248	1.49355	-1.7949	5e-05	0.0015303	down	-	-	7:1619751-1619818	-	ncRNA	-
XLOC_063584	7:3264210-3266720	-	5.47521	1.91455	-1.51591	0.0004	0.00864562	down	-	-	-	-	-	-
XLOC_063589	7:3316476-3318170	OS07G0162100	7.01211	1.40202	-2.32235	5e-05	0.0015303	down	4342458	Q8H539	7:3316476-3318170	LOC4342458	protein_coding	3-oxo-5-alpha-steroid 4-dehydrogenase 2
XLOC_063716	7:4574319-4576229	OS07G0186000	437.976	169.229	-1.37187	5e-05	0.0015303	down	4342593	Q0D840	7:4574319-4576229	TRXH,LOC4342593	protein_coding	thioredoxin H1
XLOC_063768	7:5151231-5155561	OS07G0195200	2.10472	0.812093	-1.37391	0.00075	0.0138478	down	4342645	Q6ZKZ3	7:5151366-5155561	LOC4342645	protein_coding	probable beta-1,3-galactosyltransferase 19
XLOC_063833	7:5750737-5756719	OS07G0206700	22.6703	10.5069	-1.10947	5e-05	0.0015303	down	4342690	A0A0P0X3S2	7:5750899-5756651	Os07g0206700,LOC4342690	protein_coding	cycloartenol-C-24-methyltransferase 1
XLOC_063845	7:5852752-5858718	OS07G0208500	0.795866	0.250565	-1.66734	0.0249	0.166673	down	4342699	A0A0P0X3V1	7:5852783-5858718	Os07g0208500,LOC4342699	protein_coding	probable cellulose synthase A catalytic subunit 8 [UDP-forming]
XLOC_064077	7:8205307-8216711	EPlOSAG00000019730	9.17736	4.56341	-1.00797	0.0262	0.171262	down	-	-	7:8215462-8215546	-	ncRNA	-
XLOC_064091	7:8326639-8331800	OS07G0249800	9.77836	4.86948	-1.00583	0.0038	0.0457642	down	4342839	A0A0P0X4T1	7:8326644-8329267	LOC4342839	protein_coding	IAA-amino acid hydrolase ILR1-like 8
XLOC_064156	7:9122943-9125326	-	1.15299	0.361369	-1.67383	0.01505	0.119277	down	-	-	-	-	-	-
XLOC_064271	7:10564948-10568023	-	3.30232	1.40326	-1.2347	0.0133	0.108868	down	-	-	-	-	-	-
XLOC_064298	7:10805327-10807392	OS07G0283050	2.14881	1.05862	-1.02135	0.0188	0.138999	down	9268628	Q6YWI9	7:10805327-10807392	LOC9268628	protein_coding	L-type lectin-domain containing receptor kinase IV.1
XLOC_064299	7:10811145-10813161	OS07G0283125	1.49408	0.696972	-1.10009	0.01795	0.134818	down	9270958	Q6YWI8	7:10811145-10813161	LOC9270958	protein_coding	L-type lectin-domain containing receptor kinase IV.1
XLOC_064446	7:12916667-12924477	OS07G0412100	35.0022	13.2435	-1.40216	5e-05	0.0015303	down	4343010	Q8GTK0	7:12916883-12924202	LOC4343010	protein_coding	granule-bound starch synthase 1b, chloroplastic/amyloplastic
XLOC_064523	7:13776903-13806860	OS07G0425000	3.39593	1.61095	-1.07589	0.02475	0.166138	down	4343051	Q0D6X1	7:13776950-13778155	LOC4343051	protein_coding	probable folate-biopterin transporter 9, chloroplastic
XLOC_064840	7:18124677-18126388	OS07G0489300	1.94392	0.901356	-1.1088	0.0113	0.0971283	down	4343260	Q7XHS6	7:18124677-18126388	P0477A12.3,LOC4343260	protein_coding	7-deoxyloganetic acid glucosyltransferase
XLOC_064975	7:19454526-19456170	OS07G0510400	0.594469	0.260497	-1.19034	0.0425	0.230017	down	4343352	Q6Z4C0	7:19454526-19456170	LOC4343352	protein_coding	anthocyanidin 3-O-glucosyltransferase 2
XLOC_064977	7:19462349-19464260	OS07G0510500	1.91039	0.395723	-2.27131	5e-05	0.0015303	down	4343353	Q6Z4B7	7:19462349-19464260	LOC4343353	protein_coding	anthocyanidin 3-O-glucosyltransferase 2
XLOC_065257	7:22303852-22317935	OS07G0558200|OS07G0558300|OS07G0558400	197.367	78.1201	-1.33711	5e-05	0.0015303	down	4343581|4343582|4343583	Q6Z413|Q0D5I5|Q6Z411	7:22303860-22308676|7:22309439-22313563|7:22316343-22317935	Os07g0558200,LOC4343581|Os07g0558300,LOC4343582|P0567H04.14,LOC4343583	protein_coding|protein_coding|protein_coding	putative PAP-specific phosphatase, mitochondrial|putative PAP-specific phosphatase, mitochondrial|chlorophyll a-b binding protein CP29.1, chloroplastic
XLOC_065350	7:23076409-23078827	OS07G0571600	1.14644	0.503461	-1.18721	0.04405	0.23497	down	4343668	Q0D5A7	7:23076409-23078827	LOC4343668	protein_coding	fatty-acid-binding protein 1
XLOC_065622	7:25393023-25398600	OS07G0616200	2.65303	0.681278	-1.96133	5e-05	0.0015303	down	4343906	Q8H3I6	7:25393024-25398600	LOC4343906	protein_coding	3-oxoacyl-[acyl-carrier-protein] synthase II, chloroplastic
XLOC_065696	7:26044457-26047625	OS07G0628600	0.671035	0.210482	-1.67269	0.02675	0.173754	down	4343985	Q8GSL4	7:26044575-26047500	ORC6,LOC4343985	protein_coding	origin of replication complex subunit 6
XLOC_065961	7:28367779-28368551	OS07G0671000	5.96372	1.70402	-1.80727	0.0413	0.226209	down	4344243	A3BNA1	7:28367865-28368260	LOC4344243	protein_coding	flowering-promoting factor 1-like protein 5
XLOC_065973	7:28452675-28456762	OS07G0673200	7.64865	3.75486	-1.02645	0.00195	0.0279115	down	4344254	Q7XI73	7:28452751-28456565	Os07g0673200,LOC4344254	protein_coding	probable E3 ubiquitin-protein ligase BAH1-like 2
XLOC_066299	8:678953-681717	OS08G0112700	20.2272	9.97443	-1.01999	0.00015	0.0039307	down	4344493	Q0J8G8	8:679358-681703	Os08g0112700,LOC4344493	protein_coding	MADS-box transcription factor 26
XLOC_066698	8:4300574-4301421	OS08G0173600	9.71198	3.4102	-1.50991	0.0013	0.020921	down	4344780	A0A0N7KPC6	8:4300574-4301421	LOC4344780	protein_coding	uncharacterized LOC4344780
XLOC_066820	8:5391860-5392486	OS08G0192100	1.13678	0.144265	-2.97816	0.04835	0.248938	down	-	B9FZG4	8:5391860-5392486	Os08g0192100	protein_coding	Putative uncharacterized protein [Source:UniProtKB/TrEMBL;Acc:B9FZG4]
XLOC_066956	8:6890759-6893671	OS08G0216900	1.66639	0.626199	-1.41204	0.0063	0.0659773	down	4344956	Q6YRP2	8:6891099-6893671	LOC4344956	protein_coding	uncharacterized LOC4344956
XLOC_067166	8:9001738-9005347	OS08G0247600	27.7541	7.1908	-1.94848	5e-05	0.0015303	down	4345064	Q0J6Z0	8:9001801-9005304	Os08g0247600	protein_coding	Os08g0247600 protein [Source:UniProtKB/TrEMBL;Acc:Q0J6Z0]
XLOC_067169	8:9039735-9043309	OS08G0248100	0.58495	0.278908	-1.06852	0.0423	0.229616	down	4345065	Q6Z0A9	8:9039735-9043242	LOC4345065	protein_coding	probable LRR receptor-like serine/threonine-protein kinase At3g47570
XLOC_067208	8:9405462-9414896	OS08G0254500	54.0583	26.0523	-1.0531	0.0002	0.00497146	down	4345097	Q6ZG25	8:9405688-9414700	Os08g0254500,LOC4345097	protein_coding	preprotein translocase subunit SECY, chloroplastic
XLOC_067271	8:10136431-10144931	OS08G0266300	94.1648	46.2951	-1.02433	0.0012	0.0197408	down	4345120	A0A0P0XEB3	8:10138571-10141527	Os08g0266300,LOC4345120	protein_coding	uncharacterized LOC4345120
XLOC_067772	8:16482559-16486780	-	1.68148	0.446797	-1.91204	0.00695	0.0705695	down	-	-	-	-	-	-
XLOC_067784	8:16592928-16617565	OS08G0360300	2.89518	1.33443	-1.11743	0.0039	0.0466131	down	107276160	A0A0P0XF72	8:16593210-16596198	Os08g0360300,LOC107276160	protein_coding	protein SAR DEFICIENT 1-like
XLOC_067911	8:18019944-18023917	OS08G0382400	58.2413	27.2372	-1.09646	5e-05	0.0015303	down	4345443	A0A0P0XF43	8:18020081-18023911	Os08g0382400,LOC4345443	protein_coding	peptidyl-prolyl cis-trans isomerase, chloroplastic
XLOC_068354	8:22322560-22327775	EPlOSAG00000010350|EPlOSAG00000046687	31.1074	15.206	-1.03262	0.0009	0.0159105	down	-|-	-|-	8:22326187-22326263|8:22324239-22324323	-|-	ncRNA|ncRNA	-|-
XLOC_068793	8:26102849-26105352	OS08G0524800	1.54431	0.645545	-1.25838	0.00385	0.046202	down	4346087	Q84QW1	8:26102849-26105352	OJ1191_A10.109,LOC4346087	protein_coding	transcription factor bHLH78
XLOC_068829	8:26434611-26445473	OS08G0531000	1.55607	0.217543	-2.83853	5e-05	0.0015303	down	4346129	Q6ZI95	8:26439631-26445473	LOC4346129	protein_coding	nucleotide pyrophosphatase/phosphodiesterase
XLOC_068842	8:26518958-26529016	OS08G0531900	14.2379	4.01805	-1.82517	5e-05	0.0015303	down	4346135	A0A0P0XI85	8:26518976-26529016	Os08g0531900,LOC4346135	protein_coding	agamous-like MADS-box protein AGL3
XLOC_069020	8:27822942-27823521	-	0.880262	0	-inf	0.00025	0.00589866	down	-	-	-	-	-	-
XLOC_069155	8:461646-465115	OS08G0109300	121.635	59.0488	-1.04258	5e-05	0.0015303	down	4344470	Q6ZC69	8:461655-464813	LOC4344470	protein_coding	probable adenylate kinase 2, chloroplastic
XLOC_069339	8:2181114-2184799	OS08G0139200	17.7154	7.65387	-1.21074	0.0001	0.00277714	down	4344633	Q6ZKI0	8:2182870-2184768	LOC4344633	protein_coding	probable NAD(P)H dehydrogenase (quinone) FQR1-like 1
XLOC_069345	8:2210023-2213993	OS08G0139700	333.113	22.0144	-3.91949	5e-05	0.0015303	down	4344635	A0A0P0XBL8	8:2210027-2213892	Os08g0139700,LOC4344635	protein_coding	beta-sesquiphellandrene synthase
XLOC_069377	8:2567867-2570247	-	3.3076	0.834801	-1.98628	0.00055	0.0110228	down	-	-	-	-	-	-
XLOC_069459	8:3408278-3409968	OS08G0158200	5.72885	1.54963	-1.88632	5e-05	0.0015303	down	4344706	Q84PV7	8:3408278-3409968	P0498E12.107,LOC4344706	protein_coding	reticuline oxidase
XLOC_069467	8:3460765-3464865	OS08G0159500	43.5847	21.3772	-1.02775	5e-05	0.0015303	down	4344713	A0A0N7KPB1	8:3460765-3463758	LSD1,LOC4344713	protein_coding	protein LSD1
XLOC_069494	8:3698297-3700499	OS08G0162800	224.825	96.8287	-1.2153	5e-05	0.0015303	down	4344735	Q84SC3	8:3698349-3700499	LOC4344735	protein_coding	acyl-CoA-binding protein
XLOC_069525	8:3932229-3933747	OS08G0167000	1.90868	0.811179	-1.23448	0.037	0.21156	down	4344750	Q6YYM2	8:3928463-3933577	LOC4344750	protein_coding	ABC transporter G family member 14
XLOC_069557	8:4206333-4208067	OS08G0171700	48.3792	20.788	-1.21864	5e-05	0.0015303	down	-	B7F890	8:4206406-4207866	Os08g0171700	protein_coding	cDNA, clone: J013056B06, full insert sequence; cDNA, clone: J080069K01, full insert sequence [Source:UniProtKB/TrEMBL;Acc:B7F890]
XLOC_069687	8:5459064-5462825	EPlOSAG00000049992	5.60551	2.75291	-1.02589	0.0058	0.062283	down	-	-	8:5460690-5460755	-	ncRNA	-
XLOC_070004	8:9128572-9174512	OS08G0249900	31.2776	12.9462	-1.2726	0.0003	0.00684653	down	9271141	A0A0P0XE27	8:9165968-9167452	-	protein_coding	Os08g0249933 protein [Source:UniProtKB/TrEMBL;Acc:C7J650]
XLOC_070103	8:10287058-10287839	OS08G0269500	7.5282	1.89383	-1.991	0.00035	0.00780711	down	4345132	Q0J6T8	8:10287058-10287839	LOC4345132	protein_coding	uncharacterized LOC4345132
XLOC_070106	8:10291954-10295165	OS08G0269600|OS08G0269700	45.7086	9.29951	-2.29724	5e-05	0.0015303	down	4345133|4345134	Q6ZAX6|Q6ZAX5	8:10291954-10292821|8:10294239-10295050	LOC4345133|LOC4345134	protein_coding|protein_coding	protein no-on-transient A|uncharacterized LOC4345134
XLOC_070416	8:14688811-14696436	OS08G0332100	5.35774	2.14943	-1.31767	0.0224	0.156483	down	-	A0A0P0XEP3	8:14688914-14695534	-	protein_coding	-
XLOC_070641	8:17509618-17511944	OS08G0374000	12.5948	4.48582	-1.48938	0.00185	0.0269856	down	4345410	Q6ZD29	8:17510752-17511689	LOC4345410	protein_coding	major allergen Mal d 1
XLOC_070653	8:17650470-17653886	OS08G0376300	0.871425	0.366756	-1.24856	0.0041	0.0483449	down	4345424	Q8GVW0	8:17650558-17653886	LOC4345424	protein_coding	receptor-like protein kinase HSL1
XLOC_070707	8:18305566-18312166	OS08G0387500	38.9165	19.2606	-1.01473	5e-05	0.0015303	down	4345464	Q6ZA05	8:18309597-18312142	P0434E03.26,LOC4345464	protein_coding	uncharacterized LOC4345464
XLOC_070876	8:20219418-20220108	OS08G0422200	3.1252	1.4855	-1.073	0.03825	0.215585	down	4345598	A0A0P0XFQ1	8:20219418-20220108	Os08g0422200,LOC4345598	protein_coding	uncharacterized LOC4345598
XLOC_070978	8:21171214-21179231	OS08G0435900|OS08G0436000	334.31	142.455	-1.23069	0.00185	0.0269856	down	4345663|4345664	Q6YWJ7|A0A0P0XG96	8:21171278-21172654|8:21173495-21179162	LOC4345663|LOC4345664	protein_coding|protein_coding	chlorophyll a-b binding protein P4, chloroplastic|polypyrimidine tract-binding protein homolog 1
XLOC_071084	8:22322552-22327775	EPlOSAG00000046054	23.5647	11.3447	-1.05461	0.00265	0.0351685	down	-	-	8:22326748-22326824	-	ncRNA	-
XLOC_071186	8:23288613-23294162	OS08G0472800	1.07443	0.379787	-1.50031	0.003	0.0387286	down	4345810	Q6ZDE3	8:23288613-23294162	Os08g0472800,LOC4345810	protein_coding	abscisic acid 8'-hydroxylase 2
XLOC_071261	8:24023474-24027266	OS08G0485900	84.9246	41.858	-1.02068	5e-05	0.0015303	down	4345881	Q6ZDS0	8:24023544-24027173	LOC4345881	protein_coding	haloacid dehalogenase-like hydrolase domain-containing protein At4g39970
XLOC_071306	8:24391383-24394147	OS08G0494100	1.08624	0.163234	-2.73432	0.00055	0.0110228	down	107275787	Q6Z5F8	8:24391713-24393867	LOC107275787	protein_coding	agamous-like MADS-box protein AGL66
XLOC_071671	8:27435126-27442725	OS08G0547500	1.32112	0.441227	-1.58217	5e-05	0.0015303	down	4346235	A0A0P0XI44	8:27435126-27442438	P0544G09.15-2	protein_coding	Putative kinesin heavy chain [Source:UniProtKB/TrEMBL;Acc:Q6Z9D2]
XLOC_071706	8:27689159-27700357	OS08G0553800	105.383	51.3683	-1.03669	5e-05	0.0015303	down	4346272	Q6Z3F9	8:27695184-27700281	LOC4346272	protein_coding	uncharacterized protein ycf39
XLOC_072127	9:3855184-3862974	OS09G0250700	15.0336	6.45559	-1.21956	5e-05	0.0015303	down	4346513	Q6K2A4	9:3855460-3862963	LOC4346513	protein_coding	uncharacterized protein sll1770
XLOC_072264	9:5310717-5324892	OS09G0271000	4.3324	1.6834	-1.36379	5e-05	0.0015303	down	4346578	Q0J316	9:5320875-5323838	-	protein_coding	Os09g0271000 protein; cDNA clone:J033115G04, full insert sequence [Source:UniProtKB/TrEMBL;Acc:Q0J316]
XLOC_072304	9:5900662-5905409	OS09G0280300	8.08567	4.02985	-1.00464	0.0022	0.0304593	down	4346609	Q6H436	9:5900690-5905364	P0651G05.14,LOC4346609	protein_coding	scyllo-inositol 2-dehydrogenase (NADP(+))
XLOC_072325	9:6195158-6196917	OS09G0283600	0.501707	0.115386	-2.12038	0.0259	0.170051	down	4346618	Q6EPS5	9:6195158-6196917	LOC4346618	protein_coding	probable E3 ubiquitin-protein ligase ARI9
XLOC_072678	9:10338311-10340548	OS09G0338500	1.06094	0.364777	-1.54025	0.0062	0.0652184	down	4346776	Q6ERL2	9:10338558-10340355	LOC4346776	protein_coding	delta(8)-fatty-acid desaturase 2
XLOC_072875	9:12580283-12582418	OS09G0375900	10.8848	3.35495	-1.69795	0.00015	0.0039307	down	4346912	Q6H5G3	9:12580283-12582418	LOC4346912	protein_coding	RING-H2 finger protein ATL48
XLOC_073032	9:14453008-14454489	OS09G0408550	1.18261	0.563591	-1.06925	0.0482	0.248652	down	107277236	A0A0P0XLJ6	9:14453467-14454035	LOC107277236	protein_coding	uncharacterized LOC107277236
XLOC_073251	9:16654495-16658701	OS09G0446800	92.5431	45.9662	-1.00955	5e-05	0.0015303	down	4347204	Q67UE5	9:16654816-16658635	OJ1596_C06.3,LOC4347204	protein_coding	formate--tetrahydrofolate ligase
XLOC_073329	9:17338202-17339191	OS09G0458900	104.81	37.8139	-1.47078	5e-05	0.0015303	down	4347275	Q67J26	9:17338533-17339171	LOC4347275	protein_coding	probable calcium-binding protein CML15
XLOC_073343	9:17404318-17415682	OS09G0460200|OS09G0460300	16.7473	8.12959	-1.04268	0.0131	0.107939	down	4347283|4347284	A0A0P0XNN0|Q67J10	9:17404318-17412968|9:17414087-17415604	LOC4347283|LOC4347284	protein_coding|protein_coding	protein transport protein SEC23|2-hydroxyisoflavanone dehydratase
XLOC_073488	9:18715405-18719027	OS09G0484900	4.59316	1.40692	-1.70695	5e-05	0.0015303	down	4347418	Q0J0T0	9:18715940-18718840	LOC4347418	protein_coding	tonoplast dicarboxylate transporter
XLOC_073610	9:19769695-19775095	OS09G0509400	0.972654	0.454759	-1.09682	0.03385	0.200568	down	4347533	A0A0P0XQ52	9:19769695-19775038	OS09G0509400,LOC4347533	protein_coding	uncharacterized LOC4347533
XLOC_073665	9:20179668-20183008	OS09G0517600	0.442646	0.110284	-2.00492	0.00355	0.0438	down	4347588	Q69MT2	9:20179714-20183008	Os09g0517600,LOC4347588	protein_coding	formin-like protein 15
XLOC_073743	9:20897531-20903562	OS09G0532700	14.1983	6.85808	-1.04984	0.0001	0.00277714	down	4347677	Q652J5	9:20897691-20903515	OJ1254_E07.33,LOC4347677	protein_coding	uncharacterized LOC4347677
XLOC_073852	9:21734474-21740633	OS09G0549450	6.20135	2.9708	-1.06173	0.00015	0.0039307	down	9268032	A0A0P0XQL5	9:21735447-21740544	OS09G0549450,LOC9268032	protein_coding	protein NLP1-like
XLOC_073893	9:22124878-22134881	OS09G0556700	2.36058	0.608318	-1.95624	0.00015	0.0039307	down	4347822	A0A0P0XQ57	9:22131586-22134726	LOC4347822	protein_coding	uncharacterized LOC4347822
XLOC_073974	9:22767265-22771635	OS09G0570400	140.089	68.673	-1.02852	5e-05	0.0015303	down	4347913	Q652N5	9:22767376-22771605	PHT4;4,LOC4347913	protein_coding	probable anion transporter 4, chloroplastic
XLOC_074090	9:1328906-1332424	OS09G0116900	4.09874	1.76121	-1.21861	0.00135	0.0214488	down	4346416	Q0J3G1	9:1328971-1332277	-	protein_coding	Os09g0116900 protein [Source:UniProtKB/TrEMBL;Acc:Q0J3G1]
XLOC_074172	9:2226146-2232982	OS09G0128750	8.32506	3.66874	-1.18218	0.02125	0.151259	down	-	A0A0P0XJ97	9:2231659-2232764	-	protein_coding	-
XLOC_074398	9:5079551-5088669	OS09G0267300	0.460836	0.159755	-1.52839	0.03625	0.209139	down	-	A3BWP1	9:5079551-5088669	-	protein_coding	Putative uncharacterized protein [Source:UniProtKB/TrEMBL;Acc:A3BWP1]
XLOC_074424	9:5395272-5397233	OS09G0272000	6.58035	1.36893	-2.26511	5e-05	0.0015303	down	4346580	Q0J314	9:5395272-5396709	OS09G0272000,LOC4346580	protein_coding	POU domain, class 4, transcription factor 1
XLOC_074830	9:10388116-10391400	OS09G0339601	0.633422	0.281205	-1.17155	0.0139	0.112496	down	-	A0A0P0XLN6	9:10388116-10391400	Os09g0339601	protein_coding	-
XLOC_074862	9:10748846-10750089	OS09G0344650	17.2909	6.534	-1.40398	5e-05	0.0015303	down	-	-	9:10749470-10749686	-	ncRNA	-
XLOC_074944	9:11601968-11622843	OS09G0358500	44.236	17.6776	-1.32329	5e-05	0.0015303	down	-	A0A0P0XKR5	9:11604046-11607329	-	protein_coding	-
XLOC_075286	9:15073510-15079359	OS09G0419200	5.48549	2.28557	-1.26307	0.0006	0.0116887	down	4347074	Q6ERR3	9:15076258-15079326	LOC4347074	protein_coding	cinnamoyl-CoA reductase 1
XLOC_075413	9:16200901-16202013	OS09G0438100	1.43218	0.597057	-1.26228	0.0414	0.226443	down	4347159	Q69LJ5	9:16200946-16201902	LOC4347159	protein_coding	uncharacterized LOC4347159
XLOC_075472	9:16854961-16861064	OS09G0450300	2.01142	0.751799	-1.4198	0.0013	0.020921	down	4347221	Q0J1C5	9:16855353-16861064	OS09G0450300,LOC4347221	protein_coding	65-kDa microtubule-associated protein 6
XLOC_075593	9:17968358-17971414	OS09G0471500	37.0989	17.7002	-1.06761	5e-05	0.0015303	down	-	A0A0P0XP33	9:17968402-17971304	OS09G0471500	protein_coding	-
XLOC_075598	9:18001229-18008211	OS09G0471800	10.232	4.88391	-1.06697	0.01985	0.144374	down	-	Q6K4D6	9:18002520-18008036	-	protein_coding	Putative wall-associated serine/threonine kinase [Source:UniProtKB/TrEMBL;Acc:Q6K4D6]
XLOC_075837	9:19980206-19987090	OS09G0513500	2.81947	0.568745	-2.30957	0.00015	0.0039307	down	9268282	A0A0P0XPA0	9:19980206-19986378	LOC9268282	protein_coding	protein FLOWERING LOCUS T
XLOC_075986	9:21155963-21157945	OS09G0537700	27.8708	0	-inf	5e-05	0.0015303	down	4347708	Q69JX7	9:21155963-21157945	LOC4347708	protein_coding	ribonuclease 3
XLOC_076244	9:2658988-2659443	-	2.34212	0.559303	-2.06611	0.0424	0.229685	down	-	-	-	-	-	-
XLOC_076296	9:21930228-21930820	-	7.13639	3.33042	-1.09949	0.01605	0.124454	down	-	-	-	-	-	-
XLOC_076316	Syng_TIGR_008:6308-11263	-	228.581	91.6476	-1.31854	0.00025	0.00589866	down	-	-	-	-	-	-
XLOC_076337	Syng_TIGR_041:737-2163	-	14.251	6.16448	-1.20901	0.03915	0.218732	down	-	-	-	-	-	-
XLOC_076345	Syng_TIGR_047:7573-8754	-	0.944709	0.100818	-3.22812	0.00755	0.0746149	down	-	-	-	-	-	-
