# Supplementary material for: OsASR6 Alleviates Rice Resistance to Xanthomonas oryzae via Transcriptional Suppression of OsCIPK15
Source: Int J Mol Sci. 2022 Jun 14;23(12):6622. doi: 10.3390/ijms23126622 (PMC9223573; doi:10.3390/ijms23126622)
Supplement: Supplementary file 1 [file ijms-23-06622-s001.zip › Table S4. 3780 DEGs between OsASR6-RNAi and WT plants..xlsx]

## Sheet: DEGs.up
Tracking_id	tracking_pos	ref_gene	189	165	log2(fold_change)	p-val	q-val	track	entrez_id	uniprot_id	ref_pos	symbol	gene_type	description
XLOC_000009	1:58209-66302	OS01G0101150|OS01G0101200	53.8647	122.915	1.19025	5e-05	0.000625736	up	107277360|4326460	Q655L5|B7EWK0	1:58658-61090|1:62060-65537	LOC107277360|Os01g0101200,LOC4326460	protein_coding|protein_coding	putative pentatricopeptide repeat-containing protein At2g01510|probable bifunctional methylthioribulose-1-phosphate dehydratase/enolase-phosphatase E1
XLOC_000012	1:82308-84154	OS01G0101700	24.2155	60.6372	1.32427	5e-05	0.000625736	up	4326463	A0A0P0UXD4	1:82426-84095	Os01g0101700,LOC4326463	protein_coding	chaperone protein dnaJ 20, chloroplastic
XLOC_000024	1:178216-180756	OS01G0103100	2.29731	4.74224	1.04562	0.0176	0.0740944	up	4326444	Q9FTZ3	1:178607-180575	Os01g0103100,LOC4326444	protein_coding	protein NRT1/ PTR FAMILY 6.1
XLOC_000028	1:186148-196287	OS01G0103650|OS01G0103700	1.16862	2.84773	1.28501	0.0115	0.0545136	up	-|4326450	A0A0P0UWW5|A0A0P0UXE6	1:187545-188586|1:191037-196287	-|Os01g0103700,LOC4326450	protein_coding|protein_coding	-|uncharacterized LOC4326450
XLOC_000058	1:455327-461424	OS01G0108400|OS01G0108500	1.69025	27.6432	4.03161	5e-05	0.000625736	up	4326162|9267649	A0A0P0UXA8|Q658B1	1:455707-457425|1:460177-461371	Os01g0108400,LOC4326162|LOC9267649	protein_coding|protein_coding	uncharacterized LOC4326162|uncharacterized LOC9267649
XLOC_000059	1:478282-481469	OS01G0108600	22.6521	66.3056	1.54949	5e-05	0.000625736	up	4326163	Q8W0N9	1:478384-481165	LOC4326163	protein_coding	uncharacterized LOC4326163
XLOC_000061	1:483871-486492	OS01G0108800	0.471896	1.92202	2.02608	0.0001	0.00115383	up	9268327	C7IWJ2	1:483887-486492	Os01g0108800,LOC9268327	protein_coding	uncharacterized LOC9268327
XLOC_000064	1:509225-512328	OS01G0109500	0.529092	2.31008	2.12635	0.00375	0.0229129	up	4326132	Q658A7	1:510752-512142	P0482C06.31,LOC4326132	protein_coding	uncharacterized LOC4326132
XLOC_000073	1:595038-597870	OS01G0111300	1.84332	4.87848	1.40413	0.00385	0.0233589	up	-	A0A0P0UXK8	1:597009-597804	Os01g0111300	protein_coding	-
XLOC_000128	1:987547-990912	OS01G0117500	0.22379	1.19913	2.42178	0.0002	0.00208337	up	4326069	A0A0P0UXI3	1:987676-990745	LOC4326069	protein_coding	probable receptor-like protein kinase At5g39030
XLOC_000183	1:1437108-1450473	OS01G0126200|OS01G0126600	8.1037	19.9786	1.3018	5e-05	0.000625736	up	4326011|4325982	Q5ZE07|Q0JR16	1:1437163-1445599|1:1447690-1450473	P0409B08.2,LOC4326011|Os01g0126600,LOC4325982	protein_coding|protein_coding	multicopper oxidase LPR1|protein INVOLVED IN DE NOVO 2
XLOC_000227	1:1888467-1892262	OS01G0134500	8.95828	27.855	1.63664	5e-05	0.000625736	up	4325687	Q5ZCK9	1:1888525-1892262	LOC4325687	protein_coding	delta(7)-sterol-C5(6)-desaturase
XLOC_000228	1:1902740-1904902	OS01G0134700	2.29035	8.41016	1.87657	5e-05	0.000625736	up	4325688	Q943R3	1:1902741-1904902	LOC4325688	protein_coding	protein SAR DEFICIENT 1
XLOC_000231	1:1917128-1930571	OS01G0135600	3.57048	8.23431	1.20553	0.00355	0.0220132	up	-	A0A0P0UXL3	1:1928167-1930288	Os01g0135600	protein_coding	-
XLOC_000234	1:1941011-1941851	OS01G0135900	15.7475	74.6299	2.24464	5e-05	0.000625736	up	4325695	A0A0P0UXX2	1:1941012-1941851	HSP17.9B,LOC4325695	protein_coding	17.9 kDa heat shock protein 2
XLOC_000252	1:2071842-2073761	OS01G0138800	1.55505	6.44366	2.05092	5e-05	0.000625736	up	4325684	Q5ZC52	1:2071843-2073609	LOC4325684	protein_coding	protein NtpR
XLOC_000265	1:2202277-2203787	OS01G0141000	37.9234	108.595	1.5178	5e-05	0.000625736	up	4325479	Q9AWS0	1:2202278-2203787	Os01g0141000,LOC4325479	protein_coding	AP2/ERF and B3 domain-containing protein Os01g0141000
XLOC_000402	1:3195282-3200083	-	0.725556	2.23877	1.62555	0.0032	0.0202953	up	-	-	-	-	-	-
XLOC_000434	1:3431439-3434692	OS01G0167100	8.18669	17.7523	1.11666	0.00145	0.0108033	up	4327147	A0A0P0UYQ6	1:3431609-3433317	Os01g0167100	protein_coding	Os01g0167100 protein [Source:UniProtKB/TrEMBL;Acc:Q0JQE5]
XLOC_000467	1:3652272-3656479	OS01G0170700	0.295327	0.902173	1.61109	0.0106	0.0511185	up	4327637	Q5VQM5	1:3652273-3656479	LOC4327637	protein_coding	uncharacterized LOC4327637
XLOC_000486	1:3787153-3788794	-	0.735022	1.88083	1.35551	0.00765	0.0398978	up	-	-	-	-	-	-
XLOC_000488	1:3804474-3812735	OS01G0173900	12.6724	26.256	1.05095	5e-05	0.000625736	up	4327122	Q0JQA5	1:3804672-3810720	LOC4327122	protein_coding	ABC transporter C family member 3
XLOC_000577	1:4614890-4615825	OS01G0186600	4.16033	19.5654	2.23353	5e-05	0.000625736	up	4325660	Q5VRW8	1:4614891-4615825	LOC4325660	protein_coding	uncharacterized LOC4325660
XLOC_000650	1:5373629-5374681	OS01G0198900	12.2994	28.8072	1.22784	5e-05	0.000625736	up	4327340	Q8S2Q8	1:5373630-5374681	LOC4327340	protein_coding	lachrymatory-factor synthase
XLOC_000683	1:5760296-5769480	OS01G0205100|OS01G0205300	19.9567	48.9685	1.29498	5e-05	0.000625736	up	4327083|4327085	Q5QNL8|A0A0P0UZF5	1:5760486-5764602|1:5768175-5769203	LOC4327083|LOC4327085	protein_coding|protein_coding	WD repeat-containing protein 53|uncharacterized LOC4327085
XLOC_000744	1:6412584-6419927	OS01G0217500	0.378896	2.70262	2.83449	0.0001	0.00115383	up	4324580	Q5QNF2	1:6412786-6419867	LOC4324580	protein_coding	protein DJ-1 homolog B
XLOC_000794	1:6857344-6860952	OS01G0224700	0.313433	0.707135	1.17383	0.03825	0.131602	up	4326734	Q9LG41	1:6857345-6860952	LOC4326734	protein_coding	indole-3-pyruvate monooxygenase YUCCA2
XLOC_000828	1:7092004-7095358	OS01G0228400	47.966	142.669	1.57259	5e-05	0.000625736	up	4327187	Q8W0A6	1:7092034-7095315	P0452F10.21,LOC4327187	protein_coding	pentatricopeptide repeat-containing protein At5g25630
XLOC_000851	1:7297780-7298619	OS01G0232000	10.478	45.7362	2.12597	5e-05	0.000625736	up	4324276	Q9LWR2	1:7297781-7298619	Os01g0232000,LOC4324276	protein_coding	probable aquaporin TIP4-3
XLOC_000875	1:7457834-7459958	OS01G0235100	26.3596	89.6439	1.76588	5e-05	0.000625736	up	4327776	A0A0P0V022	1:7457835-7459834	LOC4327776	protein_coding	uncharacterized LOC4327776
XLOC_000881	1:7516922-7519113	OS01G0235900	55.5266	135.006	1.28177	5e-05	0.000625736	up	4327783	Q9LI27	1:7517314-7518489	LOC4327783	protein_coding	uncharacterized LOC4327783
XLOC_000901	1:7665111-7668120	OS01G0238500	29.3305	88.9426	1.60047	5e-05	0.000625736	up	4326358	Q5NAM3	1:7665423-7668089	LOC4326358	protein_coding	D-amino-acid transaminase, chloroplastic
XLOC_000921	1:7852688-7855760	OS01G0242300	1.93348	6.66674	1.78578	5e-05	0.000625736	up	4327695	Q5NA80	1:7852689-7855760	B1066G12.14,LOC4327695	protein_coding	optic atrophy 3 protein homolog
XLOC_000945	1:8057413-8062892	OS01G0246400	0.129281	1.11846	3.11294	0.01325	0.0604189	up	4326757	Q9XHY5	1:8061858-8062892	LOC4326757	protein_coding	high molecular mass early light-inducible protein HV58, chloroplastic
XLOC_000959	1:8193370-8194520	OS01G0248800	0.417457	2.17473	2.38114	0.0017	0.0122519	up	4327216	Q0JP28	1:8193455-8194256	LOC4327216	protein_coding	uncharacterized LOC4327216
XLOC_001097	1:9447053-9451418	OS01G0273150	0.838222	2.7897	1.73471	0.00705	0.0374882	up	-	A0A0P0V0Y9	1:9447054-9450883	Os01g0273150	protein_coding	-
XLOC_001103	1:9488824-9493964	OS01G0273800	0.580925	2.37252	2.02999	0.0014	0.0105112	up	4325177	Q9SDE9	1:9488825-9493964	LOC4325177	protein_coding	probable indole-3-pyruvate monooxygenase YUCCA10
XLOC_001142	1:9874378-9876678	OS01G0279100	79.9686	258.202	1.69099	5e-05	0.000625736	up	4326901	Q9SDJ2	1:9874379-9876678	Os01g0279100,LOC4326901	protein_coding	magnesium-protoporphyrin IX monomethyl ester [oxidative] cyclase, chloroplastic
XLOC_001157	1:10003951-10007776	OS01G0281000	36.7282	105.66	1.52447	5e-05	0.000625736	up	4326912	Q9LG67	1:10003952-10007742	LOC4326912	protein_coding	F-box protein At2g32560
XLOC_001214	1:10470535-10479056	OS01G0289600	9.20173	20.4116	1.14941	5e-05	0.000625736	up	9272222	A0A0P0V159	1:10471169-10478800	Os01g0289600,LOC9272222	protein_coding	probable WRKY transcription factor 47
XLOC_001246	1:10891809-10893684	OS01G0297200	0.115415	0.543254	2.2348	0.01335	0.0606972	up	4326724	Q94IX9	1:10891810-10893684	LOC4326724	protein_coding	AAA-ATPase At3g28580
XLOC_001249	1:10934894-10935992	OS01G0298400	0.125026	2.32139	4.21469	0.0046	0.0270048	up	4326726	Q93V35	1:10934895-10935992	LOC4326726	protein_coding	transcription factor MYB108
XLOC_001292	1:11350506-11356863	OS01G0305900	0.213313	1.67171	2.97028	0.00585	0.0325131	up	4323911	Q9FP39	1:11350507-11356863	LOC4323911	protein_coding	myb-related protein P
XLOC_001363	1:12031913-12032974	OS01G0317500	0.818137	2.25704	1.46402	0.03175	0.114499	up	4327268	Q0JN82	1:12031970-12032254	-	protein_coding	Os01g0317500 protein [Source:UniProtKB/TrEMBL;Acc:Q0JN82]
XLOC_001371	1:12112274-12113944	-	0.358566	1.02218	1.51134	0.0092	0.0457845	up	-	-	-	-	-	-
XLOC_001421	1:12509543-12519242	OS01G0326100|OS01G0326300	0.989352	23.1556	4.54873	5e-05	0.000625736	up	4327002|-	Q0JN60|A0A0P0V2C2	1:12509590-12511125|1:12517993-12519238	LOC4327002|Os01g0326300	protein_coding|protein_coding	peroxidase 1|Class III peroxidase 13 [Source:UniProtKB/TrEMBL;Acc:Q5U1T0]
XLOC_001432	1:12627725-12630212	-	0.48972	1.30561	1.41469	0.01945	0.0798961	up	-	-	-	-	-	-
XLOC_001441	1:12734053-12738081	OS01G0329900	0.176376	0.857969	2.28227	0.0013	0.00990688	up	4326986	Q5ZDS5	1:12734098-12738081	Os01g0329900,LOC4326986	protein_coding	GDSL esterase/lipase At1g09390
XLOC_001466	1:13061566-13072096	EPlOSAG00000022187	0.192775	2.42559	3.65334	0.01165	0.0550682	up	-	-	1:13069597-13069647	-	ncRNA	-
XLOC_001515	1:13487891-13507169	EPlOSAG00000016233	0.37857	1.0793	1.51147	0.0311	0.112904	up	-	-	1:13491945-13492010	-	ncRNA	-
XLOC_001575	1:14077660-14080700	OS01G0351800	0.486253	1.36021	1.48405	0.00515	0.0293846	up	4326481	Q8S208	1:14077661-14080700	LOC4326481	protein_coding	protein SRG1
XLOC_001576	1:14101954-14108083	OS01G0352100	1.12135	8.22073	2.87403	5e-05	0.000625736	up	4326482	Q5ZAT3	1:14101994-14108083	LOC4326482	protein_coding	protein SRG1
XLOC_001645	1:14823229-14829222	OS01G0364100	3.16146e-05	0.514901	13.9914	0.01355	0.0613082	up	107276036	Q9ARW4	1:14825133-14828267	LOC107276036	protein_coding	putative wall-associated receptor kinase-like 16
XLOC_001696	1:15344379-15345409	OS01G0372400	2.27071	6.08701	1.42259	0.0026	0.0172484	up	4325715	Q93VX8	1:15344380-15345409	LOC4325715	protein_coding	probable glutathione S-transferase GSTF1
XLOC_001711	1:15495877-15512806	OS01G0375500	3.0912	8.0668	1.38383	5e-05	0.000625736	up	4325446	A0A0P0V319	1:15503196-15511423	LOC4325446	protein_coding	bifunctional 3-dehydroquinate dehydratase/shikimate dehydrogenase, chloroplastic
XLOC_001725	1:15777300-15780996	OS01G0379400	2.63271	5.30086	1.00968	0.00135	0.0102146	up	4325418	Q5VNR1	1:15777377-15780996	B1150E06.18-1,LOC4325418	protein_coding	F-box protein At5g49610
XLOC_001740	1:15933580-15959497	OS01G0382000	5.83882	25.5155	2.12763	0.0001	0.00115383	up	4325422	Q7F2P0	1:15934495-15935317	LOC4325422	protein_coding	pathogenesis-related protein 1
XLOC_001847	1:17485192-17488967	-	0.746578	1.60899	1.10779	0.03175	0.114499	up	-	-	-	-	-	-
XLOC_001877	1:17767882-17768453	OS01G0508100	0.612059	2.92714	2.25775	0.0067	0.0360787	up	4324051	B7F924	1:17767883-17768453	LOC4324051	protein_coding	uncharacterized LOC4324051
XLOC_001882	1:17798265-17799004	OS01G0508500	3.75932	25.7598	2.77658	5e-05	0.000625736	up	4324018	Q5QM06	1:17798266-17799004	LOC4324018	protein_coding	uncharacterized LOC4324018
XLOC_001897	1:17959018-17960652	OS01G0510701	4.57874	9.34757	1.02964	0.01395	0.0626089	up	-	A0A0P0V364	1:17959629-17960325	-	protein_coding	Putative uncharacterized protein P0520B06.20 [Source:UniProtKB/TrEMBL;Acc:Q8LRH0]
XLOC_002135	1:20662992-20665013	OS01G0551000	6.30811	19.5711	1.63344	5e-05	0.000625736	up	4325843	Q5JK91	1:20662993-20665013	OSJNBA0024F24.32,LOC4325843	protein_coding	uncharacterized LOC4325843
XLOC_002157	1:20935655-20937436	OS01G0555100	0.444461	2.18169	2.29532	0.0025	0.0167227	up	4324560	Q8RYZ5	1:20935789-20937436	B1110C07.45,LOC4324560	protein_coding	zinc finger Ran-binding domain-containing protein 2
XLOC_002170	1:21082094-21089207	-	2.09467	5.06245	1.27312	5e-05	0.000625736	up	-	-	-	-	-	-
XLOC_002199	1:21353706-21359965	EPlOSAG00000050552	0.0868861	1.02061	3.55416	0.0022	0.0151408	up	-	-	1:21359272-21359355	-	ncRNA	-
XLOC_002212	1:21525424-21549876	OS01G0564300	15.8254	50.1341	1.66355	5e-05	0.000625736	up	4327925	Q656V1	1:21525509-21549819	OSJNBB0049O23.3,LOC4327925	protein_coding	peptidyl-prolyl cis-trans isomerase FKBP65
XLOC_002308	1:22450298-22456347	OS01G0580100	2.17141	4.58364	1.07786	0.0004	0.00372054	up	4324190	Q656F1	1:22450498-22456233	LOC4324190	protein_coding	GPI mannosyltransferase 3
XLOC_002337	1:22731942-22733237	OS01G0584900	2.78456	7.91783	1.50765	0.0002	0.00208337	up	4327651	Q94D50	1:22731943-22733237	LOC4327651	protein_coding	WRKY transcription factor SUSIBA2
XLOC_002369	1:23004126-23004931	OS01G0589800	47.0028	145.572	1.63091	0.00015	0.0016286	up	4324453	A0A0P0V4P0	1:23004127-23004931	LOC4324453	protein_coding	verprolin
XLOC_002376	1:23097148-23106301	OS01G0591000	11.0301	22.6717	1.03945	0.0001	0.00115383	up	4326375	Q9LRE9	1:23097292-23106301	LOC4326375	protein_coding	aldehyde dehydrogenase family 2 member C4
XLOC_002377	1:23112460-23120682	OS01G0591300	8.13351	17.7186	1.12331	0.00025	0.00251561	up	4326376	A0A0P0V4Q5	1:23113647-23120516	Os01g0591300,LOC4326376	protein_coding	aldehyde dehydrogenase family 2 member C4
XLOC_002382	1:23224089-23226605	OS01G0593200	7.03293	14.3419	1.02804	0.006	0.033134	up	4326381	Q5ZC42	1:23224373-23226605	LOC4326381	protein_coding	uncharacterized LOC4326381
XLOC_002389	1:23323570-23323889	EPlOSAG00000049321	10.0743	23.4412	1.21836	0.02075	0.083865	up	-	-	1:23323571-23323889	-	ncRNA	-
XLOC_002395	1:23343305-23345362	OS01G0595600	0.206433	0.749534	1.86032	0.02055	0.0832728	up	4325949	Q8L562	1:23343306-23345362	LOC4325949	protein_coding	probable esterase KAI2
XLOC_002434	1:23727762-23733105	OS01G0602800	1.5464	3.20746	1.05251	0.001	0.00797168	up	4324606	B7F9R5	1:23727763-23733053	Os01g0602800,LOC4324606	protein_coding	inactive protein kinase SELMODRAFT_444075
XLOC_002436	1:23760346-23762387	OS01G0603300	5.93785	30.9	2.3796	5e-05	0.000625736	up	4324094	Q8W0M6	1:23760347-23762387	LOC4324094	protein_coding	uncharacterized LOC4324094
XLOC_002455	1:23894803-23903210	OS01G0606400	2.64097	8.53351	1.69207	0.01285	0.059114	up	4324217	Q0JLD8	1:23895058-23897435	Os01g0606400	protein_coding	Os01g0606400 protein [Source:UniProtKB/TrEMBL;Acc:Q0JLD8]
XLOC_002459	1:23915360-23921302	OS01G0607100	0.340734	1.25281	1.87845	0.03535	0.123924	up	107276242	A0A0P0V516	1:23919214-23921302	Os01g0607100,LOC107276242	protein_coding	cyclin-dependent kinase inhibitor 1C-like
XLOC_002460	1:23923717-23933450	OS01G0607200	0.96894	6.5771	2.76297	5e-05	0.000625736	up	4324220	B9EXZ6	1:23923718-23933449	Os01g0607200,LOC4324220	protein_coding	amino-acid permease BAT1 homolog
XLOC_002555	1:24958600-24962826	OS01G0625200	0.400361	1.03106	1.36476	0.0289	0.107404	up	4326684	A0A0P0V5H8	1:24961079-24962826	Os01g0625200,LOC4326684	protein_coding	kinesin-13A
XLOC_002567	1:25040023-25043905	OS01G0627400	3.25404	8.74976	1.42701	5e-05	0.000625736	up	4326694	Q5ZE54	1:25040769-25043903	LOC4326694	protein_coding	cytochrome P450 72A13
XLOC_002573	1:25066170-25068280	OS01G0627900	0.701874	3.68205	2.39122	0.0001	0.00115383	up	4326660	A0A0P0V5H7	1:25066171-25068280	LOC4326660	protein_coding	cytochrome P450 72A15
XLOC_002598	1:25281953-25286614	OS01G0631700	1.315	4.13704	1.65354	5e-05	0.000625736	up	4326674	Q0JL16	1:25282067-25286614	Os01g0631700,LOC4326674	protein_coding	probable receptor-like protein kinase At2g42960
XLOC_002620	1:25462002-25463635	OS01G0635200	18.1518	50.9516	1.48902	5e-05	0.000625736	up	4326605	Q0JL02	1:25462003-25463635	LOC4326605	protein_coding	protein RADIALIS-like 2
XLOC_002635	1:25615790-25617367	OS01G0638600	0.292476	1.25207	2.09792	0.00385	0.0233589	up	4326579	Q94CY6	1:25615791-25617367	LOC4326579	protein_coding	scopoletin glucosyltransferase
XLOC_002643	1:25681570-25682862	OS01G0639600	3.1957	8.39643	1.39365	5e-05	0.000625736	up	4326582	Q94CX7	1:25681571-25682862	LOC4326582	protein_coding	uncharacterized LOC4326582
XLOC_002644	1:25692721-25743583	OS01G0639900	606.916	1817.65	1.5825	0.0012	0.00926264	up	4326583	Q7F2G3	1:25696671-25705077	LOC4326583	protein_coding	carbonic anhydrase, chloroplastic
XLOC_002777	1:26885483-26886719	OS01G0660200	12.2171	56.65	2.21318	5e-05	0.000625736	up	4327172	O22080	1:26885484-26886719	LOC4327172	protein_coding	acidic endochitinase
XLOC_002810	1:27242726-27248017	OS01G0666600	24.3458	106.194	2.12496	5e-05	0.000625736	up	4326862	Q5QLQ7	1:27246279-27247948	OSJNBB0063G05.7,LOC4326862	protein_coding	uncharacterized LOC4326862
XLOC_002829	1:27482756-27486807	EPlOSAG00000036391|OS01G0670200	0.390055	1.49338	1.93683	0.0433	0.143851	up	-|-	-|-	1:27483861-27483954|1:27482811-27486797	-|-	ncRNA|ncRNA	-|-
XLOC_002859	1:27867961-27871910	OS01G0677900	2.71307	6.40594	1.23948	0.0001	0.00115383	up	4325268	Q5QM74	1:27868771-27871845	-	protein_coding	Os01g0677900 protein; Putative uncharacterized protein B1144G04.17 [Source:UniProtKB/TrEMBL;Acc:Q5QM74]
XLOC_002860	1:27875638-27878341	OS01G0678000	4.36503	25.9484	2.57158	5e-05	0.000625736	up	4325269	Q5QM71	1:27875639-27878341	LOC4325269	protein_coding	uncharacterized LOC4325269
XLOC_002886	1:28054938-28060701	OS01G0681100	0.227087	0.521809	1.20028	0.04145	0.139249	up	9269791	A0A0P0V6L3	1:28054939-28060593	LOC9269791	protein_coding	dynamin-related protein 5A
XLOC_002912	1:28289380-28290175	OS01G0686000	0.248878	1.21957	2.29287	0.016	0.0691656	up	4324107	Q5N7M5	1:28289381-28290175	P0478H03.32,LOC4324107	protein_coding	uncharacterized LOC4324107
XLOC_002935	1:28513033-28539701	OS01G0690600|OS01G0690800|OS01G0690900	4.64554	17.14	1.88344	5e-05	0.000625736	up	4327950|4327951|-	A0A0P0V6T6|Q5N7S4|A2ZWR3	1:28513039-28517678|1:28524105-28534387|1:28526306-28526710	LOC4327950|LOC4327951|-	protein_coding|protein_coding|protein_coding	probable receptor-like protein kinase At1g67000|acidic endochitinase SE2|Uncharacterized protein [Source:UniProtKB/TrEMBL;Acc:A2ZWR3]
XLOC_002956	1:28666308-28668105	OS01G0694000	0.135436	0.528302	1.96375	0.0132	0.0602379	up	4323882	Q0JK65	1:28666309-28668105	LOC4323882	protein_coding	probable LRR receptor-like serine/threonine-protein kinase At3g47570
XLOC_002967	1:28768823-28780372	OS01G0695700	0.93593	2.82096	1.59171	5e-05	0.000625736	up	-	A0A0P0V6W6	1:28768976-28780102	Os01g0695700	protein_coding	Os01g0695700 protein [Source:UniProtKB/TrEMBL;Acc:Q0JK52]
XLOC_002970	1:28825691-28833247	OS01G0696600	0.482218	1.19269	1.30646	0.0061	0.0335435	up	4325290	Q5N8L3	1:28825692-28826250	OJ1116_H09.11,LOC4325290	protein_coding	ABC transporter B family member 9
XLOC_002991	1:28975363-28977415	OS01G0700100	4.51084	34.9466	2.95368	5e-05	0.000625736	up	4326923	Q5N8J1	1:28975565-28977344	Os01g0700100,LOC4326923	protein_coding	bidirectional sugar transporter SWEET2b
XLOC_003054	1:29560107-29566585	OS01G0711400	285.165	896.166	1.65197	0.00025	0.00251561	up	4325932	A0A0P0V7A3	1:29563666-29566585	Os01g0711400,LOC4325932	protein_coding	glycine dehydrogenase (decarboxylating), mitochondrial
XLOC_003061	1:29620957-29622314	OS01G0713200	2.68593	56.2996	4.38963	5e-05	0.000625736	up	4325938	Q7F354	1:29620958-29622314	B1142C05.26,LOC4325938	protein_coding	glucan endo-1,3-beta-glucosidase GII
XLOC_003125	1:30155679-30157803	OS01G0723100	0.791845	1.65015	1.05931	0.0149	0.0657982	up	4324670	Q5JM97	1:30155680-30157642	P0690B02.39,LOC4324670	protein_coding	uncharacterized LOC4324670
XLOC_003179	1:30514801-30519247	OS01G0731201	1.06087	3.57869	1.75418	5e-05	0.000625736	up	-	A0A0P0V7R9	1:30516127-30517387	-	protein_coding	-
XLOC_003197	1:30646136-30669767	OS01G0734501|OS01G0734600|OS01G0734800	36.7703	80.4911	1.13029	0.0011	0.00865954	up	9268445|4324165|4324166	Q5JL57|Q942C5|Q942C4	1:30646787-30647149|1:30647512-30649342|1:30655306-30657083	B1060H01.19|LOC4324165|LOC4324166	protein_coding|protein_coding|protein_coding	Os01g0734501 protein; Putative uncharacterized protein B1060H01.19; Putative uncharacterized protein OSJNBb0036G09.30 [Source:UniProtKB/TrEMBL;Acc:Q5JL57]|anthocyanidin 5,3-O-glucosyltransferase|anthocyanidin 5,3-O-glucosyltransferase
XLOC_003200	1:30675339-30689552	OS01G0735500	9.07351	24.1782	1.41397	5e-05	0.000625736	up	-	A0A0P0V7W3	1:30675734-30677421	-	protein_coding	-
XLOC_003470	1:32893339-32899783	OS01G0777300	0.0835936	0.474726	2.50563	0.00135	0.0102146	up	4327899	Q60GC1	1:32893402-32899783	Os01g0777300,LOC4327899	protein_coding	exonuclease 1
XLOC_003477	1:32934208-32934997	OS01G0777900	0.606257	2.9828	2.29867	0.00795	0.0409596	up	-	-	1:32934209-32934997	-	ncRNA	-
XLOC_003516	1:33238809-33248326	OS01G0784500	0.0395507	0.616957	3.96339	0.03755	0.130056	up	-	A0A0P0V932	1:33240486-33243618	Os01g0784500	protein_coding	-
XLOC_003573	1:33659164-33665168	OS01G0794800	0.327383	1.15854	1.82326	0.04305	0.143224	up	4324137	Q8RVA0	1:33659782-33663245	LOC4324137	protein_coding	subtilisin-like protease SBT3.10
XLOC_003575	1:33668015-33674489	OS01G0795000	1.7061	8.65901	2.3435	5e-05	0.000625736	up	4325624	Q5ZBR8	1:33668016-33672415	LOC4325624	protein_coding	subtilisin-like protease SBT3.5
XLOC_003579	1:33684777-33688225	OS01G0795200	0.100319	3.67358	5.19452	0.00025	0.00251561	up	4325626	Q0JIK5	1:33684778-33688225	LOC4325626	protein_coding	subtilisin-like protease SBT3.5
XLOC_003580	1:33690696-33696765	OS01G0795400	0.0401844	1.26272	4.97375	0.03505	0.123205	up	4325628	Q0JIK4	1:33691811-33696348	LOC4325628	protein_coding	subtilisin-like protease SBT3.5
XLOC_003582	1:33699127-33699682	OS01G0795600	2.00951	6.24289	1.63537	0.0038	0.0231457	up	4325629	Q5ZBR3	1:33699128-33699682	-	protein_coding	Os01g0795600 protein; Putative uncharacterized protein P0699H05.13; Uncharacterized protein; cDNA clone:002-175-D05, full insert sequence [Source:UniProtKB/TrEMBL;Acc:Q5ZBR3]
XLOC_003588	1:33713551-33714121	OS01G0796000	5.00402	30.6364	2.61409	5e-05	0.000625736	up	-	A0A0P0V970	1:33713552-33714121	Os01g0796000	protein_coding	-
XLOC_003617	1:33919398-33924663	OS01G0801000	0.724948	2.84326	1.97159	5e-05	0.000625736	up	4327960	Q5VQJ9	1:33919497-33924589	LOC4327960	protein_coding	DNA-(apurinic or apyrimidinic site) lyase, chloroplastic
XLOC_003632	1:34112912-34117872	OS01G0804400	3.18367	18.222	2.51692	5e-05	0.000625736	up	4327539	Q8LRA0	1:34115002-34116757	LOC4327539	protein_coding	cytochrome P450 94B3
XLOC_003664	1:34445344-34454439	OS01G0810833	0.241168	0.881939	1.87064	0.0291	0.107975	up	-	-	1:34449889-34452565	-	ncRNA	-
XLOC_003743	1:35175113-35180268	OS01G0823600	3.86742	53.7172	3.79594	5e-05	0.000625736	up	4327573	Q8LRD0	1:35175501-35176458	LOC4327573	protein_coding	uncharacterized LOC4327573
XLOC_003757	1:35347981-35350640	OS01G0826400	7.02111	18.23	1.37654	5e-05	0.000625736	up	4327518	Q6IEQ7	1:35347982-35350546	WRKY24,LOC4327518	protein_coding	probable WRKY transcription factor 33
XLOC_003789	1:35619732-35625793	OS01G0832300	0.671289	2.35169	1.80869	0.0001	0.00115383	up	4327438	Q8LPZ7	1:35619733-35625793	LOC4327438	protein_coding	calcium-dependent protein kinase 13
XLOC_003879	1:36410713-36414587	OS01G0847700	3.20699	9.45107	1.55926	5e-05	0.000625736	up	4327476	Q941T6	1:36410714-36414587	P0005H10.17,LOC4327476	protein_coding	aldo-keto reductase family 4 member C10
XLOC_003880	1:36417882-36422885	OS01G0847800	3.47863	7.30591	1.07055	0.0126	0.0582738	up	9271397	C7IWJ1	1:36418161-36420029	LOC9271397	protein_coding	aldo-keto reductase family 4 member C10
XLOC_003892	1:36496068-36496656	OS01G0849500	1.77505	7.00288	1.98009	0.0003	0.00293653	up	4324860	Q0JHQ5	1:36496069-36496656	LOC4324860	protein_coding	uncharacterized LOC4324860
XLOC_003894	1:36527938-36529841	OS01G0850000	13.0187	26.0486	1.00062	5e-05	0.000625736	up	4324862	Q5N9T4	1:36528042-36529841	LOC4324862	protein_coding	uncharacterized LOC4324862
XLOC_003905	1:36639625-36640552	OS01G0850900	6.4231	43.4719	2.75874	5e-05	0.000625736	up	4324804	Q8LQ41	1:36639626-36640552	P0529H11.25,LOC4324804	protein_coding	heme-binding-like protein At3g10130, chloroplastic
XLOC_003925	1:36794712-36798085	OS01G0854000	4.33725	9.22035	1.08804	5e-05	0.000625736	up	4324822	Q5N7V3	1:36794890-36796983	B1096A10.1,LOC4324822	protein_coding	uncharacterized acetyltransferase At3g50280
XLOC_003966	1:37238916-37246267	OS01G0860500	3.22019	19.7985	2.62017	5e-05	0.000625736	up	4325067	O49827	1:37239583-37240775	Os01g0860500,LOC4325067	protein_coding	hevamine-A
XLOC_003992	1:37519584-37524040	OS01G0866400	417.676	1169.15	1.48501	5e-05	0.000625736	up	4325071	A0A0P0VAT7	1:37519585-37522414	LOC4325071	protein_coding	fructose-1,6-bisphosphatase, cytosolic
XLOC_004013	1:37694408-37699917	OS01G0869800	73.946	708.726	3.26068	5e-05	0.000625736	up	4324933	Q943K1	1:37697024-37699582	P0039A07.6,LOC4324933	protein_coding	photosystem II 22 kDa protein, chloroplastic
XLOC_004038	1:37865692-37870538	OS01G0873200	52.6657	159.829	1.6016	5e-05	0.000625736	up	4324765	Q0JHB2	1:37866333-37868311	-	protein_coding	Os01g0873200 protein [Source:UniProtKB/TrEMBL;Acc:Q0JHB2]
XLOC_004138	1:38761909-38763273	OS01G0891601	0.347198	2.58621	2.89701	0.0001	0.00115383	up	4324918	Q0JH08	1:38761910-38763273	LOC4324918	protein_coding	probably inactive leucine-rich repeat receptor-like protein kinase At5g48380
XLOC_004143	1:38795479-38799897	OS01G0892300	0.575288	2.86539	2.31638	5e-05	0.000625736	up	4324921	Q0JH05	1:38795480-38797375	LOC4324921	protein_coding	probably inactive leucine-rich repeat receptor-like protein kinase At5g48380
XLOC_004146	1:38843445-38846533	OS01G0893400	15.1933	36.6396	1.26997	5e-05	0.000625736	up	4324958	Q5JLW2	1:38843729-38846523	LOC4324958	protein_coding	BTB/POZ and TAZ domain-containing protein 3
XLOC_004160	1:38994156-38997802	OS01G0897300	0.0629606	0.751843	3.57791	0.0257	0.0984233	up	4325104	B7EZ16	1:38994476-38997470	Os01g0897300,LOC4325104	protein_coding	ribonuclease 2
XLOC_004167	1:39079597-39082392	OS01G0898800	25.0785	60.3374	1.2666	5e-05	0.000625736	up	4325113	B9EVD3	1:39079600-39082185	LOC4325113	protein_coding	uncharacterized LOC4325113
XLOC_004183	1:39244411-39247133	OS01G0901300	0.377131	1.36611	1.85693	0.00035	0.00332699	up	4325042	A0A0P0VBP6	1:39244622-39247128	Os01g0901300,LOC4325042	protein_coding	GDP-L-galactose phosphorylase 2
XLOC_004185	1:39252877-39256810	OS01G0901500	4.39261	10.2173	1.21786	5e-05	0.000625736	up	9270232	A0A0P0VBX1	1:39252983-39256753	LOC9270232	protein_coding	uncharacterized LOC9270232
XLOC_004192	1:39307442-39310557	OS01G0902700	3.8113	16.8349	2.1431	5e-05	0.000625736	up	4325014	Q8RZ75	1:39307443-39310557	B1065G12.20,LOC4325014	protein_coding	protein NRT1/ PTR FAMILY 8.1
XLOC_004240	1:39777481-39779913	OS01G0912700	140.689	323.554	1.2015	5e-05	0.000625736	up	4324318	Q5N7X2	1:39777762-39779892	P0470A12.30,LOC4324318	protein_coding	uncharacterized LOC4324318
XLOC_004241	1:39789652-39791457	OS01G0912850	0.421275	2.12095	2.33188	0.0009	0.00730918	up	107276324	A0A0P0VBV7	1:39789653-39791187	Os01g0912850,LOC107276324	protein_coding	uncharacterized LOC107276324
XLOC_004243	1:39794225-39799341	OS01G0913000	126.976	413.882	1.70466	5e-05	0.000625736	up	4324320	Q8S091	1:39794547-39795809	Os01g0913000,LOC4324320	protein_coding	thioredoxin F, chloroplastic
XLOC_004329	1:40460000-40461062	OS01G0924200	0.390647	1.82411	2.22325	0.00105	0.00831354	up	4327259	Q5JJP9	1:40460001-40461062	LOC4327259	protein_coding	uncharacterized LOC4327259
XLOC_004372	1:40780441-40784720	OS01G0929000	0.0918025	0.517034	2.49365	0.00245	0.0164353	up	4326967	Q5JK37	1:40780442-40784609	OSJNBA0052O12.17,LOC4326967	protein_coding	uncharacterized LOC4326967
XLOC_004436	1:41187051-41188691	OS01G0938100	28.4486	134.732	2.24366	5e-05	0.000625736	up	4326537	Q0JG75	1:41187052-41188691	Os01g0938100,LOC4326537	protein_coding	photosystem II reaction center PSB28 protein, chloroplastic
XLOC_004449	1:41300202-41303033	OS01G0940000	0.311153	1.04515	1.74801	0.0031	0.0198279	up	4326515	Q5JLP4	1:41300203-41302983	CKX4,LOC4326515	protein_coding	cytokinin dehydrogenase 4
XLOC_004454	1:41346646-41348373	OS01G0940700	7.23239	57.4404	2.98952	5e-05	0.000625736	up	4326518	Q7F164	1:41346647-41348373	P0432C03.10-2,LOC4326518	protein_coding	glucan endo-1,3-beta-glucosidase, acidic isoform
XLOC_004481	1:41584366-41585285	OS01G0946200	10.248	21.7909	1.08838	5e-05	0.000625736	up	4325828	Q94CP9	1:41584367-41585285	LOC4325828	protein_coding	NAC domain-containing protein 48-like
XLOC_004536	1:42018072-42019444	OS01G0954000	3.71268	12.1382	1.70902	5e-05	0.000625736	up	4325401	Q941Y8	1:42018073-42019444	Os01g0954000,LOC4325401	protein_coding	probable NADPH:quinone oxidoreductase 2
XLOC_004554	1:42149781-42156852	OS01G0956600	0.227124	0.533496	1.232	0.0267	0.10129	up	4325413	Q5JJU2	1:42149782-42156852	LOC4325413	protein_coding	uncharacterized LOC4325413
XLOC_004558	1:42190488-42193879	OS01G0957200	0.684269	1.82071	1.41186	0.00345	0.0215475	up	4325382	Q5JK51	1:42190489-42193879	OJ1294_F06.15,LOC4325382	protein_coding	protein RETICULATA-RELATED 4, chloroplastic
XLOC_004580	1:42282831-42283619	OS01G0959200	0.449782	3.89273	3.11348	0.0015	0.011105	up	9272186	A0A0P0VD37	1:42282832-42283619	LOC9272186	protein_coding	abscisic stress-ripening protein 2
XLOC_004603	1:42441659-42442936	OS01G0963000	6.45821	44.3291	2.77905	5e-05	0.000625736	up	4324556	Q94DM2	1:42441660-42442936	LOC4324556	protein_coding	cationic peroxidase SPC4
XLOC_004606	1:42460554-42461946	OS01G0963600	113.602	645.356	2.5061	5e-05	0.000625736	up	4324459	Q94DL7	1:42460555-42461946	P0483G10.38,LOC4324459	protein_coding	homeotic protein female sterile
XLOC_004608	1:42472564-42476262	-	2.68506	5.89893	1.1355	0.00345	0.0215475	up	-	-	-	-	-	-
XLOC_004633	1:42679240-42684415	OS01G0967700	0.365596	1.07749	1.55935	0.0012	0.00926264	up	4324009	Q0JFQ3	1:42679241-42680544	LOC4324009	protein_coding	uncharacterized LOC4324009
XLOC_004650	1:42845112-42853036	OS01G0971100	72.009	195.487	1.44083	0.0184	0.0767707	up	4323843	Q5JME8	1:42845781-42848071	Os01g0971100,LOC4323843	protein_coding	protein DEHYDRATION-INDUCED 19 homolog 5
XLOC_004659	1:42959737-42965825	OS01G0973100	21.3344	133.275	2.64315	5e-05	0.000625736	up	9266561	A0A0N7KEH6	1:42960110-42964990	Os01g0973100,LOC9266561	protein_coding	uncharacterized LOC9266561
XLOC_004673	1:43070804-43071206	OS01G0974600	0	0.589774	inf	0.00385	0.0233589	up	-	A0A0P0VDG7	1:43070805-43071206	-	protein_coding	-
XLOC_004682	1:43143673-43158540	OS01G0976450|OS01G0976500	3.30776	6.84547	1.0493	0.00435	0.0258423	up	107276114|4324309	A0A0P0VDF3|A0A0N7KEI0	1:43143717-43153489|1:43154137-43158085	Os01g0976450,LOC107276114|Os01g0976500,LOC4324309	protein_coding|protein_coding	fructose-bisphosphate aldolase-lysine N-methyltransferase, chloroplastic-like|protein NETWORKED 2D
XLOC_004757	1:585841-587813	OS01G0111100	20.8779	46.984	1.17019	5e-05	0.000625736	up	4326140	Q657T1	1:586445-587696	LOC4326140	protein_coding	peptidyl-prolyl cis-trans isomerase CYP26-2, chloroplastic
XLOC_004763	1:620571-621516	OS01G0111700	3.20485	21.8917	2.77206	5e-05	0.000625736	up	4326146	Q9ASJ0	1:620572-621516	LOC4326146	protein_coding	uncharacterized LOC4326146
XLOC_004776	1:742537-749576	OS01G0113700	1.87953	3.79843	1.01504	0.0023	0.0156629	up	107276333	A0A0P0UXV9	1:742860-745177	Os01g0113700,LOC107276333	protein_coding	glycerophosphodiester phosphodiesterase protein kinase domain-containing GDPDL2-like
XLOC_004865	1:1347664-1348723	OS01G0124200	60.7664	139.817	1.20219	5e-05	0.000625736	up	9268662	A5HEI2	1:1347665-1348723	LOC9268662	protein_coding	Bowman-Birk type bran trypsin inhibitor
XLOC_004900	1:1684676-1685976	OS01G0130200	2.09596	10.8483	2.37179	5e-05	0.000625736	up	107278621	Q5ZEF1	1:1685427-1685810	P0408F06.32,LOC107278621	protein_coding	CASP-like protein 4A2
XLOC_004955	1:2102112-2102672	OS01G0139700	0.355151	3.20553	3.17406	0.01805	0.0756481	up	9270987	Q5ZDH0	1:2102113-2102672	P0480E02.8,LOC9270987	protein_coding	uncharacterized LOC9270987
XLOC_005049	1:2954277-2958553	OS01G0155000	0.183864	0.634947	1.78799	0.03245	0.116395	up	4324077	Q93VD4	1:2957166-2958439	LOC4324077	protein_coding	probable carboxylesterase 15
XLOC_005084	1:3195282-3200083	-	0.708004	4.09702	2.53274	5e-05	0.000625736	up	-	-	-	-	-	-
XLOC_005111	1:3425793-3429573	OS01G0166800	1.80892	7.04378	1.96122	5e-05	0.000625736	up	4327146	Q5VQH6	1:3425794-3429573	LOC4327146	protein_coding	mini-chromosome maintenance complex-binding protein
XLOC_005116	1:3465633-3467560	OS01G0167750	0.473017	1.23153	1.38049	0.00445	0.0263226	up	9268026	Q5VQG1	1:3465634-3467560	LOC9268026	protein_coding	pentatricopeptide repeat-containing protein At5g66631
XLOC_005121	1:3489347-3491991	OS01G0168200	11.5286	23.8902	1.0512	0.0001	0.00115383	up	4325189	Q9AS75	1:3489348-3491991	Os01g0168200,LOC4325189	protein_coding	thioredoxin H4-1
XLOC_005131	1:3598445-3602197	OS01G0170000	5.51528	22.2012	2.00913	5e-05	0.000625736	up	4325200	A0A0P0UYK7	1:3598451-3599668	RFS,LOC4325200	protein_coding	galactinol--sucrose galactosyltransferase
XLOC_005143	1:3713739-3718646	OS01G0172200	3.00131	6.01767	1.00361	0.00025	0.00251561	up	4327645	B7EQA6	1:3713740-3718631	LOC4327645	protein_coding	DEAD-box ATP-dependent RNA helicase 14
XLOC_005163	1:3894023-3900085	OS01G0175700	0.166618	0.52771	1.66321	0.0072	0.038121	up	107275818	Q1ZYR7	1:3894296-3898729	BOR2,LOC107275818	protein_coding	boron transporter 4-like
XLOC_005180	1:4068635-4070331	OS01G0178400	3.98541	15.4862	1.95819	5e-05	0.000625736	up	4323870	Q0JQ73	1:4068636-4070331	Os01g0178400,LOC4323870	protein_coding	serine/threonine protein phosphatase 2A 57 kDa regulatory subunit B' iota isoform
XLOC_005192	1:4167513-4173240	OS01G0179800	7.63859	52.2757	2.77476	5e-05	0.000625736	up	4325348	Q5VR48	1:4167514-4173240	LOC4325348	protein_coding	probable serine incorporator
XLOC_005195	1:4186490-4192170	EPlOSAG00000010864	0	15.8329	inf	0.0001	0.00115383	up	-	-	1:4189500-4189565	-	ncRNA	-
XLOC_005223	1:4402667-4407292	OS01G0183300	0.130736	0.562582	2.10541	0.0124	0.0576111	up	4325335	Q5VRY7	1:4402668-4407292	P0489A01.10,LOC4325335	protein_coding	type IV inositol polyphosphate 5-phosphatase 3
XLOC_005226	1:4440932-4441314	OS01G0183950	0	0.910332	inf	0.00165	0.0119765	up	-	A0A0P0UYV7	1:4440933-4441314	Os01g0183950	protein_coding	-
XLOC_005264	1:4848682-4852202	OS01G0191000	0.72116	1.6787	1.21895	0.0152	0.0666945	up	4326781	A0A0P0UZM7	1:4848843-4850992	-	protein_coding	Os01g0191000 protein [Source:UniProtKB/TrEMBL;Acc:Q0JPZ7]
XLOC_005280	1:5002453-5004321	OS01G0192900	0.138162	3.67472	4.73321	0.0002	0.00208337	up	4327307	A0A0P0UZP7	1:5002454-5004321	Os01g0192900,LOC4327307	protein_coding	1-aminocyclopropane-1-carboxylate synthase 7
XLOC_005309	1:5287964-5300902	OS01G0197900	0.949339	1.99065	1.06824	0.015	0.0660899	up	4327335	A0A0P0UZF2	1:5288136-5292958	Os01g0197900,LOC4327335	protein_coding	probable RNA-dependent RNA polymerase 3
XLOC_005336	1:5510477-5514492	OS01G0201200	12.6687	26.1069	1.04316	5e-05	0.000625736	up	4327068	Q8L650	1:5510522-5514454	LOC4327068	protein_coding	serine/threonine-protein kinase HT1
XLOC_005369	1:5760296-5769480	OS01G0205200	2.01254	4.94401	1.29666	0.01475	0.0652592	up	4327084	A0A0N7KCI8	1:5764652-5766659	Os01g0205200,LOC4327084	protein_coding	pentatricopeptide repeat-containing protein DOT4, chloroplastic
XLOC_005374	1:5808992-5811661	OS01G0206700	2.21923	31.8166	3.84165	5e-05	0.000625736	up	4327093	A0A0P0UZF3	1:5809589-5811510	CIPK5,LOC4327093	protein_coding	CBL-interacting protein kinase 5
XLOC_005379	1:5837659-5838639	OS01G0207400	2.01286	6.88973	1.7752	0.00035	0.00332699	up	4325525	Q0JPR4	1:5837660-5838639	LOC4325525	protein_coding	uncharacterized LOC4325525
XLOC_005383	1:5856063-5857920	OS01G0207900	0.138588	0.500629	1.85294	0.03135	0.113512	up	4325527	A0A0P0UZM2	1:5856444-5857920	LOC4325527	protein_coding	WAT1-related protein At5g64700
XLOC_005407	1:5983623-5985875	OS01G0209800	10.8786	46.8	2.10502	5e-05	0.000625736	up	4325538	Q9LD96	1:5983626-5985875	P0466B10.13,LOC4325538	protein_coding	cationic amino acid transporter 5
XLOC_005474	1:6611926-6613949	OS01G0220700	0.183837	5.07967	4.78824	0.00025	0.00251561	up	4324648	A0A0P0V0L5	1:6612386-6613717	Os01g0220700,LOC4324648	protein_coding	bidirectional sugar transporter SWEET3b
XLOC_005546	1:7216459-7225226	OS01G0230200	4.09387	8.20943	1.00381	0.0049	0.0283317	up	4325885	Q5NB28	1:7216513-7225127	LOC4325885	protein_coding	transcription factor bHLH68
XLOC_005572	1:7429277-7431577	OS01G0234433	0.153616	1.0645	2.79277	0.0428	0.142738	up	-	A0A0P0V0L4	1:7430381-7431332	-	protein_coding	-
XLOC_005660	1:8170308-8178101	OS01G0248500	5.17532	26.5705	2.3601	0.01155	0.054684	up	4327214	Q9XHX3	1:8175587-8177889	OSJNBA0049B20.20,LOC4327214	protein_coding	pathogen-related protein
XLOC_005698	1:8470413-8472263	OS01G0254850	0.720081	4.45461	2.62907	0.0002	0.00208337	up	107278695	A0A0P0V0L9	1:8471334-8472108	LOC107278695	protein_coding	uncharacterized LOC107278695
XLOC_005723	1:8689023-8689797	OS01G0259300	1.39485	6.69862	2.26376	0.0006	0.00521734	up	-	-	1:8689258-8689797	-	ncRNA	-
XLOC_005824	1:9640360-9653892	OS01G0275900|OS01G0275950	10.5582	34.7021	1.71666	5e-05	0.000625736	up	4324440|-	A0A0P0V1E9|A0A0N7KCR4	1:9644443-9647828|1:9648667-9651434	Os01g0275900,LOC4324440|-	protein_coding|protein_coding	uncharacterized LOC4324440|-
XLOC_005893	1:10342025-10343570	OS01G0287600	0.297192	0.979935	1.72129	0.01905	0.0785707	up	4325148	Q5NB11	1:10342026-10343570	CHT10,LOC4325148	protein_coding	chitinase 10
XLOC_005923	1:10657463-10660137	OS01G0293000	1.08876	5.09217	2.2256	5e-05	0.000625736	up	4325163	Q9LGU6	1:10657543-10660137	Os01g0293000,LOC4325163	protein_coding	S-adenosylmethionine synthase 3
XLOC_005928	1:10725166-10727461	-	0.9144	2.59798	1.50649	0.0247	0.0955647	up	-	-	-	-	-	-
XLOC_005960	1:11109894-11113546	OS01G0301900	2.64903	6.63568	1.32478	0.00365	0.0224545	up	4325786	A0A0P0V1F9	1:11110199-11110480	LOC4325786	protein_coding	UPF0481 protein At3g47200
XLOC_006076	1:12363840-12366314	OS01G0323600	10.431	56.0037	2.42465	5e-05	0.000625736	up	4326996	P93438	1:12363841-12366314	SAM2,LOC4326996	protein_coding	S-adenosylmethionine synthase 2
XLOC_006095	1:12654986-12658608	OS01G0328700	50.3795	184.589	1.87341	5e-05	0.000625736	up	4326980	Q9ASP4	1:12655016-12658349	LOC4326980	protein_coding	dihydrolipoyl dehydrogenase 1, mitochondrial
XLOC_006120	1:12896358-12919209	OS01G0332800	38.9703	89.7449	1.20346	5e-05	0.000625736	up	4326840	A0A0P0V1W8	1:12915334-12919209	B1140D12.11,LOC4326840	protein_coding	serine carboxypeptidase-like 33
XLOC_006164	1:13582037-13585123	OS01G0343500	16.8656	41.7397	1.30734	5e-05	0.000625736	up	4326490	Q0JN04	1:13582038-13584915	LOC4326490	protein_coding	uncharacterized LOC4326490
XLOC_006233	1:14318047-14323162	OS01G0355700	0.255076	2.01452	2.98144	5e-05	0.000625736	up	107278143	A0A0P0V2F5	1:14318283-14319789	Os01g0355700,LOC107278143	protein_coding	uncharacterized LOC107278143
XLOC_006285	1:14754778-14764516	OS01G0362100	19.2844	42.313	1.13366	5e-05	0.000625736	up	4325812	Q5ZC21	1:14754835-14764507	P0460H02.32,LOC4325812	protein_coding	acyltransferase-like protein At1g54570, chloroplastic
XLOC_006298	1:14856052-14878603	OS01G0364400	6.81255	13.8785	1.02659	0.0011	0.00865954	up	9271391	A0A0P0V2G9	1:14856256-14878542	LOC9271391	protein_coding	wall-associated receptor kinase 1
XLOC_006302	1:14903705-14915800	OS01G0365000	0.627889	2.34772	1.90268	0.00055	0.00484934	up	107275705	A0A0P0V2L8	1:14903885-14915751	Os01g0365000,LOC107275705	protein_coding	wall-associated receptor kinase 3-like
XLOC_006317	1:15075800-15083305	OS01G0367900	6.77624	16.1823	1.25586	5e-05	0.000625736	up	4325731	Q7G8Y3	1:15075863-15083305	Os01g0367900,LOC4325731	protein_coding	probable chromatin-remodeling complex ATPase chain
XLOC_006343	1:15281169-15283073	OS01G0371200	0.582858	1.6182	1.47318	0.03705	0.128648	up	4325710	O65857	1:15281170-15283073	GSTF1,LOC4325710	protein_coding	probable glutathione S-transferase GSTF1
XLOC_006504	1:17504336-17512401	OS01G0504500	8.08884	19.173	1.24507	5e-05	0.000625736	up	4324490	Q5QN97	1:17504553-17512361	Os01g0504500,LOC4324490	protein_coding	protein DETOXIFICATION 12
XLOC_006526	1:17816473-17818708	-	0.289094	0.836659	1.5331	0.0168	0.0717346	up	-	-	-	-	-	-
XLOC_006531	1:17881764-17898610	OS01G0509700|OS01G0509800	3.09718	9.09713	1.55445	0.0003	0.00293653	up	4324020|-	Q0JMF3|A0A0P0V366	1:17881781-17885487|1:17892590-17892946	Os01g0509700|Os01g0509800	protein_coding|protein_coding	Os01g0509700 protein [Source:UniProtKB/TrEMBL;Acc:Q0JMF3]|Uncharacterized protein [Source:UniProtKB/TrEMBL;Acc:A2ZTN3]
XLOC_006544	1:18013666-18017120	OS01G0511600	33.7917	111.251	1.71907	5e-05	0.000625736	up	4324032	A0A0P0V371	1:18013678-18017027	Os01g0511600,LOC4324032	protein_coding	plastidal glycolate/glycerate translocator 1, chloroplastic
XLOC_006599	1:18531859-18540887	OS01G0520600	1.90667	3.86913	1.02096	0.0002	0.00208337	up	4323979	Q5QLX2	1:18531902-18540738	LOC4323979	protein_coding	putative disease resistance RPP13-like protein 1
XLOC_006688	1:19549140-19551839	OS01G0537250	9.00306	31.5122	1.80743	5e-05	0.000625736	up	-	A0A0P0V3N0	1:19549155-19550345	Os01g0537250	protein_coding	-
XLOC_006791	1:20848998-20850569	-	1.07122	2.24102	1.0649	0.0159	0.0688607	up	-	-	-	-	-	-
XLOC_006989	1:22955034-22959148	OS01G0588900	102.928	208.231	1.01655	5e-05	0.000625736	up	4324445	A0A0N7KD87	1:22955070-22959148	Os01g0588900,LOC4324445	protein_coding	cytokinin riboside 5'-monophosphate phosphoribohydrolase LOG
XLOC_007071	1:23630797-23635493	OS01G0601625	2.41573	7.45374	1.62551	5e-05	0.000625736	up	9266262	Q5ZBC0	1:23631980-23635375	LOC9266262	protein_coding	receptor-like protein 12
XLOC_007085	1:23770114-23773272	OS01G0603500	0.671857	1.79577	1.41838	0.0007	0.00592591	up	-	Q5ZBC5	1:23770115-23771515	-	protein_coding	HcrVf1 protein-like [Source:UniProtKB/TrEMBL;Acc:Q5ZBC5]
XLOC_007099	1:23894803-23903210	EPlOSAG00000040000	3.07306	8.11159	1.40031	0.01265	0.0584472	up	-	-	1:23900397-23900489	-	ncRNA	-
XLOC_007101	1:23915360-23921302	EPlOSAG00000018759|OS01G0607100	0.152137	3.2502	4.41708	0.01605	0.0693048	up	-|107276242	-|A0A0P0V516	1:23919024-23919085|1:23919214-23921302	-|Os01g0607100,LOC107276242	ncRNA|protein_coding	-|cyclin-dependent kinase inhibitor 1C-like
XLOC_007102	1:23922060-23922976	-	0.204942	0.882388	2.10619	0.0377	0.130401	up	-	-	-	-	-	-
XLOC_007123	1:24124910-24125477	OS01G0610050	11.8064	41.047	1.7977	5e-05	0.000625736	up	-	-	1:24124911-24125477	-	ncRNA	-
XLOC_007301	1:25791471-25801376	OS01G0642200	636.777	1918.8	1.59135	5e-05	0.000625736	up	4326562	Q5VNW4	1:25800668-25801243	-	protein_coding	Os01g0642200 protein; Putative uncharacterized protein P0039G05.26; Putative uncharacterized protein P0510C12.11; Uncharacterized protein; cDNA clone:001-104-H01, full insert sequence; cDNA clone:J023099A13, full insert sequence [Source:UniProtKB/TrEMBL;Acc:Q5VNW4]
XLOC_007326	1:26086061-26088337	OS01G0647200	0.060511	0.546975	3.17621	0.0069	0.0369006	up	-	A0A0P0V5W5	1:26086062-26088337	-	protein_coding	-
XLOC_007385	1:26708441-26709812	-	3.44253	6.99587	1.02304	0.0028	0.0183512	up	-	-	-	-	-	-
XLOC_007406	1:26888411-26895926	OS01G0660300	1.38589	2.97599	1.10256	0.00375	0.0229129	up	4327173	Q0JKP1	1:26888425-26895926	LOC4327173	protein_coding	plastidial pyruvate kinase 2
XLOC_007469	1:27375121-27377961	OS01G0668600	0.632914	1.84676	1.54491	0.004	0.0241312	up	4326329	Q8W059	1:27375122-27377698	LOC4326329	protein_coding	putative receptor protein kinase ZmPK1
XLOC_007526	1:27867961-27871910	OS01G0677900	0.953846	3.46006	1.85897	0.00035	0.00332699	up	4325268	Q5QM74	1:27868771-27871845	-	protein_coding	Os01g0677900 protein; Putative uncharacterized protein B1144G04.17 [Source:UniProtKB/TrEMBL;Acc:Q5QM74]
XLOC_007528	1:27875638-27878341	OS01G0678050	4.09557	17.7044	2.11197	0.0001	0.00115383	up	-	A0A0N7KDI0	1:27877175-27878304	Os01g0678050	protein_coding	-
XLOC_007594	1:28513033-28539701	OS01G0691100	0.812329	4.15991	2.35642	0.0002	0.00208337	up	4325636	A0A0P0V6U6	1:28537896-28538617	Os01g0691100,LOC4325636	protein_coding	non-specific lipid-transfer protein 2
XLOC_007600	1:28571876-28576705	OS01G0692400	1.08256	9.45036	3.12593	0.01595	0.0690516	up	4325646	Q5N7R7	1:28575815-28576674	P0034C09.27	protein_coding	Os01g0692400 protein; Putative uncharacterized protein P0034C09.27; cDNA clone:002-170-E02, full insert sequence [Source:UniProtKB/TrEMBL;Acc:Q5N7R7]
XLOC_007658	1:29050776-29053445	OS01G0701700	0.699889	2.18757	1.64413	0.0017	0.0122519	up	4326930	Q5N8J5	1:29050777-29053445	LOC4326930	protein_coding	salicylate carboxymethyltransferase
XLOC_007677	1:29240067-29246825	OS01G0705300	30.2556	74.8492	1.30678	5e-05	0.000625736	up	4324255	A0A0N7KDL2	1:29240068-29246825	LOC4324255	protein_coding	protein PLASTID TRANSCRIPTIONALLY ACTIVE 7
XLOC_007690	1:29317468-29324131	OS01G0706700|OS01G0706800	0.845438	1.86279	1.13969	0.0325	0.116502	up	4327675|4327676	Q0JJZ6|A0A0P0V7D7	1:29318195-29322559|1:29323176-29323982	LOC4327675|LOC4327676	protein_coding|protein_coding	anoctamin-like protein Os01g0706700|jacalin-related lectin 19
XLOC_007705	1:29513379-29514941	OS01G0710200	0.494281	1.07949	1.12695	0.03365	0.119434	up	4327828	Q5NAI7	1:29513380-29514941	LOC4327828	protein_coding	probable polyamine oxidase 5
XLOC_007716	1:29572617-29601263	OS01G0712600	17.0609	35.9866	1.07677	0.00355	0.0220132	up	9267225	B9EZ42	1:29599004-29601061	LOC9267225	protein_coding	uncharacterized LOC9267225
XLOC_007769	1:30025253-30026952	OS01G0720400	2.75914	17.9059	2.69815	5e-05	0.000625736	up	4324704	Q8W0E7	1:30025366-30026465	LOC4324704	protein_coding	inorganic pyrophosphatase 1
XLOC_007829	1:30512280-30513685	OS01G0731100	11.231	117.987	3.39307	5e-05	0.000625736	up	4324430	Q94EA4	1:30512281-30513627	LOC4324430	protein_coding	pathogen-related protein
XLOC_007830	1:30514801-30519247	OS01G0731201	0.51234	4.6541	3.18333	0.0383	0.131716	up	-	A0A0P0V7R9	1:30516127-30517387	-	protein_coding	-
XLOC_007851	1:30675339-30689552	OS01G0735450	4.281	9.63203	1.16989	0.0223	0.0885218	up	9270326	C7IXW6	1:30675494-30677104	-	protein_coding	Os01g0735450 protein [Source:UniProtKB/TrEMBL;Acc:C7IXW6]
XLOC_007852	1:30689849-30691601	OS01G0735900	0.782966	2.2227	1.50529	0.0171	0.0725911	up	4324169	Q942B8	1:30689850-30691452	B1060H01.36,LOC4324169	protein_coding	UDP-glycosyltransferase 88B1
XLOC_007906	1:31157100-31158279	OS01G0745000	0	2.61371	inf	0.01835	0.0766442	up	107278323	A0A0P0V847	1:31157383-31157902	Os01g0745000,LOC107278323	protein_coding	uncharacterized LOC107278323
XLOC_007976	1:31815516-31817033	OS01G0757600	0.925003	2.2493	1.28195	0.02235	0.08863	up	4325303	A0A0N7KDS3	1:31815517-31816532	Os01g0757600,LOC4325303	protein_coding	interactor of constitutive active ROPs 4
XLOC_008004	1:32010477-32013222	OS01G0760900	0.171269	0.676004	1.98077	0.028	0.104709	up	4327017	Q5JMF2	1:32010478-32013222	Os01g0760900,LOC4327017	protein_coding	probable protein ABIL5
XLOC_008017	1:32106667-32109793	OS01G0763200	7.59048	18.0751	1.25174	5e-05	0.000625736	up	4327032	Q8LR43	1:32106876-32109742	LOC4327032	protein_coding	transcription factor PCF6-like
XLOC_008101	1:32699015-32709615	OS01G0773700	1624.32	3342.83	1.04124	0.0015	0.011105	up	4327150	Q5ZBY9	1:32708550-32709283	Os01g0773700,LOC4327150	protein_coding	photosystem II reaction center W protein, chloroplastic
XLOC_008105	1:32759122-32764966	OS01G0775100	16.0519	53.6756	1.74152	5e-05	0.000625736	up	4327159	A0A0P0V8S9	1:32759157-32764753	LOC4327159	protein_coding	uncharacterized LOC4327159
XLOC_008207	1:33531936-33559531	OS01G0791033	94.4153	377.17	1.99812	0.0009	0.00730918	up	9267701	A0A0P0V969	1:33533878-33534687	-	protein_coding	Os01g0791033 protein [Source:UniProtKB/TrEMBL;Acc:C7IXC7]
XLOC_008220	1:33600944-33605323	OS01G0793300	0.0874673	1.7658	4.33543	5e-05	0.000625736	up	9271853	C7IXC9	1:33601018-33605323	LOC9271853	protein_coding	aureusidin synthase
XLOC_008223	1:33625286-33626043	OS01G0793900	1.80304	4.37793	1.27982	0.01115	0.0532107	up	4324133	Q8S1K8	1:33625287-33626043	LOC4324133	protein_coding	uncharacterized LOC4324133
XLOC_008227	1:33659164-33665168	OS01G0794900	0.586768	1.53153	1.38411	0.0058	0.0322736	up	-	A0A0P0V985	1:33660222-33665168	-	protein_coding	-
XLOC_008241	1:33812432-33828914	OS01G0798800|OS01G0799000	0.907708	2.67579	1.55966	0.01995	0.081392	up	4327628|4327629	Q5VQJ1|Q8LJ95	1:33812915-33815127|1:33816659-33820971	LOC4327628|LOC4327629	protein_coding|protein_coding	uncharacterized LOC4327628|disease resistance RPP13-like protein 4
XLOC_008330	1:34605559-34611295	OS01G0813800	5.85443	26.7179	2.1902	5e-05	0.000625736	up	4327593	A0A0P0V9R8	1:34605594-34611055	LOC4327593	protein_coding	beta-glucosidase 3
XLOC_008342	1:34674483-34676184	OS01G0815400	11.4383	41.106	1.84548	5e-05	0.000625736	up	4327481	Q5N756	1:34674484-34676184	OSJNBA0085D07.38,LOC4327481	protein_coding	uncharacterized LOC4327481
XLOC_008352	1:34769361-34772195	OS01G0817000	5.0829	10.418	1.03535	0.00045	0.00409753	up	4327489	Q5QML5	1:34769362-34772195	LOC4327489	protein_coding	calcium uniporter protein 6, mitochondrial
XLOC_008354	1:34776122-34780863	OS01G0817100	5.05137	10.3779	1.03877	0.0001	0.00115383	up	4327490	Q93VP0	1:34776154-34780863	LOC4327490	protein_coding	transmembrane protein 56-B
XLOC_008418	1:35303467-35305739	OS01G0825500	1.58141	6.97186	2.14033	5e-05	0.000625736	up	4327585	Q5QMA4	1:35303468-35305739	LOC4327585	protein_coding	protein NUCLEAR FUSION DEFECTIVE 4
XLOC_008430	1:35386775-35391613	OS01G0826900	12.6107	28.6042	1.18158	5e-05	0.000625736	up	4327520	A0A0P0V9W5	1:35386776-35391613	LOC4327520	protein_coding	uncharacterized LOC4327520
XLOC_008465	1:35692404-35693932	OS01G0833600	1.0195	2.98815	1.55139	0.0012	0.00926264	up	4327408	A0A0P0VA12	1:35692800-35693807	LOC4327408	protein_coding	uncharacterized LOC4327408
XLOC_008489	1:35832307-35836375	OS01G0835800	0.698457	1.68354	1.26925	0.0013	0.00990688	up	4327456	Q5QMF3	1:35832991-35836375	P0506B12.22,LOC4327456	protein_coding	protein NETWORKED 2A
XLOC_008676	1:37625811-37636099	OS01G0868300	0.172281	0.604373	1.81068	0.00135	0.0102146	up	4325052	O48653	1:37625916-37636099	Os01g0868300,LOC4325052	protein_coding	DNA polymerase alpha catalytic subunit
XLOC_008707	1:37865692-37870538	OS01G0873100|OS01G0873300	35.9007	104.126	1.53625	0.02875	0.107034	up	4324764|-	Q0JHB3|A0A0P0VB25	1:37866113-37866722|1:37869529-37870325	LOC4324764|Os01g0873300	protein_coding|protein_coding	amidophosphoribosyltransferase, chloroplastic|-
XLOC_008747	1:38212851-38217134	OS01G0880400	3.10245	14.4232	2.2169	5e-05	0.000625736	up	4324843	Q5NA51	1:38212858-38217134	LOC4324843	protein_coding	protein trichome berefringence-like 7
XLOC_008760	1:38310153-38313631	OS01G0882800	0.981642	2.72352	1.4722	0.0047	0.0274333	up	4324999	Q8RZP7	1:38310588-38313631	B1065E10.27,LOC4324999	protein_coding	amino acid permease 4
XLOC_008779	1:38469633-38475238	OS01G0885500	2.14144	5.10702	1.2539	0.00355	0.0220132	up	107276097	Q5N8H2	1:38469634-38475218	OS01G0885500,LOC107276097	protein_coding	uncharacterized LOC107276097
XLOC_008836	1:38807352-38810531	OS01G0892500	0.48598	4.08029	3.0697	5e-05	0.000625736	up	4324923	A0A0N7KE80	1:38807395-38810531	Os01g0892500,LOC4324923	protein_coding	pectin acetylesterase 5
XLOC_008837	1:38812118-38815213	OS01G0892600	5.03398	36.7094	2.86638	5e-05	0.000625736	up	4324955	Q5JLW5	1:38812119-38815213	B1078G07.23,LOC4324955	protein_coding	pectin acetylesterase 6
XLOC_008863	1:39070131-39072668	OS01G0898600	1.41708	4.10015	1.53275	0.01295	0.059387	up	4325112	Q8S0E0	1:39070132-39072668	LOC4325112	protein_coding	uncharacterized LOC4325112
XLOC_008887	1:39262844-39269673	OS01G0901800	7.37704	16.0161	1.11841	0.0055	0.0309582	up	4325009	Q5N6Y5	1:39266781-39269329	LOC4325009	protein_coding	uncharacterized membrane protein YuiD
XLOC_008898	1:39356966-39365733	OS01G0904200	15.6467	33.4338	1.09544	0.00015	0.0016286	up	4325018	A0A0N7KE93	1:39357530-39362871	P0551C06.44-1,LOC4325018	protein_coding	uncharacterized protein slr0889
XLOC_008938	1:39780462-39783504	-	0.150539	2.99222	4.313	0.0001	0.00115383	up	-	-	-	-	-	-
XLOC_008954	1:39913523-39916520	OS01G0915800	11.2925	26.2625	1.21764	5e-05	0.000625736	up	4324328	Q5N801	1:39914190-39916470	LOC4324328	protein_coding	peptidyl-prolyl cis-trans isomerase FKBP15-1
XLOC_008956	1:39918868-39920664	OS01G0915900	1.45545	4.73842	1.70294	5e-05	0.000625736	up	9266868	Q8RZX3	1:39918940-39920664	LOC9266868	protein_coding	keratin, type I cytoskeletal 9
XLOC_008958	1:39925581-39927474	OS01G0916100	17.6378	70.3737	1.99637	5e-05	0.000625736	up	4324330	Q0JGM3	1:39926253-39927260	Os01g0916100,LOC4324330	protein_coding	glycine-rich cell wall structural protein 2-like
XLOC_008978	1:40101415-40107253	OS01G0919400	27.981	92.1877	1.72013	5e-05	0.000625736	up	4324364	A0A0P0VCD2	1:40105663-40106595	LOC4324364	protein_coding	probable sucrose-phosphate synthase 1
XLOC_008981	1:40133009-40142799	OS01G0919800	4.26726	20.5678	2.26901	0.00905	0.04525	up	4324368	Q5JLM1	1:40136226-40142760	Os01g0919800,LOC4324368	protein_coding	probable auxin efflux carrier component 6
XLOC_008982	1:40146506-40150808	OS01G0919900	78.8561	176.681	1.16385	5e-05	0.000625736	up	4327738	A0A0P0VC38	1:40146818-40150808	Os01g0919900,LOC4327738	protein_coding	stearoyl-[acyl-carrier-protein] 9-desaturase 2, chloroplastic
XLOC_009075	1:40941767-40943100	OS01G0933500	1.48493	3.52007	1.24521	0.0213	0.0855552	up	4326826	Q8LR63	1:40942545-40942986	Os01g0933500,LOC4326826	protein_coding	flowering-promoting factor 1-like protein 2
XLOC_009084	1:40999254-41005980	OS01G0934600|OS01G0934700|OS01G0934800	0.0353916	1.58006	5.48043	0.00315	0.0200818	up	-|4326787|4326788	A3A197|Q5JMQ8|A0A0P0VCE2	1:40999828-41000599|1:41002584-41003731|1:41004305-41005945	Os01g0934600|LOC4326787|PIR7B,LOC4326788	protein_coding|protein_coding|protein_coding	Uncharacterized protein [Source:UniProtKB/TrEMBL;Acc:A3A197]|esterase PIR7B|esterase PIR7B
XLOC_009103	1:41110257-41110976	OS01G0936600	1.98777	8.6742	2.12558	0.0001	0.00115383	up	-	A0A0P0VCH5	1:41110258-41110976	Os01g0936600	protein_coding	-
XLOC_009113	1:41155783-41165264	OS01G0937400	3.03068	6.24088	1.04211	5e-05	0.000625736	up	4326533	Q5JMK0	1:41155827-41163821	Os01g0937400	protein_coding	Uncharacterized protein [Source:UniProtKB/TrEMBL;Acc:B9EW37]
XLOC_009148	1:41539727-41545918	OS01G0944900|OS01G0945001	1.5524	5.14911	1.72982	0.0001	0.00115383	up	-|9270244	A0A0P0VCU4|A0A0P0VCR4	1:41539758-41540817|1:41542086-41545870	-|Os01g0945001,LOC9270244	protein_coding|protein_coding	-|DNA repair protein recA homolog 2, mitochondrial
XLOC_009206	1:42037072-42039508	OS01G0954500	0.944141	2.08336	1.14184	0.0101	0.0492357	up	4325404	Q941Y5	1:42037177-42039335	P0431G06.36,LOC4325404	protein_coding	protein LATERAL ROOT PRIMORDIUM 1
XLOC_009279	1:42587277-42590270	OS01G0965900	3.62017	30.1229	3.05673	5e-05	0.000625736	up	4324469	Q5JJV6	1:42587307-42590270	P0458E05.22,LOC4324469	protein_coding	uncharacterized LOC4324469
XLOC_009304	1:42738764-42742174	OS01G0969100	0.375468	1.64517	2.13148	0.00035	0.00332699	up	4323835	Q8S9Z2	1:42738765-42742174	LOC4323835	protein_coding	UDP-D-apiose/UDP-D-xylose synthase
XLOC_009369	1:43246581-43249838	OS01G0978500	36.3662	75.1113	1.04643	5e-05	0.000625736	up	-	A0A0P0VDH3	1:43248497-43249469	Os01g0978500	protein_coding	-
XLOC_009381	1:3430252-3431133	-	3.54078	7.7891	1.13739	0.00255	0.0170036	up	-	-	-	-	-	-
XLOC_009384	1:4595814-4597093	-	0.552306	2.11482	1.937	0.00065	0.0055733	up	-	-	-	-	-	-
XLOC_009385	1:4724298-4725058	-	0.424376	1.27741	1.58981	0.03325	0.118356	up	-	-	-	-	-	-
XLOC_009408	1:12718874-12719820	-	0.456511	2.08313	2.19003	0.00265	0.0175204	up	-	-	-	-	-	-
XLOC_009409	1:12758483-12760370	-	0.255537	0.690621	1.43436	0.02075	0.083865	up	-	-	-	-	-	-
XLOC_009414	1:15361055-15362556	-	0.37923	1.30528	1.78322	0.00775	0.0402397	up	-	-	-	-	-	-
XLOC_009431	1:21396116-21397312	-	1.60165	3.95772	1.30511	0.0023	0.0156629	up	-	-	-	-	-	-
XLOC_009438	1:23658038-23658668	-	0	0.674569	inf	5e-05	0.000625736	up	-	-	-	-	-	-
XLOC_009440	1:24904129-24905034	-	0.13814	0.753522	2.44751	0.0393	0.134148	up	-	-	-	-	-	-
XLOC_009444	1:27380346-27380907	-	0	0.929084	inf	5e-05	0.000625736	up	-	-	-	-	-	-
XLOC_009460	1:33801174-33802715	-	0.153589	0.487181	1.66538	0.04015	0.136016	up	-	-	-	-	-	-
XLOC_009467	1:36151094-36152336	-	0.256291	1.15581	2.17305	0.00705	0.0374882	up	-	-	-	-	-	-
XLOC_009477	1:42559795-42560165	-	0	2.0053	inf	0.00015	0.0016286	up	-	-	-	-	-	-
XLOC_009527	10:512751-515160	-	0.443098	2.15716	2.28343	0.004	0.0241312	up	-	-	-	-	-	-
XLOC_009562	10:875421-881531	EPlOSAG00000050057	0.60694	3.2175	2.40631	5e-05	0.000625736	up	-	-	10:879717-879789	-	ncRNA	-
XLOC_009566	10:911556-916911	OS10G0113900	120.508	261.852	1.11962	5e-05	0.000625736	up	4347980	Q33BE8	10:911557-916911	OS10G0113900,LOC4347980	protein_coding	probable NAD(P)H-dependent oxidoreductase 1
XLOC_009597	10:1306621-1311127	OS10G0120300	0.218779	0.894088	2.03094	0.00015	0.0016286	up	4348001	A0A0P0XR54	10:1308447-1310945	OS10G0120300,LOC4348001	protein_coding	leucine-rich repeat receptor protein kinase EMS1
XLOC_009605	10:1405568-1408352	OS10G0122000	1.20335	4.06566	1.75644	0.0002	0.00208337	up	4348003	Q8S7R8	10:1405692-1407206	LOC4348003	protein_coding	UDP-glycosyltransferase 91C1
XLOC_009625	10:1591032-1596222	OS10G0124900	0.607031	1.96465	1.69443	0.0158	0.0685929	up	-	A0A0N7KRD5	10:1591068-1594054	Os10g0124900	protein_coding	-
XLOC_009635	10:1768367-1773848	OS10G0128400|OS10G0128502	1.75346	4.64761	1.40628	0.0045	0.0265177	up	-|-	A0A0P0XRR3|A0A0P0WXB4	10:1768446-1771280|10:1769240-1769889	-|Os06g0531751	protein_coding|protein_coding	-|-
XLOC_009676	10:2169098-2170542	OS10G0135100	1.39388	5.1316	1.8803	5e-05	0.000625736	up	4348055	Q948D3	10:2169099-2170542	LOC4348055	protein_coding	uncharacterized LOC4348055
XLOC_009724	10:2507001-2508368	OS10G0140700	0.379859	1.0223	1.42828	0.019	0.0784199	up	4348082	A0A0P0XRK6	10:2507002-2508368	LOC4348082	protein_coding	arf-GAP with SH3 domain, ANK repeat and PH domain-containing protein 2
XLOC_009747	10:2690975-2697595	-	0.412552	0.993074	1.26733	0.03	0.110126	up	-	-	-	-	-	-
XLOC_009822	10:3651145-3656417	OS10G0158000	10.254	22.4528	1.13072	0.00015	0.0016286	up	-	A0A0P0XSF3	10:3651182-3653501	-	protein_coding	-
XLOC_009830	10:3727964-3730348	OS10G0158700	3.74139	10.9607	1.5507	5e-05	0.000625736	up	4348147	Q0IYV3	10:3727965-3730348	OS10G0158700	protein_coding	Os10g0158700 protein [Source:UniProtKB/TrEMBL;Acc:Q0IYV3]
XLOC_009967	10:5526231-5538706	OS10G0180600	0.612466	1.46404	1.25725	0.0062	0.0339735	up	9266704	C7J7G6	10:5534158-5538706	-	protein_coding	Os10g0180600 protein [Source:UniProtKB/TrEMBL;Acc:C7J7G6]
XLOC_010145	10:7779292-7781370	OS10G0209700	21.506	48.1989	1.16426	5e-05	0.000625736	up	4348282	Q7XG81	10:7779293-7781354	LOC4348282	protein_coding	copper-transporting ATPase 2
XLOC_010222	10:9158359-9164699	OS10G0327800	0.899716	2.21506	1.2998	0.00465	0.0272299	up	4348327	Q339V3	10:9158360-9164663	LOC4348327	protein_coding	uncharacterized LOC4348327
XLOC_010235	10:9337926-9383893	OS10G0330400	40.4163	308.383	2.93171	5e-05	0.000625736	up	4348336	Q7G645	10:9337927-9339154	LOC4348336	protein_coding	UPF0301 protein TC_0483
XLOC_010284	10:10078306-10084089	OS10G0341101	0.460538	1.62675	1.8206	0.0061	0.0335435	up	-	A0A0N7KRM2	10:10078307-10084089	-	protein_coding	-
XLOC_010290	10:10118281-10120069	OS10G0341800	1.02726	2.81624	1.45498	0.00945	0.0468093	up	-	A0A0P0XTM1	10:10118414-10119626	-	protein_coding	-
XLOC_010292	10:10162407-10167573	OS10G0343000	2.39042	7.31406	1.61341	0.00195	0.01374	up	4348361	Q0IYB5	10:10162871-10164984	-	protein_coding	Os10g0343000 protein [Source:UniProtKB/TrEMBL;Acc:Q0IYB5]
XLOC_010359	10:10860550-10863971	OS10G0356000	34.9087	143.307	2.03745	5e-05	0.000625736	up	3131463	Q8S6F2	10:10861205-10862638	OSJNBB0075K12.39	protein_coding	Ribulose bisphosphate carboxylase large chain [Source:UniProtKB/Swiss-Prot;Acc:P0C512]
XLOC_010442	10:11731474-11732720	OS10G0371100	0.0900214	0.564682	2.6491	0.01695	0.0721641	up	9270685	A0A0P0XUB4	10:11731475-11732720	OS10G0371100,LOC9270685	protein_coding	ethylene-responsive transcription factor RAP2-13
XLOC_010444	10:11749143-11753107	EPlOSAG00000007358	0.664752	2.21152	1.73415	0.03495	0.122946	up	-	-	10:11751567-11751609	-	ncRNA	-
XLOC_010467	10:11980879-11986120	OS10G0376200	6.15105	17.384	1.49886	5e-05	0.000625736	up	4348488	Q7XF95	10:11981020-11986066	OSJNBA0095C06.5,LOC4348488	protein_coding	uncharacterized LOC4348488
XLOC_010733	10:14556383-14565683	OS10G0416100	20.9411	64.5159	1.62332	5e-05	0.000625736	up	4348631	A0A0P0XUN5	10:14558964-14560173	RCB4,LOC4348631	protein_coding	chitinase 2
XLOC_010761	10:14853510-14856983	-	0.809075	1.76331	1.12394	0.00925	0.0459941	up	-	-	-	-	-	-
XLOC_010816	10:15326620-15330382	OS10G0430600	2.14624	4.32521	1.01096	0.03825	0.131602	up	4348691	Q109N4	10:15326689-15330337	OS10G0430600,LOC4348691	protein_coding	uncharacterized LOC4348691
XLOC_010845	10:15613980-15616160	OS10G0436900	1.29241	2.97536	1.203	0.00495	0.0285502	up	4348706	Q337V5	10:15614210-15616103	OS10G0436900,LOC4348706	protein_coding	cation/calcium exchanger 1
XLOC_010856	10:15672475-15683594	OS10G0437600|OS10G0437700	7.04846	14.3401	1.02468	0.00035	0.00332699	up	4348711|4348712	Q7XE48|Q109M7	10:15673243-15681075|10:15681535-15683594	SSII-1,LOC4348711|LOC4348712	protein_coding|protein_coding	soluble starch synthase 2-1, chloroplastic/amyloplastic|17.7 kDa class II heat shock protein
XLOC_010891	10:15928696-15936734	OS10G0442900|OS10G0442950	3.22178	6.82847	1.0837	0.00015	0.0016286	up	4348734|4348734	A0A0P0XVC2|A0A0P0XVM6	10:15928796-15929268|10:15931335-15936087	LOC4348734|Os10g0442950	protein_coding|protein_coding	ABC transporter G family member 28|ABC transporter family protein, putative, expressed [Source:UniProtKB/TrEMBL;Acc:Q337T0]
XLOC_010943	10:16524863-16530221	-	1.72231	6.65786	1.95071	5e-05	0.000625736	up	-	-	-	-	-	-
XLOC_010969	10:16812206-16814366	OS10G0457980	0.137394	0.443594	1.69092	0.0185	0.0770229	up	-	-	10:16812453-16813744	-	ncRNA	-
XLOC_011014	10:17180758-17183189	OS10G0465700	2.77465	6.01159	1.11544	0.0005	0.00448292	up	4348840	Q9AV88	10:17180759-17183189	LOC4348840	protein_coding	uncharacterized LOC4348840
XLOC_011030	10:17312260-17317789	OS10G0468500	0.120098	0.536721	2.15996	0.02985	0.109782	up	4348855	A0A0P0XVT6	10:17312261-17316877	LOC4348855	protein_coding	probable LRR receptor-like serine/threonine-protein kinase At4g08850
XLOC_011072	10:17732595-17744555	OS10G0476300	0.246075	0.869767	1.82153	0.0099	0.0485036	up	4348890	Q7XDE4	10:17739171-17744206	LOC4348890	protein_coding	casein kinase I
XLOC_011146	10:18434388-18438300	OS10G0487300	1.17604	2.70616	1.20231	0.0013	0.00990688	up	4348951	Q7XD82	10:18434389-18438275	OS10G0487300,LOC4348951	protein_coding	nijmegen breakage syndrome 1 protein
XLOC_011177	10:18656487-18658399	OS10G0491400	2.41726	23.0703	3.25459	5e-05	0.000625736	up	4348975	Q9FWU5	10:18656488-18657276	-	protein_coding	Os10g0491400 protein; Putative uncharacterized protein OSJNBa0051D19.26 [Source:UniProtKB/TrEMBL;Acc:Q9FWU5]
XLOC_011179	10:18697374-18700436	OS10G0492400	0.131861	0.53587	2.02287	0.00605	0.0333471	up	-	A0A0P0XW41	10:18697375-18700436	-	protein_coding	Protein kinase domain containing protein, expressed [Source:UniProtKB/TrEMBL;Acc:Q7XD42]
XLOC_011249	10:19214958-19215235	OS10G0503300	11.2947	76.197	2.75409	0.0013	0.00990688	up	4349050	A0A0P0XWB6	10:19214959-19215235	LOC4349050	protein_coding	benzyl alcohol O-benzoyltransferase
XLOC_011286	10:19606998-19610598	OS10G0510000	1.20451	2.72328	1.1769	0.0061	0.0335435	up	4349087	A3C6D7	10:19606999-19610598	ACT2,LOC4349087	protein_coding	actin-2
XLOC_011306	10:19804479-19812188	OS10G0513900	0.369397	1.2548	1.76421	0.00455	0.0267583	up	4349105	Q9FW80	10:19810238-19812025	LOC4349105	protein_coding	cytochrome P450 89A2
XLOC_011318	10:19894752-19896794	OS10G0516100	287.175	1273.58	2.14889	5e-05	0.000625736	up	4349114	A3C6G9	10:19894753-19896794	GDCSH,LOC4349114	protein_coding	glycine cleavage system H protein, mitochondrial
XLOC_011340	10:20081386-20088035	OS10G0519400	4.30822	12.0531	1.48424	5e-05	0.000625736	up	-	A0A0P0XW90	10:20082065-20083650	-	protein_coding	-
XLOC_011396	10:20553497-20554757	OS10G0528200	2.33597	6.31694	1.4352	0.00585	0.0325131	up	4349188	Q8S703	10:20553664-20554715	-	protein_coding	Glutathione S-transferase GSTU6, putative, expressed; Os10g0528200 protein; Putative glutathione S-transferase; cDNA, clone: J075074N23, full insert sequence [Source:UniProtKB/TrEMBL;Acc:Q8S703]
XLOC_011439	10:20843028-20845198	OS10G0535800	0.458241	3.0579	2.73836	0.00025	0.00251561	up	4349235	Q8W2X9	10:20843118-20845183	OSJNBB0060I05.12,LOC4349235	protein_coding	uncharacterized LOC4349235
XLOC_011448	10:20893527-20895216	OS10G0536500	461.554	983.861	1.09196	0.0011	0.00865954	up	4349239	Q8W2X4	10:20893685-20895216	LOC4349239	protein_coding	protein CURVATURE THYLAKOID 1B, chloroplastic
XLOC_011449	10:20895440-20897069	OS10G0536600	0.569058	1.21652	1.09612	0.03295	0.117682	up	4349240	A0A0N7KS49	10:20895706-20895936	Os10g0536600,LOC4349240	protein_coding	peroxidase 5
XLOC_011456	10:20956826-20972664	OS10G0537800|OS10G0538200	1.1602	14.6699	3.66042	5e-05	0.000625736	up	4349245|4349246	Q8LNN1|Q8LNM7	10:20956884-20958287|10:20971240-20972640	OSJNBA0040D23.12,LOC4349245|LOC4349246	protein_coding|protein_coding	aspartic proteinase nepenthesin-1|aspartic proteinase nepenthesin-1
XLOC_011484	10:21205699-21207611	OS10G0542900	3.0632	10.2532	1.74296	5e-05	0.000625736	up	4349267	Q7XCK6	10:21205700-21207611	CHT8,LOC4349267	protein_coding	chitinase 8
XLOC_011500	10:21298395-21304013	OS10G0545100	28.8963	70.5647	1.28806	0.0072	0.038121	up	4349277	B9G1Z7	10:21301959-21304013	LOC4349277	protein_coding	uncharacterized LOC4349277
XLOC_011501	10:21308452-21311336	OS10G0545200	20.2429	43.0608	1.08896	5e-05	0.000625736	up	4349278	Q9AV39	10:21308453-21311336	LOC4349278	protein_coding	methylsterol monooxygenase 1-1
XLOC_011513	10:21368330-21373394	OS10G0546600	11.4597	31.5636	1.4617	5e-05	0.000625736	up	4349290	Q336V3	10:21368384-21373100	LOC4349290	protein_coding	carotene epsilon-monooxygenase, chloroplastic
XLOC_011545	10:21618210-21620599	OS10G0550900	1.95241	13.3206	2.77033	5e-05	0.000625736	up	4349318	Q336U3	10:21618211-21620554	LOC4349318	protein_coding	proline dehydrogenase 2, mitochondrial
XLOC_011596	10:22046460-22048449	OS10G0559900	4.01757	9.34972	1.2186	0.00165	0.0119765	up	4349373	Q7XC72	10:22046536-22048449	LOC4349373	protein_coding	uncharacterized LOC4349373
XLOC_011607	10:22124276-22127759	OS10G0561300	6.18629	22.1431	1.83971	5e-05	0.000625736	up	4349384	Q9AUT4	10:22124277-22127759	OSJNBB0089A17.11,LOC4349384	protein_coding	hexose carrier protein HEX6
XLOC_011619	10:22213089-22214322	OS10G0562900	1.79924	5.17154	1.52321	0.00055	0.00484934	up	-	-	10:22213939-22214320	-	ncRNA	-
XLOC_011651	10:22473068-22477716	OS10G0567200	0.309849	0.674339	1.12191	0.02765	0.103899	up	4349431	Q0IVJ7	10:22474235-22477716	OS10G0567200	protein_coding	Os10g0567200 protein [Source:UniProtKB/TrEMBL;Acc:Q0IVJ7]
XLOC_011667	10:22578574-22583528	OS10G0569500|OS10G0569600	4.08876	12.8977	1.65738	0.00025	0.00251561	up	4349449|4349450	Q8S7P7|Q8S7P6	10:22578871-22579584|10:22582333-22582812	OSJNBA0095C07.19,LOC4349449|OSJNBA0095C07.20	protein_coding|protein_coding	EMI domain-containing protein 1|Os10g0569600 protein; Putative pathogen-related protein Rir1b [Source:UniProtKB/TrEMBL;Acc:Q8S7P6]
XLOC_011668	10:22587845-22592131	OS10G0569800	1.23139	4.60321	1.90235	5e-05	0.000625736	up	-	Q108X1	10:22587847-22592131	-	protein_coding	Expressed protein [Source:UniProtKB/TrEMBL;Acc:Q108X1]
XLOC_011669	10:22594992-22602771	OS10G0570001	3.44744	22.4789	2.70498	5e-05	0.000625736	up	-	A0A0P0XXG2	10:22600684-22601326	Os10g0570001	protein_coding	-
XLOC_011671	10:22607641-22608671	OS10G0570200	23.3079	85.1869	1.86981	5e-05	0.000625736	up	4349452	Q7G1N7	10:22607642-22608671	-	protein_coding	Expressed protein; Os10g0570200 protein; cDNA clone:001-112-B12, full insert sequence [Source:UniProtKB/TrEMBL;Acc:Q7G1N7]
XLOC_011677	10:22669690-22671827	OS10G0571600	0.170234	0.603526	1.8259	0.01495	0.0659318	up	4349457	Q0IVH2	10:22670628-22671819	OS10G0571600,LOC4349457	protein_coding	transcription factor JUNGBRUNNEN 1
XLOC_011709	10:22981503-22986327	OS10G0576900	0.264583	1.39251	2.39589	0.0024	0.0161602	up	4349494	Q336P0	10:22981680-22986191	OS10G0576900,LOC4349494	protein_coding	cinnamoyl-CoA reductase 2
XLOC_011736	10:23190098-23195085	OS10G0580800	26.0006	52.2428	1.00669	0.00125	0.00957582	up	4349523	Q7XBR2	10:23190161-23192200	LOC4349523	protein_coding	ATP-dependent Clp protease proteolytic subunit 4, chloroplastic
XLOC_011741	10:80419-82434	OS10G0100700	30.4281	251.051	3.04451	5e-05	0.000625736	up	4347937	B7E4V8	10:81102-82243	PDX12,LOC4347937	protein_coding	probable pyridoxal 5'-phosphate synthase subunit PDX1.2
XLOC_011791	10:537589-540966	-	0.686593	2.67572	1.9624	0.00015	0.0016286	up	-	-	-	-	-	-
XLOC_011830	10:848074-852612	OS10G0112700	3.78174	10.6741	1.49699	5e-05	0.000625736	up	4347975	Q0IZB0	10:848170-850210	LOC4347975	protein_coding	wall-associated receptor kinase 5
XLOC_011849	10:1014139-1017682	-	0.827244	2.66381	1.68711	0.00055	0.00484934	up	-	-	-	-	-	-
XLOC_011855	10:1048550-1056908	OS10G0116200	2.36517	5.9174	1.32302	0.0085	0.0430715	up	-	A0A0P0XR05	10:1049800-1056908	Os10g0116200	protein_coding	Putative uncharacterized protein [Source:UniProtKB/TrEMBL;Acc:B9G791]
XLOC_011872	10:1219972-1220678	-	1.2022	2.93896	1.28963	0.03075	0.112016	up	-	-	-	-	-	-
XLOC_011896	10:1447334-1453988	OS10G0122600	0.541226	2.28078	2.07522	0.007	0.0373073	up	4348005	A0A0P0XS90	10:1447351-1451372	OS10G0122600,LOC4348005	protein_coding	phosphatidylinositol/phosphatidylcholine transfer protein SFH3
XLOC_011901	10:1540716-1548125	OS10G0124400	1.84024	4.443	1.27164	5e-05	0.000625736	up	4348009	A0A0P0XR33	10:1545297-1548037	LOC4348009	protein_coding	putative disease resistance RPP13-like protein 3
XLOC_011930	10:1799474-1801662	-	0.244106	0.837787	1.77907	0.00305	0.0195994	up	-	-	-	-	-	-
XLOC_011937	10:1890052-1893891	OS10G0130800	0.493983	1.02305	1.05034	0.0122	0.056965	up	4348037	Q0IZ52	10:1890053-1893891	LOC4348037	protein_coding	putative disease resistance protein RGA4
XLOC_011940	10:1904074-1911895	OS10G0131100	0.755199	1.52203	1.01107	0.00065	0.0055733	up	4348039	B9G7D8	10:1905537-1909360	-	protein_coding	Putative uncharacterized protein [Source:UniProtKB/TrEMBL;Acc:B9G7D8]
XLOC_011949	10:1998836-1999759	OS10G0132300	2.58064	14.3886	2.47912	5e-05	0.000625736	up	4348043	Q33B84	10:1998837-1999759	LOC4348043	protein_coding	protein GOS9
XLOC_011975	10:2249279-2252360	OS10G0136400	3.33447	7.20376	1.11129	0.0004	0.00372054	up	4348064	A0A0P0XSB2	10:2249407-2252236	LOC4348064	protein_coding	cysteine-rich receptor-like protein kinase 10
XLOC_011978	10:2274514-2279516	EPlOSAG00000026830	0.859906	1.73092	1.00929	0.02725	0.102809	up	-	-	10:2277074-2277180	-	ncRNA	-
XLOC_012008	10:2709162-2711992	OS10G0144700	1.26104	5.73187	2.18439	5e-05	0.000625736	up	4348095	A0A0P0XRF4	10:2709163-2711992	LOC4348095	protein_coding	cytochrome P450 76C2
XLOC_012017	10:2760090-2764639	EPlOSAG00000011276	0.513504	2.69889	2.39392	0.00015	0.0016286	up	-	-	10:2761140-2761210	-	ncRNA	-
XLOC_012125	10:3961537-3968592	OS10G0162300	0.876948	2.93749	1.74402	0.0007	0.00592591	up	4348162	A0A0N7KRH0	10:3967320-3968592	LOC4348162	protein_coding	uncharacterized LOC4348162
XLOC_012138	10:4050819-4055817	OS10G0162836|OS10G0162840	0.360026	0.882119	1.29287	0.044	0.145535	up	-|107278104	A0A0P0XRU9|A0A0N7KRH1	10:4050820-4051634|10:4053856-4055719	-|LOC107278104	protein_coding|protein_coding	-|wall-associated receptor kinase 1-like
XLOC_012212	10:5037511-5042899	-	0	5.08931	inf	5e-05	0.000625736	up	-	-	-	-	-	-
XLOC_012231	10:5341016-5346935	OS10G0177400	0.202079	0.716683	1.82642	0.00685	0.0367088	up	4348198	Q10A20	10:5341017-5346935	LOC4348198	protein_coding	HVA22-like protein i
XLOC_012286	10:6098676-6099111	OS10G0188250	4.65936	9.32182	1.00048	0.04935	0.158322	up	-	A0A0P0XSC4	10:6098677-6099111	-	protein_coding	-
XLOC_012288	10:6140266-6143180	-	0.707264	3.67382	2.37696	0.00065	0.0055733	up	-	-	-	-	-	-
XLOC_012462	10:8831450-8838148	OS10G0322300	4.42875	10.0751	1.18582	0.01015	0.0494588	up	4348312	Q339X9	10:8837124-8838148	OS10G0322300,LOC4348312	protein_coding	uncharacterized LOC4348312
XLOC_012481	10:9101551-9104979	OS10G0327000	0.278696	1.78664	2.68048	5e-05	0.000625736	up	9266033	A0A0P0XT91	10:9101768-9104973	LOC9266033	protein_coding	putative receptor-like protein kinase At4g00960
XLOC_012717	10:11662551-11673589	OS10G0370500	2.65668	6.73653	1.34238	0.00305	0.0195994	up	4348471	Q8RU06	10:11666794-11673481	LOC4348471	protein_coding	probable glucan 1,3-beta-glucosidase A
XLOC_012718	10:11691234-11695096	OS10G0370700	27.1808	56.26	1.04952	5e-05	0.000625736	up	4348473	Q339C7	10:11691235-11695039	LOC4348473	protein_coding	protein NRT1/ PTR FAMILY 8.3
XLOC_012826	10:13080629-13084213	OS10G0392500	10.8537	22.0072	1.01979	5e-05	0.000625736	up	-	A0A0P0XTM5	10:13080825-13084158	OS10G0392500	protein_coding	-
XLOC_012832	10:13148972-13154140	OS10G0394100	48.243	115.449	1.25886	5e-05	0.000625736	up	4348542	Q0IXW7	10:13149002-13154101	OS10G0394100,LOC4348542	protein_coding	uncharacterized protein At1g18480
XLOC_012839	10:13219948-13226081	OS10G0395000	4.94463	13.3826	1.43643	5e-05	0.000625736	up	4348546	Q8L4T2	10:13219950-13226081	LOC4348546	protein_coding	serine/threonine-protein kinase At5g01020
XLOC_012849	10:13337671-13338739	-	52.5549	135.546	1.36688	5e-05	0.000625736	up	-	-	-	-	-	-
XLOC_012934	10:14171331-14172873	OS10G0409400	1.67595	54.4457	5.02177	5e-05	0.000625736	up	4348595	A0A0P0XUS9	10:14171332-14172873	BURP16,LOC4348595	protein_coding	BURP domain-containing protein 16
XLOC_012963	10:14408000-14409842	OS10G0413101	3.86723	8.63721	1.15927	0.00015	0.0016286	up	-	A0A0P0XU33	10:14408001-14409842	-	protein_coding	-
XLOC_012993	10:14751990-14754323	OS10G0419400	0.163034	12.574	6.26912	0.00315	0.0200818	up	4348646	B7ET09	10:14751991-14754323	ARD1	protein_coding	1,2-dihydroxy-3-keto-5-methylthiopentene dioxygenase 1 [Source:UniProtKB/Swiss-Prot;Acc:A1L4T4]
XLOC_013039	10:15218049-15223120	OS10G0427700|OS10G0427900	0.995853	2.03581	1.0316	0.0282	0.105355	up	4348680|4348682	Q0IXK0|Q337Y4	10:15218050-15220523|10:15220656-15223120	-|OS10G0427900	protein_coding|protein_coding	Os10g0427700 protein [Source:UniProtKB/TrEMBL;Acc:Q0IXK0]|Expressed protein; Os10g0427900 protein; cDNA clone:J013027G06, full insert sequence [Source:UniProtKB/TrEMBL;Acc:Q337Y4]
XLOC_013045	10:15303900-15309302	OS10G0430200	3.71487	16.2331	2.12755	5e-05	0.000625736	up	4348690	Q337Y2	10:15303901-15309302	Os10g0430200,LOC4348690	protein_coding	probable cinnamyl alcohol dehydrogenase 3
XLOC_013281	10:17584546-17592895	OS10G0473400	10.8907	29.836	1.45395	5e-05	0.000625736	up	4348876	Q7XDG7	10:17584547-17592697	OS10G0473400,LOC4348876	protein_coding	non-lysosomal glucosylceramidase
XLOC_013306	10:17794332-17803436	OS10G0477200	0.578264	2.07179	1.84108	0.0064	0.0348082	up	4348899	Q7XDD5	10:17800146-17803220	LOC4348899	protein_coding	putative pentatricopeptide repeat-containing protein At3g23330
XLOC_013415	10:18687993-18693681	OS10G0492300	118.003	325.648	1.46449	5e-05	0.000625736	up	4348979	Q0IWS0	10:18687994-18693376	LOC4348979	protein_coding	protein TIC110, chloroplastic
XLOC_013489	10:19213698-19214691	OS10G0503250	0.617341	6.4679	3.38916	5e-05	0.000625736	up	-	A0A0P0XVX4	10:19213699-19214691	Os10g0503250	protein_coding	-
XLOC_013529	10:19594336-19595029	OS10G0509800	0.546199	2.50717	2.19856	0.0059	0.0327288	up	4349085	Q0IWG9	10:19594337-19595029	OS10G0509800	protein_coding	Os10g0509800 protein [Source:UniProtKB/TrEMBL;Acc:Q0IWG9]
XLOC_013551	10:19778083-19785048	OS10G0513200	0.59782	1.34452	1.16931	0.0137	0.0617716	up	4349102	-	10:19778084-19778717	LOC4349102	protein_coding	aquaporin NIP3-1
XLOC_013566	10:19952835-19957382	OS10G0516600|OS10G0516701	0.410516	3.46279	3.07643	5e-05	0.000625736	up	4349119|4349119	A0A0N7KS29|A0A0P0XX76	10:19954746-19955464|10:19956384-19957356	LOC4349119|-	protein_coding|protein_coding	uncharacterized LOC4349119|Os10g0516600 protein [Source:UniProtKB/TrEMBL;Acc:Q0IWD6]
XLOC_013611	10:20365377-20368269	OS10G0524100	22.5499	46.4581	1.04281	5e-05	0.000625736	up	4349159	Q8H096	10:20365378-20368269	LOC4349159	protein_coding	post-GPI attachment to proteins factor 3
XLOC_013627	10:20553497-20554757	OS10G0528150	2.26041	8.95275	1.98575	5e-05	0.000625736	up	9269594	C7J7M7	10:20553611-20554584	OS10G0528150	protein_coding	Os10g0528150 protein [Source:UniProtKB/TrEMBL;Acc:C7J7M7]
XLOC_013633	10:20622452-20623389	OS10G0530500	29.9801	121.54	2.01936	5e-05	0.000625736	up	4349203	A0A0P0XX30	10:20622453-20623389	Os10g0530500,LOC4349203	protein_coding	probable glutathione S-transferase GSTU6
XLOC_013650	10:20786593-20787842	OS10G0534400	0.239938	1.05149	2.1317	0.0134	0.060889	up	4349229	Q336X5	10:20786594-20787842	LOC4349229	protein_coding	uncharacterized LOC4349229
XLOC_013654	10:20812148-20813107	-	2.2912	6.14745	1.42389	0.0017	0.0122519	up	-	-	-	-	-	-
XLOC_013677	10:21026670-21032701	OS10G0539650	0.210118	1.67273	2.99293	0.00485	0.0280983	up	-	A0A0P0XXA5	10:21031774-21032701	Os10g0539650	protein_coding	-
XLOC_013772	10:21741487-21743265	OS10G0554001	0.0499272	0.564102	3.49806	0.028	0.104709	up	-	Q109A0	10:21741488-21743265	OS10G0554001	protein_coding	Expressed protein [Source:UniProtKB/TrEMBL;Acc:Q109A0]
XLOC_013785	10:21861689-21868012	OS10G0556200	6.02487	46.5832	2.95081	5e-05	0.000625736	up	4349351	A0A0P0XX67	10:21863032-21867667	Os10g0556200,LOC4349351	protein_coding	transcription factor UNE10
XLOC_013807	10:22012572-22023390	OS10G0559400	0.751778	1.76467	1.23102	0.01345	0.0610094	up	-	A0A0P0XXQ0	10:22014949-22019101	-	protein_coding	-
XLOC_013856	10:22422461-22427784	OS10G0566200	3.08727	9.72994	1.6561	0.001	0.00797168	up	-	A0A0P0XXC4	10:22424314-22425029	Os10g0566200	protein_coding	-
XLOC_013864	10:22466998-22472709	OS10G0567000	10.1022	30.5037	1.59432	5e-05	0.000625736	up	4349429	Q108X7	10:22466999-22471342	OS10G0567000,LOC4349429	protein_coding	UPF0695 membrane protein C977.11/PB8B6.06c
XLOC_013866	10:22478125-22486778	OS10G0567400	33.0383	87.1057	1.39863	5e-05	0.000625736	up	4349433	A0A0P0XXY4	10:22482882-22486431	OS10G0567400,LOC4349433	protein_coding	chlorophyllide a oxygenase, chloroplastic
XLOC_013884	10:22594992-22602771	-	0.866151	9.90335	3.51523	0.043	0.143139	up	-	-	-	-	-	-
XLOC_013905	10:22770722-22771991	EPlOSAG00000046021	93.2123	211.128	1.17953	5e-05	0.000625736	up	-	-	10:22770774-22770850	-	ncRNA	-
XLOC_013908	10:22774793-22780767	OS10G0573700|OS10G0573800	13.373	159.844	3.57927	5e-05	0.000625736	up	4349475|4349476	Q7XBY4|A3C7K0	10:22774959-22777294|10:22777651-22780305	LOC4349475|LOC4349476	protein_coding|protein_coding	mitochondrial carnitine/acylcarnitine carrier-like protein|mitochondrial carnitine/acylcarnitine carrier-like protein
XLOC_013946	10:23082803-23086588	OS10G0578950	2.72146	18.1692	2.73904	5e-05	0.000625736	up	9272068	A0A0P0XXS5	10:23083220-23086588	OS10G0578950,LOC9272068	protein_coding	4-coumarate--CoA ligase-like 2
XLOC_013950	10:23112002-23113801	OS10G0579500	5.81366	14.7498	1.34318	0.0005	0.00448292	up	4349515	Q0IVC0	10:23112003-23113801	LOC4349515	protein_coding	uncharacterized LOC4349515
XLOC_013953	10:23139356-23144763	OS10G0580001	1.70115	4.81977	1.50245	0.00035	0.00332699	up	-	A0A0P0XXN7	10:23142740-23144221	-	protein_coding	-
XLOC_013964	10:1218832-1219751	-	0.359354	1.18458	1.7209	0.02125	0.0854278	up	-	-	-	-	-	-
XLOC_013966	10:1386391-1386798	-	0	1.42984	inf	5e-05	0.000625736	up	-	-	-	-	-	-
XLOC_013967	10:1468689-1469127	-	1.46121	4.71047	1.68871	0.02325	0.0914539	up	-	-	-	-	-	-
XLOC_013968	10:1469190-1470274	-	1.01869	2.27928	1.16187	0.02395	0.0933898	up	-	-	-	-	-	-
XLOC_013985	10:8147061-8147597	-	0.544028	2.01603	1.88977	0.0314	0.113623	up	-	-	-	-	-	-
XLOC_014007	10:14468887-14469769	-	1.08077	2.57183	1.25074	0.01745	0.073742	up	-	-	-	-	-	-
XLOC_014012	10:16591014-16591661	-	0	0.826347	inf	5e-05	0.000625736	up	-	-	-	-	-	-
XLOC_014017	10:18626130-18626610	-	0	0.890851	inf	5e-05	0.000625736	up	-	-	-	-	-	-
XLOC_014018	10:18770374-18771498	-	0	0.500834	inf	5e-05	0.000625736	up	-	-	-	-	-	-
XLOC_014061	11:256866-264936	OS11G0105775	0.392656	3.35792	3.09623	0.0413	0.138905	up	-	A0A0P0XY80	11:258284-261894	-	protein_coding	-
XLOC_014063	11:281425-284021	OS11G0106083	0.849538	2.40415	1.50078	0.033	0.117789	up	-	A0A0N7KSB0	11:281470-283525	-	protein_coding	-
XLOC_014068	11:338746-352101	OS11G0107400	11.0549	33.4875	1.59893	5e-05	0.000625736	up	4349562	Q2RBL6	11:341400-345820	LOC4349562	protein_coding	uncharacterized LOC4349562
XLOC_014097	11:571046-573032	OS11G0112200	0.56269	1.68202	1.57978	0.0063	0.0343763	up	4349585	Q5U1G2	11:571319-573032	LOC4349585	protein_coding	cationic peroxidase 1
XLOC_014117	11:693325-694254	OS11G0115350	0.519689	8.44405	4.02221	5e-05	0.000625736	up	9267894	Q7XJ39	11:693326-694254	LTP2-A,LOC9267894	protein_coding	non-specific lipid-transfer protein 2
XLOC_014118	11:697001-708769	OS11G0115400|OS11G0115800	89.4332	253.885	1.50529	5e-05	0.000625736	up	4349602|-	Q7XBA6|A0A0P0XY26	11:703038-703928|11:705968-708769	LOC4349602|OS11G0115800	protein_coding|protein_coding	non-specific lipid-transfer protein 1-like|Putative uncharacterized protein [Source:UniProtKB/TrEMBL;Acc:B9G919]
XLOC_014126	11:778580-778972	OS11G0117300	5.05875	14.6755	1.53655	0.00565	0.0316349	up	-	A0A0P0XYP1	11:778581-778972	-	protein_coding	-
XLOC_014135	11:827019-835763	OS11G0118400	6.76144	91.6597	3.76089	5e-05	0.000625736	up	4349617	Q0IV22	11:827020-828420	OS11G0118400	protein_coding	Os11g0118400 protein [Source:UniProtKB/TrEMBL;Acc:Q0IV22]
XLOC_014165	11:1175741-1179106	OS11G0125900	1.02337	2.34411	1.19572	0.00285	0.0185954	up	4349643	A0A0P0XYD2	11:1175912-1179106	OS11G0125900,LOC4349643	protein_coding	probable apyrase 3
XLOC_014166	11:1186209-1189668	OS11G0126100	0.297773	0.906527	1.60614	0.0102	0.0496299	up	4349644	Q2RB46	11:1186210-1189668	LOC4349644	protein_coding	protein DETOXIFICATION 21
XLOC_014230	11:1714826-1735147	OS11G0137200	3.24821	9.01527	1.47272	0.00545	0.0307286	up	4349718	Q2RAU5	11:1714986-1718589	LOC4349718	protein_coding	hydroxymethylglutaryl-CoA lyase, mitochondrial
XLOC_014318	11:2500436-2505233	OS11G0153400	9.84572	20.7757	1.07733	5e-05	0.000625736	up	4349806	Q53LV1	11:2500437-2505233	LOC4349806	protein_coding	rho GTPase-activating protein 5
XLOC_014341	11:2682653-2689250	OS11G0156600	2.70741	10.2243	1.91701	5e-05	0.000625736	up	9269077	A0A0P0XZI2	11:2683005-2684962	LOC9269077	protein_coding	putative HVA22-like protein g
XLOC_014370	11:2970937-2981823	OS11G0161100	1.0716	3.4622	1.69192	0.0172	0.0728832	up	4349853	Q2RA83	11:2978444-2981470	OS11G0161100,LOC4349853	protein_coding	disease resistance protein RGA2
XLOC_014371	11:2982797-2988224	OS11G0161133	1.20723	3.26728	1.43639	0.01195	0.0560554	up	107277949	A0A0P0XZ14	11:2983193-2984650	Os11g0161133,LOC107277949	protein_coding	disease resistance protein RGA2-like
XLOC_014372	11:3019561-3026084	OS11G0161700|OS11G0161800	1.25773	4.44289	1.82067	0.0006	0.00521734	up	-|9267552	A0A0P0XZ40|Q53PN3	11:3019562-3022357|11:3023705-3025129	Os11g0161700|Os11g0161800,LOC9267552	protein_coding|protein_coding	-|uncharacterized LOC9267552
XLOC_014438	11:3535360-3545645	OS11G0172133|OS11G0172150	0.535553	1.64997	1.62334	0.00015	0.0016286	up	-|9270785	Q53P89|A0A0P0Y095	11:3535566-3536200|11:3536690-3539862	OS11G0172133|LOC9270785	protein_coding|protein_coding	Putative uncharacterized protein [Source:UniProtKB/TrEMBL;Acc:Q53P89]|putative receptor-like protein kinase At3g47110
XLOC_014451	11:3607018-3608532	OS11G0173100	0.132663	0.454534	1.77663	0.0292	0.108209	up	-	-	11:3607019-3608532	-	ncRNA	-
XLOC_014459	11:3663744-3673502	OS11G0173900	0.535319	2.50803	2.22809	0.01545	0.0674494	up	9268671	Q53PC8	11:3664612-3667770	-	protein_coding	Leucine Rich Repeat family protein, expressed; Leucine Rich Repeat, putative [Source:UniProtKB/TrEMBL;Acc:Q53PC8]
XLOC_014500	11:4094497-4101463	OS11G0181700|OS11G0181800	24.8108	61.0009	1.29786	5e-05	0.000625736	up	4349944|4349945	B7EBJ5|Q53ML7	11:4094565-4097141|11:4097620-4101455	OS11G0181700,LOC4349944|LOC4349945	protein_coding|protein_coding	short-chain dehydrogenase TIC 32, chloroplastic|short-chain dehydrogenase TIC 32, chloroplastic
XLOC_014573	11:4923849-4925639	OS11G0198250	1.40601	3.90895	1.47518	0.0007	0.00592591	up	-	A0A0P0Y062	11:4924222-4925362	-	protein_coding	-
XLOC_014695	11:6059389-6067291	OS11G0216000	4.88317	13.6604	1.48411	0.01855	0.0771623	up	4350078	Q2R8U5	11:6059390-6065434	OS11G0216000,LOC4350078	protein_coding	pyruvate kinase 1, cytosolic-like
XLOC_014712	11:6265127-6270026	OS11G0220100	0.317847	0.76662	1.27018	0.0064	0.0348082	up	-	A0A0P0Y0P0	11:6265242-6270024	-	protein_coding	-
XLOC_014728	11:6381667-6385835	OS11G0222100	0.241207	1.18304	2.29415	0.0417	0.139908	up	-	A0A0P0Y0G1	11:6382725-6385445	-	protein_coding	-
XLOC_014742	11:6538686-6546056	OS11G0225000	0.925891	4.14485	2.16241	0.04115	0.13858	up	4350110	Q0ITR7	11:6540629-6541618	OS11G0225000,LOC4350110	protein_coding	putative cysteine-rich receptor-like protein kinase 12
XLOC_014749	11:6599520-6603660	OS11G0226201	7.35914	19.9999	1.44239	5e-05	0.000625736	up	9269730	A0A0N7KSN2	11:6599802-6601409	LOC9269730	protein_coding	LRR receptor-like serine/threonine-protein kinase HSL2
XLOC_014755	11:6646290-6647404	OS11G0226966	18.2694	60.46	1.72655	5e-05	0.000625736	up	-	Q2R8J5	11:6646291-6647404	-	protein_coding	Expressed protein [Source:UniProtKB/TrEMBL;Acc:Q2R8J5]
XLOC_014759	11:6668506-6681589	OS11G0227200	10.5583	24.5242	1.21583	5e-05	0.000625736	up	4350121	Q2R8J2	11:6668507-6680770	LOC4350121	protein_coding	disease resistance protein RPM1
XLOC_014761	11:6692024-6698883	OS11G0227700	0.237039	1.4812	2.64357	0.0001	0.00115383	up	4350124	A0A0P0Y0I4	11:6692025-6697566	OS11G0227700,LOC4350124	protein_coding	disease resistance protein RPM1
XLOC_014769	11:6827024-6845326	OS11G0228600	1.68665	4.41812	1.38927	0.0073	0.0385021	up	-	A0A0P0Y0R7	11:6827133-6839374	OS11G0228600	protein_coding	-
XLOC_014772	11:6869652-6885795	OS11G0229300	0.403931	3.83588	3.24738	0.00015	0.0016286	up	4350130	A0A0P0Y0B8	11:6872016-6877424	OS11G0229300,LOC4350130	protein_coding	disease resistance protein RPM1
XLOC_014774	11:6887768-6897208	OS11G0229500	15.032	100.613	2.74271	5e-05	0.000625736	up	4350133	Q9ZQT3	11:6888365-6896307	LOC4350133	protein_coding	disease resistance protein RPM1
XLOC_014950	11:8826308-8829013	OS11G0261900	0.61879	1.2963	1.06688	0.03315	0.118036	up	4350234	Q53KP2	11:8826309-8827815	LOC4350234	protein_coding	uncharacterized protein At1g18480
XLOC_014961	11:8989736-8994779	OS11G0264500	1.20299	13.6814	3.50752	5e-05	0.000625736	up	4350239	A0A0P0Y1J7	11:8990256-8994514	LOC4350239	protein_coding	uncharacterized LOC4350239
XLOC_014980	11:9176912-9184410	OS11G0267000	21.6331	68.6818	1.66669	5e-05	0.000625736	up	4350255	Q53M04	11:9177329-9178565	OS11G0267000,LOC4350255	protein_coding	tetrapyrrole-binding protein, chloroplastic
XLOC_015018	11:9663047-9668175	EPlOSAG00000021501	0.277185	0.582411	1.07119	0.03425	0.121048	up	-	-	11:9664785-9664831	-	ncRNA	-
XLOC_015024	11:9748290-9752009	OS11G0275000	1.03708	2.4631	1.24795	0.00795	0.0409596	up	4350269	A0A0P0Y160	11:9748379-9751957	LOC4350269	protein_coding	endo-1,3;1,4-beta-D-glucanase
XLOC_015072	11:10474865-10477658	OS11G0289700	1.27477	3.30716	1.37536	0.00085	0.00696606	up	4350299	Q2R6X3	11:10474866-10477658	LOC4350299	protein_coding	cytochrome P450 87A3-like
XLOC_015149	11:11370891-11376656	OS11G0302800	0.394095	1.31113	1.7342	0.00135	0.0102146	up	4350330	Q0IT67	11:11373318-11376619	LOC4350330	protein_coding	uncharacterized LOC4350330
XLOC_015447	11:12855015-12861914	OS11G0417400	1.16999	5.98219	2.35418	5e-05	0.000625736	up	9268201	Q2R637	11:12855016-12861914	Os11g0417400,LOC9268201	protein_coding	probable protein phosphatase 2C 75
XLOC_015450	11:12900765-12912119	OS11G0417800	10.6423	23.5551	1.14623	0.0008	0.00662132	up	-	-	11:12900824-12905493	-	ncRNA	-
XLOC_015505	11:13827430-13827969	-	0	1.36906	inf	5e-05	0.000625736	up	-	-	-	-	-	-
XLOC_015511	11:13941560-13946255	OS11G0432400	32.9584	116.042	1.81593	5e-05	0.000625736	up	4350398	Q53PA7	11:13941561-13945493	LOC4350398	protein_coding	mitochondrial dicarboxylate/tricarboxylate transporter DTC
XLOC_015578	11:14660800-14663959	OS11G0443700	0.403946	1.35795	1.7492	0.00725	0.0383423	up	4350428	Q53KZ3	11:14660801-14663959	LOC4350428	protein_coding	tropinone reductase homolog At5g06060
XLOC_015582	11:14687346-14690705	OS11G0444400	16.4411	41.802	1.34627	5e-05	0.000625736	up	-	A0A0P0Y1V8	11:14687711-14688398	Os11g0444400	protein_coding	-
XLOC_015637	11:15436735-15440042	OS11G0455800	44.1974	92.8005	1.07017	5e-05	0.000625736	up	4350456	A0A0P0Y248	11:15436736-15440042	LOC4350456	protein_coding	serine hydroxymethyltransferase 4
XLOC_015644	11:15550240-15552580	EPlOSAG00000011647	0.302942	0.637166	1.07263	0.045	0.147942	up	-	-	11:15550916-15550993	-	ncRNA	-
XLOC_015667	11:15796374-15805151	OS11G0462900	0.41703	1.07238	1.36259	0.0018	0.0128379	up	4350479	A0A0P0Y299	11:15796775-15803937	OS11G0462900	protein_coding	Expressed protein; Os11g0462900 protein [Source:UniProtKB/TrEMBL;Acc:Q2R4S7]
XLOC_015746	11:16943411-16946706	OS11G0482400	8.44291	19.3227	1.19448	5e-05	0.000625736	up	4350519	A0A0P0Y2S8	11:16943497-16946613	OS11G0482400,LOC4350519	protein_coding	pentatricopeptide repeat-containing protein At5g04780
XLOC_015759	11:17045308-17052916	OS11G0484300	1.39834	4.09308	1.54948	5e-05	0.000625736	up	4350526	Q2R482	11:17046950-17052914	OS11G0484300,LOC4350526	protein_coding	DNA replication licensing factor MCM2
XLOC_015780	11:17284027-17285405	OS11G0490100	0.0970774	0.742793	2.93575	0.0209	0.0843545	up	4350540	Q2R441	11:17284028-17285405	LOC4350540	protein_coding	probable methyltransferase At1g27930
XLOC_015834	11:17910936-17912023	OS11G0502700	2.39108	10.68	2.15918	5e-05	0.000625736	up	4350562	A0A0P0Y3D1	11:17911046-17912013	OS11G0502700,LOC4350562	protein_coding	uncharacterized LOC4350562
XLOC_015864	11:18350073-18362235	OS11G0513500	0.70454	2.22823	1.66115	0.0082	0.0419424	up	4350578	Q0ISJ2	11:18358013-18360301	OS11G0513500,LOC4350578	protein_coding	uncharacterized LOC4350578
XLOC_015866	11:18382032-18390456	OS11G0513900	0.642496	1.45362	1.17789	0.02325	0.0914539	up	4350580	Q2R3M0	11:18382053-18390444	LOC4350580	protein_coding	uncharacterized LOC4350580
XLOC_015895	11:18718388-18719642	-	0	0.618104	inf	5e-05	0.000625736	up	-	-	-	-	-	-
XLOC_016012	11:19858596-19870853	OS11G0541600	0.634213	2.18759	1.78631	0.00495	0.0285502	up	4350669	A0A0P0Y3J8	11:19858668-19870853	OS11G0541600,LOC4350669	protein_coding	UPF0481 protein At3g47200
XLOC_016041	11:20239291-20261124	OS11G0548600	0.96215	2.6903	1.48343	0.0003	0.00293653	up	-	B9GB49	11:20239369-20240115	-	protein_coding	Putative uncharacterized protein [Source:UniProtKB/TrEMBL;Acc:B9GB49]
XLOC_016045	11:20290981-20313958	EPlOSAG00000026213|EPlOSAG00000028674	0.793046	2.77721	1.80816	0.001	0.00797168	up	-|-	-|-	11:20303995-20304069|11:20313715-20313840	-|-	ncRNA|ncRNA	-|-
XLOC_016065	11:20460925-20472395	OS11G0550500	3.15331	6.83082	1.11519	5e-05	0.000625736	up	4350705	Q2R2R4	11:20461110-20464673	LOC4350705	protein_coding	putative disease resistance protein At1g50180
XLOC_016097	11:20770061-20773259	OS11G0558900	1.20833	4.07659	1.75434	5e-05	0.000625736	up	4350731	Q2R2L0	11:20770062-20773259	LOC4350731	protein_coding	receptor-like protein 12
XLOC_016114	11:20902325-20905361	OS11G0561100	0.231511	0.56696	1.29217	0.01445	0.0642849	up	107275803	A0A0P0Y3J7	11:20902326-20905361	Os11g0561100,LOC107275803	protein_coding	LRR receptor-like serine/threonine-protein kinase FLS2
XLOC_016126	11:21031037-21037729	OS11G0564900	0.195807	0.458971	1.22897	0.00565	0.0316349	up	107278245	A0A0P0Y3E8	11:21031351-21034395	LOC107278245	protein_coding	leucine-rich repeat receptor-like protein kinase PXL1
XLOC_016127	11:21040687-21044991	OS11G0565000	1.2374	2.93246	1.2448	0.0006	0.00521734	up	4350737	Q2R2H0	11:21040870-21043941	LOC4350737	protein_coding	probable LRR receptor-like serine/threonine-protein kinase At4g08850
XLOC_016130	11:21079172-21082347	OS11G0565920	0.774175	2.55325	1.7216	5e-05	0.000625736	up	9272461	A0A0P0Y3K7	11:21079173-21082347	LOC9272461	protein_coding	probable LRR receptor-like serine/threonine-protein kinase At4g36180
XLOC_016136	11:21145759-21148865	OS11G0567600	0.296553	0.805418	1.44145	0.00405	0.0243573	up	-	A0A0P0Y3Q3	11:21145760-21148865	-	protein_coding	Leucine Rich Repeat family protein, expressed [Source:UniProtKB/TrEMBL;Acc:Q2R2F5]
XLOC_016137	11:21156775-21159062	OS11G0567800	0.576881	4.46795	2.95327	5e-05	0.000625736	up	9266337	C7J946	11:21156776-21159062	OS11G0567800,LOC9266337	protein_coding	probable LRR receptor-like serine/threonine-protein kinase IRK
XLOC_016207	11:21871716-21877810	OS11G0579200|OS11G0579400	2.11506	6.80499	1.6859	0.00025	0.00251561	up	4350779|4350779	C7J983|A0A0P0Y3U7	11:21872063-21873054|11:21874468-21877085	LOC4350779|-	protein_coding|protein_coding	uncharacterized LOC4350779|Os11g0579400 protein [Source:UniProtKB/TrEMBL;Acc:Q0IS06]
XLOC_016247	11:22336869-22356657	EPlOSAG00000024478	0.530883	1.15203	1.11771	0.00705	0.0374882	up	-	-	11:22337252-22337333	-	ncRNA	-
XLOC_016272	11:22505992-22507412	OS11G0592100	1.89656	4.29102	1.17793	0.0221	0.0878922	up	4350822	Q2R1V1	11:22505993-22507412	LOC4350822	protein_coding	barwin
XLOC_016273	11:22510802-22512374	OS11G0592200	0.478219	1.58443	1.72822	0.02615	0.099738	up	4350823	Q941F5	11:22511506-22512374	LOC4350823	protein_coding	barwin
XLOC_016286	11:22625529-22627473	OS11G0594000	0.0458249	0.52242	3.51101	0.04265	0.1424	up	4350836	Q2R1T1	11:22625530-22627473	LOC4350836	protein_coding	hexose carrier protein HEX6
XLOC_016314	11:22861961-22867068	OS11G0598500	5.19374	16.1911	1.64036	5e-05	0.000625736	up	4350851	Q0IRT6	11:22862447-22866319	LOC4350851	protein_coding	uncharacterized LOC4350851
XLOC_016333	11:23063198-23064575	OS11G0600600	0.700756	5.88318	3.06961	5e-05	0.000625736	up	9271498	A0A0P0Y4D9	11:23063476-23064575	LOC9271498	protein_coding	uncharacterized LOC9271498
XLOC_016336	11:23077434-23081686	OS11G0600900	1.64209	11.8371	2.8497	5e-05	0.000625736	up	4350861	A0A0P0Y4U5	11:23079578-23081682	LOC4350861	protein_coding	mannose-6-phosphate isomerase 1
XLOC_016353	11:23230111-23268916	OS11G0603200	109.422	281.178	1.36158	5e-05	0.000625736	up	4350873	Q2R1J1	11:23230112-23234075	LOC4350873	protein_coding	ABC transporter F family member 5
XLOC_016453	11:24504244-24507458	OS11G0625801	11.1101	25.353	1.19028	0.0001	0.00115383	up	-	-	11:24504531-24507458	-	ncRNA	-
XLOC_016518	11:25021620-25043002	OS11G0635300|OS11G0635500	3.24739	13.1769	2.02066	5e-05	0.000625736	up	107275783|4350979	A0A0P0Y4U3|Q2R0R2	11:25021621-25023695|11:25040876-25042999	LOC107275783|LOC4350979	protein_coding|protein_coding	cytochrome P450 71D10-like|cytochrome P450 71D10
XLOC_016573	11:25589764-25592743	OS11G0644600	16.4715	63.0362	1.93621	5e-05	0.000625736	up	4351015	Q2R0I2	11:25589890-25591645	LOC4351015	protein_coding	putative ciliary rootlet coiled-coil protein 2
XLOC_016623	11:26258630-26262305	OS11G0655700	0.39631	0.953136	1.26605	0.00485	0.0280983	up	107276632	Q2R078	11:26259796-26261416	Os11g0655700,LOC107276632	protein_coding	disease resistance protein RPM1-like
XLOC_016705	11:27015337-27021422	OS11G0669100	4.66765	13.0559	1.48393	5e-05	0.000625736	up	4351085	Q2QZV8	11:27015358-27021340	OS11G0669100,LOC4351085	protein_coding	calmodulin-binding protein 60 B
XLOC_016707	11:27029521-27033694	-	0.232529	1.1993	2.36671	0.0002	0.00208337	up	-	-	-	-	-	-
XLOC_016729	11:27242069-27243344	OS11G0676100	0.221048	7.02378	4.98982	5e-05	0.000625736	up	9271264	A0A0N7KTC3	11:27242070-27243344	LOC9271264	protein_coding	putative disease resistance RPP13-like protein 3
XLOC_016732	11:27259384-27268315	OS11G0674400	0.930073	9.08829	3.28859	5e-05	0.000625736	up	9268156	Q2QZS0	11:27261093-27264194	LOC9268156	protein_coding	putative disease resistance protein RGA4
XLOC_016749	11:27399146-27406635	OS11G0678000	25.0636	50.3493	1.00638	5e-05	0.000625736	up	107278404	A0A0P0Y5C3	11:27399450-27406535	LOC107278404	protein_coding	probable serine/threonine-protein kinase DDB_G0271682
XLOC_016783	11:27784605-27797821	OS11G0686500	2.3854	5.147	1.1095	0.03025	0.110765	up	4351143	Q2QZH9	11:27793778-27797821	LOC4351143	protein_coding	disease resistance protein RPP13
XLOC_016798	11:28022973-28025957	EPlOSAG00000010118	0.768368	2.00027	1.38032	0.02455	0.0951419	up	-	-	11:28023854-28023935	-	ncRNA	-
XLOC_016802	11:28075430-28080196	OS11G0690332	99.1883	246.873	1.31553	0.00075	0.00628767	up	107276842	A0A0P0Y5J6	11:28075457-28076938	LOC107276842	protein_coding	wall-associated receptor kinase 3-like
XLOC_016813	11:28174746-28180377	OS11G0691400|OS11G0691500	61.8891	156.614	1.33946	0.00035	0.00332699	up	4351158|-	A0A0P0Y5K6|A0A0P0Y5S0	11:28174981-28175691|11:28179078-28179995	Os11g0691400,LOC4351158|-	protein_coding|protein_coding	wall-associated receptor kinase 1|-
XLOC_016821	11:28246801-28252321	EPlOSAG00000018134	1.65004	3.6573	1.14828	0.03245	0.116395	up	-	-	11:28247133-28247187	-	ncRNA	-
XLOC_016832	11:28400359-28405302	-	0.308424	1.3244	2.10236	5e-05	0.000625736	up	-	-	-	-	-	-
XLOC_016864	11:28748076-28749174	OS11G0701600	0.895577	4.02895	2.16951	0.00075	0.00628767	up	4351192	A0A0N7KTE2	11:28748102-28748484	LOC4351192	protein_coding	xylanase inhibitor protein 2-like
XLOC_016885	11:28809409-28811547	OS11G0704000	0.92273	3.21877	1.80253	0.00305	0.0195994	up	4351209	Q53NN8	11:28809410-28811547	LOC4351209	protein_coding	selenoprotein H
XLOC_016907	11:14300-15796	OS11G0100600	3.56972	12.835	1.8462	5e-05	0.000625736	up	4349527	Q2QYZ9	11:14301-15796	LOC4349527	protein_coding	caffeoylshikimate esterase
XLOC_016937	11:281425-284021	OS11G0106100	1.82979	5.35065	1.54804	0.0001	0.00115383	up	4349554	A0A0P0XY89	11:281458-283380	LOC4349554	protein_coding	probable transcription factor RL9
XLOC_016959	11:451634-453816	OS11G0109700	0.185458	0.495275	1.41714	0.01485	0.0656271	up	4349573	Q2RBJ0	11:451635-453816	OS11G0109700,LOC4349573	protein_coding	uncharacterized LOC4349573
XLOC_016993	11:729338-732755	OS11G0116300	0.556168	2.74507	2.30325	0.0019	0.0134322	up	4349607	Q2RBC7	11:729514-732755	LOC4349607	protein_coding	probable chalcone--flavonone isomerase 3
XLOC_016998	11:782357-783654	OS11G0117400	0.542427	4.38621	3.01547	0.00055	0.00484934	up	4349611	A0A0P0XYP5	11:782471-783485	OS11G0117400,LOC4349611	protein_coding	probable WRKY transcription factor 67
XLOC_017006	11:827019-835763	OS11G0118500	0.111102	0.739214	2.73411	0.0472	0.153086	up	4349618	Q2RBA9	11:827666-831777	OS11G0118500,LOC4349618	protein_coding	BTB/POZ domain-containing protein At3g08570
XLOC_017007	11:837333-839876	OS11G0118600	2.30869	5.55526	1.26678	0.0002	0.00208337	up	4349619	Q2QYI6	11:837812-839841	OS11G0118600,LOC4349619	protein_coding	uncharacterized LOC4349619
XLOC_017013	11:886241-887578	OS11G0120100	6.68624	13.7465	1.0398	0.0006	0.00521734	up	9266873	Q2RB97	11:886242-887578	LOC9266873	protein_coding	uncharacterized LOC9266873
XLOC_017015	11:896133-897260	OS11G0120300	1.88725	5.43776	1.52672	0.00035	0.00332699	up	4349629	Q2RB95	11:896134-897260	OS11G0120300,LOC4349629	protein_coding	protein LURP-one-related 8
XLOC_017055	11:1334582-1345117	OS11G0129000	0.0801529	6.55125	6.35287	0.0037	0.0226845	up	4349662	A0A0P0XYA6	11:1341435-1344785	OS11G0129000,LOC4349662	protein_coding	protein DETOXIFICATION 21
XLOC_017056	11:1347660-1352695	OS11G0129200	0.845301	2.40538	1.50873	0.00095	0.00764878	up	9270631	A0A0P0XYF6	11:1347822-1352335	-	protein_coding	Os11g0129100 protein [Source:UniProtKB/TrEMBL;Acc:A3C869]
XLOC_017067	11:1397104-1398352	OS11G0130400	0.467851	1.11452	1.2523	0.04565	0.14949	up	4349673	Q2RB10	11:1397105-1398352	OS11G0130400,LOC4349673	protein_coding	uncharacterized LOC4349673
XLOC_017116	11:1798642-1800361	OS11G0138600	0.549814	1.41002	1.3587	0.0194	0.0797328	up	4349723	A0A0P0XYX7	11:1798930-1800298	OS11G0138600,LOC4349723	protein_coding	phosphoglycerate mutase-like protein 4
XLOC_017146	11:2019765-2024225	OS11G0143500	1.08842	3.36301	1.62752	5e-05	0.000625736	up	4349749	Q2RAP0	11:2019766-2024207	Os11g0143500,LOC4349749	protein_coding	L-galactono-1,4-lactone dehydrogenase 1, mitochondrial
XLOC_017164	11:2195363-2207840	OS11G0147800	43.9477	152.192	1.79204	5e-05	0.000625736	up	4349769	Q2RAK8	11:2204302-2207780	OS11G0147800,LOC4349769	protein_coding	stem-specific protein TSJT1
XLOC_017196	11:2462273-2471137	OS11G0152700	0.469089	0.948756	1.01618	0.03005	0.110275	up	4349800	Q53Q70	11:2462433-2468733	LOC4349800	protein_coding	transcription factor HBP-1b(c38)
XLOC_017209	11:2568991-2570391	OS11G0155100	1.06237	2.7853	1.39055	0.00805	0.0413927	up	4349817	A0A0P0XZ92	11:2568996-2570391	LOC4349817	protein_coding	probable F-box protein At1g60180
XLOC_017239	11:2759759-2765240	OS11G0157400	0.553247	2.69382	2.28366	5e-05	0.000625736	up	4349830	Q2RAC2	11:2759765-2764949	OS11G0157400,LOC4349830	protein_coding	exocyst complex component EXO70A1
XLOC_017282	11:3182423-3185112	OS11G0166201	1.19189	4.31889	1.85741	0.0171	0.0725911	up	9271884	A0A0P0XZF1	11:3183224-3183778	LOC9271884	protein_coding	probable trans-2-enoyl-CoA reductase, mitochondrial
XLOC_017317	11:3488767-3491609	OS11G0171300	1523.88	4074.92	1.41902	0.00345	0.0215475	up	4349897	Q40677	11:3488768-3491609	Os11g0171300,LOC4349897	protein_coding	fructose-bisphosphate aldolase, chloroplastic
XLOC_017357	11:3916879-3917635	OS11G0178800	2.16505	5.67563	1.39038	0.0041	0.0246327	up	4349929	Q53NP8	11:3916880-3917635	LOC4349929	protein_coding	dirigent protein 22
XLOC_017359	11:3930822-3941587	OS11G0179400	0.796956	2.55458	1.68051	0.0407	0.137461	up	107278568	Q53NP4	11:3934039-3934606	LOC107278568	protein_coding	dirigent protein 23-like
XLOC_017382	11:4168166-4175540	OS11G0182900	4.63993	11.3369	1.28885	5e-05	0.000625736	up	4349951	A0A0P0XZD1	11:4168279-4170029	OS11G0182900,LOC4349951	protein_coding	ankyrin-1
XLOC_017430	11:4682985-4689845	-	1.53313	3.1337	1.03139	0.0037	0.0226845	up	-	-	-	-	-	-
XLOC_017451	11:4850444-4854744	-	1.67486	3.94382	1.23555	0.00015	0.0016286	up	-	-	-	-	-	-
XLOC_017535	11:5586477-5603077	OS11G0208800|OS11G0208900	5.74121	14.0233	1.2884	0.00045	0.00409753	up	9268730|4350043	Q2R917|Q2R915	11:5586534-5589198|11:5592564-5603077	OS11G0208800,LOC9268730|OS11G0208900,LOC4350043	protein_coding|protein_coding	G-type lectin S-receptor-like serine/threonine-protein kinase At2g19130|LRR receptor-like serine/threonine-protein kinase GSO1
XLOC_017546	11:5680100-5684096	OS11G0210000	0.122449	0.487585	1.99347	0.0178	0.0747882	up	4350050	Q0ITX1	11:5680101-5684035	-	protein_coding	Expressed protein; Os11g0210000 protein [Source:UniProtKB/TrEMBL;Acc:Q0ITX1]
XLOC_017673	11:6685617-6691289	OS11G0227300	0.185772	0.73326	1.98079	0.0114	0.0541825	up	4350122	Q0ITQ6	11:6685665-6687640	LOC4350122	protein_coding	uncharacterized LOC4350122
XLOC_017675	11:6692024-6698883	OS11G0227600	0.898551	2.70069	1.58766	0.00025	0.00251561	up	4350123	A0A0N7KSN4	11:6695391-6698883	OS11G0227600	protein_coding	Os11g0227600 protein [Source:UniProtKB/TrEMBL;Acc:Q0ITQ4]
XLOC_017721	11:7327020-7327544	OS11G0236932	0.392955	5.84383	3.89448	0.0033	0.0208165	up	-	A0A0P0Y1F3	11:7327021-7327544	Os11g0236932	protein_coding	-
XLOC_017722	11:7331984-7332623	OS11G0237300	0.426485	3.93961	3.20749	0.00755	0.039544	up	-	A0A0P0Y136	11:7331985-7332623	Os11g0237300	protein_coding	-
XLOC_017784	11:7788988-7790098	-	0.0919701	1.19821	3.70358	0.04305	0.143224	up	-	-	-	-	-	-
XLOC_017906	11:8883110-8900372	OS11G0263000	0.690634	1.54014	1.15707	0.04905	0.15775	up	9267983	A0A0P0Y115	11:8883111-8899578	OS11G0263000,LOC9267983	protein_coding	putative disease resistance protein RGA3
XLOC_017971	11:9688217-9697030	OS11G0274100	0.704842	3.54956	2.33227	5e-05	0.000625736	up	9271600	A0A0P0Y121	11:9688431-9692332	LOC9271600	protein_coding	putative receptor-like protein kinase At4g00960
XLOC_017984	11:9896591-9898315	OS11G0278300	0.638926	3.61857	2.5017	5e-05	0.000625736	up	4350276	Q53PW1	11:9896885-9898239	LOC4350276	protein_coding	UPF0481 protein At3g47200
XLOC_018024	11:10553597-10567598	EPlOSAG00000001068	1.20584	3.24868	1.42981	0.00295	0.0191092	up	-	-	11:10561141-10561250	-	ncRNA	-
XLOC_018141	11:12474691-12476342	OS11G0406945	2.313	7.66315	1.72817	0.00055	0.00484934	up	107276985	A0A0P0Y1L5	11:12474878-12476342	LOC107276985	protein_coding	phenazine biosynthesis-like domain-containing protein 1
XLOC_018253	11:14246841-14250809	EPlOSAG00000012136	13.9546	72.0398	2.36805	0.0023	0.0156629	up	-	-	11:14247453-14247571	-	ncRNA	-
XLOC_018266	11:14376443-14383388	OS11G0439300	0.943232	2.42926	1.36483	0.0096	0.0474015	up	4350418	A0A0P0Y1P7	11:14379808-14383367	OS11G0439300	protein_coding	Os11g0439300 protein [Source:UniProtKB/TrEMBL;Acc:Q0ISZ1]
XLOC_018292	11:14672609-14675385	OS11G0444000	0.519097	1.46393	1.49578	0.0068	0.0365246	up	4350429	Q53KZ0	11:14672877-14675385	OS11G0444000,LOC4350429	protein_coding	DIMBOA UDP-glucosyltransferase BX8
XLOC_018365	11:15598633-15637145	OS11G0459600	2.19007	5.45126	1.31561	0.01915	0.0788857	up	-	A0A0P0Y242	11:15609503-15637145	-	protein_coding	-
XLOC_018463	11:16828237-16837059	EPlOSAG00000037099	1.01726	2.39028	1.23249	0.035	0.123085	up	-	-	11:16831509-16831593	-	ncRNA	-
XLOC_018472	11:16937410-16939474	OS11G0482200	0.923169	2.5516	1.46673	0.0178	0.0747882	up	4350518	A0A0N7KSX6	11:16937493-16938495	LOC4350518	protein_coding	uncharacterized LOC4350518
XLOC_018504	11:17234508-17237925	OS11G0489250	0.380546	2.04227	2.42403	0.0018	0.0128379	up	4350534	Q2R447	11:17234743-17237925	LOC4350534	protein_coding	cytochrome P450 78A5
XLOC_018518	11:17383781-17391263	OS11G0491550|OS11G0491600|OS11G0493700	0.373695	0.856488	1.19657	0.02205	0.0877531	up	-|107278555|9270249	A0A0P0Y298|A0A0P0Y2C6|A0A0P0Y293	11:17384234-17384565|11:17384670-17387292|11:17388238-17390587	-|LOC107278555|LOC9270249	protein_coding|protein_coding|protein_coding	-|uncharacterized LOC107278555|putative disease resistance protein RGA3
XLOC_018522	11:17434035-17438278	OS11G0492300	0.254834	0.562	1.14101	0.0317	0.114389	up	107276983	A0A0N7KSY3	11:17434258-17436861	Os11g0492300,LOC107276983	protein_coding	putative disease resistance RPP13-like protein 1
XLOC_018593	11:18391470-18398706	EPlOSAG00000050786	0.347278	0.747629	1.10623	0.0035	0.0217957	up	-	-	11:18398608-18398706	-	ncRNA	-
XLOC_018619	11:18751188-18753327	OS11G0521500	102.805	221.839	1.10961	5e-05	0.000625736	up	4350605	Q2R3H6	11:18751189-18753276	LOC4350605	protein_coding	acyl carrier protein 1, chloroplastic
XLOC_018653	11:19180635-19182258	OS11G0528500	37.0027	112.056	1.59851	5e-05	0.000625736	up	4350631	Q2R3B6	11:19180636-19182258	LOC4350631	protein_coding	uncharacterized LOC4350631
XLOC_018738	11:19956771-19965902	OS11G0543500	17.6071	51.414	1.546	5e-05	0.000625736	up	4350674	Q2R301	11:19956772-19963299	LOC4350674	protein_coding	heparan-alpha-glucosaminide N-acetyltransferase
XLOC_018863	11:21045970-21049694	OS11G0565300	0.684303	3.29053	2.26561	5e-05	0.000625736	up	4350738	A0A0P0Y3K9	11:21047440-21049536	LOC4350738	protein_coding	wall-associated receptor kinase 4
XLOC_018892	11:21339881-21343976	-	0.554705	1.44206	1.37834	0.01255	0.058123	up	-	-	-	-	-	-
XLOC_018904	11:21468750-21472160	OS11G0572301	0.295761	0.637529	1.10806	0.01925	0.079172	up	9272234	Q2R2B2	11:21468751-21472160	LOC9272234	protein_coding	probable disease resistance protein At5g63020
XLOC_018973	11:22175493-22178923	OS11G0586300	11.9944	31.9226	1.41222	5e-05	0.000625736	up	4350800	Q0IRY4	11:22175497-22178916	LOC4350800	protein_coding	uncharacterized LOC4350800
XLOC_019041	11:22821814-22827796	OS11G0598300	0.961186	2.81383	1.54965	0.03915	0.133793	up	4350850	Q2R1P5	11:22822490-22827551	LOC4350850	protein_coding	uncharacterized LOC4350850
XLOC_019161	11:24138189-24142878	EPlOSAG00000003986	0.164495	1.40874	3.09829	0.00015	0.0016286	up	-	-	11:24139214-24139369	-	ncRNA	-
XLOC_019163	11:24147986-24155061	-	3.26158	12.216	1.90513	5e-05	0.000625736	up	-	-	-	-	-	-
XLOC_019171	11:24226399-24227678	OS11G0621400	24.9998	95.9974	1.94108	5e-05	0.000625736	up	4350948	Q2R123	11:24226400-24227678	LOC4350948	protein_coding	stress enhanced protein 1, chloroplastic
XLOC_019195	11:24531518-24537481	OS11G0625900	5.9369	21.9117	1.88392	5e-05	0.000625736	up	4350958	Q2R0Y6	11:24533715-24537481	OS11G0625900,LOC4350958	protein_coding	probable LRR receptor-like serine/threonine-protein kinase At3g47570
XLOC_019248	11:24998420-25009350	OS11G0635000	0.293867	1.9231	2.7102	0.00045	0.00409753	up	4350978	Q2R0R6	11:25004867-25009215	LOC4350978	protein_coding	uncharacterized LOC4350978
XLOC_019307	11:25583802-25585451	OS11G0644500	1.37533	5.0834	1.88601	5e-05	0.000625736	up	-	A0A0N7KTA0	11:25583803-25585451	OS11G0644500	protein_coding	Putative uncharacterized protein [Source:UniProtKB/TrEMBL;Acc:A3CDA0]
XLOC_019309	11:25596435-25608933	OS11G0644800	5.59082	12.857	1.20142	0.00015	0.0016286	up	4351017	A0A0P0Y4R5	11:25596663-25608463	OS11G0644800,LOC4351017	protein_coding	probable aminotransferase TAT2
XLOC_019377	11:26276326-26279717	OS11G0656100	0.54345	1.1532	1.08543	0.0143	0.0637876	up	-	A0A0P0Y540	11:26276743-26279626	-	protein_coding	-
XLOC_019390	11:26420036-26423942	OS11G0658800	0.936457	1.90864	1.02726	0.01075	0.0516818	up	4351055	Q2R052	11:26420114-26423933	LOC4351055	protein_coding	probable polygalacturonase
XLOC_019398	11:26488398-26492363	OS11G0660000	3.96075	17.9554	2.18058	5e-05	0.000625736	up	4351058	Q2R041	11:26488399-26492363	MHX1,LOC4351058	protein_coding	magnesium/proton exchanger 1
XLOC_019411	11:26577120-26582312	OS11G0661800	11.2798	24.9314	1.14422	5e-05	0.000625736	up	4351068	Q2R027	11:26577121-26582071	LOC4351068	protein_coding	uncharacterized LOC4351068
XLOC_019431	11:26878082-26880047	OS11G0666200	0.156953	0.535328	1.77009	0.0187	0.0775791	up	4351079	Q2QZY3	11:26878083-26880047	LOC4351079	protein_coding	putative serine/threonine-protein kinase-like protein CCR3
XLOC_019462	11:27259384-27268315	EPlOSAG00000039387	8.11843	17.4749	1.10601	0.0053	0.0299841	up	-	-	11:27263424-27263507	-	ncRNA	-
XLOC_019492	11:27570849-27574161	OS11G0681400	0.854353	1.72121	1.01052	0.0109	0.0522203	up	9267221	A0A0N7KTC7	11:27571044-27574081	LOC9267221	protein_coding	cysteine-rich receptor-like protein kinase 15
XLOC_019513	11:27758100-27761633	OS11G0686100	7.04423	16.6497	1.24098	5e-05	0.000625736	up	9268890	A0A0P0Y5N0	11:27758164-27761632	OS11G0686100,LOC9268890	protein_coding	spidroin-1
XLOC_019538	11:28085584-28092511	EPlOSAG00000017551	2.0715	8.63668	2.0598	0.00135	0.0102146	up	-	-	11:28090844-28090880	-	ncRNA	-
XLOC_019567	11:28374134-28380693	OS11G0694500	0.172749	0.614885	1.83164	0.0014	0.0105112	up	4351171	Q0IQZ7	11:28375368-28377696	OS11G0694500	protein_coding	Os11g0694500 protein [Source:UniProtKB/TrEMBL;Acc:Q0IQZ7]
XLOC_019609	11:28766269-28766937	OS11G0702400	0	1.74649	inf	5e-05	0.000625736	up	4351199	Q53NL6	11:28766270-28766937	OS11G0702400,LOC4351199	protein_coding	zinc finger protein ZAT8
XLOC_019633	11:28932976-28936625	OS11G0707000	1398.27	6683.44	2.25695	0.01345	0.0610094	up	4351224	G8CTM8	11:28932977-28936031	Os11g0707000,LOC4351224	protein_coding	ribulose bisphosphate carboxylase/oxygenase activase, chloroplastic
XLOC_019647	11:623170-624940	-	0	0.50473	inf	5e-05	0.000625736	up	-	-	-	-	-	-
XLOC_019654	11:4959767-4960271	-	0	0.800244	inf	5e-05	0.000625736	up	-	-	-	-	-	-
XLOC_019664	11:9674529-9675399	-	4.92038	9.8442	1.0005	0.00805	0.0413927	up	-	-	-	-	-	-
XLOC_019669	11:12818924-12820975	-	0.497996	1.49246	1.58349	0.00265	0.0175204	up	-	-	-	-	-	-
XLOC_019674	11:16674630-16674981	-	2.5032	12.2641	2.29259	0.0096	0.0474015	up	-	-	-	-	-	-
XLOC_019700	11:27553479-27555105	-	0.0761539	0.56075	2.88037	0.0203	0.0825317	up	-	-	-	-	-	-
XLOC_019718	12:125741-133489	OS12G0102600|OS12G0102800	8.63048	21.378	1.30861	5e-05	0.000625736	up	4351246|-	Q2QYY1|A0A0P0Y6A1	12:125923-128272|12:128620-133483	LOC4351246|-	protein_coding|protein_coding	pentatricopeptide repeat-containing protein At3g09650, chloroplastic|-
XLOC_019742	12:344684-355121	OS12G0106500|OS12G0106600	14.5629	33.2897	1.19278	5e-05	0.000625736	up	4351268|4351269	Q2QYU1|A0A0P0Y6K7	12:345000-349385|12:350772-355072	-|Os12g0106600	protein_coding|protein_coding	Nodulin-like family protein, expressed [Source:UniProtKB/TrEMBL;Acc:Q2QYU1]|MATE efflux family protein, expressed [Source:UniProtKB/TrEMBL;Acc:Q2QYU0]
XLOC_019746	12:411003-413296	OS12G0107500	11.1312	23.8605	1.10001	5e-05	0.000625736	up	4351273	B7F8E6	12:411252-413224	LOC4351273	protein_coding	macrophage migration inhibitory factor homolog
XLOC_019790	12:688954-695267	OS12G0113600	0.176931	5.613	4.98752	0.0001	0.00115383	up	4351308	Q0IQL8	12:690006-691172	Os12g0113600	protein_coding	Os12g0113600 protein [Source:UniProtKB/TrEMBL;Acc:Q0IQL8]
XLOC_019797	12:732975-734133	OS12G0115000	2.42212	24.0794	3.31346	5e-05	0.000625736	up	4351317	A0A0P0Y6A6	12:733276-733623	Os12g0115000,LOC4351317	protein_coding	non-specific lipid-transfer protein 2B
XLOC_019798	12:737313-738254	OS12G0115100	131.008	421.888	1.68721	5e-05	0.000625736	up	4351318	Q0IQK9	12:737314-738254	Os12g0115100,LOC4351318	protein_coding	non-specific lipid-transfer protein 1
XLOC_019809	12:814091-826049	OS12G0116700	3.35387	7.58428	1.17719	0.00165	0.0119765	up	4351328	Q2QYJ6	12:824221-825793	Os12g0116700,LOC4351328	protein_coding	probable WRKY transcription factor 70
XLOC_019813	12:864791-869553	EPlOSAG00000030288	1.0901	7.18886	2.72131	5e-05	0.000625736	up	-	-	12:864792-864988	-	ncRNA	-
XLOC_019849	12:1156634-1165292	OS12G0124000	38.9489	136.033	1.8043	5e-05	0.000625736	up	4351372	A0A0P0Y6M1	12:1156635-1158438	Os12g0124000,LOC4351372	protein_coding	nuclear envelope pore membrane protein POM 121
XLOC_019875	12:1368899-1376236	OS12G0128800	1.45252	3.44152	1.24449	0.00015	0.0016286	up	4351402	Q0IQD3	12:1368900-1376236	Os12g0128800,LOC4351402	protein_coding	alpha-L-arabinofuranosidase 1
XLOC_019951	12:1986250-1989200	OS12G0141000	0.0506495	0.56285	3.47413	0.00225	0.0154168	up	-	A0A0N7KTK1	12:1986251-1989200	Os12g0141000	protein_coding	-
XLOC_019968	12:2154053-2160359	OS12G0143800	0.846306	21.3019	4.65366	0.003	0.0193579	up	4351482	Q7GBF8	12:2154058-2158284	LOC4351482	protein_coding	meiotic recombination protein DMC1 homolog
XLOC_019978	12:2227382-2228896	OS12G0145200	0.486081	1.13877	1.2282	0.01895	0.0782827	up	4351489	Q2QXS3	12:2227383-2228896	LOC4351489	protein_coding	uncharacterized LOC4351489
XLOC_019979	12:2231443-2234757	OS12G0145400	3.05121	6.58565	1.10994	0.00065	0.0055733	up	4351490	Q2QXS1	12:2231444-2234757	Os12g0145400,LOC4351490	protein_coding	protein trichome birefringence-like 11
XLOC_019999	12:2338071-2339170	OS12G0147800	1.46778	3.57252	1.28331	0.0076	0.0397257	up	4351500	O81277	12:2338072-2339170	Os12g0147800,LOC4351500	protein_coding	phytosulfokines 5
XLOC_020025	12:2535774-2547898	OS12G0151500	8.18131	20.7972	1.34598	5e-05	0.000625736	up	4351518	Q2QXM3	12:2546424-2547898	Os12g0151500,LOC4351518	protein_coding	sialyltransferase-like protein 2
XLOC_020034	12:2600831-2612495	OS12G0152800	3.40987	12.2721	1.84759	5e-05	0.000625736	up	4351526	Q2QXL1	12:2602352-2607722	Os12g0152800,LOC4351526	protein_coding	uncharacterized protein YnbD
XLOC_020054	12:2762321-2763599	OS12G0156100	0.543857	1.65402	1.60468	0.0044	0.0260664	up	4351545	Q2QXH9	12:2762322-2763599	LOC4351545	protein_coding	NAC domain-containing protein 90
XLOC_020160	12:3789580-3791216	OS12G0174700	0.719744	7.34293	3.3508	0.00025	0.00251561	up	4351644	A0A0P0Y7F4	12:3789999-3790567	LOC4351644	protein_coding	dirigent protein 22
XLOC_020187	12:3997370-4003346	OS12G0178800	0.390973	1.74163	2.15529	0.0074	0.0388979	up	4351666	Q0IPN8	12:3999978-4000795	-	protein_coding	Os12g0178800 protein [Source:UniProtKB/TrEMBL;Acc:Q0IPN8]
XLOC_020225	12:4506778-4507716	OS12G0189400	528.095	1336.3	1.33938	5e-05	0.000625736	up	4351694	Q2QWN3	12:4506779-4507716	LOC4351694	protein_coding	photosystem I reaction center subunit N, chloroplastic
XLOC_020261	12:4848846-4859780	OS12G0194600	2.05379	4.39598	1.0979	0.00155	0.0113994	up	4351714	A0A0P0Y7R8	12:4848847-4859750	Os12g0194600,LOC4351714	protein_coding	uncharacterized protein At4g06598
XLOC_020271	12:4987643-4992000	-	5.08509	12.1835	1.26059	0.01095	0.0523847	up	-	-	-	-	-	-
XLOC_020282	12:5132277-5135315	OS12G0199050	1.95937	4.28728	1.12967	0.0149	0.0657982	up	-	A0A0P0Y8I3	12:5134363-5135225	Os12g0199050	protein_coding	-
XLOC_020306	12:5455246-5457357	OS12G0204550	10.7322	23.395	1.12426	0.01055	0.0508878	up	-	A0A0N7KTQ6	12:5455695-5457079	Os12g0204550	protein_coding	-
XLOC_020326	12:5608929-5633678	OS12G0207600	19.9094	79.7709	2.00241	0.0165	0.07079	up	-	A0A0P0Y838	12:5614140-5615573	Os12g0207600	protein_coding	-
XLOC_020338	12:5674242-5677565	OS12G0208900	30.6985	74.6885	1.28272	5e-05	0.000625736	up	4351766	A0A0P0Y878	12:5674410-5676438	LOC4351766	protein_coding	zinc-finger homeodomain protein 3
XLOC_020360	12:5849737-5852717	OS12G0211400	0.257808	0.638863	1.30921	0.03545	0.124181	up	4351781	Q2QW21	12:5849738-5852392	LOC4351781	protein_coding	adenine DNA glycosylase
XLOC_020389	12:6324876-6325920	OS12G0218300	17.4337	49.5453	1.50687	5e-05	0.000625736	up	4351792	Q2QVU0	12:6324997-6325660	-	protein_coding	Expressed protein; Os12g0218300 protein; cDNA clone:001-110-F08, full insert sequence [Source:UniProtKB/TrEMBL;Acc:Q2QVU0]
XLOC_020391	12:6354155-6354747	OS12G0218800	0.622978	4.70607	2.91727	0.0012	0.00926264	up	4351794	Q2QVT5	12:6354156-6354747	LOC4351794	protein_coding	uncharacterized LOC4351794
XLOC_020396	12:6447222-6453046	-	0.0455671	0.62489	3.77754	0.03065	0.111739	up	-	-	-	-	-	-
XLOC_020422	12:6865300-6872433	OS12G0225700|OS12G0225900	0.412122	1.68885	2.0349	0.0003	0.00293653	up	-|4351814	A0A0P0Y8V0|Q2QVK7	12:6865308-6867028|12:6869987-6872291	Os12g0225700|LOC4351814	protein_coding|protein_coding	-|2-alkenal reductase (NADP(+)-dependent)
XLOC_020425	12:6911093-6913967	OS12G0226700	5.97701	45.9544	2.94271	5e-05	0.000625736	up	4351817	Q2QVJ8	12:6911276-6913929	LOC4351817	protein_coding	2-alkenal reductase (NADP(+)-dependent)
XLOC_020426	12:6915710-6918493	OS12G0226900	14.5289	98.8294	2.76602	5e-05	0.000625736	up	4351818	Q2QVJ6	12:6916185-6918431	LOC4351818	protein_coding	2-alkenal reductase (NADP(+)-dependent)
XLOC_020492	12:7708923-7711233	OS12G0239300	11.0154	41.0173	1.89671	5e-05	0.000625736	up	9270911	A0A0P0Y8H2	12:7709120-7710951	Os12g0239300	protein_coding	Os12g0239300 protein [Source:UniProtKB/TrEMBL;Acc:C7JAA3]
XLOC_020503	12:7842813-7846374	-	0.69256	1.47814	1.09377	0.01055	0.0508879	up	-	-	-	-	-	-
XLOC_020546	12:8239431-8241147	OS12G0247700	2.07658	74.9137	5.17295	5e-05	0.000625736	up	4351887	Q306J3	12:8239432-8241147	LOC4351887	protein_coding	PYK10-binding protein 1
XLOC_020759	12:10698160-10701638	EPlOSAG00000021414	0.125455	0.818603	2.706	0.0035	0.0217957	up	-	-	12:10699030-10699103	-	ncRNA	-
XLOC_020808	12:11262145-11264198	OS12G0291100	6072.25	19817.5	1.70647	0.02245	0.088936	up	4352014	P18566	12:11262587-11263636	Os12g0291100,LOC4352014	protein_coding	ribulose bisphosphate carboxylase small chain A, chloroplastic
XLOC_020811	12:11277246-11278306	OS12G0291400	2102.47	6751.76	1.68318	0.0021	0.0145988	up	4352016	Q2QTJ7	12:11277247-11278306	LOC4352016	protein_coding	ribulose bisphosphate carboxylase small chain A, chloroplastic-like
XLOC_020817	12:11320170-11323935	OS12G0292400	356.183	1334.27	1.90536	5e-05	0.000625736	up	4352021	Q2QTJ1	12:11320409-11322505	LOC4352021	protein_coding	ribulose bisphosphate carboxylase small chain, chloroplastic-like
XLOC_020846	12:11927169-11934390	EPlOSAG00000002856	0.632829	2.03175	1.68283	0.01345	0.0610094	up	-	-	12:11928885-11928955	-	ncRNA	-
XLOC_020879	12:12439518-12443554	OS12G0409800	0.640632	1.57025	1.29342	0.00245	0.0164353	up	-	A0A0P0Y9I5	12:12439519-12442244	Os12g0409800	protein_coding	-
XLOC_020926	12:13103674-13106278	OS12G0420200	366.797	1045.79	1.51153	5e-05	0.000625736	up	4352083	Q2QSR7	12:13103675-13106278	LOC4352083	protein_coding	chloroplast stem-loop binding protein of 41 kDa b, chloroplastic
XLOC_020928	12:13115339-13117325	OS12G0420400	1302.1	2861.46	1.13591	0.0016	0.0116716	up	4352085	Q2QSR5	12:13115340-13117325	Os12g0420400,LOC4352085	protein_coding	photosystem I reaction center subunit XI, chloroplastic
XLOC_020957	12:13444519-13445604	OS12G0424700	0.088654	0.540573	2.60823	0.0393	0.134148	up	4352099	A0A0P0Y9N4	12:13444520-13445604	CDKF-2,LOC4352099	protein_coding	putative cyclin-dependent kinase F-2
XLOC_020993	12:13879011-13881656	OS12G0431100	12.1986	65.1694	2.41748	5e-05	0.000625736	up	4352116	Q0INL8	12:13879364-13881474	Os12g0431100,LOC4352116	protein_coding	AAA-ATPase ASD, mitochondrial
XLOC_021007	12:14109144-14114455	OS12G0434400	0.159421	1.10694	2.79566	0.0005	0.00448292	up	4352123	A0A0P0Y9T0	12:14109246-14114260	Os12g0434400,LOC4352123	protein_coding	putative leucine aminopeptidase 1
XLOC_021129	12:15989351-15991868	-	0.964512	2.54447	1.39949	0.00495	0.0285502	up	-	-	-	-	-	-
XLOC_021243	12:17624338-17626169	OS12G0480100	16.1245	55.4554	1.78207	5e-05	0.000625736	up	4352215	Q2QQX1	12:17624501-17625313	LOC4352215	protein_coding	high-light-induced protein, chloroplastic
XLOC_021271	12:17919931-17922442	EPlOSAG00000031870	0.0856148	0.570495	2.73628	0.01435	0.063974	up	-	-	12:17920626-17920781	-	ncRNA	-
XLOC_021347	12:18721526-18724630	OS12G0495525	1.16997	3.77299	1.68924	0.00655	0.0354507	up	-	A0A0P0YAD6	12:18721650-18724616	-	protein_coding	-
XLOC_021366	12:18921801-18932003	OS12G0498650	2.0396	4.13653	1.02013	5e-05	0.000625736	up	9268090	A0A0P0YA81	12:18928857-18931566	Os12g0498650,LOC9268090	protein_coding	putative receptor-like protein kinase At3g47110
XLOC_021373	12:18967381-18971365	-	0.593781	5.73321	3.27134	5e-05	0.000625736	up	-	-	-	-	-	-
XLOC_021474	12:19805919-19809700	OS12G0512400	1.25545	4.63215	1.88347	0.00075	0.00628767	up	9266754	Q2QPZ2	12:19805936-19809656	Os12g0512400,LOC9266754	protein_coding	putative disease resistance RPP13-like protein 1
XLOC_021489	12:20005404-20008855	OS12G0515400	15.1761	42.1018	1.47208	5e-05	0.000625736	up	4352342	A0A0P0YAM0	12:20005405-20008855	LOC4352342	protein_coding	dicarboxylate transporter 1, chloroplastic
XLOC_021492	12:20042292-20043043	OS12G0515800	270.668	1329.98	2.29681	5e-05	0.000625736	up	9268392	Q2QPV9	12:20042293-20043043	LOC9268392	protein_coding	uncharacterized LOC9268392
XLOC_021493	12:20045548-20046254	OS12G0516000	89.5028	405.887	2.18107	5e-05	0.000625736	up	4352346	Q2QPV8	12:20045549-20046254	LOC4352346	protein_coding	uncharacterized LOC4352346
XLOC_021573	12:20884635-20886450	OS12G0529900	13.6883	49.2523	1.84725	5e-05	0.000625736	up	4352397	Q0IMX7	12:20885447-20886410	LOC4352397	protein_coding	myosin heavy chain, striated muscle
XLOC_021646	12:21660647-21669454	OS12G0541500	83.0354	169.559	1.02999	0.0016	0.0116716	up	4352441	A0A0P0YBF5	12:21660665-21666265	Os12g0541500,LOC4352441	protein_coding	uncharacterized LOC4352441
XLOC_021736	12:22580879-22581936	OS12G0555000	16.8758	103.676	2.61905	5e-05	0.000625736	up	4352487	Q75T45	12:22580880-22581936	LOC4352487	protein_coding	major allergen Dau c 1
XLOC_021738	12:22591680-22593505	OS12G0555200	15.398	50.7332	1.72019	5e-05	0.000625736	up	4352488	Q2QNT0	12:22591681-22593505	Os12g0555200,LOC4352488	protein_coding	major pollen allergen Bet v 1-D/H
XLOC_021741	12:22600048-22601182	OS12G0555500	90.4256	253.312	1.48611	5e-05	0.000625736	up	4352491	Q2QNS7	12:22600049-22601182	LOC4352491	protein_coding	major pollen allergen Bet v 1-D/H
XLOC_021744	12:22635531-22640246	OS12G0556300	0.535852	2.78202	2.37623	5e-05	0.000625736	up	4352496	Q2QNS2	12:22635834-22640197	Os12g0556300,LOC4352496	protein_coding	calmodulin-binding protein 60 A
XLOC_021747	12:22648038-22656281	OS12G0556500	2.6737	10.837	2.01905	5e-05	0.000625736	up	4352498	Q2QNS0	12:22648120-22656258	LOC4352498	protein_coding	calmodulin-binding protein 60 C
XLOC_021765	12:22904972-22906653	-	0.169628	1.86301	3.45719	0.00045	0.00409753	up	-	-	-	-	-	-
XLOC_021767	12:22923229-22935735	OS12G0559934	28.557	90.8567	1.66975	5e-05	0.000625736	up	4352509	A0A0N7KU75	12:22934817-22935735	Os12g0559934,LOC4352509	protein_coding	lipoxygenase 2.1, chloroplastic
XLOC_021783	12:23048704-23053244	OS12G0562400	0.847433	3.62755	2.09782	5e-05	0.000625736	up	4352524	Q2QNK1	12:23048705-23053244	LOC4352524	protein_coding	phosphoinositide phospholipase C 6
XLOC_021795	12:23115490-23116544	OS12G0563600	13.7474	31.6546	1.20326	5e-05	0.000625736	up	4352535	Q2QNJ0	12:23115491-23116535	LOC4352535	protein_coding	uncharacterized LOC4352535
XLOC_021818	12:23293461-23294241	OS12G0566600	1.93665	4.54233	1.22987	0.0129	0.0592857	up	4352552	Q2QNG4	12:23293462-23294241	LOC4352552	protein_coding	uncharacterized LOC4352552
XLOC_021850	12:23501422-23502359	OS12G0570700	3.45471	13.7605	1.9939	5e-05	0.000625736	up	4352580	Q0IMG5	12:23501423-23502359	MT4A,LOC4352580	protein_coding	metallothionein-like protein 4A
XLOC_021881	12:23703441-23712929	OS12G0574400	2.31747	4.77599	1.04325	5e-05	0.000625736	up	4352601	Q2QN93	12:23703442-23712905	LOC4352601	protein_coding	uncharacterized LOC4352601
XLOC_021897	12:23879709-23884987	OS12G0577600	0.479175	3.95005	3.04325	5e-05	0.000625736	up	4352619	Q2QN63	12:23879858-23884977	LOC4352619	protein_coding	uncharacterized LOC4352619
XLOC_021898	12:23885497-23892083	OS12G0577733|OS12G0577766	0.109275	1.62237	3.89207	0.0266	0.100993	up	-|-	A0A0P0YBQ9|A0A0P0YBV5	12:23886397-23887139|12:23887598-23888545	-|-	protein_coding|protein_coding	-|-
XLOC_021916	12:24066297-24069594	OS12G0580900	1.59983	4.02803	1.33215	0.00055	0.00484934	up	4352638	Q2QN36	12:24066298-24069594	Os12g0580900,LOC4352638	protein_coding	probable protein phosphatase 2C 78
XLOC_021964	12:24557543-24559302	-	0.52574	2.13689	2.02309	0.04035	0.136555	up	-	-	-	-	-	-
XLOC_022141	12:26073323-26097944	OS12G0614800|OS12G0615300	2.12467	4.39803	1.04962	0.00855	0.0432498	up	4352786|4352790	A0A0P0YD44|A0A0P0YCF9	12:26073324-26074945|12:26093652-26097724	Os12g0614800,LOC4352786|Os12g0615300,LOC4352790	protein_coding|protein_coding	wall-associated receptor kinase 2|wall-associated receptor kinase 2
XLOC_022158	12:26200241-26203412	OS12G0616900	5.63642	14.5137	1.36457	5e-05	0.000625736	up	4352803	Q2QM55	12:26200242-26203412	Os12g0616900,LOC4352803	protein_coding	pyruvate dehydrogenase E1 component subunit beta-3, chloroplastic
XLOC_022173	12:26413680-26421334	OS12G0620000|OS12G0620100	4.93334	10.7136	1.11881	0.0002	0.00208337	up	107276755|107277589	B9GEB8|A0A0P0YC54	12:26415934-26419191|12:26420683-26421144	LOC107276755|Os12g0620100,LOC107277589	protein_coding|protein_coding	probable LRR receptor-like serine/threonine-protein kinase At3g47570|E3 ubiquitin-protein ligase EL5-like
XLOC_022193	12:26599666-26604792	OS12G0622900	2.97872	7.12236	1.25766	5e-05	0.000625736	up	4352827	Q2QLZ5	12:26599762-26604728	LOC4352827	protein_coding	uncharacterized LOC4352827
XLOC_022216	12:26895056-26896260	OS12G0628300	1.21008	3.48975	1.52802	0.0008	0.00662132	up	9270620	Q2QLT7	12:26895057-26896260	Os12g0628300,LOC9270620	protein_coding	uncharacterized LOC9270620
XLOC_022285	12:27430157-27435103	OS12G0639600	3.51901	11.5933	1.72005	5e-05	0.000625736	up	4352918	Q2QLJ8	12:27430195-27435072	Os12g0639600,LOC4352918	protein_coding	HIPL1 protein
XLOC_022293	12:27512075-27529729	OS12G0641300	28.7635	92.2455	1.68124	0.01905	0.0785707	up	4352930	Q2QLI3	12:27512653-27513803	LOC4352930	protein_coding	uncharacterized LOC4352930
XLOC_022298	12:12685-14181	OS12G0100500	3.45911	12.7314	1.87991	5e-05	0.000625736	up	4351238	Q2QYZ9	12:12686-14181	LOC4351238	protein_coding	caffeoylshikimate esterase
XLOC_022320	12:226238-230184	OS12G0104400	0.0865731	0.906374	3.38811	0.0053	0.0299841	up	4351253	Q2QYW4	12:226239-230184	LOC4351253	protein_coding	fatty acid desaturase DES3
XLOC_022329	12:289716-291513	OS12G0105500	8.18187	16.4207	1.00501	0.00055	0.00484934	up	4351259	Q2QYV3	12:289717-291513	Os12g0105500,LOC4351259	protein_coding	probable phytol kinase 2, chloroplastic
XLOC_022331	12:296602-299138	OS12G0105600	4.57571	9.40773	1.03985	0.0004	0.00372054	up	4351260	Q2QYV2	12:296660-298784	LOC4351260	protein_coding	probable transcription factor RL9
XLOC_022356	12:487403-489874	OS12G0109000	0.0516338	1.61761	4.9694	0.0339	0.120102	up	9267437	A0A0P0Y646	12:489117-489606	Os12g0109000,LOC9267437	protein_coding	mannose-1-phosphate guanyltransferase alpha
XLOC_022383	12:662330-665252	-	0	2.34349	inf	5e-05	0.000625736	up	-	-	-	-	-	-
XLOC_022406	12:814091-826049	OS12G0116600|OS12G0116700	2.42266	7.19055	1.56951	0.00105	0.00831354	up	4351327|4351328	A0A0P0Y678|Q2QYJ6	12:817004-820412|12:824221-825793	Os12g0116600,LOC4351327|Os12g0116700,LOC4351328	protein_coding|protein_coding	probable WRKY transcription factor 46|probable WRKY transcription factor 70
XLOC_022414	12:876182-878281	OS12G0117800	1.79545	4.58322	1.35202	0.00155	0.0113994	up	4351337	A0A0N7KTH4	12:876728-878237	Os12g0117800,LOC4351337	protein_coding	uncharacterized LOC4351337
XLOC_022421	12:944440-945546	OS12G0119800	1.47373	2.98459	1.01806	0.0227	0.0897589	up	4351350	Q2QYH1	12:944441-945546	LOC4351350	protein_coding	uncharacterized LOC4351350
XLOC_022424	12:954042-955661	OS12G0120100	1.32555	4.6857	1.82167	0.0003	0.00293653	up	4351352	Q2QYG9	12:954491-955661	LOC4351352	protein_coding	protein LURP-one-related 8
XLOC_022462	12:1235552-1239336	OS12G0125800	0.106579	1.38353	3.69836	0.0002	0.00208337	up	-	A0A0P0Y6E2	12:1235812-1239153	-	protein_coding	-
XLOC_022464	12:1251183-1256074	OS12G0126000	0.74362	2.24162	1.5919	0.0007	0.00592591	up	4351384	Q2QYB0	12:1251405-1255942	LOC4351384	protein_coding	protein DETOXIFICATION 21
XLOC_022473	12:1309548-1310703	OS12G0127200	0.838656	1.77604	1.08252	0.03765	0.130286	up	4351391	Q2QY99	12:1309549-1310703	LOC4351391	protein_coding	uncharacterized LOC4351391
XLOC_022509	12:1584108-1589369	OS12G0132800	4.39732	16.3296	1.89279	5e-05	0.000625736	up	4351424	Q2QY48	12:1584176-1589083	Os12g0132800,LOC4351424	protein_coding	protein ZINC INDUCED FACILITATOR-LIKE 1
XLOC_022527	12:1727549-1729277	OS12G0135100	0.536579	1.84989	1.78558	0.00735	0.0387047	up	107276373	A0A0P0Y6Q6	12:1727794-1729205	Os12g0135100,LOC107276373	protein_coding	phosphoglycerate mutase-like protein 4
XLOC_022541	12:1851396-1855079	OS12G0138050	1.60802	4.52549	1.49279	0.00325	0.0205455	up	4351455	A0A0P0Y6P1	12:1851425-1855059	LOC4351455	protein_coding	probable calcium-binding protein CML36
XLOC_022551	12:1938269-1941109	OS12G0140200	1.07492	4.74448	2.14202	0.0008	0.00662132	up	9267810	Q2QXX4	12:1940077-1940676	Os12g0140200,LOC9267810	protein_coding	E3 ubiquitin-protein ligase CIP8
XLOC_022572	12:2154053-2160359	OS12G0143800	0.389668	16.687	5.42033	5e-05	0.000625736	up	4351482	Q7GBF8	12:2154058-2158284	LOC4351482	protein_coding	meiotic recombination protein DMC1 homolog
XLOC_022575	12:2176550-2181127	OS12G0144401	0.623396	2.27281	1.86626	0.01865	0.077468	up	-	A0A0P0Y766	12:2176990-2180262	Os12g0144401	protein_coding	-
XLOC_022614	12:2535774-2547898	OS12G0151000|OS12G0151500	2.93587	7.23725	1.30165	0.00165	0.0119765	up	4351517|4351518	Q2QXM4|Q2QXM3	12:2535927-2538830|12:2546424-2547898	LOC4351517|Os12g0151500,LOC4351518	protein_coding|protein_coding	probable purple acid phosphatase 20|sialyltransferase-like protein 2
XLOC_022638	12:2705522-2707144	OS12G0155100	8.2198	34.0087	2.04873	5e-05	0.000625736	up	4351540	Q2QXI9	12:2705806-2706749	LOC4351540	protein_coding	protein FAF-like, chloroplastic
XLOC_022640	12:2708456-2713512	OS12G0155200	5.07652	15.02	1.56497	5e-05	0.000625736	up	4351541	A0A0P0Y741	12:2708503-2712854	Os12g0155200,LOC4351541	protein_coding	rho GTPase-activating protein 4
XLOC_022662	12:2939740-2945064	OS12G0158800	4.55373	12.9517	1.50802	5e-05	0.000625736	up	4351555	Q2QXF8	12:2939741-2945064	LOC4351555	protein_coding	transcription factor E2FA
XLOC_022856	12:4527356-4537368	OS12G0190000	93.4495	531.098	2.50672	5e-05	0.000625736	up	4351698	Q2QWM9	12:4533049-4537221	Os12g0190000,LOC4351698	protein_coding	GDP-L-galactose phosphorylase 2
XLOC_022860	12:4551054-4558178	OS12G0190200	46.3518	113.041	1.28615	5e-05	0.000625736	up	4351700	Q2QWM6	12:4556144-4558043	LOC4351700	protein_coding	psbP domain-containing protein 4, chloroplastic
XLOC_022924	12:5376823-5382826	-	1.18071	3.40398	1.52757	5e-05	0.000625736	up	-	-	-	-	-	-
XLOC_022944	12:5504421-5506926	-	0.0439004	0.492852	3.48885	0.02215	0.0880461	up	-	-	-	-	-	-
XLOC_022945	12:5508625-5515136	OS12G0205500	1.17736	3.10422	1.39867	0.0001	0.00115383	up	4351749	Q2QW66	12:5508787-5514994	LOC4351749	protein_coding	probable disease resistance protein At1g61300
XLOC_022981	12:5775569-5776879	OS12G0210500	1.44484	2.96405	1.03666	0.024	0.0935223	up	9271806	A0A0P0Y833	12:5775580-5776811	-	protein_coding	Putative uncharacterized protein [Source:UniProtKB/TrEMBL;Acc:B9GCD3]
XLOC_023009	12:6259241-6259953	OS12G0217800	1.75744	9.13105	2.3773	0.0001	0.00115383	up	9267289	Q2QVV1	12:6259242-6259953	-	protein_coding	cDNA clone:002-169-F06, full insert sequence [Source:UniProtKB/TrEMBL;Acc:Q2QVV1]
XLOC_023013	12:6301535-6302135	OS12G0218100	0.81925	4.36431	2.41338	0.0017	0.0122519	up	-	Q2QVU4	12:6301536-6302135	-	protein_coding	cDNA clone:001-112-B09, full insert sequence [Source:UniProtKB/TrEMBL;Acc:Q2QVU4]
XLOC_023026	12:6447222-6453046	-	0.143781	1.57558	3.45394	0.00045	0.00409753	up	-	-	-	-	-	-
XLOC_023038	12:6563410-6564155	OS12G0221400	0.573348	2.39324	2.06148	0.0057	0.0318461	up	-	Q2QVQ8	12:6563411-6564155	-	protein_coding	cDNA, clone: J065028F04, full insert sequence [Source:UniProtKB/TrEMBL;Acc:Q2QVQ8]
XLOC_023151	12:7874283-7875247	OS12G0242100	0.0858801	0.654131	2.92918	0.03845	0.132038	up	4351869	Q2QV63	12:7874284-7875247	LOC4351869	protein_coding	putative glycine-rich cell wall structural protein 1
XLOC_023178	12:8266109-8288871	EPlOSAG00000046548	0.400299	1.20517	1.59009	0.0022	0.0151408	up	-	-	12:8285690-8285858	-	ncRNA	-
XLOC_023245	12:9263685-9270143	OS12G0263000|OS12G0263050	13.4135	35.8188	1.41702	5e-05	0.000625736	up	4351923|9268362	A0A0P0Y8U6|C7JA12	12:9263755-9266580|12:9269614-9270109	Os12g0263000,LOC4351923|-	protein_coding|protein_coding	uncharacterized LOC4351923|Os12g0263050 protein [Source:UniProtKB/TrEMBL;Acc:C7JA12]
XLOC_023264	12:9463925-9507381	OS12G0266200	8.99696	25.1443	1.48272	0.0021	0.0145988	up	4351938	Q2QUE3	12:9476374-9478760	LOC4351938	protein_coding	wall-associated receptor kinase 3
XLOC_023274	12:9579772-9582014	OS12G0268000	0.302417	0.780516	1.36789	0.02205	0.0877531	up	4351945	Q2QUC5	12:9579773-9581772	LOC4351945	protein_coding	cytochrome P450 71A1
XLOC_023294	12:9915262-9922782	OS12G0271700	26.9971	58.6688	1.11979	5e-05	0.000625736	up	4351957	A0A0P0Y8X5	12:9915351-9922691	Os12g0271700,LOC4351957	protein_coding	probable solanesyl-diphosphate synthase 3, chloroplastic
XLOC_023310	12:10022231-10081898	OS12G0274700	1327.68	5235.84	1.97951	0.0004	0.00372054	up	4351966	Q0INY7	12:10080505-10081588	RBCS,LOC4351966	protein_coding	ribulose bisphosphate carboxylase small chain, chloroplastic
XLOC_023377	12:10862279-10872221	OS12G0285600	3.14678	6.7617	1.10351	5e-05	0.000625736	up	4351995	Q2QTR4	12:10862295-10872221	LOC4351995	protein_coding	oxysterol-binding protein-related protein 1D
XLOC_023402	12:11087195-11087797	-	13.1868	28.8371	1.12883	0.0006	0.00521734	up	-	-	-	-	-	-
XLOC_023460	12:11842725-11847652	-	0.400803	0.83588	1.0604	0.0096	0.0474015	up	-	-	-	-	-	-
XLOC_023567	12:13241543-13243939	-	0.130971	1.51245	3.52957	0.0001	0.00115383	up	-	-	-	-	-	-
XLOC_023635	12:14026689-14037353	OS12G0433500	0.848049	1.94754	1.19943	0.02005	0.0817143	up	4352122	Q2QSC9	12:14026695-14037353	LOC4352122	protein_coding	serine/threonine-protein kinase TIO
XLOC_023680	12:14750543-14752232	OS12G0441600	14.0536	32.0334	1.18864	5e-05	0.000625736	up	107276339	A0A0P0Y9M0	12:14750544-14752232	Os12g0441600,LOC107276339	protein_coding	O-methyltransferase ZRP4-like
XLOC_023739	12:15461852-15463265	OS12G0450300	0.0638459	0.965874	3.91917	0.02195	0.0875639	up	107275869	A0A0P0Y9U1	12:15461853-15463265	Os12g0450300,LOC107275869	protein_coding	aspartic proteinase nepenthesin-1-like
XLOC_023790	12:15970129-15973931	-	0.500348	8.61687	4.10616	5e-05	0.000625736	up	-	-	-	-	-	-
XLOC_023794	12:15998271-16005479	OS12G0458100	0.190075	7.323	5.2678	5e-05	0.000625736	up	4352177	Q0ING3	12:15998272-16005479	LOC4352177	protein_coding	benzyl alcohol O-benzoyltransferase
XLOC_023839	12:16404224-16406651	OS12G0465600	1.47743	2.98498	1.01463	0.01995	0.081392	up	-	A0A0P0Y9W6	12:16404344-16404815	-	protein_coding	-
XLOC_023843	12:16495351-16498375	-	0.482716	1.90023	1.97693	0.01365	0.0616175	up	-	-	-	-	-	-
XLOC_023868	12:16850917-16853779	OS12G0470000	15.2694	33.4953	1.13332	0.00855	0.0432498	up	107278683	A0A0P0YA29	12:16852584-16853109	Os12g0470000,LOC107278683	protein_coding	late embryogenesis abundant protein D-34-like
XLOC_024013	12:18891480-18896121	-	4.65282	9.94247	1.0955	0.00015	0.0016286	up	-	-	-	-	-	-
XLOC_024046	12:19138424-19143392	OS12G0502300	0.310681	0.687929	1.14682	0.04625	0.1508	up	4352280	A0A0P0YAB1	12:19138425-19143392	CYCA2-1,LOC4352280	protein_coding	cyclin-A2-1
XLOC_024049	12:19158077-19165327	OS12G0502800	24.3869	63.5044	1.38075	5e-05	0.000625736	up	4352285	A0A0P0YB37	12:19161739-19165120	Os12g0502800,LOC4352285	protein_coding	ureide permease 2
XLOC_024087	12:19495193-19495999	OS12G0507700	0	0.772656	inf	5e-05	0.000625736	up	4352305	Q2QQ43	12:19495194-19495999	LOC4352305	protein_coding	uncharacterized LOC4352305
XLOC_024113	12:19753460-19759016	OS12G0511900	0.304415	1.79806	2.56233	5e-05	0.000625736	up	107276851	Q2QQ00	12:19754488-19757913	Os12g0511900,LOC107276851	protein_coding	putative disease resistance RPP13-like protein 1
XLOC_024117	12:19788239-19791645	OS12G0512100	17.5566	240.586	3.77647	5e-05	0.000625736	up	4352329	Q2QPZ5	12:19788367-19791483	LOC4352329	protein_coding	polyol transporter 5
XLOC_024127	12:19860314-19862414	-	0	5.30326	inf	5e-05	0.000625736	up	-	-	-	-	-	-
XLOC_024148	12:20058130-20059545	OS12G0516200	93.5173	408.913	2.12849	5e-05	0.000625736	up	9266183	Q2QPV6	12:20058131-20059545	LOC9266183	protein_coding	uncharacterized LOC9266183
XLOC_024151	12:20080342-20083381	OS12G0516800	0.246848	0.893128	1.85524	0.0016	0.0116716	up	-	A0A0P0YB26	12:20080391-20083271	-	protein_coding	Expressed protein [Source:UniProtKB/TrEMBL;Acc:H2KWS0]
XLOC_024157	12:20128512-20141194	OS12G0518200	0.285326	1.19043	2.0608	0.0235	0.0921426	up	4352357	A0A0P0YAX6	12:20138135-20141194	Os12g0518200,LOC4352357	protein_coding	WAT1-related protein At5g64700
XLOC_024161	12:20201923-20210285	EPlOSAG00000019689	0.867346	1.90279	1.13343	0.0308	0.112146	up	-	-	12:20206564-20206621	-	ncRNA	-
XLOC_024211	12:20748929-20752135	OS12G0526600	0.328467	0.857506	1.3844	0.0145	0.064446	up	4352383	Q0IMZ0	12:20749132-20752135	-	protein_coding	Os12g0526600 protein [Source:UniProtKB/TrEMBL;Acc:Q0IMZ0]
XLOC_024230	12:20884635-20886450	OS12G0529800	1.22591	7.80319	2.67021	0.00405	0.0243573	up	-	A0A0P0YAV4	12:20884719-20886404	Os12g0529800	protein_coding	-
XLOC_024255	12:21238293-21239733	OS12G0534100	16.1434	33.0182	1.03231	0.0001	0.00115383	up	4352412	Q2QPD2	12:21238294-21239733	LOC4352412	protein_coding	uncharacterized LOC4352412
XLOC_024256	12:21240403-21243389	OS12G0534200	108.75	236.04	1.11802	5e-05	0.000625736	up	4352413	Q2QPD1	12:21240404-21243389	LOC4352413	protein_coding	acyl carrier protein 1, chloroplastic
XLOC_024275	12:21524461-21525286	-	0.304442	2.01219	2.72453	0.00735	0.0387047	up	-	-	-	-	-	-
XLOC_024381	12:22511497-22514899	OS12G0554100	0.437794	2.27302	2.37629	5e-05	0.000625736	up	4352482	A0A0P0YB85	12:22511573-22514769	Os12g0554100,LOC4352482	protein_coding	protein trichome birefringence-like 14
XLOC_024415	12:22820418-22860401	OS12G0559200	51.8451	161.604	1.64018	5e-05	0.000625736	up	4352505	Q2QNN5	12:22854591-22860198	Os12g0559200,LOC4352505	protein_coding	lipoxygenase 2.1, chloroplastic
XLOC_024442	12:23025365-23035532	OS12G0562100	22.6891	48.5929	1.09875	0.00115	0.00897154	up	4352522	A0A0N7KU77	12:23030950-23035532	Os12g0562100,LOC4352522	protein_coding	solute carrier family 40 member 2, chloroplastic
XLOC_024479	12:23376268-23378605	OS12G0568100	0.610845	3.04561	2.31785	5e-05	0.000625736	up	9272550	A0A0P0YBP0	12:23376363-23378129	LOC9272550	protein_coding	uncharacterized LOC9272550
XLOC_024533	12:23794325-23798060	OS12G0576300	17.5188	43.6781	1.31801	5e-05	0.000625736	up	4352611	Q2QN76	12:23794337-23797952	Os12g0576300,LOC4352611	protein_coding	uncharacterized LOC4352611
XLOC_024535	12:23810533-23814363	OS12G0576700	0.493239	4.7143	3.25669	5e-05	0.000625736	up	4352613	Q2QN73	12:23810618-23814363	LOC4352613	protein_coding	probable inactive purple acid phosphatase 1
XLOC_024552	12:23983516-23992683	OS12G0579450	1.47629	8.08433	2.45315	5e-05	0.000625736	up	-	A0A0P0YC96	12:23983517-23992683	-	protein_coding	-
XLOC_024579	12:24212537-24224960	OS12G0583500	6.56084	18.2645	1.47709	0.0335	0.119028	up	4352652	Q2QN08	12:24218375-24224960	LOC4352652	protein_coding	BTB/POZ domain-containing protein NPY4
XLOC_024613	12:24557543-24559302	-	1.21099	3.10927	1.36038	0.0038	0.0231457	up	-	-	-	-	-	-
XLOC_024639	12:24793088-24799891	OS12G0591600	0.64173	1.74162	1.44039	0.0031	0.0198279	up	4352677	Q0IM76	12:24793181-24796415	LOC4352677	protein_coding	uncharacterized LOC4352677
XLOC_024736	12:25738002-25741137	OS12G0609500	0.545975	4.47729	3.03572	5e-05	0.000625736	up	4352758	Q2QMC5	12:25738156-25741105	LOC4352758	protein_coding	C-factor
XLOC_024755	12:25838515-25840475	OS12G0611300	0.461716	1.09802	1.24983	0.0171	0.0725911	up	4352770	A0A0P0YC13	12:25838652-25840421	LOC4352770	protein_coding	patatin-like protein 3
XLOC_024762	12:25894281-25898314	OS12G0612300	6.04035	15.2517	1.33626	5e-05	0.000625736	up	4352774	Q2QMA1	12:25894325-25898041	LOC4352774	protein_coding	WPP domain-associated protein
XLOC_024813	12:26369138-26374651	OS12G0619000	1.60601	3.54145	1.14086	0.002	0.0140246	up	4352813	Q2QM35	12:26369246-26374651	LOC4352813	protein_coding	protein IQ-DOMAIN 1
XLOC_024859	12:26780491-26783584	OS12G0626400	6.99809	66.811	3.25505	5e-05	0.000625736	up	4352846	Q0ILS1	12:26780492-26783584	Os12g0626400,LOC4352846	protein_coding	phytoene synthase 2, chloroplastic
XLOC_024866	12:26888809-26890166	OS12G0628100	3.44668	28.6693	3.05623	5e-05	0.000625736	up	4352848	A3CJN4	12:26888810-26890166	ADF11,LOC4352848	protein_coding	actin-depolymerizing factor 11
XLOC_024873	12:26946903-26947698	OS12G0629700	12.5547	35.2958	1.49126	5e-05	0.000625736	up	4352855	Q2QLS9	12:26946904-26947698	LOC4352855	protein_coding	thaumatin-like protein
XLOC_024889	12:27128008-27132010	OS12G0633000	1.21682	2.44514	1.0068	0.02645	0.100587	up	4352874	A0A0P0YD07	12:27128175-27131959	Os12g0633000,LOC4352874	protein_coding	xylulose kinase
XLOC_024894	12:27154479-27160446	OS12G0633600	0.267275	3.23987	3.59954	5e-05	0.000625736	up	4352878	Q2QLP9	12:27154499-27160415	LOC4352878	protein_coding	CSC1-like protein RXW8
XLOC_024912	12:27309870-27311170	OS12G0637200	5.80153	14.7421	1.34543	5e-05	0.000625736	up	4352898	A0A0P0YDK3	12:27309871-27311170	-	protein_coding	Expressed protein [Source:UniProtKB/TrEMBL;Acc:Q2QLL8]
XLOC_024918	12:27340234-27344144	OS12G0638100	0.069116	0.597165	3.11104	0.0049	0.0283317	up	4352904	Q2QLL2	12:27340235-27344105	Os12g0638100,LOC4352904	protein_coding	LRR receptor-like serine/threonine-protein kinase FEI 1
XLOC_024944	12:2354624-2357416	-	0.122444	4.96977	5.34299	5e-05	0.000625736	up	-	-	-	-	-	-
XLOC_024952	12:5563038-5563457	-	2.47942	6.02974	1.28209	0.0322	0.115711	up	-	-	-	-	-	-
XLOC_024958	12:5643816-5644390	-	30.9025	70.4806	1.1895	5e-05	0.000625736	up	-	-	-	-	-	-
XLOC_024960	12:6051317-6052340	-	3.91279	13.7986	1.81825	5e-05	0.000625736	up	-	-	-	-	-	-
XLOC_024968	12:7301408-7302030	-	4.74857	14.8978	1.64954	0.00025	0.00251561	up	-	-	-	-	-	-
XLOC_024972	12:9005556-9007347	-	0	0.471209	inf	5e-05	0.000625736	up	-	-	-	-	-	-
XLOC_024973	12:9007823-9009869	-	0	0.840896	inf	5e-05	0.000625736	up	-	-	-	-	-	-
XLOC_024976	12:10405589-10405834	-	19.2567	69.8804	1.85953	0.04395	0.145411	up	-	-	-	-	-	-
XLOC_024980	12:11283245-11283578	-	3.93526	10.4274	1.40584	0.02985	0.109782	up	-	-	-	-	-	-
XLOC_024991	12:19236088-19237033	-	0.111666	0.606876	2.44221	0.0398	0.135282	up	-	-	-	-	-	-
XLOC_025002	12:20699830-20700866	-	0.992423	2.05829	1.05242	0.0397	0.13502	up	-	-	-	-	-	-
XLOC_025007	12:21025061-21025452	-	4.33996	9.67727	1.15692	0.0426	0.142294	up	-	-	-	-	-	-
XLOC_025008	12:21077427-21077785	-	6.21891	14.104	1.18137	0.03125	0.113238	up	-	-	-	-	-	-
XLOC_025015	12:22209050-22210095	-	0.555326	1.48866	1.42261	0.01505	0.0662478	up	-	-	-	-	-	-
XLOC_025020	12:23127615-23128116	-	0	0.860173	inf	5e-05	0.000625736	up	-	-	-	-	-	-
XLOC_025030	12:27446240-27447968	-	0	1.10375	inf	5e-05	0.000625736	up	-	-	-	-	-	-
XLOC_025073	2:343056-346875	OS02G0106100	0.10297	6.16052	5.90275	0.01685	0.0718693	up	4328018	Q6ETD3	2:343057-346875	LOC4328018	protein_coding	sucrose:sucrose 1-fructosyltransferase
XLOC_025156	2:918796-929928	OS02G0117600	21.75	46.2151	1.08735	0.0008	0.00662132	up	4328090	B9F239	2:924542-926386	LOC4328090	protein_coding	peptidyl-prolyl cis-trans isomerase FKBP18, chloroplastic
XLOC_025160	2:961517-965543	OS02G0118400	1.15395	3.69658	1.67961	5e-05	0.000625736	up	4328096	Q6ZH45	2:961519-965543	LOC4328096	protein_coding	sialyltransferase-like protein 4
XLOC_025230	2:1450232-1450766	OS02G0128000	5.11175	10.5018	1.03875	0.01535	0.0671634	up	4328171	A0A0N7KEL9	2:1450233-1450766	HSP18.9,LOC4328171	protein_coding	18.9 kDa heat shock protein
XLOC_025241	2:1560640-1565446	OS02G0129900	10.6263	23.7897	1.1627	0.0449	0.147759	up	4328186	B9F297	2:1560757-1563229	LOC4328186	protein_coding	uncharacterized LOC4328186
XLOC_025274	2:1821761-1826415	OS02G0134400	6.80629	43.1826	2.66551	5e-05	0.000625736	up	4328220	Q6Z836	2:1821869-1826372	Os02g0134400,LOC4328220	protein_coding	L-aspartate oxidase, chloroplastic
XLOC_025278	2:1850844-1859006	OS02G0135250	0.130941	1.02027	2.96196	0.04495	0.147882	up	-	A0A0P0VEF5	2:1852452-1854619	Os02g0135250	protein_coding	-
XLOC_025297	2:2001886-2005864	OS02G0137700	2.11726	15.6718	2.88789	5e-05	0.000625736	up	4328240	Q6YXY0	2:2001887-2005864	OSJNBA0026E05.10,LOC4328240	protein_coding	uncharacterized LOC4328240
XLOC_025316	2:2204377-2214915	OS02G0141000	9.44972	21.2368	1.16822	0.0211	0.0849124	up	4328264	Q6Z2W4	2:2205767-2207522	LOC4328264	protein_coding	protein AIG2
XLOC_025374	2:2757369-2759178	OS02G0149900	0.396103	2.68782	2.76249	0.0008	0.00662132	up	107276233	Q67UX6	2:2757660-2758714	Os02g0149900,LOC107276233	protein_coding	putative homeobox-leucine zipper protein HOX26
XLOC_025377	2:2776449-2780032	OS02G0150300	2.01405	4.18309	1.05447	0.00175	0.0125387	up	4328310	Q0E3X3	2:2776450-2779281	Os02g0150300,LOC4328310	protein_coding	apoptosis-inducing factor 2
XLOC_025421	2:3105959-3109343	OS02G0156700	0.793527	2.00678	1.33853	0.00985	0.0483295	up	4328353	Q0E3S9	2:3106065-3109343	-	protein_coding	Os02g0156700 protein [Source:UniProtKB/TrEMBL;Acc:Q0E3S9]
XLOC_025423	2:3124363-3130345	OS02G0157100	0.145978	0.528636	1.85652	0.00045	0.00409753	up	-	A0A0P0VEW1	2:3124459-3126612	Os02g0157100	protein_coding	-
XLOC_025446	2:3279231-3281422	OS02G0160900	10.6494	27.1961	1.35263	0.0001	0.00115383	up	9267626	C7IZA3	2:3279594-3280500	Os02g0160900,LOC9267626	protein_coding	uncharacterized LOC9267626
XLOC_025473	2:3546596-3551436	OS02G0165800	3.15792	8.61194	1.44736	5e-05	0.000625736	up	4328411	Q6H4X4	2:3548382-3549142	-	protein_coding	Os02g0165800 protein; Putative uncharacterized protein OSJNBa0023I17.27; Putative uncharacterized protein OSJNBa0085K21.11 [Source:UniProtKB/TrEMBL;Acc:Q6H4X4]
XLOC_025550	2:4090194-4106257	OS02G0175000	0.173576	1.51465	3.12534	0.0289	0.107404	up	4328468	Q0E3H2	2:4103387-4105657	Os02g0175000,LOC4328468	protein_coding	probable cation transporter HKT6
XLOC_025639	2:4765150-4767214	OS02G0185300	2.23406	7.84682	1.81244	5e-05	0.000625736	up	4328533	Q6ZIH1	2:4765151-4767187	LOC4328533	protein_coding	ent-isokaurene C2-hydroxylase-like
XLOC_025646	2:4807872-4817119	OS02G0186500	1.1468	2.62726	1.19595	0.00665	0.0358839	up	4328540	Q6ZIG4	2:4808249-4817119	LOC4328540	protein_coding	PTI1-like tyrosine-protein kinase At3g15890
XLOC_025714	2:5355522-5355901	OS02G0195900	0	0.470734	inf	0.0168	0.0717347	up	4328612	Q6H7N2	2:5355523-5355901	OJ1524_D08.3	protein_coding	Os02g0195900 protein; Putative uncharacterized protein OJ1225_F07.18; Putative uncharacterized protein OJ1524_D08.3 [Source:UniProtKB/TrEMBL;Acc:Q6H7N2]
XLOC_025767	2:5835490-5838694	OS02G0204400	0.221265	1.82033	3.04035	0.0002	0.00208337	up	4328669	Q0E2Y1	2:5835504-5838694	Os02g0204400,LOC4328669	protein_coding	(6-4)DNA photolyase
XLOC_025769	2:5841787-5849949	OS02G0204500	2.73517	6.42253	1.23151	0.0001	0.00115383	up	9266462	Q6Z6D8	2:5841792-5847294	LOC9266462	protein_coding	uncharacterized LOC9266462
XLOC_025814	2:6197266-6204601	OS02G0211000	2.43203	9.37736	1.94702	5e-05	0.000625736	up	4328702	A0A0P0VG85	2:6197725-6204381	Os02g0211000,LOC4328702	protein_coding	ABC transporter A family member 8
XLOC_025916	2:7078702-7079848	OS02G0226200	0.632486	3.53079	2.48088	0.0001	0.00115383	up	4328780	Q6H6J4	2:7078703-7079848	LOC4328780	protein_coding	inorganic pyrophosphatase 2
XLOC_025922	2:7111042-7126384	OS02G0226900	4.12591	9.50591	1.20411	0.00095	0.00764878	up	4328786	Q6H5Z3	2:7115786-7119239	-	protein_coding	Os02g0226900 protein; Putative pentatricopeptide (PPR) repeat-containing protein [Source:UniProtKB/TrEMBL;Acc:Q6H5Z3]
XLOC_025929	2:7171649-7176061	OS02G0227700	0.124499	0.597561	2.26295	0.02555	0.0980739	up	4328792	Q6H5Y7	2:7172422-7175962	LOC4328792	protein_coding	receptor-like protein kinase HSL1
XLOC_025960	2:7464027-7465505	OS02G0232000	1.67865	5.08452	1.59881	5e-05	0.000625736	up	4328809	Q6EUG4	2:7464028-7465505	Os02g0232000,LOC4328809	protein_coding	heat stress transcription factor C-2a
XLOC_026001	2:7936520-7947288	OS02G0240100	0.191487	4.83421	4.65796	0.00345	0.0215475	up	4328841	Q6ER51	2:7938411-7939811	OSJNBA0082C09.13,LOC4328841	protein_coding	peroxidase 70
XLOC_026091	2:8824752-8826503	OS02G0255900	2.74164	6.16288	1.16857	0.03005	0.110275	up	4328918	A0A0P0VH99	2:8825029-8825614	Os02g0255900	protein_coding	Os02g0255900 protein [Source:UniProtKB/TrEMBL;Acc:Q0E2A8]
XLOC_026101	2:8872890-8981141	OS02G0257300|OS02G0258800	16.4645	50.066	1.60448	0.0238	0.0929756	up	4328925|4328929	A0A0P0VH79|Q6K249	2:8873101-8875996|2:8973633-8977322	Os02g0257300,LOC4328925|LOC4328929	protein_coding|protein_coding	rhodanese-like domain-containing protein 4, chloroplastic|uncharacterized LOC4328929
XLOC_026140	2:9257997-9263587	OS02G0262800	0.974237	2.39868	1.2999	0.0004	0.00372054	up	4328946	Q6EPC5	2:9257998-9262614	LOC4328946	protein_coding	disease resistance protein RGA2
XLOC_026154	2:9446492-9448835	OS02G0265200	0.881566	2.64803	1.58678	0.00045	0.00409753	up	4328953	A0A0P0VHA7	2:9446779-9448835	LOC4328953	protein_coding	probable WRKY transcription factor 27
XLOC_026222	2:10081622-10095325	OS02G0275300	3.6806	22.3393	2.60157	0.0005	0.00448292	up	-	-	2:10094221-10094565	-	ncRNA	-
XLOC_026223	2:10121534-10124099	-	1.67741	6.20301	1.88674	5e-05	0.000625736	up	-	-	-	-	-	-
XLOC_026257	2:10483196-10486746	EPlOSAG00000022457	0.247395	2.47734	3.32391	0.0162	0.0697591	up	-	-	2:10485029-10485066	-	ncRNA	-
XLOC_026274	2:10739332-10747067	OS02G0285800	39.6554	130.638	1.71998	5e-05	0.000625736	up	4329037	A0A0P0VHP7	2:10739451-10747067	OJ1115_D03.25,LOC4329037	protein_coding	GTP-binding protein TypA/BipA homolog
XLOC_026282	2:10791758-10812685	OS02G0286933	0.572645	1.66785	1.54227	0.00775	0.0402397	up	9267422	A0A0P0VHQ4	2:10807538-10810831	-	protein_coding	Os02g0286933 protein [Source:UniProtKB/TrEMBL;Acc:C7IYK1]
XLOC_026342	2:11568278-11569112	OS02G0300700	13.1148	28.8329	1.13652	0.0001	0.00115383	up	4329091	Q7Y1V3	2:11568279-11569112	EIF-1A-OF1,LOC4329091	protein_coding	eukaryotic translation initiation factor 1A
XLOC_026381	2:12019010-12023287	OS02G0306900	1.93417	4.15645	1.10363	0.0032	0.0202953	up	4329116	Q9XFD9	2:12019034-12023287	Os02g0306900,LOC4329116	protein_coding	dnaJ homolog subfamily B member 4
XLOC_026488	2:13253838-13257579	EPlOSAG00000039212	0.285481	1.48464	2.37865	0.00145	0.0108033	up	-	-	2:13256246-13256407	-	ncRNA	-
XLOC_026528	2:13881115-13898350	EPlOSAG00000014433	3.85257	8.46952	1.13646	0.00515	0.0293846	up	-	-	2:13881116-13881192	-	ncRNA	-
XLOC_026541	2:14073570-14076360	OS02G0439200	0.190941	0.736059	1.9467	0.0019	0.0134322	up	4329232	Q6Z7G3	2:14073571-14076360	OJ1570_H12.23,LOC4329232	protein_coding	WEB family protein At5g16730, chloroplastic
XLOC_026680	2:15925136-15928936	-	4.0936	8.90988	1.12204	5e-05	0.000625736	up	-	-	-	-	-	-
XLOC_026686	2:16002025-16008770	OS02G0471300	1.18588	3.57019	1.59005	0.0009	0.00730918	up	4329346	Q6K7M5	2:16002036-16004952	LOC4329346	protein_coding	FAD-dependent urate hydroxylase
XLOC_026750	2:16664354-16680422	OS02G0483500	0.369214	1.68655	2.19154	0.0163	0.0700864	up	4329370	Q6K2J2	2:16678288-16680030	LOC4329370	protein_coding	phenolic glucoside malonyltransferase 1
XLOC_026777	2:17039931-17045814	OS02G0489500	4.4306	9.52284	1.10389	0.0015	0.011105	up	4329382	Q6K770	2:17039977-17041137	Os02g0489525	protein_coding	uncharacterized LOC4329382
XLOC_026784	2:17118779-17120662	OS02G0490500	1.37887	3.20095	1.21501	0.0018	0.0128379	up	4329386	Q6K755	2:17118788-17120662	LOC4329386	protein_coding	7-deoxyloganetin glucosyltransferase
XLOC_026820	2:17527452-17539568	OS02G0498300	9.06057	19.607	1.11369	0.0016	0.0116716	up	4329414	A0A0P0VJC4	2:17527550-17539443	LOC4329414	protein_coding	probable magnesium transporter NIPA2
XLOC_026821	2:17527452-17539568	EPlOSAG00000016816	0.67017	3.99787	2.57663	0.00095	0.00764878	up	-	-	2:17531958-17532010	-	ncRNA	-
XLOC_026884	2:18173336-18176956	OS02G0508650	0.454518	0.93937	1.04736	0.01365	0.0616175	up	-	-	2:18176399-18176710	-	ncRNA	-
XLOC_026956	2:18908877-18909479	OS02G0519700	1.03515	3.28364	1.66546	0.00765	0.0398978	up	9271334	C7IY38	2:18908878-18909479	Os02g0519700	protein_coding	Os02g0519800 protein [Source:UniProtKB/TrEMBL;Acc:C7IY38]
XLOC_027062	2:19882031-19911127	OS02G0537700	215.893	520.382	1.26925	5e-05	0.000625736	up	4329578	B7EFL3	2:19882081-19885745	BAS1,LOC4329578	protein_coding	2-Cys peroxiredoxin BAS1, chloroplastic
XLOC_027099	2:20226901-20235116	OS02G0543900	0.200781	2.41248	3.58682	0.00155	0.0113994	up	4329607	Q0E0J8	2:20227026-20235116	LOC4329607	protein_coding	uncharacterized LOC4329607
XLOC_027138	2:20728284-20741049	OS02G0550800	1.1391	11.3816	3.32073	0.0239	0.0932571	up	4329628	Q69T29	2:20734076-20737316	AMT3-3,LOC4329628	protein_coding	ammonium transporter 3 member 3
XLOC_027171	2:20985863-20997117	OS02G0555600	1.33292	5.64661	2.08279	5e-05	0.000625736	up	4329656	Q6ZI91	2:20985975-20994224	LOC4329656	protein_coding	ACT domain-containing protein ACR3
XLOC_027252	2:21625006-21625848	OS02G0568600	3.20821	11.7514	1.87299	0.0004	0.00372054	up	107277414	Q6YTF9	2:21625022-21625725	P0025F02.10,LOC107277414	protein_coding	uncharacterized LOC107277414
XLOC_027284	2:21904597-21906343	OS02G0572000	0.368498	1.28334	1.80018	0.00365	0.0224545	up	4329731	Q6Z5I6	2:21904824-21906343	-	protein_coding	Os02g0572000 protein; Putative uncharacterized protein P0689H05.40 [Source:UniProtKB/TrEMBL;Acc:Q6Z5I6]
XLOC_027293	2:21995523-22002502	OS02G0573500	0.483447	2.07819	2.1039	0.0003	0.00293653	up	4329741	Q6YXC0	2:21995524-22002502	OSJNBB0046L23.14,LOC4329741	protein_coding	sugar transport protein 5
XLOC_027304	2:22077424-22150147	OS02G0575500	69.8941	154.908	1.14817	5e-05	0.000625736	up	4329751	Q69S79	2:22077489-22085057	Os02g0575500,LOC4329751	protein_coding	uncharacterized protein sll1770
XLOC_027317	2:22210793-22211386	OS02G0577900	2.581	9.0505	1.81007	0.00215	0.0148624	up	9270746	C7IYR6	2:22210794-22211386	-	protein_coding	Os02g0577900 protein [Source:UniProtKB/TrEMBL;Acc:C7IYR6]
XLOC_027332	2:22381081-22391192	OS02G0581000|OS02G0581100	67.2969	187.409	1.47758	0.00105	0.00831354	up	4329782|4329783	A0A0P0VKT4|Q0E032	2:22381199-22389666|2:22390373-22390985	Os02g0581000,LOC4329782|Os02g0581100,LOC4329783	protein_coding|protein_coding	GPI ethanolamine phosphate transferase 1|photosystem II 5 kDa protein, chloroplastic
XLOC_027401	2:22969436-22976645	OS02G0593500|OS02G0593550	33.5235	162.336	2.27574	5e-05	0.000625736	up	4329844|-	Q6ZH87|A0A0P0VL37	2:22971895-22975181|2:22976020-22976575	LOC4329844|-	protein_coding|protein_coding	inorganic phosphate transporter 2-1, chloroplastic|-
XLOC_027414	2:23044558-23047405	OS02G0594700	0.568737	1.34787	1.24484	0.0318	0.114609	up	4329851	Q0DZW7	2:23046483-23047393	Os02g0594700,LOC4329851	protein_coding	BTB/POZ domain-containing protein At1g67900
XLOC_027444	2:23415610-23416871	OS02G0599400	1.69425	7.4905	2.14442	0.0012	0.00926264	up	4329882	A0A0P0VLF8	2:23416055-23416778	Os02g0599400,LOC4329882	protein_coding	uncharacterized LOC4329882
XLOC_027474	2:23643095-23651535	OS02G0603600	6.28613	18.0314	1.52027	5e-05	0.000625736	up	4329910	A0A0P0VLP4	2:23643455-23651476	Os02g0603600,LOC4329910	protein_coding	transcription factor bHLH128
XLOC_027488	2:23758897-23766121	OS02G0606200	167.275	353.846	1.0809	5e-05	0.000625736	up	4329923	O82115	2:23759252-23760433	LOC4329923	protein_coding	B-box zinc finger protein 25
XLOC_027504	2:23952785-23956540	OS02G0609900	1.29816	8.35856	2.68679	5e-05	0.000625736	up	4329947	Q0DZM8	2:23952926-23954302	LOC4329947	protein_coding	putative receptor-like protein kinase At3g47110
XLOC_027541	2:24282566-24296448	OS02G0614966	5.14727	13.6919	1.41144	0.0091	0.0453931	up	9269276	A0A0N7KFP1	2:24293057-24296448	Os02g0614966	protein_coding	Os02g0614966 protein [Source:UniProtKB/TrEMBL;Acc:C7IYW7]
XLOC_027542	2:24315021-24319812	-	1.28341	3.67565	1.51802	5e-05	0.000625736	up	-	-	-	-	-	-
XLOC_027578	2:24708073-24717284	OS02G0621100	0.393962	0.798204	1.0187	0.04085	0.137928	up	4330010	Q6K9F7	2:24708074-24717284	LOC4330010	protein_coding	probable inactive histone-lysine N-methyltransferase SUVR2
XLOC_027618	2:25162497-25196895	OS02G0629200	29.9168	76.0138	1.34531	5e-05	0.000625736	up	4330049	Q6K215	2:25162876-25166544	Os02g0629200,LOC4330049	protein_coding	probable aquaporin PIP2-2
XLOC_027641	2:25365785-25377922	EPlOSAG00000009887	0.461929	1.74216	1.91513	0.00125	0.00957582	up	-	-	2:25369617-25369834	-	ncRNA	-
XLOC_027645	2:25399813-25408752	OS02G0633300	16.6443	39.2052	1.23602	0.00645	0.0350149	up	9267947	A0A0P0VM01	2:25403237-25404058	LOC9267947	protein_coding	probable metal-nicotianamine transporter YSL14
XLOC_027649	2:25442646-25450122	OS02G0634700	12.3614	30.4617	1.30115	5e-05	0.000625736	up	4330073	A0A0P0VMA7	2:25442875-25450093	LOC4330073	protein_coding	serine carboxypeptidase-like 34
XLOC_027672	2:25626747-25636053	OS02G0639000	8.03148	19.5534	1.28368	5e-05	0.000625736	up	4330100	Q6H5U8	2:25626748-25636053	LOC4330100	protein_coding	RNA polymerase II C-terminal domain phosphatase-like 1
XLOC_027686	2:25732967-25740833	OS02G0640800	127.771	294.592	1.20516	0.0001	0.00115383	up	4330113	A0A0P0VM51	2:25732975-25736658	LOC4330113	protein_coding	(+)-neomenthol dehydrogenase
XLOC_027712	2:26027784-26029488	OS02G0646200	10.4965	31.1084	1.5674	5e-05	0.000625736	up	4330144	Q6H630	2:26027785-26029488	LOC4330144	protein_coding	B-box zinc finger protein 20
XLOC_027716	2:26079796-26085542	OS02G0647900	0.980646	2.29749	1.22825	0.00855	0.0432498	up	4330149	Q0DZ46	2:26079797-26085467	LOC4330149	protein_coding	aldehyde dehydrogenase family 3 member F1
XLOC_027779	2:26726517-26727316	OS02G0660100	7.71373	19.8325	1.36236	0.00145	0.0108033	up	4330219	A0A0P0VMR2	2:26726617-26727204	-	protein_coding	Os02g0660100 protein [Source:UniProtKB/TrEMBL;Acc:Q0DYY1]
XLOC_027805	2:26971237-26978624	OS02G0664350	0.127559	2.14935	4.07466	0.00395	0.0238542	up	-	-	2:26975710-26976170	-	ncRNA	-
XLOC_027810	2:27022896-27036002	OS02G0665500|OS02G0665800	5.02401	12.6925	1.33706	0.0373	0.129324	up	4330243|-	A0A0P0VMV4|A0A0P0VMX2	2:27026502-27028416|2:27029085-27034764	LOC4330243|Os02g0665800	protein_coding|protein_coding	U-box domain-containing protein 33|-
XLOC_027815	2:27077279-27079003	OS02G0666700	0.261438	0.740527	1.50208	0.02105	0.084755	up	4330252	Q6ESG6	2:27077280-27079003	LOC4330252	protein_coding	purine-uracil permease NCS1
XLOC_027864	2:27548395-27551951	OS02G0675800	8.18263	20.0718	1.29453	5e-05	0.000625736	up	4330301	Q6EP91	2:27548414-27551592	P0135D07.16,LOC4330301	protein_coding	F-box protein PP2-A13
XLOC_027877	2:27696288-27702389	OS02G0678200	1.53963	3.98772	1.37298	5e-05	0.000625736	up	4330310	Q6EPQ3	2:27696289-27702009	LOC4330310	protein_coding	SPX domain-containing membrane protein Os02g45520
XLOC_027905	2:27959796-27965267	OS02G0683800|OS02G0683900	6.57965	13.8127	1.06991	0.0002	0.00208337	up	4330338|4330339	Q6EU04|Q6EU03	2:27959797-27960558|2:27962225-27965214	LOC4330338|LOC4330339	protein_coding|protein_coding	heavy metal-associated isoprenylated plant protein 26|tobamovirus multiplication protein 3
XLOC_027970	2:28638292-28645621	OS02G0696700	2.99757	9.78537	1.70683	5e-05	0.000625736	up	4330404	Q0DYF8	2:28643011-28645617	Os02g0696700,LOC4330404	protein_coding	lysine-specific demethylase JMJ706-like
XLOC_027983	2:28700859-28748710	OS02G0698000	409.122	1469.84	1.84506	5e-05	0.000625736	up	4330413	Q6Z8F4	2:28701864-28704291	LOC4330413	protein_coding	phosphoribulokinase, chloroplastic
XLOC_027993	2:28768646-28772071	OS02G0699433|OS02G0699466|OS02G0699500	0.543174	2.18998	2.01143	5e-05	0.000625736	up	4330424|-|4330424	A0A0P0VNB9|A0A0P0VNP0|Q0DYE3	2:28768752-28769773|2:28770828-28771373|2:28771385-28772070	Os02g0699433,LOC4330424|-|-	protein_coding|protein_coding|protein_coding	putative surface protein SACOL0050|Putative uncharacterized protein [Source:UniProtKB/TrEMBL;Acc:A3AAF0]|Os02g0699500 protein [Source:UniProtKB/TrEMBL;Acc:Q0DYE3]
XLOC_028020	2:29021663-29025056	OS02G0703900	5.04695	10.9234	1.11394	5e-05	0.000625736	up	4330450	Q6YVJ1	2:29021664-29025056	LOC4330450	protein_coding	WAT1-related protein At5g45370
XLOC_028061	2:29429381-29432441	OS02G0710500	1.34468	2.87527	1.09643	0.0052	0.0295544	up	4330489	Q6ZFY2	2:29429764-29432336	LOC4330489	protein_coding	putative receptor-like protein kinase At4g00960
XLOC_028086	2:29670745-29677036	OS02G0715200|OS02G0715300	2.83843	9.07286	1.67647	0.00025	0.00251561	up	4330519|4330520	A0A0P0VNV4|Q6ZHP7	2:29670746-29675896|2:29676022-29677031	OJ1191_G08.12,LOC4330519|OJ1191_G08.14,LOC4330520	protein_coding|protein_coding	short-chain dehydrogenase/reductase family 42E member 1|uncharacterized LOC4330520
XLOC_028104	2:29813211-29813753	OS02G0718600	0.325132	1.88679	2.53684	0.02725	0.102809	up	-	A0A0P0VNT8	2:29813212-29813753	Os02g0718600	protein_coding	Putative uncharacterized protein OJ2056_H01.29; cDNA clone:002-134-E10, full insert sequence [Source:UniProtKB/TrEMBL;Acc:Q6ZGX3]
XLOC_028156	2:30259578-30263449	OS02G0727200	4.47536	9.04426	1.015	0.01625	0.0699486	up	-	A0A0N7KG09	2:30260591-30261180	-	protein_coding	-
XLOC_028210	2:30630870-30632830	OS02G0734400	1.36379	14.1389	3.37398	5e-05	0.000625736	up	4330643	A0A0P0VP64	2:30631324-30632669	LOC4330643	protein_coding	probable peroxygenase 5
XLOC_028229	2:30784647-30785350	OS02G0737401	0.164602	1.54867	3.23398	0.02495	0.0963565	up	-	A0A0N7KG23	2:30784648-30785350	Os02g0737401	protein_coding	-
XLOC_028232	2:30799135-30799746	OS02G0738100	0.252824	2.19325	3.11686	0.0195	0.0800031	up	9271590	C7IZ01	2:30799136-30799746	-	protein_coding	Os02g0738100 protein [Source:UniProtKB/TrEMBL;Acc:C7IZ01]
XLOC_028234	2:30813484-30814718	OS02G0738300	1.03437	16.7827	4.02015	5e-05	0.000625736	up	4330664	A0A0P0VPE7	2:30813485-30814718	LOC4330664	protein_coding	uncharacterized LOC4330664
XLOC_028236	2:30839198-30842595	OS02G0738600	0.635848	2.58873	2.02549	5e-05	0.000625736	up	4330667	A0A0P0VPG6	2:30839199-30842589	GLU10,LOC4330667	protein_coding	endoglucanase 7
XLOC_028261	2:31111840-31114590	OS02G0742700	0.27124	1.04616	1.94746	0.01315	0.0600801	up	4330695	Q6Z2W1	2:31111841-31114590	OJ1734_E02.2,LOC4330695	protein_coding	uncharacterized LOC4330695
XLOC_028271	2:31202164-31203737	OS02G0744000	201.843	516.921	1.35671	5e-05	0.000625736	up	4330704	Q6Z2U3	2:31202228-31203685	LOC4330704	protein_coding	photosynthetic NDH subunit of subcomplex B 4, chloroplastic
XLOC_028282	2:31266327-31269951	OS02G0745100	1.25844	6.11005	2.27955	5e-05	0.000625736	up	4330713	Q6Z2T3	2:31266328-31269935	Os02g0745100,LOC4330713	protein_coding	aquaporin NIP2-1
XLOC_028317	2:31591220-31593106	OS02G0751600	72.2172	186.815	1.3712	5e-05	0.000625736	up	4330746	Q6Z8J5	2:31591221-31593106	LOC4330746	protein_coding	photosynthetic NDH subunit of lumenal location 4, chloroplastic
XLOC_028498	2:33220360-33221120	OS02G0782900	0	0.876028	inf	0.00025	0.00251561	up	4330937	Q0DX03	2:33220361-33221120	LOC4330937	protein_coding	uncharacterized LOC4330937
XLOC_028554	2:33731758-33733810	OS02G0793800	0.162424	0.527988	1.70074	0.0276	0.103761	up	9267161	A0A0P0VQJ3	2:33731759-33733654	Os02g0793800,LOC9267161	protein_coding	uncharacterized LOC9267161
XLOC_028581	2:33980095-33982555	-	2.4535	11.9696	2.28647	5e-05	0.000625736	up	-	-	-	-	-	-
XLOC_028613	2:34199540-34203704	OS02G0802200	0.163795	0.829617	2.34055	0.0007	0.00592591	up	4331042	Q69II6	2:34199541-34203704	LOC4331042	protein_coding	heparanase-like protein 3
XLOC_028713	2:34925336-34926410	OS02G0815300	26.9735	67.9227	1.33235	5e-05	0.000625736	up	4331128	A0A0P0VR55	2:34925371-34926093	Os02g0815300,LOC4331128	protein_coding	uncharacterized LOC4331128
XLOC_028717	2:34934559-34944075	OS02G0815700	10.2769	55.8286	2.4416	5e-05	0.000625736	up	9269176	C7IY31	2:34937314-34941399	Os02g0815700,LOC9269176	protein_coding	carboxyl-terminal-processing peptidase 2, chloroplastic
XLOC_028720	2:34963634-34971982	OS02G0816100|OS02G0816200	5.44818	13.5723	1.31681	0.0006	0.00521734	up	4331136|4331137	Q0DWG5|Q6K6B3	2:34963635-34966602|2:34967597-34969261	LOC4331136|LOC4331137	protein_coding|protein_coding	haloacid dehalogenase-like hydrolase domain-containing protein At2g33255|GDSL esterase/lipase At5g33370
XLOC_028741	2:35130673-35131877	OS02G0818900	0.297855	1.0547	1.82416	0.01355	0.0613082	up	4331157	Q6K9R5	2:35130674-35131877	OJ1202_E07.12,LOC4331157	protein_coding	uncharacterized LOC4331157
XLOC_028779	2:35334781-35340821	OS02G0822900	1.21402	2.84809	1.2302	0.00025	0.00251561	up	4331192	A0A0P0VRD5	2:35334956-35340821	LOC4331192	protein_coding	U-box domain-containing protein 33
XLOC_028781	2:35349672-35351221	OS02G0823100	1.11084	10.6667	3.2634	5e-05	0.000625736	up	4331194	Q9SXF8	2:35349673-35351221	Os02g0823100,LOC4331194	protein_coding	aquaporin PIP 1-3
XLOC_028816	2:35559435-35561837	OS02G0827400	1.04793	17.723	4.08001	5e-05	0.000625736	up	4331223	A0A0P0VRV6	2:35560478-35561544	LOC4331223	protein_coding	uncharacterized LOC4331223
XLOC_028857	2:35923871-35930744	OS02G0834700|OS02G0834800	26.1357	60.7586	1.21707	5e-05	0.000625736	up	4331275|-	Q6EP22|A0A0P0VRQ8	2:35923906-35929717|2:35929750-35930592	Os02g0834700,LOC4331275|-	protein_coding|protein_coding	epimerase family protein SDR39U1 homolog, chloroplastic|-
XLOC_028866	2:73182-73864	OS02G0101300	2.63427	5.5376	1.07186	0.01545	0.0674494	up	-	A0A0P0VDJ5	2:73183-73864	Os02g0101300	protein_coding	Putative uncharacterized protein [Source:UniProtKB/TrEMBL;Acc:A3A782]
XLOC_028867	2:78460-85637	OS02G0101500|OS02G0101600	724.753	1683.39	1.21581	0.00295	0.0191092	up	4327981|4327982	Q6YU90|A0A0P0VDK6	2:78483-82952|2:83413-85637	LOC4327981|Os02g0101600	protein_coding|protein_coding	glycerate dehydrogenase|Os02g0101600 protein [Source:UniProtKB/TrEMBL;Acc:Q0E4T4]
XLOC_028896	2:311511-316458	OS02G0105800	0.636795	1.32237	1.05423	0.0265	0.100711	up	4328015	Q6ETD6	2:311537-316458	LOC4328015	protein_coding	uncharacterized LOC4328015
XLOC_028915	2:554427-561558	OS02G0110101	17.1751	43.8989	1.35387	0.0045	0.0265177	up	-	A0A0P0VDS7	2:554511-556079	-	protein_coding	-
XLOC_028923	2:622703-630711	OS02G0111600	4.10036	16.4469	2.00399	5e-05	0.000625736	up	4328047	Q0E4M0	2:627685-630534	LOC4328047	protein_coding	wall-associated receptor kinase 5
XLOC_028964	2:866006-869937	OS02G0116400	0.296426	1.11427	1.91036	0.00035	0.00332699	up	4328078	Q0E4J6	2:866007-869292	Os02g0116400,LOC4328078	protein_coding	probable metal-nicotianamine transporter YSL8
XLOC_029078	2:1672887-1676637	OS02G0132200	2.7804	6.65309	1.25873	5e-05	0.000625736	up	4328202	A0A0P0VEF9	2:1673076-1676637	Os02g0132200,LOC4328202	protein_coding	uncharacterized LOC4328202
XLOC_029080	2:1695409-1697216	OS02G0132500	44.4843	169.158	1.92701	5e-05	0.000625736	up	4328205	Q0E476	2:1695640-1697142	LOC4328205	protein_coding	ocs element-binding factor 1
XLOC_029100	2:1850844-1859006	OS02G0135200	2.53838	11.9847	2.23921	5e-05	0.000625736	up	4328223	A0A0P0VEF7	2:1850981-1858243	Os02g0135200,LOC4328223	protein_coding	mitogen-activated protein kinase 13
XLOC_029133	2:2124846-2137095	OS02G0139650|OS02G0139700	21.4644	62.4181	1.54002	5e-05	0.000625736	up	-|4328256	A0A0P0VEE7|Q6Z2X6	2:2125318-2128382|2:2128429-2137095	Os02g0139650|Os02g0139700,LOC4328256	protein_coding|protein_coding	-|cycloartenol synthase
XLOC_029231	2:3065810-3072661	OS02G0155900	0.167374	0.506505	1.59751	0.0309	0.11244	up	-	B9F2T6	2:3065811-3072625	-	protein_coding	Putative uncharacterized protein [Source:UniProtKB/TrEMBL;Acc:B9F2T6]
XLOC_029258	2:3220241-3225322	OS02G0159400	0.44483	0.91924	1.04719	0.02345	0.0920237	up	4328371	A0A0P0VF12	2:3220242-3225322	Os02g0159400,LOC4328371	protein_coding	uncharacterized LOC4328371
XLOC_029264	2:3254924-3276244	OS02G0160500	76.0002	198.135	1.38241	0.00035	0.00332699	up	-	A0A0N7KEQ9	2:3271379-3272038	-	protein_coding	-
XLOC_029310	2:3711172-3713559	OS02G0168700	8.19154	22.262	1.44238	5e-05	0.000625736	up	4328431	Q6H6D3	2:3711186-3713407	P0669G09.14,LOC4328431	protein_coding	peptidyl-prolyl cis-trans isomerase FKBP17-1, chloroplastic
XLOC_029315	2:3748507-3755492	OS02G0169400	0.520251	1.61911	1.63792	5e-05	0.000625736	up	4328436	Q6H6C3	2:3748511-3755492	Os02g0169400,LOC4328436	protein_coding	protein argonaute 17
XLOC_029357	2:4057736-4060840	OS02G0174000	1.03056	2.08727	1.01819	0.00615	0.033747	up	4328460	A0A0P0VFF5	2:4058194-4060315	Os02g0174000,LOC4328460	protein_coding	myb family transcription factor APL
XLOC_029360	2:4090194-4106257	OS02G0174700|OS02G0174900	1.58847	3.31374	1.06083	0.02955	0.109056	up	-|-	A0A0P0VFF8|A0A0P0VFQ9	2:4095629-4099533|2:4103333-4106241	-|-	protein_coding|protein_coding	-|-
XLOC_029473	2:4870150-4874038	OS02G0187800	1.02589	2.10687	1.03822	0.03375	0.119734	up	4328552	Q6ZHS4	2:4870151-4874038	Os02g0187800,LOC4328552	protein_coding	cinnamyl alcohol dehydrogenase 2
XLOC_029532	2:5313832-5328286	OS02G0195000	1.80183	4.66234	1.3716	0.002	0.0140246	up	4328606	Q6H7Q9	2:5324568-5328286	LOC4328606	protein_coding	uncharacterized protein C4orf29 homolog
XLOC_029558	2:5490495-5491873	OS02G0198000	1.01628	2.30942	1.18423	0.0126	0.0582738	up	4328627	Q6H741	2:5490496-5491873	LOC4328627	protein_coding	uncharacterized LOC4328627
XLOC_029565	2:5530015-5536941	OS02G0198700	1.04027	2.85497	1.45652	0.0006	0.00521734	up	4328633	A0A0P0VG35	2:5530016-5536941	P0026H03.20-1,LOC4328633	protein_coding	subtilisin-like protease SBT5.3
XLOC_029582	2:5654434-5655345	OS02G0201300	1.56681	3.86467	1.30251	0.00845	0.0429018	up	4328649	Q0E300	2:5654435-5655345	Os02g0201300,LOC4328649	protein_coding	uncharacterized LOC4328649
XLOC_029591	2:5755048-5758046	OS02G0202900	0.962715	2.36574	1.29711	0.0028	0.0183512	up	4328661	Q0E2Y9	2:5755368-5757895	LOC4328661	protein_coding	F-box/kelch-repeat protein At1g55270
XLOC_029592	2:5760033-5763251	OS02G0202950|OS02G0203000	1.18033	5.49556	2.21908	5e-05	0.000625736	up	-|4328662	A0A0P0VG87|A0A0P0VG62	2:5760034-5760495|2:5760788-5763128	-|LOC4328662	protein_coding|protein_coding	-|transcription factor HY5
XLOC_029620	2:5977247-5980177	OS02G0206700	5.1399	13.7405	1.41862	5e-05	0.000625736	up	4328679	Q67TS1	2:5978219-5979957	LOC4328679	protein_coding	UDP-glycosyltransferase 73E1
XLOC_029629	2:6069013-6077304	OS02G0208400	0.262534	1.23508	2.23403	0.00425	0.0253838	up	-	A0A0P0VG70	2:6070662-6077304	-	protein_coding	-
XLOC_029681	2:6501203-6504081	OS02G0216200	0	1.89905	inf	5e-05	0.000625736	up	-	A0A0P0VGG9	2:6501546-6504022	Os02g0216200	protein_coding	-
XLOC_029726	2:6798567-6814451	OS02G0221900	1.98974	69.416	5.12461	0.00215	0.0148624	up	4328761	Q6YVG7	2:6802706-6805314	LOC4328761	protein_coding	cytochrome P450 711A1
XLOC_029727	2:6814567-6819381	EPlOSAG00000012276|EPlOSAG00000043521	0.740583	2.6827	1.85695	0.013	0.0595578	up	-|-	-|-	2:6817863-6817926|2:6817012-6817075	-|-	ncRNA|ncRNA	-|-
XLOC_029728	2:6831022-6835681	OS02G0222500	0.350734	0.846161	1.27056	0.02145	0.0860394	up	-	A0A0N7KEY5	2:6831023-6835681	-	protein_coding	-
XLOC_029768	2:7171649-7176061	OS02G0227700	1.09981	5.69633	2.37278	5e-05	0.000625736	up	4328792	Q6H5Y7	2:7172422-7175962	LOC4328792	protein_coding	receptor-like protein kinase HSL1
XLOC_029769	2:7179393-7184827	OS02G0227900	1.33974	6.38363	2.25243	5e-05	0.000625736	up	-	A0A0N7KEZ0	2:7179394-7184521	-	protein_coding	-
XLOC_029777	2:7220288-7224761	OS02G0228300	112.554	260.685	1.21168	0.0001	0.00115383	up	4328793	Q6H5Y1	2:7220633-7224467	P0620H05.25,LOC4328793	protein_coding	receptor-like protein kinase 5
XLOC_029845	2:7936520-7947288	OS02G0240100	0.257891	1.29662	2.32992	0.01885	0.0779799	up	4328841	Q6ER51	2:7938411-7939811	OSJNBA0082C09.13,LOC4328841	protein_coding	peroxidase 70
XLOC_029873	2:8244052-8248869	OS02G0245800	0.580988	3.43657	2.56439	5e-05	0.000625736	up	4328864	A0A0P0VH16	2:8245175-8248434	LOC4328864	protein_coding	potassium channel KAT1
XLOC_029879	2:8326086-8343190	OS02G0247200	1.19218	3.4013	1.51248	0.0003	0.00293653	up	4328872	Q6K3R8	2:8326165-8343175	LOC4328872	protein_coding	T-complex protein 1 subunit gamma
XLOC_029906	2:8539076-8542125	OS02G0251800|OS02G0251900	17.9486	44.7978	1.31956	0.00455	0.0267583	up	9269034|4328899	Q6K545|Q6K544	2:8539273-8539623|2:8541338-8542125	OSJNBA0009N02.3,LOC9269034|LOC4328899	protein_coding|protein_coding	uncharacterized LOC9269034|uncharacterized LOC4328899
XLOC_029960	2:9005263-9007486	OS02G0259600	94.1375	207.763	1.1421	5e-05	0.000625736	up	4328932	Q6K241	2:9005264-9007486	Os02g0259600,LOC4328932	protein_coding	50S ribosomal protein L21, chloroplastic
XLOC_030023	2:9777084-9782065	OS02G0271000	0.521105	1.68649	1.69438	0.0187	0.0775791	up	4328982	Q6EPJ5	2:9778410-9782065	LOC4328982	protein_coding	subtilisin-like protease SBT3.9
XLOC_030052	2:10081622-10095325	OS02G0275200	6.02794	22.7975	1.91914	5e-05	0.000625736	up	4329001	Q6K7S6	2:10088213-10094968	LOC4329001	protein_coding	galactoside 2-alpha-L-fucosyltransferase
XLOC_030071	2:10205561-10216396	OS02G0277700	3.19443	8.23896	1.3669	0.02695	0.101974	up	4329010	A0A0P0VHL9	2:10213163-10216340	-	protein_coding	Leucine rich repeat containing protein-like; Os02g0277700 protein; cDNA clone:J013021H05, full insert sequence [Source:UniProtKB/TrEMBL;Acc:Q6ERN9]
XLOC_030072	2:10237995-10240145	EPlOSAG00000009199	1.71286	4.15039	1.27684	0.04305	0.143224	up	-	-	2:10239870-10239909	-	ncRNA	-
XLOC_030082	2:10370941-10380957	OS02G0280500	29.8436	77.9805	1.38569	0.02135	0.0856971	up	4329021	Q0E217	2:10378457-10379197	LOC4329021	protein_coding	probable lactoylglutathione lyase, chloroplastic
XLOC_030113	2:10747494-10749006	OS02G0285900	0.775121	2.18709	1.49652	0.00195	0.01374	up	9267149	Q6KA60	2:10747495-10749006	-	protein_coding	Os02g0285900 protein; Putative uncharacterized protein OJ1115_D03.26 [Source:UniProtKB/TrEMBL;Acc:Q6KA60]
XLOC_030126	2:10857585-10859032	OS02G0287900	0.0708956	0.473152	2.73854	0.02715	0.102564	up	4329043	Q0E1Z5	2:10857586-10859012	Os02g0287900,LOC4329043	protein_coding	uncharacterized LOC4329043
XLOC_030173	2:11236483-11237259	-	13.8476	37.9827	1.45571	5e-05	0.000625736	up	-	-	-	-	-	-
XLOC_030184	2:11376850-11379304	OS02G0297200	0.288045	1.54396	2.42226	5e-05	0.000625736	up	4329081	Q6K8M2	2:11376851-11379304	LOC4329081	protein_coding	uncharacterized LOC4329081
XLOC_030297	2:12663627-12680627	OS02G0318450|OS02G0318500|OS02G0318600	2.70631	5.44593	1.00885	0.0017	0.0122519	up	4329158|4329158|9268453	A0A0N7KF66|A0A0P0VIB9|C7IYH8	2:12664725-12666874|2:12668310-12669932|2:12680087-12680627	LOC4329158|-|-	protein_coding|protein_coding|protein_coding	ABC transporter G family member 40|Putative uncharacterized protein [Source:UniProtKB/TrEMBL;Acc:B9F5B6]|Os02g0318600 protein [Source:UniProtKB/TrEMBL;Acc:C7IYH8]
XLOC_030312	2:12923752-12931919	OS02G0323000	0.147667	1.03062	2.80309	5e-05	0.000625736	up	9270100	C7IY55	2:12923864-12927803	LOC9270100	protein_coding	ABC transporter B family member 9
XLOC_030422	2:14529658-14537401	OS02G0448400	6.19746	14.9114	1.26667	5e-05	0.000625736	up	4329259	Q6ETC4	2:14529681-14537401	LOC4329259	protein_coding	synaptotagmin-2
XLOC_030536	2:15991976-16001323	OS02G0471100	1.01583	2.81931	1.47269	0.00115	0.00897154	up	4329345	Q6K7M6	2:16000163-16001186	P0403C01.27,LOC4329345	protein_coding	uncharacterized LOC4329345
XLOC_030846	2:19225352-19235632	OS02G0526000	1.34361	3.06865	1.19148	0.0166	0.0711146	up	4329519	A0A0P0VJQ6	2:19225378-19235632	Os02g0526000,LOC4329519	protein_coding	heparan-alpha-glucosaminide N-acetyltransferase
XLOC_030854	2:19324106-19332157	OS02G0527600	10.6269	31.1397	1.55103	5e-05	0.000625736	up	4329527	A0A0P0VJX9	2:19324219-19332130	LOC4329527	protein_coding	serine/threonine-protein kinase CTR1
XLOC_030855	2:19332472-19333986	OS02G0527650	0.1442	1.92135	3.73598	0.00285	0.0185954	up	-	A0A0N7KFE6	2:19332473-19333623	-	protein_coding	-
XLOC_030875	2:19455170-19458350	OS02G0529700	0.89813	3.73598	2.05649	0.0026	0.0172484	up	4329540	Q6H764	2:19455171-19458350	LOC4329540	protein_coding	60S acidic ribosomal protein P2A
XLOC_030922	2:19797818-19798718	OS02G0536500	2.45879	11.233	2.19172	5e-05	0.000625736	up	4329572	Q6EU57	2:19797819-19798718	LOC4329572	protein_coding	uncharacterized LOC4329572
XLOC_030927	2:19847537-19858165	EPlOSAG00000025921	0	2.57495	inf	5e-05	0.000625736	up	-	-	2:19857634-19857689	-	ncRNA	-
XLOC_031023	2:20857043-20858995	OS02G0553000	0.143385	0.592889	2.04787	0.0111	0.0529938	up	4329642	B9F0I4	2:20857044-20858995	LOC4329642	protein_coding	probable leucine-rich repeat receptor-like protein kinase At1g35710
XLOC_031048	2:21054450-21062027	OS02G0556800	91.2704	223.841	1.29426	5e-05	0.000625736	up	4329668	Q6ZI79	2:21060083-21061555	LOC4329668	protein_coding	uncharacterized LOC4329668
XLOC_031049	2:21064136-21069024	OS02G0556900	3.24457	7.197	1.14937	0.0001	0.00115383	up	4329669	Q6ZI78	2:21064137-21069016	Os02g0556900,LOC4329669	protein_coding	DDT domain-containing protein DDB_G0282237
XLOC_031097	2:21417991-21422407	OS02G0564300	15.1404	33.2937	1.13685	0.0288	0.107186	up	4329695	Q6Z7F2	2:21420322-21422355	P0020C11.13,LOC4329695	protein_coding	uncharacterized LOC4329695
XLOC_031192	2:22234368-22238120	OS02G0578400	45.0034	103.292	1.19862	5e-05	0.000625736	up	4329766	Q6EP57	2:22234374-22235352	LOC4329766	protein_coding	photosynthetic NDH subunit of lumenal location 2, chloroplastic
XLOC_031219	2:22474633-22475689	OS02G0582800	0.392967	2.20506	2.48834	0.00185	0.0131424	up	4329796	Q6EPT2	2:22474634-22475689	LOC4329796	protein_coding	uncharacterized LOC4329796
XLOC_031221	2:22481150-22482503	OS02G0583000	0.656293	2.47338	1.91407	0.0033	0.0208165	up	9272019	Q6EPT0	2:22481151-22482503	LOC9272019	protein_coding	leucine-rich repeat extensin-like protein 5
XLOC_031248	2:22666019-22671775	OS02G0588300	0.980278	2.07675	1.08307	0.0058	0.0322736	up	4329816	Q6YXZ9	2:22666458-22671443	OSJNBB0056I22.56,LOC4329816	protein_coding	fimbrin-5
XLOC_031252	2:22722708-22733189	OS02G0589000	0.153673	1.05746	2.78268	0.0176	0.0740944	up	4329820	Q6YY42	2:22722799-22733189	OSJNBB0046O12.30,LOC4329820	protein_coding	lecithin-cholesterol acyltransferase-like 1
XLOC_031261	2:22805688-22808493	OS02G0590400	0.507924	1.08684	1.09745	0.03245	0.116395	up	4329826	Q6YY78	2:22805689-22808493	LOC4329826	protein_coding	lecithin-cholesterol acyltransferase-like 1
XLOC_031318	2:23415610-23416871	OS02G0599400	0.720743	4.21247	2.54711	0.00225	0.0154168	up	4329882	A0A0P0VLF8	2:23416055-23416778	Os02g0599400,LOC4329882	protein_coding	uncharacterized LOC4329882
XLOC_031342	2:23653451-23659174	OS02G0603800	105.546	253.468	1.26393	5e-05	0.000625736	up	4329911	A0A0P0VLD4	2:23653493-23659174	ISPG,LOC4329911	protein_coding	4-hydroxy-3-methylbut-2-en-1-yl diphosphate synthase (ferredoxin), chloroplastic
XLOC_031356	2:23776254-23782298	OS02G0606900	1.78397	3.7771	1.08219	0.0012	0.00926264	up	4329930	A0A0P0VLF1	2:23776279-23782298	Os02g0606900,LOC4329930	protein_coding	probable protein phosphatase 2C 21
XLOC_031382	2:24048777-24058166	OS02G0611300	2.61536	5.42987	1.05391	0.0006	0.00521734	up	-	A0A0P0VLI8	2:24048829-24058147	Os02g0611300	protein_coding	-
XLOC_031446	2:24749441-24757459	OS02G0621800	1.29693	3.72657	1.52275	0.0004	0.00372054	up	4330017	Q6K9N5	2:24749451-24754760	LOC4330017	protein_coding	long-chain-alcohol oxidase FAO2
XLOC_031466	2:24940848-24946648	OS02G0625500	21.7966	48.1326	1.14291	5e-05	0.000625736	up	4330032	Q0DZE5	2:24940849-24946648	LOC4330032	protein_coding	adenosine kinase 2
XLOC_031475	2:25006494-25009018	OS02G0627100	0.0492521	0.769953	3.96651	0.0047	0.0274333	up	4330040	Q0DZE0	2:25006495-25009018	Os02g0627100,LOC4330040	protein_coding	phenylalanine ammonia-lyase
XLOC_031511	2:25343414-25351827	OS02G0632800	0.544645	5.3232	3.28891	5e-05	0.000625736	up	4330063	A0A0P0VMB6	2:25348252-25351744	LOC4330063	protein_coding	wall-associated receptor kinase 5
XLOC_031513	2:25356461-25360244	OS02G0632900	1.08826	5.66879	2.38102	5e-05	0.000625736	up	9271506	A0A0P0VM60	2:25356937-25360011	Os02g0632900,LOC9271506	protein_coding	wall-associated receptor kinase 1
XLOC_031516	2:25365785-25377922	OS02G0633066	0.625872	3.78121	2.59491	0.0003	0.00293653	up	9267263	A0A0P0VM30	2:25374692-25377893	Os02g0633066,LOC9267263	protein_coding	wall-associated receptor kinase 1
XLOC_031591	2:26034328-26041422	OS02G0646500	0.692492	1.80281	1.38038	0.0035	0.0217957	up	4330146	Q6H627	2:26034336-26041422	LOC4330146	protein_coding	aldehyde dehydrogenase family 3 member F1
XLOC_031598	2:26146388-26151389	OS02G0649400	1.33975	6.29364	2.23193	5e-05	0.000625736	up	4330156	A0A0P0VMB0	2:26150920-26151389	Os02g0649400,LOC4330156	protein_coding	embryogenesis-associated protein EMB8
XLOC_031620	2:26316648-26320469	OS02G0652600	100.96	212.551	1.07402	5e-05	0.000625736	up	9272428	Q6H8H3	2:26317499-26320413	LOC9272428	protein_coding	50S ribosomal protein L19-2, chloroplastic
XLOC_031719	2:27236603-27242003	OS02G0670700	3.10616	6.35199	1.03208	0.02735	0.103053	up	9271215	Q6ESP7	2:27237052-27241155	LOC9271215	protein_coding	pentatricopeptide repeat-containing protein At4g21300
XLOC_031756	2:27739673-27741769	-	2.20223	5.64911	1.35906	0.00045	0.00409753	up	-	-	-	-	-	-
XLOC_031765	2:27853858-27856029	OS02G0681900	2.63855	5.321	1.01195	0.0033	0.0208165	up	4330327	Q84PD5	2:27853890-27856029	LOC4330327	protein_coding	scarecrow-like protein 8
XLOC_031782	2:28041110-28044149	OS02G0685200	1.66983	82.868	5.63304	5e-05	0.000625736	up	4330349	Q6ZHD2	2:28041117-28044149	LOC4330349	protein_coding	protein REVEILLE 1
XLOC_031792	2:28153288-28154410	OS02G0687200	0.960624	3.98769	2.05351	0.0003	0.00293653	up	4330359	Q6ZHB5	2:28153289-28154410	LOC4330359	protein_coding	uncharacterized LOC4330359
XLOC_031825	2:28478689-28481323	OS02G0693500	42.9722	107.689	1.3254	5e-05	0.000625736	up	4330389	Q6Z897	2:28478690-28481323	LOC4330389	protein_coding	uncharacterized membrane protein At4g09580
XLOC_031836	2:28581494-28588006	OS02G0695800|OS02G0695900	4.09883	11.0577	1.43176	0.01125	0.0535785	up	9268661|-	A0A0P0VN85|Q6YUP8	2:28582125-28584180|2:28586946-28587965	LOC9268661|-	protein_coding|protein_coding	oligopeptide transporter 4|Sexual differentiation process protein isp4-like; cDNA clone:001-108-G05, full insert sequence [Source:UniProtKB/TrEMBL;Acc:Q6YUP8]
XLOC_031881	2:29081844-29086702	OS02G0704900	86.7914	237.007	1.4493	5e-05	0.000625736	up	4330457	Q0DYB1	2:29081845-29086702	Os02g0704900,LOC4330457	protein_coding	soluble inorganic pyrophosphatase
XLOC_031884	2:29098407-29101464	OS02G0705100	8.04844	36.326	2.17422	5e-05	0.000625736	up	4330459	Q6YVH6	2:29099105-29101290	LOC4330459	protein_coding	pheophytinase, chloroplastic
XLOC_031942	2:29725328-29730352	OS02G0716500	32.1641	322.671	3.32654	5e-05	0.000625736	up	4330523	Q6ZGW6	2:29725329-29730352	Os02g0716500,LOC4330523	protein_coding	fatty acid desaturase DES2
XLOC_031954	2:29804948-29805545	OS02G0718100	0.261926	4.85663	4.21272	0.00595	0.0329046	up	-	-	2:29804949-29805545	-	ncRNA	-
XLOC_032031	2:30352411-30366125	OS02G0729300|OS02G0729350|OS02G0729400	37.3303	115.014	1.62339	5e-05	0.000625736	up	107275254|107277230|4330608	Q0DXW9|A0A0P0VPH1|A0A0N7KG12	2:30352710-30356478|2:30357071-30359162|2:30361908-30363528	LOC107275254|Os02g0729350,LOC107277230|Os02g0729400,LOC4330608	protein_coding|protein_coding|protein_coding	serine/arginine repetitive matrix protein 1-like|uncharacterized LOC107277230|calcium sensing receptor, chloroplastic
XLOC_032070	2:30674779-30678659	OS02G0735200	30.9127	123.502	1.99826	5e-05	0.000625736	up	4330649	P14656	2:30674780-30678659	GLN1-1,LOC4330649	protein_coding	glutamine synthetase cytosolic isozyme 1-1
XLOC_032082	2:30805987-30807610	OS02G0738200	0.254716	2.88257	3.50039	5e-05	0.000625736	up	4330663	B7FA87	2:30805988-30807610	LOC4330663	protein_coding	U-box domain-containing protein 21
XLOC_032142	2:31233291-31238228	OS02G0744700	23.0489	51.7892	1.16796	0.0001	0.00115383	up	4330709	Q0DXM0	2:31233292-31238210	LOC4330709	protein_coding	soluble starch synthase 2-2, chloroplastic/amyloplastic
XLOC_032181	2:31647873-31650817	OS02G0752701	103.695	213.993	1.04522	0.0159	0.0688607	up	9268157	C7IZ19	2:31647952-31650045	Os02g0752701	protein_coding	Os02g0752701 protein [Source:UniProtKB/TrEMBL;Acc:C7IZ19]
XLOC_032218	2:31958888-31961177	OS02G0759000	0.200965	1.72522	3.10177	0.00015	0.0016286	up	4330791	Q0DXE5	2:31958975-31959951	Os02g0759000,LOC4330791	protein_coding	transcription factor bHLH94
XLOC_032238	2:32095321-32098710	OS02G0762200	1.62865	3.57762	1.13532	0.0129	0.0592857	up	4330814	Q6Z6G7	2:32095322-32098710	LOC4330814	protein_coding	TIMELESS-interacting protein
XLOC_032247	2:32197043-32201797	OS02G0764500	24.0942	89.159	1.8877	5e-05	0.000625736	up	4330828	Q6Z7Q1	2:32199542-32201608	Os02g0764500,LOC4330828	protein_coding	chlorophyll a-b binding protein 4, chloroplastic
XLOC_032285	2:32528079-32533583	OS02G0771100	23.7324	48.237	1.02328	5e-05	0.000625736	up	4330868	Q6ZHH4	2:32528080-32533583	OJ1353_F08.9-1,LOC4330868	protein_coding	E3 ubiquitin-protein ligase COP1
XLOC_032408	2:33530586-33538382	OS02G0789100	6.47643	13.1439	1.02112	5e-05	0.000625736	up	4330967	B9F3N3	2:33530587-33535938	LOC4330967	protein_coding	probable cyclic nucleotide-gated ion channel 17
XLOC_032512	2:34509522-34512673	OS02G0807800	0.291753	1.94843	2.73949	5e-05	0.000625736	up	9266916	Q6K9B1	2:34509523-34512673	LOC9266916	protein_coding	wall-associated receptor kinase 2
XLOC_032565	2:34963634-34971982	OS02G0816100	11.9536	25.4997	1.09303	0.00365	0.0224545	up	4331136	Q0DWG5	2:34963635-34966602	LOC4331136	protein_coding	haloacid dehalogenase-like hydrolase domain-containing protein At2g33255
XLOC_032570	2:35004913-35009703	OS02G0816600	19.904	47.9084	1.26722	5e-05	0.000625736	up	4331141	Q0DWG0	2:35004914-35006549	LOC4331141	protein_coding	uncharacterized protein sll0005
XLOC_032586	2:35111371-35118999	OS02G0818500	0.840078	2.16077	1.36295	0.0029	0.0188742	up	9268941	Q6K9R8	2:35113637-35118793	LOC9268941	protein_coding	uclacyanin-3
XLOC_032629	2:35389213-35391282	OS02G0823900	3.71493	24.3436	2.71214	5e-05	0.000625736	up	107277956	Q6K9W9	2:35389604-35390638	LOC107277956	protein_coding	zinc finger protein ZAT5-like
XLOC_032630	2:35392131-35403096	OS02G0824000	1.8064	4.64562	1.36275	5e-05	0.000625736	up	4331201	Q6K9W7	2:35400295-35403096	LOC4331201	protein_coding	pentatricopeptide repeat-containing protein At5g14770, mitochondrial
XLOC_032672	2:35676674-35678283	OS02G0829850	4.7261	53.9756	3.51358	5e-05	0.000625736	up	-	A0A0P0VRN5	2:35676813-35678078	Os02g0829850	protein_coding	Putative uncharacterized protein OJ1124_D06.15 [Source:UniProtKB/TrEMBL;Acc:Q6K9T4]
XLOC_032715	2:5583775-5584719	-	0.796381	2.04995	1.36406	0.0128	0.0589537	up	-	-	-	-	-	-
XLOC_032747	2:15908059-15908579	-	0	0.594055	inf	0.00115	0.00897154	up	-	-	-	-	-	-
XLOC_032783	2:32710752-32711667	-	0.296115	1.08189	1.86933	0.0221	0.0878922	up	-	-	-	-	-	-
XLOC_032784	2:32711888-32714179	-	0.621331	1.99994	1.68652	0.00025	0.00251561	up	-	-	-	-	-	-
XLOC_032788	2:33652988-33653318	-	4.1474	10.7616	1.37561	0.0417	0.139908	up	-	-	-	-	-	-
XLOC_032813	3:211081-211817	OS03G0103200	0.465442	7.85764	4.07742	0.0001	0.00115383	up	4331302	Q10T26	3:211082-211817	OS03G0103200,LOC4331302	protein_coding	cortical cell-delineating protein
XLOC_032903	3:922683-928190	OS03G0116300|OS03G0116316	1.22734	3.13269	1.35187	0.001	0.00797168	up	9267662|-	Q10SN6|A0A0N7KGG8	3:922684-928190|3:925852-926283	LOC9267662|Os03g0116316	protein_coding|protein_coding	uncharacterized LOC9267662|-
XLOC_032912	3:964179-965301	OS03G0117300	1.54639	3.85432	1.31758	0.00235	0.0159291	up	4331410	Q10SM5	3:964180-965301	-	protein_coding	Glycosyl hydrolases family 16 protein, expressed; Os03g0117300 protein; cDNA clone:J033058F24, full insert sequence [Source:UniProtKB/TrEMBL;Acc:Q10SM5]
XLOC_032920	3:1015312-1020176	OS03G0118800	0.451671	3.21773	2.8327	5e-05	0.000625736	up	4331418	A3ADI5	3:1015325-1020066	LOC4331418	protein_coding	hydroxymethylglutaryl-CoA synthase
XLOC_032989	3:1624805-1638097	OS03G0128700|OS03G0128932	7.0311	19.919	1.50232	0.0079	0.0407739	up	4331490|9266772	A0A0P0VSL0|A0A0P0VSK4	3:1625098-1629527|3:1636616-1638097	CPK11,LOC4331490|LOC9266772	protein_coding|protein_coding	calcium-dependent protein kinase isoform 11|monosaccharide-sensing protein 2
XLOC_032993	3:1662000-1665491	OS03G0129300	361.135	726.122	1.00767	0.0015	0.011105	up	4331495	A0A0P0VSI8	3:1662306-1665491	LOC4331495	protein_coding	glyceraldehyde-3-phosphate dehydrogenase B, chloroplastic
XLOC_032994	3:1666444-1673176	OS03G0129400	0.958256	2.92941	1.61213	0.03585	0.125226	up	4331496	Q0DVH6	3:1667248-1667899	OS03G0129400	protein_coding	Os03g0129400 protein [Source:UniProtKB/TrEMBL;Acc:Q0DVH6]
XLOC_032998	3:1706052-1711755	OS03G0130100	0.183515	1.73294	3.23925	0.00035	0.00332699	up	4331500	Q9SNJ6	3:1706053-1708135	LOC4331500	protein_coding	probable acyl-activating enzyme 12, peroxisomal
XLOC_033020	3:1860428-1861772	OS03G0132900	19.5982	62.6224	1.67595	5e-05	0.000625736	up	4331519	Q10S66	3:1860429-1861772	Os03g0132900,LOC4331519	protein_coding	chitinase 11
XLOC_033030	3:1919767-1922021	OS03G0134550	0	0.528921	inf	0.0019	0.0134322	up	-	A0A0N7KGJ2	3:1920124-1920663	-	protein_coding	-
XLOC_033048	3:2073419-2074942	OS03G0137600	8.21922	39.3941	2.26091	5e-05	0.000625736	up	4331552	Q10S26	3:2073420-2074942	LOC4331552	protein_coding	uncharacterized LOC4331552
XLOC_033057	3:2131972-2136725	EPlOSAG00000042635	1.27054	3.51337	1.46742	0.0178	0.0747882	up	-	-	3:2133844-2134003	-	ncRNA	-
XLOC_033069	3:2260299-2264518	OS03G0140900	0.292023	1.28409	2.13659	0.00025	0.00251561	up	4331574	A0A0P0VSX2	3:2260797-2263995	LOC4331574	protein_coding	uncharacterized LOC4331574
XLOC_033158	3:2951456-2952612	OS03G0153500	0.2609	1.0711	2.03752	0.01825	0.076322	up	4331657	A0A0P0VT70	3:2951457-2952612	LOC4331657	protein_coding	FAD-dependent urate hydroxylase
XLOC_033190	3:3165669-3168883	OS03G0159100	1.51329	5.25727	1.79662	5e-05	0.000625736	up	4331688	Q10RH3	3:3165801-3168806	OS03G0159100,LOC4331688	protein_coding	probable receptor-like protein kinase At5g56460
XLOC_033241	3:3570193-3571828	OS03G0166200	0.117902	0.801926	2.76588	0.02235	0.08863	up	4331736	A0A0P0VTI8	3:3570194-3571828	LOC4331736	protein_coding	probable prolyl 4-hydroxylase 7
XLOC_033277	3:3854246-3858398	OS03G0171900	10.9823	29.3186	1.41664	5e-05	0.000625736	up	4331779	Q10R45	3:3854304-3858338	LOC4331779	protein_coding	alanine--glyoxylate aminotransferase 2 homolog 1, mitochondrial
XLOC_033315	3:4173177-4179131	OS03G0179400	0.898926	3.54901	1.98114	5e-05	0.000625736	up	4331822	Q10QY0	3:4173178-4179068	LOC4331822	protein_coding	serine/threonine-protein kinase At5g01020
XLOC_033319	3:4236723-4238058	OS03G0180900	1.3663	3.03615	1.15197	0.01345	0.0610094	up	4331833	Q8GRS2	3:4236724-4238058	Os03g0180900,LOC4331833	protein_coding	protein TIFY 11c
XLOC_033401	3:4815269-4822724	OS03G0192500	5.6477	27.3242	2.27445	5e-05	0.000625736	up	4331915	Q10QL5	3:4815464-4820358	BIPP2C1,LOC4331915	protein_coding	probable protein phosphatase 2C BIPP2C1
XLOC_033421	3:4936319-4945574	OS03G0195100	0.833958	5.52795	2.7287	0.01695	0.0721641	up	4331930	A0A0P0VU73	3:4936394-4941234	Os03g0195100,LOC4331930	protein_coding	aminotransferase ALD1 homolog
XLOC_033439	3:5111867-5114217	OS03G0197200	5.78463	24.9066	2.10623	5e-05	0.000625736	up	4331946	Q0DUA4	3:5112964-5114038	OS03G0197200,LOC4331946	protein_coding	polyol transporter 5
XLOC_033477	3:5433913-5440324	OS03G0203700	0.583524	1.20176	1.04229	0.00785	0.0406055	up	4331984	Q10QA3	3:5433914-5440324	OS03G0203700,LOC4331984	protein_coding	calcium-transporting ATPase 2, plasma membrane-type
XLOC_033530	3:5860716-5863891	OS03G0212400	4.46482	9.2961	1.05802	0.00065	0.0055733	up	4332038	Q10Q25	3:5860717-5863891	LOC4332038	protein_coding	SNAP25 homologous protein SNAP33
XLOC_033583	3:6377131-6389018	OS03G0221700	3.58886	7.28664	1.02173	0.04175	0.140016	up	4332099	Q8H821	3:6377414-6380243	LOC4332099	protein_coding	G-type lectin S-receptor-like serine/threonine-protein kinase At2g19130
XLOC_033606	3:6589496-6630244	OS03G0225700	3.8108	9.02039	1.2431	0.00035	0.00332699	up	4332120	Q8H7R6	3:6589784-6594037	OSJNBA0081P02.15,LOC4332120	protein_coding	wall-associated receptor kinase-like 14
XLOC_033607	3:6589496-6630244	OS03G0225900	2.44765	6.95308	1.50625	0.0016	0.0116716	up	4332121	Q10PQ1	3:6608577-6610549	CYP74A2,LOC4332121	protein_coding	allene oxide synthase 2
XLOC_033609	3:6636584-6653918	OS03G0226400	27.1349	114.3	2.07461	0.0006	0.00521734	up	4332125	Q10PP8	3:6636675-6641550	Os03g0226400,LOC4332125	protein_coding	metal tolerance protein 4
XLOC_033617	3:6735223-6744922	OS03G0227700	7.00931	18.6498	1.41182	5e-05	0.000625736	up	4332134	Q5CCK3	3:6737549-6744486	LOC4332134	protein_coding	cytochrome P450 90B1
XLOC_033640	3:6901938-6907424	OS03G0230500	8.16092	27.8597	1.77138	5e-05	0.000625736	up	4332146	Q10PL5	3:6902118-6907409	OS03G0230500,LOC4332146	protein_coding	inositol-tetrakisphosphate 1-kinase 2
XLOC_033661	3:7061771-7063303	OS03G0233000	0	3.28334	inf	5e-05	0.000625736	up	4332162	Q8S5X6	3:7061772-7063303	LOC4332162	protein_coding	calcium uniporter protein 4, mitochondrial
XLOC_033723	3:7615906-7618983	OS03G0244000	11.7153	71.2819	2.60515	5e-05	0.000625736	up	4332227	Q10P76	3:7615918-7618902	LOC4332227	protein_coding	protein SPA, chloroplastic
XLOC_033784	3:8130219-8134274	OS03G0254200	2.30005	62.0951	4.75474	5e-05	0.000625736	up	4332283	A0A0P0VVP5	3:8130378-8132030	LOC4332283	protein_coding	tyrosine-specific transport protein
XLOC_033816	3:8487501-8489441	OS03G0261100	1.10028	4.88205	2.14962	0.0004	0.00372054	up	4332319	Q9XG81	3:8487523-8489366	Os03g0261100,LOC4332319	protein_coding	probable phospholipase A2 homolog 2
XLOC_033877	3:9039565-9041760	OS03G0270600	4.02443	12.5097	1.63619	5e-05	0.000625736	up	-	A0A0P0VVY7	3:9039754-9041273	Os03g0270600	protein_coding	-
XLOC_033883	3:9079601-9081544	OS03G0271500	23.7179	51.0833	1.10688	5e-05	0.000625736	up	4332392	Q10NE9	3:9079602-9081544	LOC4332392	protein_coding	uncharacterized LOC4332392
XLOC_033895	3:9202540-9204642	OS03G0273800	3.91325	8.58842	1.13403	0.00065	0.0055733	up	4332401	Q10ND1	3:9202541-9204642	LOC4332401	protein_coding	suppressor of disruption of TFIIS
XLOC_033900	3:9226199-9227277	EPlOSAG00000009446	0.206795	2.23318	3.43283	0.0014	0.0105112	up	-	-	3:9226887-9227011	-	ncRNA	-
XLOC_033902	3:9247335-9252590	OS03G0274300	34.2706	105.38	1.62056	5e-05	0.000625736	up	4332403	Q10NC6	3:9247336-9252590	OS03G0274300,LOC4332403	protein_coding	telomere repeat-binding protein 5
XLOC_033942	3:9553158-9566680	OS03G0279900|OS03G0279950	42.5491	91.0851	1.09809	0.0391	0.1337	up	4332437|9267250	Q10N73|A0A0N7KH16	3:9553187-9555112|3:9555529-9557358	LOC4332437|LOC9267250	protein_coding|protein_coding	nitric oxide synthase-interacting protein|photosynthetic NDH subunit of lumenal location 1, chloroplastic
XLOC_033981	3:9832683-9833183	OS03G0285300	65.1062	145.532	1.16047	5e-05	0.000625736	up	9271535	Q8GZZ1	3:9832684-9833183	-	protein_coding	Expressed protein; Os03g0285300 protein; Putative uncharacterized protein OSJNBa0013D02.11; cDNA, clone: J075176F18, full insert sequence [Source:UniProtKB/TrEMBL;Acc:Q8GZZ1]
XLOC_034014	3:10184420-10185914	OS03G0292700	0.723093	2.93788	2.02252	0.00465	0.0272299	up	9266070	A0A0N7KH31	3:10184421-10185914	Os03g0292700,LOC9266070	protein_coding	mitogen-activated protein kinase kinase kinase ANP1
XLOC_034055	3:10502014-10503291	OS03G0299200	1.03835	3.86224	1.89514	0.0002	0.00208337	up	4332559	Q10MQ8	3:10502015-10503291	LOC4332559	protein_coding	sex determination protein tasselseed-2
XLOC_034062	3:10562230-10563277	OS03G0300400	0.331445	3.0319	3.19338	0.0016	0.0116716	up	4332568	Q10MP7	3:10562231-10563277	LOC4332568	protein_coding	pathogenesis-related protein 1
XLOC_034075	3:10692332-10693906	OS03G0303100	0.147628	0.708364	2.26253	0.01505	0.0662478	up	4332586	Q10MM4	3:10692333-10693906	OS03G0303100,LOC4332586	protein_coding	serine/arginine repetitive matrix protein 2
XLOC_034077	3:10752593-10759841	OS03G0304400	0.364876	0.733128	1.00666	0.01425	0.0636132	up	4332589	Q10ML5	3:10752594-10759841	LOC4332589	protein_coding	uncharacterized LOC4332589
XLOC_034107	3:10949454-10951847	OS03G0307700	0.236381	0.547169	1.21087	0.03585	0.125226	up	4332611	Q10MI5	3:10949519-10951832	LOC4332611	protein_coding	protein trichome birefringence-like 6
XLOC_034126	3:11090185-11091350	OS03G0310701	4.03333	11.0781	1.45766	0.0098	0.0481651	up	9271682	A0A0P0VXG6	3:11090273-11090710	OS03G0310701	protein_coding	Os03g0310701 protein [Source:UniProtKB/TrEMBL;Acc:C7J0P9]
XLOC_034127	3:11092262-11100716	OS03G0310800|OS03G0311000	60.2853	130.022	1.10888	5e-05	0.000625736	up	4332631|4332633	Q10MF3|Q10MF2	3:11093574-11094514|3:11094854-11095905	LOC4332631|-	protein_coding|protein_coding	squidulin|Expressed protein; Os03g0311000 protein [Source:UniProtKB/TrEMBL;Acc:Q10MF2]
XLOC_034165	3:11422307-11423805	OS03G0317300	0.636749	1.85315	1.54118	0.0018	0.0128379	up	4332657	Q10MA3	3:11422308-11423805	LOC4332657	protein_coding	aspartic proteinase nepenthesin-1
XLOC_034275	3:12394406-12396895	OS03G0335200	2.26424	8.89438	1.97387	5e-05	0.000625736	up	4332755	Q0DS41	3:12394575-12396889	OS03G0335200,LOC4332755	protein_coding	probable WRKY transcription factor 53
XLOC_034289	3:12516208-12528893	OS03G0337500	12.1874	47.8099	1.97192	5e-05	0.000625736	up	9271735	A0A0P0VX74	3:12520650-12528893	LOC9271735	protein_coding	putative potassium transporter 8
XLOC_034290	3:12528983-12532684	OS03G0337600	28.6054	77.5788	1.43937	5e-05	0.000625736	up	4332771	Q10LR9	3:12529090-12532682	Os03g0337600,LOC4332771	protein_coding	uroporphyrinogen decarboxylase 2, chloroplastic
XLOC_034333	3:12812217-12812882	OS03G0343900	92.5078	216.301	1.22539	5e-05	0.000625736	up	4332805	A0A0P0VXD4	3:12812218-12812882	LOC4332805	protein_coding	uncharacterized LOC4332805
XLOC_034412	3:13712273-13716785	OS03G0356582	0.493018	2.81737	2.51464	5e-05	0.000625736	up	9267438	Q10L79	3:13712274-13716745	LOC9267438	protein_coding	phosphatidylinositol 4-phosphate 5-kinase 6
XLOC_034501	3:14574181-14577326	-	0.144722	4.0345	4.80103	0.00015	0.0016286	up	-	-	-	-	-	-
XLOC_034545	3:15011113-15012438	OS03G0379700	0.111031	0.813143	2.87254	0.01855	0.0771623	up	107276559	A0A0P0VY52	3:15011114-15011437	LOC107276559	protein_coding	uncharacterized LOC107276559
XLOC_034556	3:15106552-15113499	OS03G0381100	1.66855	3.69067	1.14529	0.00035	0.00332699	up	4332977	A0A0P0VYX7	3:15106648-15112415	OS03G0381100,LOC4332977	protein_coding	tRNA pseudouridine(38/39) synthase
XLOC_034565	3:15189112-15195856	OS03G0383100	1.97648	5.84511	1.56429	0.00495	0.0285502	up	-	Q10KI3	3:15189113-15195856	-	protein_coding	Expressed protein [Source:UniProtKB/TrEMBL;Acc:Q10KI3]
XLOC_034842	3:17754785-17761133	OS03G0425300	2.70776	8.4334	1.63901	5e-05	0.000625736	up	9266342	Q75GS0	3:17754818-17761133	LOC9266342	protein_coding	diacylglycerol kinase 1
XLOC_034871	3:18085408-18095041	OS03G0431100	81.2263	245.646	1.59656	5e-05	0.000625736	up	4333176	A0A0P0VZS1	3:18085702-18087288	Os03g0431100,LOC4333176	protein_coding	cysteine-rich and transmembrane domain-containing protein A
XLOC_034886	3:18320221-18322951	OS03G0434400	2.70038	8.19991	1.60245	0.0003	0.00293653	up	4333184	A0A0P0VZ21	3:18320727-18322755	LOC4333184	protein_coding	uncharacterized isomerase BH0283
XLOC_034922	3:18859658-18866754	-	0.764188	2.03015	1.40959	0.00345	0.0215475	up	-	-	-	-	-	-
XLOC_034951	3:19391086-19396021	-	0.662871	1.66118	1.32541	0.01685	0.0718693	up	-	-	-	-	-	-
XLOC_034991	3:20240276-20244182	OS03G0563100	0.454637	2.10918	2.2139	0.0004	0.00372054	up	4333257	Q10I64	3:20240367-20243969	LOC4333257	protein_coding	L-gulonolactone oxidase 2
XLOC_035000	3:20379514-20387072	OS03G0565200	62.1474	188.399	1.60003	5e-05	0.000625736	up	4333266	Q10I42	3:20379625-20387042	LOC4333266	protein_coding	haloacid dehalogenase-like hydrolase domain-containing protein At3g48420
XLOC_035063	3:21055712-21056706	-	0.334146	1.80878	2.43647	0.028	0.104709	up	-	-	-	-	-	-
XLOC_035105	3:21498172-21515654	OS03G0583800	252.079	566.52	1.16825	5e-05	0.000625736	up	4333336	Q75IB3	3:21498173-21500536	LOC4333336	protein_coding	uncharacterized LOC4333336
XLOC_035139	3:21985901-21988551	-	0.31514	0.795949	1.33668	0.0272	0.102687	up	-	-	-	-	-	-
XLOC_035154	3:22123154-22126602	OS03G0594900	5.79712	36.124	2.63955	5e-05	0.000625736	up	4333368	Q851G9	3:22123330-22125585	LOC4333368	protein_coding	ent-isokaurene C2-hydroxylase-like
XLOC_035170	3:22281682-22284615	OS03G0598100	7.72646	43.5275	2.49405	5e-05	0.000625736	up	4333383	Q84TZ0	3:22281686-22284615	LOC4333383	protein_coding	ACT domain-containing protein ACR4
XLOC_035192	3:22538340-22547340	OS03G0602300	1.9059	4.65977	1.28979	0.0115	0.0545136	up	4333399	Q8GSQ1	3:22538341-22542412	OS03G0602300,LOC4333399	protein_coding	cytochrome P450 85A1
XLOC_035207	3:22616004-22619585	OS03G0603600	0.874344	2.95888	1.75878	0.00265	0.0175204	up	4333407	Q6AUZ6	3:22616005-22619553	LOC4333407	protein_coding	glycerophosphodiester phosphodiesterase GDPD6
XLOC_035218	3:22702378-22706246	OS03G0605300	6.7944	18.8558	1.47259	5e-05	0.000625736	up	4333413	Q75I27	3:22703015-22705531	LOC4333413	protein_coding	subtilisin-like protease SBT1.7
XLOC_035244	3:22971511-22976257	EPlOSAG00000045947|OS03G0609400	0.990869	2.89527	1.54693	0.0075	0.0393085	up	-|-	-|-	3:22974225-22974498|3:22971541-22972365	-|-	ncRNA|ncRNA	-|-
XLOC_035254	3:23086224-23090241	OS03G0611200	19.4635	50.0589	1.36286	5e-05	0.000625736	up	4333437	Q75H72	3:23086275-23090241	OSJNBB0007E22.16,LOC4333437	protein_coding	protein tas
XLOC_035396	3:24754294-24783030	OS03G0642450	2.73336	7.32051	1.42127	0.0064	0.0348082	up	-	A0A0N7KHQ1	3:24754578-24755402	Os03g0642450	protein_coding	-
XLOC_035542	3:26034425-26035341	OS03G0663600	8.02652	38.9773	2.27979	5e-05	0.000625736	up	-	A0A0P0W106	3:26034532-26035341	-	protein_coding	-
XLOC_035682	3:27276358-27294356	OS03G0684400	49.6496	102.598	1.04714	5e-05	0.000625736	up	4333741	Q9AUK4	3:27287853-27294356	MRS2-A,LOC4333741	protein_coding	magnesium transporter MRS2-A, chloroplastic
XLOC_035693	3:27334202-27337889	OS03G0685300	1.44052	2.91415	1.01649	0.02105	0.084755	up	4333748	Q10F14	3:27334203-27337889	LOC4333748	protein_coding	putative glutamine amidotransferase-like protein C13C5.04
XLOC_035713	3:27467412-27472746	OS03G0688300	0.806904	4.42295	2.45454	5e-05	0.000625736	up	4333767	Q6AVI8	3:27467413-27472746	OSJNBA0022C08.19,LOC4333767	protein_coding	calcium-dependent protein kinase 10
XLOC_035715	3:27486780-27510029	OS03G0689100	33.854	94.3799	1.47915	5e-05	0.000625736	up	4333768	Q6AVJ1	3:27487161-27503855	LOC4333768	protein_coding	inositol hexakisphosphate and diphosphoinositol-pentakisphosphate kinase
XLOC_035764	3:28035278-28042386	OS03G0699300	13.1632	34.141	1.37499	0.0001	0.00115383	up	4333815	Q851S8	3:28035503-28038964	PURA2,LOC4333815	protein_coding	adenylosuccinate synthetase 2, chloroplastic
XLOC_035796	3:28390081-28392189	OS03G0705800	1.549	4.22693	1.44827	0.00015	0.0016286	up	4333855	A0A0N7KHW8	3:28390417-28391991	LOC4333855	protein_coding	protein FAF-like, chloroplastic
XLOC_035881	3:29126734-29134979	OS03G0719100	18.4069	111.381	2.59719	5e-05	0.000625736	up	4333925	Q6ASW7	3:29126803-29134828	Os03g0719100,LOC4333925	protein_coding	E3 SUMO-protein ligase SIZ2
XLOC_035912	3:29421081-29425486	OS03G0724100	4.97296	10.9544	1.13933	0.00025	0.00251561	up	4333953	Q75GU9	3:29421194-29425439	LOC4333953	protein_coding	phosphatidylinositol transfer protein PDR17
XLOC_035969	3:29931303-29932960	OS03G0731100	94.6152	208.199	1.13782	5e-05	0.000625736	up	4333999	Q0DNW0	3:29931433-29932639	LOC4333999	protein_coding	uncharacterized LOC4333999
XLOC_035990	3:30078327-30078899	OS03G0734300	0.550023	3.27873	2.57557	0.02965	0.109322	up	4334015	Q6AVT6	3:30078328-30078899	LOC4334015	protein_coding	proteinase inhibitor PSI-1.2
XLOC_036017	3:30349190-30351110	OS03G0739700	0.836475	4.26695	2.35081	5e-05	0.000625736	up	4334054	Q7Y1G8	3:30349191-30350948	LOC4334054	protein_coding	uncharacterized LOC4334054
XLOC_036046	3:30593477-30596129	OS03G0744700	59.0521	144.481	1.29082	5e-05	0.000625736	up	4334078	Q84MP5	3:30593512-30596056	LOC4334078	protein_coding	uncharacterized LOC4334078
XLOC_036053	3:30707828-30708737	OS03G0746900	5.9831	15.7319	1.39473	0.00015	0.0016286	up	4334093	Q94GP7	3:30707829-30708737	LOC4334093	protein_coding	uncharacterized LOC4334093
XLOC_036088	3:30981064-30984498	OS03G0751400	20.146	45.7862	1.18442	5e-05	0.000625736	up	4334131	Q850L8	3:30981065-30984498	LOC4334131	protein_coding	50S ribosomal protein L6, chloroplastic
XLOC_036095	3:31023133-31025262	OS03G0752500	5.90905	43.8055	2.89011	5e-05	0.000625736	up	107280424	A0A0P0W334	3:31023843-31024271	LOC107280424	protein_coding	senescence-specific cysteine protease SAG39-like
XLOC_036165	3:31597159-31599655	OS03G0764000	9.71644	27.3741	1.49431	5e-05	0.000625736	up	4334212	A0A0P0W427	3:31597160-31599655	Os03g0764000,LOC4334212	protein_coding	probable N-acetyltransferase HLS1
XLOC_036187	3:31724969-31732269	OS03G0765900	677.821	1811.33	1.41807	5e-05	0.000625736	up	4334225	Q7Y0C9	3:31725194-31725857	LOC4334225	protein_coding	uncharacterized LOC4334225
XLOC_036230	3:32078652-32085014	OS03G0773700	0.740469	1.8994	1.35903	0.00605	0.0333471	up	4334273	Q0DN56	3:32079178-32082438	LOC4334273	protein_coding	leucine-rich repeat receptor-like serine/threonine-protein kinase BAM1
XLOC_036415	3:33586337-33587737	OS03G0804500	5.94978	16.4332	1.46571	5e-05	0.000625736	up	4334487	Q10BU2	3:33586465-33587320	GER7,LOC4334487	protein_coding	germin-like protein 3-7
XLOC_036480	3:34036245-34037092	OS03G0812400	1.74324	4.95406	1.50684	0.00175	0.0125387	up	4334549	Q7XZH3	3:34036246-34037092	LOC4334549	protein_coding	calmodulin-like protein 2
XLOC_036505	3:34234445-34238406	OS03G0816500	0.155902	0.833644	2.41879	0.0035	0.0217957	up	4334565	Q10BI5	3:34234446-34238406	LOC4334565	protein_coding	alpha-ketoglutarate-dependent dioxygenase AlkB
XLOC_036580	3:34707023-34707736	OS03G0826200	10.4855	32.2665	1.62164	5e-05	0.000625736	up	4334638	A0A0P0W4X5	3:34707024-34707736	LOC4334638	protein_coding	uncharacterized LOC4334638
XLOC_036593	3:34785472-34787245	OS03G0828100	164.914	368.814	1.16118	5e-05	0.000625736	up	4334651	A0A0P0W5G6	3:34785473-34787245	RPL18,LOC4334651	protein_coding	50S ribosomal protein L18, chloroplastic
XLOC_036617	3:34965491-34972852	OS03G0832500	0.293166	0.761021	1.37622	0.00815	0.0417324	up	4334678	Q7Y145	3:34965492-34972691	LOC4334678	protein_coding	uncharacterized LOC4334678
XLOC_036636	3:35084547-35092019	OS03G0835100	29.8157	88.0495	1.56224	5e-05	0.000625736	up	4334695	Q75LI9	3:35084708-35088492	OSJNBA0096I06.18,LOC4334695	protein_coding	translocase of chloroplast 159, chloroplastic
XLOC_036655	3:35238234-35242912	OS03G0838400|OS03G0838500	0.792444	2.32168	1.55079	0.0004	0.00372054	up	4334717|4334718	Q851M9|Q851N0	3:35238255-35241951|3:35242074-35242912	Os03g0838400,LOC4334717|LOC4334718	protein_coding|protein_coding	ammonium transporter 3 member 2|subtilisin-like protease SBT3.17
XLOC_036680	3:35467631-35469813	OS03G0843800	7.27995	59.2398	3.02457	5e-05	0.000625736	up	4334753	Q75LD3	3:35467632-35469813	LOC4334753	protein_coding	probable thiol methyltransferase 2
XLOC_036709	3:35777694-35786426	OS03G0850200	2.63471	9.08785	1.7863	0.00365	0.0224545	up	4334792	A0A0P0W5G8	3:35777902-35778650	Os03g0850200,LOC4334792	protein_coding	4-hydroxyphenylacetaldehyde oxime monooxygenase
XLOC_036880	3:752021-756819	OS03G0113500	1.89504	3.89489	1.03936	0.0008	0.00662132	up	4331378	A0A0P0VS70	3:752025-756172	LOC4331378	protein_coding	trihelix transcription factor GTL1
XLOC_036973	3:1624805-1638097	OS03G0128800	44.9615	143.05	1.66976	5e-05	0.000625736	up	4331491	A0A0P0VSL6	3:1630177-1631745	OS03G0128800,LOC4331491	protein_coding	uncharacterized LOC4331491
XLOC_037031	3:2131972-2136725	OS03G0138700	1.72094	9.33312	2.43916	5e-05	0.000625736	up	4331559	Q10S13	3:2131982-2136725	OS03G0138700,LOC4331559	protein_coding	protein NRT1/ PTR FAMILY 5.2
XLOC_037044	3:2268312-2271707	OS03G0141100	0.363615	0.931795	1.3576	0.0276	0.103761	up	4331576	Q75IL0	3:2268313-2271657	LOC4331576	protein_coding	uncharacterized LOC4331576
XLOC_037103	3:2748161-2753327	OS03G0149300	0.762784	13.0396	4.09549	5e-05	0.000625736	up	4331629	Q10RR0	3:2748162-2753327	LOC4331629	protein_coding	WAT1-related protein At2g39510
XLOC_037113	3:2841789-2842391	OS03G0151500	0	0.446245	inf	0.00025	0.00251561	up	4331642	Q10RP3	3:2841790-2842391	OS03G0151500,LOC4331642	protein_coding	uncharacterized LOC4331642
XLOC_037123	3:2897476-2900285	OS03G0152600	25.4021	71.3559	1.49009	5e-05	0.000625736	up	4331651	Q10RN3	3:2897477-2900285	LOC4331651	protein_coding	uncharacterized LOC4331651
XLOC_037242	3:3776646-3777776	OS03G0170500	29.511	68.6698	1.21842	5e-05	0.000625736	up	4331773	Q8S7W8	3:3776809-3777621	LOC4331773	protein_coding	uncharacterized LOC4331773
XLOC_037266	3:4069585-4077792	OS03G0176700|OS03G0176800	12.541	39.778	1.66532	5e-05	0.000625736	up	9266492|4331805	B9FBM2|Q10R04	3:4069860-4072360|3:4073587-4077624	Os03g0176700,LOC9266492|OS03G0176800,LOC4331805	protein_coding|protein_coding	uncharacterized LOC9266492|uncharacterized LOC4331805
XLOC_037270	3:4079446-4080084	OS03G0176900	4.63177	10.8435	1.2272	0.00335	0.0210467	up	4331806	Q10R03	3:4079447-4080084	LOC4331806	protein_coding	uncharacterized LOC4331806
XLOC_037274	3:4119941-4127247	OS03G0178100	19.1386	49.196	1.36206	5e-05	0.000625736	up	4331814	A0A0P0VTT2	3:4120367-4126939	OS03G0178100,LOC4331814	protein_coding	copper-transporting ATPase PAA2, chloroplastic
XLOC_037303	3:4348679-4350766	OS03G0183000	1.68626	3.43788	1.02769	0.0064	0.0348082	up	4331845	A0A0P0VTX1	3:4348736-4350531	LOC4331845	protein_coding	ethylene-responsive transcription factor ERF073
XLOC_037343	3:4702038-4705495	OS03G0190300	0.511244	1.66851	1.70648	0.02475	0.095679	up	4331899	Q8H7M7	3:4702183-4705151	LOC4331899	protein_coding	uncharacterized LOC4331899
XLOC_037349	3:4737752-4741311	OS03G0191100	8.99747	19.5922	1.12269	5e-05	0.000625736	up	4331904	Q10QM8	3:4737753-4741311	LOC4331904	protein_coding	probable mitochondrial adenine nucleotide transporter BTL3
XLOC_037434	3:5341089-5347082	OS03G0202001	0.780933	3.41162	2.12719	0.00145	0.0108033	up	9272308	A0A0P0VUL6	3:5341103-5347082	OS03G0202001,LOC9272308	protein_coding	adenylyl-sulfate kinase 3
XLOC_037462	3:5581694-5582730	OS03G0206400	8.74292	21.1284	1.273	0.0005	0.00448292	up	4331997	Q8H071	3:5582059-5582713	LOC4331997	protein_coding	uncharacterized LOC4331997
XLOC_037463	3:5589845-5592643	OS03G0206700	36.7237	117.101	1.67296	5e-05	0.000625736	up	4331999	Q8H069	3:5589846-5592643	LOC4331999	protein_coding	BTB/POZ domain-containing protein At5g67385
XLOC_037485	3:5755353-5755913	OS03G0210200	4.89335	18.1469	1.89083	5e-05	0.000625736	up	4332021	A0A0P0VUM1	3:5755354-5755913	LOC4332021	protein_coding	cysteine proteinase inhibitor 6
XLOC_037490	3:5814165-5817058	OS03G0211500	2.54078	8.16316	1.68386	5e-05	0.000625736	up	4332031	A0A0P0VUS0	3:5814166-5816687	OS03G0211500,LOC4332031	protein_coding	uncharacterized LOC4332031
XLOC_037505	3:5960792-5964717	OS03G0213800	1.40769	3.11223	1.14462	0.0045	0.0265177	up	4332049	Q10Q11	3:5960793-5964717	LOC4332049	protein_coding	mitochondrial substrate carrier family protein E
XLOC_037534	3:6227159-6238297	OS03G0218400	4.83083	48.5179	3.32817	5e-05	0.000625736	up	4332079	Q10PW9	3:6233563-6238297	LOC4332079	protein_coding	sugar transport protein 13
XLOC_037557	3:6457907-6462146	OS03G0223400	2.83211	25.4715	3.16894	5e-05	0.000625736	up	4332108	Q10PS4	3:6457915-6462146	GLN1-2,LOC4332108	protein_coding	glutamine synthetase cytosolic isozyme 1-2
XLOC_037584	3:6776406-6778619	OS03G0228200	4.29446	23.8161	2.47139	5e-05	0.000625736	up	4332137	Q10PM9	3:6776463-6778596	OS03G0228200,LOC4332137	protein_coding	uncharacterized protein At1g01500
XLOC_037592	3:6853777-6856739	OS03G0229500	1.94673	8.35109	2.10091	5e-05	0.000625736	up	9270049	A0A0P0VV15	3:6854085-6856064	Os03g0229500,LOC9270049	protein_coding	protein DETOXIFICATION 48
XLOC_037604	3:7029173-7031611	OS03G0232600	17.1286	35.4854	1.05082	5e-05	0.000625736	up	4332159	Q10PI9	3:7029174-7031611	LOC4332159	protein_coding	U-box domain-containing protein 30
XLOC_037661	3:7494591-7499435	OS03G0241800	0.47366	1.02517	1.11394	0.00645	0.0350149	up	4332214	A0A0P0VVG0	3:7497368-7499362	OS03G0241800,LOC4332214	protein_coding	putative pentatricopeptide repeat-containing protein At3g49142
XLOC_037700	3:7914496-7918445	OS03G0250000	33.4017	72.2111	1.1123	5e-05	0.000625736	up	9270827	Q10P20	3:7914611-7918255	LOC9270827	protein_coding	uncharacterized LOC9270827
XLOC_037715	3:8010853-8013245	OS03G0252100	2.72287	21.7831	3.00001	5e-05	0.000625736	up	4332273	A0A0P0VVI4	3:8010885-8012566	LOC4332273	protein_coding	probable carboxylesterase 8
XLOC_037720	3:8106339-8108381	OS03G0253600	0.217845	1.1314	2.37673	0.00125	0.00957582	up	4332279	Q10NZ3	3:8106340-8108381	LOC4332279	protein_coding	uncharacterized LOC4332279
XLOC_037722	3:8122289-8126074	OS03G0254000	0.235601	0.936139	1.99037	0.00035	0.00332699	up	4332282	Q10NZ0	3:8122290-8126074	OS03G0254000,LOC4332282	protein_coding	probable disease resistance protein At1g61300
XLOC_037799	3:8841310-8843028	OS03G0267300	367.698	879.4	1.258	0.0001	0.00115383	up	4332364	Q10NK0	3:8841311-8843028	LOC4332364	protein_coding	fructose-1,6-bisphosphatase, chloroplastic
XLOC_037801	3:8854534-8859316	OS03G0267600	2.41568	4.85814	1.00797	0.00035	0.00332699	up	4332366	Q10NJ8	3:8854646-8859005	OS03G0267600,LOC4332366	protein_coding	uncharacterized LOC4332366
XLOC_037897	3:9733146-9737559	OS03G0283600	11.4338	26.2863	1.20101	5e-05	0.000625736	up	4332460	A0A0P0VW68	3:9733147-9737559	LOC4332460	protein_coding	cardiolipin synthase (CMP-forming), mitochondrial
XLOC_037900	3:9751801-9755757	OS03G0283900	0.474514	0.958691	1.01462	0.04815	0.155369	up	4332462	Q8H8T7	3:9751802-9755757	LOC4332462	protein_coding	serine/threonine-protein kinase CDL1
XLOC_037929	3:10080263-10083613	OS03G0290300	5.82909	38.5444	2.72518	5e-05	0.000625736	up	4332500	Q0DSS9	3:10080334-10082679	LOC4332500	protein_coding	omega-3 fatty acid desaturase, endoplasmic reticulum
XLOC_038005	3:10706958-10713278	-	0.143125	0.836914	2.54781	0.0138	0.0620787	up	-	-	-	-	-	-
XLOC_038013	3:10804093-10806772	OS03G0304800	0.241288	1.32523	2.45741	0.03165	0.114244	up	4332591	Q10ML2	3:10804094-10806772	LOC4332591	protein_coding	uncharacterized LOC4332591
XLOC_038015	3:10816008-10820322	OS03G0305000	6.97639	20.7704	1.57398	5e-05	0.000625736	up	4332592	B7FA23	3:10816009-10820322	OS03G0305000,LOC4332592	protein_coding	acetate/butyrate--CoA ligase AAE7, peroxisomal
XLOC_038039	3:10990292-10992433	OS03G0308700	0.302917	0.734991	1.2788	0.04775	0.154526	up	9270210	A0A0P0VWK3	3:10990771-10992403	OS03G0308700,LOC9270210	protein_coding	formin-like protein 5
XLOC_038049	3:11081669-11083185	OS03G0310600	0.450134	1.09659	1.2846	0.0162	0.0697591	up	4332630	Q10MF5	3:11081670-11083185	LOC4332630	protein_coding	UPF0481 protein At3g47200
XLOC_038093	3:11568469-11569520	OS03G0320600	0.435209	1.95848	2.16995	0.00145	0.0108033	up	9269723	Q10M76	3:11568470-11569520	Os03g0320600,LOC9269723	protein_coding	calmodulin-binding protein 25
XLOC_038135	3:12008190-12012612	OS03G0328100	0.119758	0.493913	2.04413	0.0045	0.0265177	up	4332719	Q10M06	3:12008191-12012504	LOC4332719	protein_coding	uncharacterized protein At1g04910
XLOC_038142	3:12133471-12138706	OS03G0330000	0.595013	1.34881	1.18069	0.00385	0.0233589	up	4332727	Q10LZ0	3:12133472-12138706	LOC4332727	protein_coding	probable galacturonosyltransferase 7
XLOC_038151	3:12235277-12250355	OS03G0332100	0.24729	1.96262	2.9885	5e-05	0.000625736	up	4332734	Q0DS59	3:12235398-12249872	CYP714B2,LOC4332734	protein_coding	cytochrome P450 714B2
XLOC_038159	3:12314385-12325162	OS03G0333500	119.394	369.39	1.62941	0.00695	0.0371255	up	-	A0A0N7KH78	3:12324376-12324492	-	protein_coding	-
XLOC_038182	3:12516208-12528893	OS03G0337550	15.7065	48.1998	1.61766	0.0218	0.0870845	up	-	A0A0P0VX86	3:12527570-12528661	Os03g0337550	protein_coding	-
XLOC_038248	3:13063081-13070884	OS03G0348200	0.257597	10.2624	5.31611	5e-05	0.000625736	up	4332831	A0A0P0VY91	3:13063312-13070842	OS03G0348200,LOC4332831	protein_coding	alpha-humulene synthase
XLOC_038257	3:13155782-13158262	OS03G0351200	6.40241	12.8788	1.00831	0.01485	0.0656271	up	4332843	A0A0P0VXJ1	3:13155851-13157256	DVR,LOC4332843	protein_coding	divinyl chlorophyllide a 8-vinyl-reductase, chloroplastic
XLOC_038277	3:13501828-13505346	-	0.661493	1.82054	1.46057	0.00535	0.0302158	up	-	-	-	-	-	-
XLOC_038287	3:13627580-13630305	OS03G0356300	46.6623	115.224	1.30411	5e-05	0.000625736	up	4332868	Q10L93	3:13627581-13630305	LOC4332868	protein_coding	50S ribosomal protein L6, chloroplastic
XLOC_038411	3:14787432-14798032	OS03G0375200|OS03G0375300	0.709491	14.1718	4.3201	5e-05	0.000625736	up	9270360|9270360	Q7Y168|Q10KQ0	3:14788216-14789968|3:14790176-14798032	LOC9270360|Os03g0375300	protein_coding|protein_coding	probable polyamine transporter At3g13620|Expressed protein [Source:UniProtKB/TrEMBL;Acc:Q10KQ0]
XLOC_038415	3:14836066-14839250	OS03G0375900|OS03G0375966	0.807916	2.98226	1.88413	0.0011	0.00865954	up	4332954|-	Q0DRK6|A0A0P0VYU0	3:14836140-14838125|3:14838184-14839122	OS03G0375900,LOC4332954|Os03g0375966	protein_coding|protein_coding	probable polyamine transporter At3g13620|Amino acid permease family protein; Putative amino acid transporter [Source:UniProtKB/TrEMBL;Acc:Q8S7G6]
XLOC_038472	3:15479842-15482159	OS03G0388100	3.59573	10.4434	1.53823	0.0001	0.00115383	up	4333006	Q6AVE8	3:15479861-15482139	LOC4333006	protein_coding	copper-transporting ATPase PAA1, chloroplastic
XLOC_038656	3:17053184-17054293	OS03G0412400	8.16175	26.8525	1.7181	5e-05	0.000625736	up	4333102	Q852E7	3:17053185-17054293	LOC4333102	protein_coding	uncharacterized LOC4333102
XLOC_038672	3:17207293-17210591	OS03G0415200	0.11872	0.50666	2.09346	0.01785	0.0749578	up	4333112	Q75IX4	3:17207294-17210591	OSJNBB0059G13.6,LOC4333112	protein_coding	PI-PLC X domain-containing protein At5g67130
XLOC_038787	3:18676910-18682844	OS03G0441400	0.588419	1.28282	1.1244	0.03385	0.119998	up	4333215	Q10IY6	3:18676911-18682844	OS03G0441400,LOC4333215	protein_coding	putative pentatricopeptide repeat-containing protein At5g13230, mitochondrial
XLOC_038876	3:20219613-20222239	-	0.476208	1.26628	1.41094	0.0036	0.0222524	up	-	-	-	-	-	-
XLOC_038877	3:20248325-20250000	OS03G0563300	46.6045	105.214	1.17478	5e-05	0.000625736	up	4333259	Q53RM0	3:20248326-20250000	CHLI,LOC4333259	protein_coding	magnesium-chelatase subunit ChlI, chloroplastic
XLOC_038935	3:20837972-20839908	OS03G0572250	12.8978	34.3548	1.41339	5e-05	0.000625736	up	9267458	B7F8A3	3:20837973-20839908	LOC9267458	protein_coding	uncharacterized LOC9267458
XLOC_038945	3:20978619-20985759	OS03G0574900	0.345851	7.86464	4.50716	5e-05	0.000625736	up	4333296	Q84MS4	3:20978620-20985759	Os03g0574900,LOC4333296	protein_coding	potassium transporter 27
XLOC_038946	3:21002796-21007629	OS03G0575200	9.63498	21.2483	1.14099	5e-05	0.000625736	up	4333298	A0A0P0W098	3:21002797-21007629	HAK16,LOC4333298	protein_coding	probable potassium transporter 16
XLOC_038949	3:21037378-21038297	OS03G0575700	11.6099	38.075	1.71348	5e-05	0.000625736	up	4333300	Q10HU6	3:21037379-21038297	OS03G0575700	protein_coding	Expressed protein; Os03g0575700 protein; cDNA clone:001-106-B02, full insert sequence [Source:UniProtKB/TrEMBL;Acc:Q10HU6]
XLOC_038966	3:21117885-21123379	OS03G0577500	3.97278	7.97079	1.00457	0.00055	0.00484934	up	4333312	A0A0N7KHK1	3:21117886-21123379	LOC4333312	protein_coding	probable beta-1,3-galactosyltransferase 2
XLOC_038983	3:21288287-21340350	OS03G0581200	11.9955	24.2928	1.01804	0.0391	0.1337	up	-	A0A0P0VZT6	3:21338354-21340313	-	protein_coding	-
XLOC_038992	3:21443373-21445893	-	0.922117	1.88567	1.03205	0.0436	0.144519	up	-	-	-	-	-	-
XLOC_039049	3:22147664-22151667	OS03G0595300	139.25	317.345	1.18837	0.0001	0.00115383	up	4333370	Q851H6	3:22150420-22151574	LOC4333370	protein_coding	uncharacterized LOC4333370
XLOC_039053	3:22164603-22169919	OS03G0595800	12.5736	26.8781	1.09603	5e-05	0.000625736	up	9268250	Q10HA7	3:22164727-22169919	LOC9268250	protein_coding	acyl carrier protein 3, mitochondrial
XLOC_039056	3:22184176-22201147	OS03G0596400	2.58084	6.17202	1.2579	0.00525	0.0297589	up	-	A0A0P0W0R2	3:22184257-22187943	-	protein_coding	-
XLOC_039060	3:22231677-22238912	OS03G0597200	10.0686	23.0858	1.19713	5e-05	0.000625736	up	4333379	Q84TY4	3:22233268-22238894	LOC4333379	protein_coding	pentatricopeptide repeat-containing protein At3g53700, chloroplastic
XLOC_039063	3:22255219-22259151	OS03G0597600	0.590238	2.225	1.91443	0.00245	0.0164353	up	4333381	Q10H87	3:22255220-22259151	OS03G0597600,LOC4333381	protein_coding	isoaspartyl peptidase/L-asparaginase 1
XLOC_039114	3:22799601-22804272	OS03G0606600	7.39368	16.1027	1.12294	5e-05	0.000625736	up	-	A0A0P0W028	3:22799861-22803963	OS03G0606600	protein_coding	-
XLOC_039120	3:22822746-22826800	OS03G0607400	0.257965	1.12089	2.1194	0.0009	0.00730918	up	4333420	Q75I51	3:22822747-22826585	OS03G41070,LOC4333420	protein_coding	metal transporter Nramp6-like
XLOC_039128	3:22892425-22895558	OS03G0608600	0.640454	1.87339	1.54849	0.00335	0.0210467	up	4333426	Q75HK9	3:22892426-22895558	OSJNBB0011J16.6,LOC4333426	protein_coding	uncharacterized LOC4333426
XLOC_039141	3:23036334-23037381	OS03G0610400	1.59196	3.38936	1.09021	0.0157	0.0682602	up	4333432	Q7X850	3:23036335-23037381	LOC4333432	protein_coding	zinc finger protein 1
XLOC_039242	3:24047911-24053785	OS03G0629900	2.57631	5.66053	1.13563	0.00035	0.00332699	up	4333509	Q10GF7	3:24047948-24053785	OS03G0629900,LOC4333509	protein_coding	SH3 domain-containing protein C23A1.17
XLOC_039384	3:25147586-25151598	OS03G0649000	6.74647	24.9132	1.8847	5e-05	0.000625736	up	4333583	Q10G00	3:25147591-25151544	LOC4333583	protein_coding	uncharacterized LOC4333583
XLOC_039404	3:25268198-25273001	OS03G0650900	0.833484	2.2206	1.41373	0.0021	0.0145988	up	4333590	Q7XZZ3	3:25268199-25272892	LOC4333590	protein_coding	probable E3 ubiquitin-protein ligase BAH1-like 1
XLOC_039440	3:25601288-25603902	OS03G0656201	3.20067	7.2488	1.17937	0.00245	0.0164353	up	9267554	B9FA44	3:25601289-25603902	LOC9267554	protein_coding	uncharacterized LOC9267554
XLOC_039462	3:25850634-25861295	OS03G0659900|OS03G0660000	67.5636	139.561	1.04658	0.0198	0.0809496	up	4333629|4333630	A0A0P0W1K7|Q10FP9	3:25850674-25858175|3:25859710-25860366	OSJNBB0065L20.21,LOC4333629|-	protein_coding|protein_coding	uncharacterized LOC4333629|Expressed protein; Os03g0660000 protein; cDNA clone:002-175-C09, full insert sequence [Source:UniProtKB/TrEMBL;Acc:Q10FP9]
XLOC_039512	3:26240892-26244246	OS03G0666700	1.63101	4.03707	1.30754	0.00205	0.0143322	up	4333664	Q75HA3	3:26240893-26244246	LOC4333664	protein_coding	transmembrane protein 56-B
XLOC_039514	3:26259707-26267478	OS03G0667100	21.1581	45.3825	1.10093	5e-05	0.000625736	up	4333666	Q10FI1	3:26259737-26267256	OSJNBA0056E06.6,LOC4333666	protein_coding	regulatory protein NPR3
XLOC_039546	3:26526742-26530676	OS03G0672300	0.305969	0.892471	1.54442	0.0094	0.046611	up	4333694	Q84R73	3:26526743-26530676	LOC4333694	protein_coding	plastidial pyruvate kinase 1, chloroplastic
XLOC_039598	3:27143711-27145616	OS03G0682100	0.479484	3.41311	2.83153	5e-05	0.000625736	up	107276699	Q7Y003	3:27143712-27145616	LOC107276699	protein_coding	protein NUCLEAR FUSION DEFECTIVE 4-like
XLOC_039737	3:28260586-28266450	OS03G0703300	86.691	246.137	1.50551	5e-05	0.000625736	up	4333844	Q75I97	3:28260587-28266450	Os03g0703300,LOC4333844	protein_coding	uncharacterized LOC4333844
XLOC_039761	3:28559486-28571316	OS03G0708500|OS03G0708600	119.143	248.164	1.0586	0.0026	0.0172484	up	4333865|4333866	Q53RK7|Q53RK8	3:28565482-28566757|3:28568347-28571308	LOC4333865|LOC4333866	protein_coding|protein_coding	peptidyl-prolyl cis-trans isomerase FKBP17-2, chloroplastic|DEAD-box ATP-dependent RNA helicase 21
XLOC_039769	3:28604457-28606325	OS03G0709300	1.02547	2.65616	1.37305	0.0181	0.0758441	up	4333872	Q53RK6	3:28604458-28606325	LOC4333872	protein_coding	chemocyanin
XLOC_039898	3:29844799-29849817	OS03G0730000	18.927	56.7042	1.58301	5e-05	0.000625736	up	4333995	Q10DG8	3:29844900-29847027	LOC4333995	protein_coding	lecithin-cholesterol acyltransferase-like 1
XLOC_040025	3:30927151-30930125	OS03G0750700	5.14934	11.4397	1.15158	0.00015	0.0016286	up	4334125	Q0DNI8	3:30927374-30929678	LOC4334125	protein_coding	protein STRICTOSIDINE SYNTHASE-LIKE 3
XLOC_040035	3:31014609-31019880	OS03G0752300|OS03G0752400	13.7533	33.6522	1.29093	5e-05	0.000625736	up	4334137|-	Q850M0|A0A0P0W420	3:31014832-31017449|3:31018672-31019582	TPKA,LOC4334137|Os03g0752400	protein_coding|protein_coding	two pore potassium channel a|-
XLOC_040036	3:31023133-31025262	OS03G0752500	0.472242	4.35727	3.20583	0.0434	0.144019	up	107280424	A0A0P0W334	3:31023843-31024271	LOC107280424	protein_coding	senescence-specific cysteine protease SAG39-like
XLOC_040058	3:31216562-31218820	OS03G0756300	0.247604	1.56846	2.66324	0.00865	0.0436234	up	4334157	Q75J20	3:31216563-31218820	LOC4334157	protein_coding	PLASMODESMATA CALLOSE-BINDING PROTEIN 2
XLOC_040065	3:31292067-31293498	OS03G0757100	0.427543	3.74728	3.1317	5e-05	0.000625736	up	4334163	Q9AUV1	3:31292068-31293498	OSJNBA0040E01.21,LOC4334163	protein_coding	uncharacterized LOC4334163
XLOC_040066	3:31293660-31297066	OS03G0757200	2.04685	6.05198	1.56401	0.0237	0.0927245	up	4334163	Q9AUV2	3:31294568-31297066	-	protein_coding	Glucosyl transferase, putative, expressed; Os03g0757200 protein; Putative glucosyltransferase; cDNA clone:J023078E19, full insert sequence [Source:UniProtKB/TrEMBL;Acc:Q9AUV2]
XLOC_040176	3:32136862-32139538	OS03G0775000	15.7305	63.7424	2.01869	5e-05	0.000625736	up	4334283	Q8H8N5	3:32136863-32139508	LOC4334283	protein_coding	putative S-adenosyl-L-methionine-dependent methyltransferase Mvan_0910
XLOC_040301	3:33027986-33043331	OS03G0793950|OS03G0794500	7.19475	17.5167	1.28371	0.01375	0.0619492	up	-|4334405	A0A0P0W522|Q852M0	3:33027987-33028460|3:33038059-33041471	Os03g0793950|LOC4334405	protein_coding|protein_coding	-|glutamate dehydrogenase
XLOC_040306	3:33071829-33074545	OS03G0795100	29.6964	80.0171	1.43002	5e-05	0.000625736	up	4334411	Q6F381	3:33071830-33074545	LOC4334411	protein_coding	uncharacterized LOC4334411
XLOC_040316	3:33138622-33141486	OS03G0796400	0.709328	1.98866	1.48727	0.00625	0.0341833	up	4334421	A0A0P0W487	3:33138623-33141486	Os03g0796400,LOC4334421	protein_coding	uncharacterized LOC4334421
XLOC_040328	3:33214543-33217495	OS03G0797400	0.216248	1.41969	2.71482	0.0006	0.00521734	up	4334427	Q7Y1I9	3:33214544-33217418	LOC4334427	protein_coding	indole-3-glycerol phosphate lyase, chloroplastic
XLOC_040330	3:33226460-33228543	OS03G0797500	0	1.24087	inf	5e-05	0.000625736	up	9268807	Q7Y1J1	3:33226461-33228543	OSJNBA0094F01.12,LOC9268807	protein_coding	tryptophan synthase alpha chain
XLOC_040414	3:33916820-33921205	OS03G0810300	4.18591	9.69002	1.21096	0.0003	0.00293653	up	4334531	Q6ATR3	3:33916821-33921205	OSJNBA0028F23.8,LOC4334531	protein_coding	nudix hydrolase 16, mitochondrial
XLOC_040466	3:34320517-34325381	OS03G0817900	2.96243	10.6048	1.83986	5e-05	0.000625736	up	4334575	Q84TW8	3:34320518-34325381	LOC4334575	protein_coding	protein trichome birefringence-like 33
XLOC_040488	3:34469160-34473226	OS03G0821275	6.42082	18.2841	1.50976	0.00025	0.00251561	up	-	-	3:34471668-34471874	-	ncRNA	-
XLOC_040521	3:34700839-34705552	OS03G0826000	0.157972	0.552962	1.80752	0.00515	0.0293846	up	4334637	Q10BA1	3:34700840-34705414	LOC4334637	protein_coding	uncharacterized LOC4334637
XLOC_040639	3:35520486-35524002	OS03G0844900	28.7693	71.8422	1.3203	5e-05	0.000625736	up	4334761	Q75LC0	3:35520662-35523897	-	protein_coding	Os03g0844900 protein; Putative ribosomal S1 protein (With alternative splicing); S1 RNA binding domain containing protein, expressed; cDNA clone:J023075D13, full insert sequence [Source:UniProtKB/TrEMBL;Acc:Q75LC0]
XLOC_040653	3:35606675-35607866	OS03G0846900	2.46384	6.84001	1.47309	0.00045	0.00409753	up	-	Q10AN1	3:35606676-35607866	-	protein_coding	Expressed protein [Source:UniProtKB/TrEMBL;Acc:Q10AN1]
XLOC_040757	3:8019429-8019974	-	0	0.729624	inf	0.00045	0.00409753	up	-	-	-	-	-	-
XLOC_040764	3:10691258-10691691	-	0	5.1428	inf	5e-05	0.000625736	up	-	-	-	-	-	-
XLOC_040773	3:13689112-13689547	-	0.852349	3.60095	2.07886	0.0215	0.0862103	up	-	-	-	-	-	-
XLOC_040775	3:13690904-13691246	-	2.66677	11.5433	2.11389	0.0084	0.0426944	up	-	-	-	-	-	-
XLOC_040789	3:16544388-16544939	-	1.21628	3.5362	1.53972	0.01255	0.058123	up	-	-	-	-	-	-
XLOC_040790	3:16545574-16546025	-	0.460192	2.18368	2.24646	0.03985	0.135412	up	-	-	-	-	-	-
XLOC_040798	3:20021262-20021566	-	0	3.21478	inf	0.00665	0.0358839	up	-	-	-	-	-	-
XLOC_040809	3:22810658-22812120	-	0.332281	2.04596	2.6223	0.00055	0.00484934	up	-	-	-	-	-	-
XLOC_040819	3:30719468-30720246	-	0.116998	0.885712	2.92036	0.0353	0.123823	up	-	-	-	-	-	-
XLOC_040823	3:32766352-32766672	-	7.83015	18.6263	1.25023	0.0312	0.113162	up	-	-	-	-	-	-
XLOC_040824	3:32769031-32769825	-	1.28742	4.81827	1.90404	0.0007	0.00592591	up	-	-	-	-	-	-
XLOC_040828	3:33703033-33703726	-	0.169928	1.15654	2.76681	0.0342	0.120908	up	-	-	-	-	-	-
XLOC_040829	3:33704425-33705377	-	0.0860683	0.50095	2.54111	0.0472	0.153086	up	-	-	-	-	-	-
XLOC_040831	3:35137554-35138792	-	0.397544	1.15317	1.53642	0.0211	0.0849124	up	-	-	-	-	-	-
XLOC_040876	4:453319-457102	OS04G0107500	8.30324	20.1259	1.27731	5e-05	0.000625736	up	4334916	Q7XRA2	4:453595-457102	OSJNBB0085F13.13,LOC4334916	protein_coding	glyoxylate/hydroxypyruvate reductase HPR3
XLOC_040964	4:1320595-1321287	OS04G0121800	23.4734	68.1446	1.53757	5e-05	0.000625736	up	-	B9FD46	4:1320596-1321287	Os04g0121800	protein_coding	Putative uncharacterized protein [Source:UniProtKB/TrEMBL;Acc:B9FD46]
XLOC_040971	4:1434620-1436651	-	0.272159	1.52612	2.48734	0.0434	0.144019	up	-	-	-	-	-	-
XLOC_041091	4:2959878-2961549	OS04G0143566	0.180261	0.610513	1.75994	0.0188	0.0778557	up	-	A0A0P0W6F5	4:2959879-2961549	Os04g0143566	protein_coding	-
XLOC_041127	4:3766205-3768464	OS04G0154800	1.65466	3.37534	1.0285	0.00355	0.0220132	up	4335030	Q0JF54	4:3766206-3768464	Os04g0154800,LOC4335030	protein_coding	uncharacterized LOC4335030
XLOC_041224	4:4874384-4878321	OS04G0171800	1.98367	4.1285	1.05745	0.0005	0.00448292	up	4335063	Q0JF25	4:4874385-4878321	LOC4335063	protein_coding	tyrosine N-monooxygenase
XLOC_041253	4:5318066-5326425	OS04G0178300	0.488367	2.88335	2.56171	5e-05	0.000625736	up	4335090	A0A0P0W7F0	4:5318070-5326425	Os04g0178300,LOC4335090	protein_coding	syn-copalyl diphosphate synthase
XLOC_041264	4:5484864-5486703	OS04G0180400	0.109967	1.89755	4.109	0.00085	0.00696606	up	4335096	A0A0P0W708	4:5484865-5486703	CYP99A2,LOC4335096	protein_coding	cytochrome P450 99A2
XLOC_041301	4:5846086-5849360	OS04G0186400	8.73138	34.9243	1.99995	5e-05	0.000625736	up	4335115	Q8H6H2	4:5846286-5849272	Os04g0186400,LOC4335115	protein_coding	probable inorganic phosphate transporter 1-4
XLOC_041328	4:6153523-6155825	-	0.386201	1.35924	1.81538	0.00185	0.0131424	up	-	-	-	-	-	-
XLOC_041383	4:6782848-6790337	OS04G0200000	1.25314	3.68312	1.55538	0.0007	0.00592591	up	-	A0A0P0W7X8	4:6782863-6785655	Os04g0200000	protein_coding	-
XLOC_041387	4:6869638-6872915	OS04G0200700	0.33297	1.95163	2.55121	5e-05	0.000625736	up	-	A0A0N7KIM9	4:6869662-6872863	-	protein_coding	-
XLOC_041410	4:7084463-7093048	OS04G0205200	2.20978	5.27896	1.25635	0.0008	0.00662132	up	4335162	A0A0P0W780	4:7091053-7092765	Os04g0205200,LOC4335162	protein_coding	putative disease resistance RPP13-like protein 2
XLOC_041470	4:7791151-7801537	-	0.0315582	0.871401	4.78725	0.00225	0.0154168	up	-	-	-	-	-	-
XLOC_041485	4:7988582-8001336	OS04G0219800	0.790715	2.97447	1.9114	0.012	0.0562222	up	4335195	B9FDV2	4:7988583-8000337	-	protein_coding	Putative uncharacterized protein [Source:UniProtKB/TrEMBL;Acc:B9FDV2]
XLOC_041489	4:8005352-8019830	OS04G0220300	1.00774	4.91339	2.2856	5e-05	0.000625736	up	4335196	A0A0P0W7Q8	4:8009023-8018541	LOC4335196	protein_coding	wall-associated receptor kinase 2
XLOC_041510	4:8334837-8338100	EPlOSAG00000020122	0.129192	0.875696	2.76092	0.0394	0.134333	up	-	-	4:8336285-8336354	-	ncRNA	-
XLOC_041520	4:8507890-8511589	OS04G0227000	1.92649	5.06331	1.3941	5e-05	0.000625736	up	107275257	C7J128	4:8507962-8511064	LOC107275257	protein_coding	protein NSP-INTERACTING KINASE 2-like
XLOC_041577	4:9136069-9140223	EPlOSAG00000010355	83.7187	209.465	1.32308	5e-05	0.000625736	up	-	-	4:9137777-9137853	-	ncRNA	-
XLOC_041645	4:10068574-10075834	OS04G0254300	0.201979	1.61503	2.99929	5e-05	0.000625736	up	-	A0A0P0W7Y2	4:10068617-10075564	Os04g0254300	protein_coding	-
XLOC_041664	4:10430479-10432869	-	0.0648913	1.03491	3.99534	0.0197	0.0806254	up	-	-	-	-	-	-
XLOC_041665	4:10434940-10442485	-	0.010353	0.63111	5.92977	0.0183	0.076449	up	-	-	-	-	-	-
XLOC_041832	4:12745438-12747768	-	0.56127	1.5236	1.44072	0.02225	0.0883984	up	-	-	-	-	-	-
XLOC_041858	4:12989751-12996199	OS04G0295400	1.54201	4.77447	1.63053	0.0012	0.00926264	up	4335407	Q7XVT4	4:12989808-12996145	OSJNBA0041M21.2,LOC4335407	protein_coding	horcolin
XLOC_041918	4:13862773-13869259	OS04G0307500	3.17307	12.3864	1.9648	5e-05	0.000625736	up	4335436	A0A0P0W8E3	4:13863222-13868260	LOC4335436	protein_coding	wall-associated receptor kinase 4
XLOC_041943	4:14056214-14061567	OS04G0310400	3.29025	23.1069	2.81206	5e-05	0.000625736	up	107276774	A0A0P0W8R9	4:14056535-14061026	LOC107276774	protein_coding	uncharacterized LOC107276774
XLOC_041996	4:14787284-14790831	OS04G0321100	0.389336	2.18707	2.48991	5e-05	0.000625736	up	-	A0A0P0W8V5	4:14787290-14789443	Os04g0321100	protein_coding	-
XLOC_042014	4:14969592-15018871	OS04G0324100	3.97323	12.8871	1.69755	5e-05	0.000625736	up	4335485	Q0JE53	4:14969861-14971484	LOC4335485	protein_coding	UDP-glycosyltransferase 85A3
XLOC_042050	4:15470416-15487927	EPlOSAG00000009860	1.62448	3.27799	1.01283	0.00955	0.0472145	up	-	-	4:15474020-15474106	-	ncRNA	-
XLOC_042085	4:15888562-15893913	OS04G0337500	0.616464	2.30151	1.90049	0.0012	0.00926264	up	4335509	A0A0P0W8M8	4:15888816-15893913	-	protein_coding	Probable aldo-keto reductase 1 [Source:UniProtKB/Swiss-Prot;Acc:Q0JE32]
XLOC_042121	4:16371939-16375220	-	2.68312	5.51029	1.03822	0.00365	0.0224545	up	-	-	-	-	-	-
XLOC_042153	4:16700418-16707419	OS04G0350300	0.292744	1.19071	2.0241	5e-05	0.000625736	up	4335552	A0A0P0W917	4:16702664-16707387	Os04g0350300	protein_coding	Os04g0350300 protein; Phragmoplast-associated kinesin-related protein 1 [Source:UniProtKB/TrEMBL;Acc:Q9LLF1]
XLOC_042219	4:17584982-17589848	OS04G0365100	0.579122	1.79347	1.63081	0.00025	0.00251561	up	4335580	A0A0P0W976	4:17584989-17589580	LOC4335580	protein_coding	wall-associated receptor kinase 2
XLOC_042235	4:17865244-17868795	OS04G0367800	1.08062	2.64834	1.29323	0.01725	0.0730024	up	-	A0A0P0W9Q3	4:17865296-17867466	Os04g0367800	protein_coding	-
XLOC_042247	4:18027666-18037957	OS04G0370600	1.06989	2.22376	1.05554	0.00535	0.0302158	up	4335592	Q0JDW0	4:18027729-18030493	OSJNBB0076A22.1,LOC4335592	protein_coding	F-box/LRR-repeat protein 14
XLOC_042380	4:19236469-19245988	OS04G0390800	0.774868	10.3848	3.74439	0.0005	0.00448292	up	4335679	Q0JDN0	4:19236654-19239026	-	protein_coding	Os04g0390800 protein [Source:UniProtKB/TrEMBL;Acc:Q0JDN0]
XLOC_042403	4:19419970-19435342	OS04G0394766	0.137994	4.95695	5.16678	0.00855	0.0432498	up	-	-	4:19420010-19421094	-	ncRNA	-
XLOC_042422	4:19636917-19638406	OS04G0397800	0	1.05507	inf	5e-05	0.000625736	up	-	A0A0P0W9N0	4:19636918-19638406	Os04g0397800	protein_coding	-
XLOC_042457	4:20009797-20015530	OS04G0403400	0.461503	0.974237	1.07793	0.00645	0.0350149	up	4335738	Q0JDH5	4:20009913-20015529	LOC4335738	protein_coding	uncharacterized LOC4335738
XLOC_042462	4:20077734-20083048	OS04G0404800	34.6208	85.4366	1.30321	5e-05	0.000625736	up	4335745	A0A0P0WAB9	4:20077907-20082924	Os04g0404800,LOC4335745	protein_coding	acetyl-coenzyme A synthetase, chloroplastic/glyoxysomal
XLOC_042470	4:20169584-20171246	OS04G0406600	0.462893	1.67256	1.85331	0.00235	0.0159291	up	4335756	Q0JDF7	4:20169585-20171246	LOC4335756	protein_coding	arogenate dehydratase/prephenate dehydratase 6, chloroplastic
XLOC_042497	4:20348435-20353555	OS04G0412000	1.50698	6.63392	2.1382	5e-05	0.000625736	up	4335777	A0A0P0WA76	4:20348436-20353555	LOC4335777	protein_coding	uncharacterized LOC4335777
XLOC_042498	4:20358640-20359628	OS04G0412100	0.950112	4.87751	2.35998	0.0001	0.00115383	up	4335778	Q7XVG6	4:20358641-20359628	LOC4335778	protein_coding	uncharacterized LOC4335778
XLOC_042499	4:20365543-20369477	OS04G0412200	17.1684	53.1915	1.63144	5e-05	0.000625736	up	4335779	Q7XVG7	4:20365639-20369223	LOC4335779	protein_coding	ferredoxin-1
XLOC_042508	4:20398096-20410406	OS04G0412900	0.158174	0.978978	2.62977	0.0269	0.101834	up	4335786	Q7X6L6	4:20398097-20405746	OJ000126_13.4,LOC4335786	protein_coding	protein transport protein Sec24C
XLOC_042618	4:21396878-21401829	OS04G0431700	0.267357	0.553486	1.04978	0.02785	0.104398	up	9268705	A0A0P0WAN7	4:21396879-21401829	Os04g0431700,LOC9268705	protein_coding	uncharacterized LOC9268705
XLOC_042636	4:21629419-21631145	OS04G0434900	0.988113	2.22977	1.17415	0.01155	0.054684	up	4335897	A0A0P0WAQ1	4:21629493-21630229	Os04g0434900,LOC4335897	protein_coding	psbP domain-containing protein 2, chloroplastic
XLOC_042673	4:21795466-21798286	OS04G0438400	0.803104	1.73274	1.1094	0.0122	0.056965	up	4335918	Q0JD10	4:21795770-21797246	LOC4335918	protein_coding	probable pectinesterase/pectinesterase inhibitor 51
XLOC_042686	4:22017796-22028767	OS04G0442200	26.5102	58.2691	1.13618	5e-05	0.000625736	up	4335936	Q0JCZ2	4:22017906-22024024	LOC4335936	protein_coding	uncharacterized LOC4335936
XLOC_042708	4:22157297-22159242	OS04G0444300	0.562497	2.31696	2.04232	0.0004	0.00372054	up	4335949	Q7X6L2	4:22157298-22159233	Os04g0444300,LOC4335949	protein_coding	protein AUXIN-REGULATED GENE INVOLVED IN ORGAN SIZE
XLOC_042710	4:22181936-22186919	OS04G0444800	23.883	188.49	2.98043	5e-05	0.000625736	up	4335953	Q0JCX7	4:22182599-22186919	LOC4335953	protein_coding	ferric reduction oxidase 7, chloroplastic
XLOC_042751	4:22441812-22450533	OS04G0450500|OS04G0450600	0.946596	2.54282	1.42561	0.04545	0.14896	up	4335998|4335999	Q0JCT3|B9FFG0	4:22445324-22447425|4:22448084-22450533	Os04g0450500,LOC4335998|Os04g0450600,LOC4335999	protein_coding|protein_coding	uncharacterized LOC4335998|FK506-binding protein 2
XLOC_042768	4:22594034-22596161	OS04G0452600	0.628837	1.80301	1.51965	0.0008	0.00662132	up	4336011	A0A0P0WAY2	4:22594108-22595839	Os04g0452600,LOC4336011	protein_coding	sugar transport protein 5
XLOC_042812	4:22936873-22942445	OS04G0459500	182.278	975.473	2.41996	5e-05	0.000625736	up	4336044	Q7X8A1	4:22937162-22939010	LOC4336044	protein_coding	glyceraldehyde-3-phosphate dehydrogenase A, chloroplastic
XLOC_042814	4:22954789-22961814	OS04G0459900	10.7358	21.8066	1.02234	5e-05	0.000625736	up	9268615	B7EBF9	4:22954845-22960460	LOC9268615	protein_coding	protease Do-like 8, chloroplastic
XLOC_042845	4:23165348-23166329	OS04G0464100	0.253259	1.06371	2.07042	0.0169	0.07203	up	4336080	Q0JCK8	4:23165556-23166329	LOC4336080	protein_coding	uncharacterized LOC4336080
XLOC_042921	4:23843533-23847934	OS04G0476400	4.16764	8.5923	1.04381	0.001	0.00797168	up	9266900	B7ESM9	4:23843614-23847934	LOC9266900	protein_coding	ribonuclease H2 subunit B
XLOC_042928	4:23876180-23879430	OS04G0477000	4.16449	15.8004	1.92375	5e-05	0.000625736	up	4336159	Q7XK42	4:23876327-23878830	OSJNBA0044K18.3,LOC4336159	protein_coding	BTB/POZ domain-containing protein At1g67900
XLOC_042932	4:23917852-23919008	-	0.312242	1.09255	1.80697	0.03845	0.132038	up	-	-	-	-	-	-
XLOC_043000	4:24460727-24479623	OS04G0489600	12.8653	80.3168	2.64222	5e-05	0.000625736	up	4336235	Q0JC65	4:24461146-24468929	Os04g0489600,LOC4336235	protein_coding	transcription factor bHLH129
XLOC_043008	4:24534389-24536914	OS04G0490900	0.236233	3.60319	3.93099	5e-05	0.000625736	up	4336246	A0A0P0WBX8	4:24535112-24536254	Os04g0490900	protein_coding	Os04g0490900 protein [Source:UniProtKB/TrEMBL;Acc:Q0JC55]
XLOC_043041	4:24806184-24807340	OS04G0495900	0.514258	2.70245	2.39371	0.00365	0.0224545	up	4336276	Q0JC26	4:24806185-24807234	LOC4336276	protein_coding	uncharacterized LOC4336276
XLOC_043069	4:25017141-25020545	OS04G0501200	1.49657	3.77431	1.33456	0.00145	0.0108033	up	4336309	B7EG11	4:25017254-25020545	LOC4336309	protein_coding	probable GMP synthase [glutamine-hydrolyzing]
XLOC_043134	4:25500015-25503064	OS04G0509600	61.693	236.485	1.93857	5e-05	0.000625736	up	4336365	A0A0P0WCF8	4:25500515-25502557	AMT1-1,LOC4336365	protein_coding	ammonium transporter 1 member 1
XLOC_043255	4:26617404-26619429	OS04G0532400	16.7744	68.8421	2.03703	5e-05	0.000625736	up	4336497	Q7X7F0	4:26617453-26619087	LOC4336497	protein_coding	salutaridine reductase
XLOC_043257	4:26637815-26640661	OS04G0532800	0.528809	1.49641	1.50069	0.0479	0.154797	up	4336500	Q7XML0	4:26638119-26640661	LOC4336500	protein_coding	transcription factor LAF1
XLOC_043288	4:26977084-26982510	OS04G0539000	82.7582	208.856	1.33553	5e-05	0.000625736	up	4336530	Q7FB12	4:26977442-26978662	NDHM,LOC4336530	protein_coding	NAD(P)H-quinone oxidoreductase subunit M, chloroplastic
XLOC_043290	4:27013139-27014883	OS04G0539701	0.333959	1.10531	1.72671	0.04325	0.143746	up	-	A0A0P0WCY1	4:27013503-27014196	Os04g0539701	protein_coding	-
XLOC_043389	4:27853508-27854900	OS04G0556550	0.856817	4.75402	2.47209	5e-05	0.000625736	up	-	A0A0P0WDF5	4:27853509-27854879	Os04g0556550	protein_coding	-
XLOC_043412	4:28108756-28113606	OS04G0561500	1.62548	28.4796	4.13099	5e-05	0.000625736	up	4336657	Q7XSQ2	4:28108757-28113603	OSJNBA0084K11.14,LOC4336657	protein_coding	prolyl endopeptidase
XLOC_043468	4:28643349-28645093	OS04G0569300	0.542783	3.37615	2.63693	5e-05	0.000625736	up	4336706	Q7XRW9	4:28643350-28645093	OSJNBB0032E06.11,LOC4336706	protein_coding	RHOMBOID-like protein 2
XLOC_043497	4:28854120-28854827	OS04G0572800	0.521218	2.05052	1.97603	0.01055	0.0508878	up	-	Q7XTZ2	4:28854121-28854690	-	protein_coding	OSJNBa0019K04.5 protein [Source:UniProtKB/TrEMBL;Acc:Q7XTZ2]
XLOC_043498	4:28862567-28869103	OS04G0573000	2.62466	33.7931	3.68652	5e-05	0.000625736	up	4336724	Q0JAW2	4:28862600-28868988	Os04g0573000,LOC4336724	protein_coding	SPX domain-containing membrane protein OsI_17046
XLOC_043534	4:29157212-29159260	OS04G0578400	10.3792	28.8149	1.47313	5e-05	0.000625736	up	4336753	Q7XQ82	4:29157213-29159260	LOC4336753	protein_coding	beta-carotene hydroxylase 2, chloroplastic
XLOC_043552	4:29331562-29338260	OS04G0581000	4.20069	13.8158	1.71762	5e-05	0.000625736	up	4336764	B9FC47	4:29331563-29338260	LOC4336764	protein_coding	naringenin,2-oxoglutarate 3-dioxygenase
XLOC_043560	4:29454844-29459592	OS04G0583101	5.12859	50.4435	3.29803	5e-05	0.000625736	up	9271390	Q7XNE0	4:29455859-29458114	LOC9271390	protein_coding	pentatricopeptide repeat-containing protein At5g13770, chloroplastic
XLOC_043568	4:29507565-29512087	OS04G0584201	0.00775299	1.00699	7.02108	0.03185	0.114753	up	9270144	C7J123	4:29507838-29509340	-	protein_coding	Os04g0584100 protein [Source:UniProtKB/TrEMBL;Acc:C7J123]
XLOC_043603	4:29794617-29797437	OS04G0589400	0.0317874	1.14998	5.17702	0.00995	0.0487077	up	9266515	C7J1U6	4:29795103-29797235	Os04g0589400,LOC9266515	protein_coding	formin-like protein 20
XLOC_043622	4:29965106-29968135	OS04G0592400	10.6172	32.0632	1.59451	5e-05	0.000625736	up	4336830	Q0JAK9	4:29965152-29968135	Os04g0592400,LOC4336830	protein_coding	WEB family protein At5g16730, chloroplastic
XLOC_043642	4:30145100-30148518	OS04G0597400|OS04G0597501	1.76435	4.24985	1.26827	0.025	0.0965177	up	4336851|4336851	A0A0P0WE69|A0A0P0WE81	4:30145192-30146641|4:30146665-30148289	Os04g0597400,LOC4336851|-	protein_coding|protein_coding	protein NRT1/ PTR FAMILY 8.3|OSJNba0093F12.10 protein; Os04g0597400 protein [Source:UniProtKB/TrEMBL;Acc:Q7XNU8]
XLOC_043665	4:30385381-30390752	OS04G0602100	58.9268	120.192	1.02835	0.00075	0.00628767	up	4336886	A0A0N7KJM7	4:30385512-30388334	LOC4336886	protein_coding	thylakoid lumenal 29 kDa protein, chloroplastic
XLOC_043700	4:30783574-30786578	OS04G0608300	0.118629	1.07404	3.17852	0.0073	0.0385021	up	4336929	Q7XPF1	4:30783636-30784530	LOC4336929	protein_coding	auxin-responsive protein SAUR36-like
XLOC_043731	4:31003721-31013825	OS04G0611400|OS04G0611600	8.57208	33.5125	1.96698	5e-05	0.000625736	up	4336957|-	Q0JA85|A0A0P0WEL6	4:31003855-31007535|4:31007675-31013575	Os04g0611400,LOC4336957|Os04g0611600	protein_coding|protein_coding	vacuolar-sorting receptor 7|-
XLOC_043740	4:31061537-31062694	OS04G0612500	2.64161	8.19875	1.63399	0.0024	0.0161602	up	107278293	Q0JA77	4:31061682-31062694	Os04g0612500,LOC107278293	protein_coding	36.4 kDa proline-rich protein-like
XLOC_043818	4:31551714-31560383	OS04G0620800|OS04G0620950	2.24454	6.30375	1.48979	5e-05	0.000625736	up	107278549|-	A0A0P0WEU8|A0A0P0WFB4	4:31551859-31553373|4:31554480-31558637	Os04g0620800,LOC107278549|Os04g0620950	protein_coding|protein_coding	putative disease resistance protein RGA3|OSJNBb0085C12.1 protein [Source:UniProtKB/TrEMBL;Acc:Q7XSJ4]
XLOC_043838	4:31700272-31703838	OS04G0623800	166.454	390.209	1.22913	0.00015	0.0016286	up	4337051	A0A0P0WF18	4:31700976-31703589	LOC4337051	protein_coding	aminomethyltransferase, mitochondrial
XLOC_043889	4:32137293-32140993	OS04G0631100	3.0139	20.3113	2.75258	5e-05	0.000625736	up	4337103	A0A0P0WFB6	4:32139084-32140993	LOC4337103	protein_coding	organic cation/carnitine transporter 4
XLOC_043950	4:32574375-32585691	OS04G0640500	17.4272	35.3946	1.02219	5e-05	0.000625736	up	4337164	Q7XQV1	4:32574405-32581634	OSJNBB0079B02.1,LOC4337164	protein_coding	uncharacterized aarF domain-containing protein kinase At1g71810, chloroplastic
XLOC_044019	4:33161229-33169921	OS04G0650700|OS04G0650800	162.203	642.11	1.98502	5e-05	0.000625736	up	4337229|4337230	A0A0P0WFZ1|A0A0P0WFS7	4:33161539-33164512|4:33167054-33169881	Os04g0650700,LOC4337229|OSJNBB0059K02.15,LOC4337230	protein_coding|protein_coding	probable isoaspartyl peptidase/L-asparaginase 2|D-3-phosphoglycerate dehydrogenase 3, chloroplastic
XLOC_044055	4:33530288-33533734	OS04G0657500	49.2977	130.415	1.40352	5e-05	0.000625736	up	4337262	Q7FAL5	4:33530289-33533734	LOC4337262	protein_coding	uncharacterized LOC4337262
XLOC_044177	4:34649605-34655212	OS04G0678300	0.446667	1.04556	1.22701	0.0091	0.0453931	up	4337413	Q7FAN9	4:34649606-34655208	OSJNBA0064G10.23,LOC4337413	protein_coding	WD repeat-containing protein 44
XLOC_044186	4:34738021-34742715	OS04G0680400	26.32	66.1807	1.33025	5e-05	0.000625736	up	4337428	A0A0P0WGQ3	4:34738022-34742715	LOC4337428	protein_coding	probable allantoinase
XLOC_044192	4:34824491-34826306	OS04G0682100	8.20863	19.5005	1.2483	0.0003	0.00293653	up	4337436	Q7XPW6	4:34824492-34826306	LOC4337436	protein_coding	elicitor-responsive protein 3
XLOC_044193	4:34828249-34831245	OS04G0682300	9.15395	20.8046	1.18444	5e-05	0.000625736	up	4337437	Q7XPW5	4:34828250-34831200	Os04g0682300,LOC4337437	protein_coding	phosphomannomutase
XLOC_044242	4:35337066-35338179	OS04G0690800	4.38147	17.9051	2.03089	5e-05	0.000625736	up	4337500	Q0J8R9	4:35337067-35338179	LOC4337500	protein_coding	photosystem II 22 kDa protein, chloroplastic
XLOC_044304	4:357602-360453	OS04G0105400	4.01061	8.77653	1.12983	0.0002	0.00208337	up	-	A0A0P0W5Y3	4:357603-360450	-	protein_coding	-
XLOC_044310	4:410668-412516	OS04G0106500	0.168523	0.437494	1.37632	0.04645	0.151283	up	9268541	Q7X907	4:410669-412516	LOC9268541	protein_coding	proteoglycan 4
XLOC_044443	4:1791427-1792971	OS04G0128700	0.260664	1.03293	1.98648	0.0109	0.0522203	up	4334993	Q7XP31	4:1791428-1792971	LOC4334993	protein_coding	uncharacterized LOC4334993
XLOC_044629	4:4499132-4588704	-	0.448319	17.5021	5.28686	0.0001	0.00115383	up	-	-	-	-	-	-
XLOC_044702	4:5385721-5387215	OS04G0179200	0	0.640764	inf	5e-05	0.000625736	up	4335093	Q7FAE1	4:5385722-5387215	LOC4335093	protein_coding	momilactone A synthase
XLOC_044781	4:6591425-6598254	OS04G0196600	1.314	3.17856	1.27441	0.0021	0.0145988	up	4335139	Q7XPB0	4:6593198-6595756	LOC4335139	protein_coding	uncharacterized LOC4335139
XLOC_044805	4:6975300-6979309	OS04G0202800	1.62138	4.76634	1.55566	5e-05	0.000625736	up	4335153	A0A0P0W7I0	4:6976798-6979276	LOC4335153	protein_coding	G-type lectin S-receptor-like serine/threonine-protein kinase RLK1
XLOC_044837	4:7317219-7325846	OS04G0209300	2.93387	17.0621	2.53992	5e-05	0.000625736	up	4335177	Q7XM41	4:7317239-7325788	LOC4335177	protein_coding	ABC transporter C family member 4
XLOC_044880	4:8064673-8072284	OS04G0221000	1.43256	2.94089	1.03766	0.0057	0.0318461	up	4335197	Q7XRD3	4:8064674-8072284	LOC4335197	protein_coding	uncharacterized LOC4335197
XLOC_044909	4:8472781-8476324	OS04G0226600	1.87028	8.47358	2.17972	5e-05	0.000625736	up	-	A0A0P0W7R2	4:8472839-8476142	Os04g0226600	protein_coding	-
XLOC_044926	4:8637313-8639345	OS04G0229100	0.766368	4.56015	2.57297	5e-05	0.000625736	up	4335223	Q7XWU3	4:8637314-8639345	CAD6,LOC4335223	protein_coding	probable cinnamyl alcohol dehydrogenase 6
XLOC_044939	4:8811011-8815204	OS04G0231800	0.202467	1.93342	3.2554	0.0009	0.00730918	up	-	A0A0P0W7S5	4:8811012-8815165	-	protein_coding	-
XLOC_044949	4:9075140-9078082	OS04G0234600	391.279	1266.05	1.69406	5e-05	0.000625736	up	4335227	B9F813	4:9075141-9077888	LOC4335227	protein_coding	sedoheptulose-1,7-bisphosphatase, chloroplastic
XLOC_045012	4:9671224-9675263	OS04G0249600	2.91051	46.2774	3.99097	5e-05	0.000625736	up	4335304	Q0JEL3	4:9671368-9674023	Os04g0249600,LOC4335304	protein_coding	thiosulfate sulfurtransferase 16, chloroplastic
XLOC_045181	4:12504024-12505046	OS04G0288100	0.590606	4.84491	3.0362	0.0002	0.00208337	up	4335390	A0A0P0W8K1	4:12504047-12505046	Os04g0288100,LOC4335390	protein_coding	germin-like protein 8-14
XLOC_045184	4:12534145-12540219	OS04G0288500	4.85209	17.3125	1.83514	5e-05	0.000625736	up	4335391	Q7X756	4:12534295-12539647	LOC4335391	protein_coding	L-type lectin-domain containing receptor kinase IX.1
XLOC_045240	4:13371007-13401667	OS04G0300600	20.3214	40.7489	1.00376	5e-05	0.000625736	up	9269507	A0A0P0W8E2	4:13399837-13401045	Os04g0300600,LOC9269507	protein_coding	transcription factor bHLH35
XLOC_045307	4:14248856-14253103	-	1.07752	2.68131	1.31522	0.0102	0.0496299	up	-	-	-	-	-	-
XLOC_045313	4:14311778-14313395	OS04G0314100	5.56226	20.6721	1.89394	5e-05	0.000625736	up	-	A0A0P0W8H5	4:14311779-14313175	-	protein_coding	-
XLOC_045320	4:14453616-14454811	OS04G0316200	1.69601	5.98737	1.81978	0.0001	0.00115383	up	4335460	Q0JE78	4:14453617-14454811	LOC4335460	protein_coding	cysteine-rich repeat secretory protein 38
XLOC_045352	4:14863726-14864824	OS04G0322100	1.40964	6.0712	2.10665	5e-05	0.000625736	up	4335481	Q7XW32	4:14863727-14864824	LOC4335481	protein_coding	cysteine-rich repeat secretory protein 38
XLOC_045358	4:14969592-15018871	OS04G0324000	3.45862	15.0074	2.11741	5e-05	0.000625736	up	4335484	Q0JE54	4:14969826-14971280	-	protein_coding	Os04g0324000 protein [Source:UniProtKB/TrEMBL;Acc:Q0JE54]
XLOC_045383	4:15341934-15344507	OS04G0330200	7.17726	15.2633	1.08857	5e-05	0.000625736	up	4335495	Q0JE45	4:15342893-15344478	LOC4335495	protein_coding	jacalin-related lectin 9
XLOC_045436	4:16021191-16046593	OS04G0339800|OS04G0340100	0.635097	2.1165	1.73663	0.00135	0.0102146	up	9271851|-	A0A0P0W9D8|B9FEH9	4:16021939-16023733|4:16044638-16046020	LOC9271851|-	protein_coding|protein_coding	mitogen-activated protein kinase kinase kinase 1|Putative uncharacterized protein [Source:UniProtKB/TrEMBL;Acc:B9FEH9]
XLOC_045439	4:16057968-16068256	OS04G0340300	0.216893	1.72661	2.99289	5e-05	0.000625736	up	4335518	Q0JE23	4:16057969-16068256	LOC4335518	protein_coding	alpha-humulene synthase
XLOC_045572	4:17667430-17671557	OS04G0366000	1.19925	3.58825	1.58114	5e-05	0.000625736	up	4335581	A0A0P0W961	4:17667431-17671131	Os04g0366000,LOC4335581	protein_coding	putative wall-associated receptor kinase-like 16
XLOC_045577	4:17739159-17767586	OS04G0367000	8.41565	39.0718	2.21498	5e-05	0.000625736	up	-	A0A0P0W9H7	4:17761013-17766782	-	protein_coding	-
XLOC_045588	4:17906100-17909909	OS04G0368800	0.55444	1.5454	1.47888	0.00065	0.0055733	up	4335587	A0A0P0W972	4:17906318-17909802	LOC4335587	protein_coding	wall-associated receptor kinase 2
XLOC_045589	4:17913178-17917754	OS04G0369000|OS04G0369066	4.93379	22.0587	2.16058	5e-05	0.000625736	up	4335588|-	Q0JDW4|A0A0P0W9U0	4:17913242-17914650|4:17915386-17916778	LOC4335588|Os04g0369066	protein_coding|protein_coding	putative receptor-like protein kinase At4g00960|-
XLOC_045596	4:18001018-18005396	OS04G0370100	0.528857	2.40568	2.18549	0.00615	0.033747	up	9272252	A0A0P0W979	4:18001019-18005396	Os04g0370100,LOC9272252	protein_coding	wall-associated receptor kinase 2
XLOC_045599	4:18042059-18049477	OS04G0370900	26.5283	57.5163	1.11644	5e-05	0.000625736	up	4335593	A0A0P0W9P1	4:18042184-18049429	LOC4335593	protein_coding	wall-associated receptor kinase 2
XLOC_045602	4:18051762-18057701	OS04G0371000	56.7934	118.404	1.05992	0.01755	0.0739772	up	4335594	B9FEQ5	4:18056917-18057576	LOC4335594	protein_coding	wall-associated receptor kinase 2
XLOC_045609	4:18098775-18106774	-	1.63594	4.29122	1.39127	0.00045	0.00409753	up	-	-	-	-	-	-
XLOC_045655	4:18588857-18595952	OS04G0380000	1.66442	3.42833	1.04249	0.0027	0.0177906	up	-	A0A0P0W9F4	4:18589059-18595952	Os04g0380000	protein_coding	-
XLOC_045691	4:19020040-19039052	EPlOSAG00000033835	0.0681135	1.25213	4.2003	0.04475	0.147348	up	-	-	4:19037773-19037872	-	ncRNA	-
XLOC_045710	4:19236469-19245988	OS04G0391000	0.59003	2.84995	2.27207	5e-05	0.000625736	up	4335680	A0A0P0W9I3	4:19240745-19245988	Os04g0391000,LOC4335680	protein_coding	recQ-mediated genome instability protein 1
XLOC_045717	4:19318325-19322318	-	0.406522	1.06536	1.38993	0.00795	0.0409596	up	-	-	-	-	-	-
XLOC_045796	4:20045602-20046917	OS04G0403900	52.2385	106.37	1.02591	0.00015	0.0016286	up	9267281	Q7XSC7	4:20046002-20046917	LOC9267281	protein_coding	uncharacterized LOC9267281
XLOC_045802	4:20109576-20110741	OS04G0405300	2.44473	7.45508	1.60855	5e-05	0.000625736	up	4335749	Q7XL00	4:20109577-20110741	LOC4335749	protein_coding	momilactone A synthase-like
XLOC_045810	4:20158242-20159171	OS04G0406300	0	1.11182	inf	5e-05	0.000625736	up	4335755	Q0JDF8	4:20158243-20159171	Os04g0406300	protein_coding	Os04g0406300 protein [Source:UniProtKB/TrEMBL;Acc:Q0JDF8]
XLOC_045820	4:20229020-20231079	OS04G0408900	130.744	287.232	1.13547	5e-05	0.000625736	up	4335762	A0A0N7KJ08	4:20229041-20231079	Os04g0408900,LOC4335762	protein_coding	DNA-binding protein S1FA1
XLOC_045875	4:20640339-20645375	OS04G0417800	3.14928	6.69703	1.0885	5e-05	0.000625736	up	4335815	Q0JDA3	4:20640443-20645375	LOC4335815	protein_coding	WD repeat-containing protein 44
XLOC_045887	4:20757757-20765190	OS04G0419800	1.84646	4.27376	1.21074	0.043	0.143139	up	4335825	B9FF57	4:20757758-20765190	Os04g0419800	protein_coding	Putative uncharacterized protein [Source:UniProtKB/TrEMBL;Acc:B9FF57]
XLOC_045889	4:20789378-20793872	OS04G0420500	0.539397	1.95594	1.85844	0.00785	0.0406055	up	4335829	Q0JD91	4:20789460-20793872	-	protein_coding	Os04g0420500 protein [Source:UniProtKB/TrEMBL;Acc:Q0JD91]
XLOC_046117	4:22611923-22620016	OS04G0453200	0.109243	0.550565	2.33338	0.02835	0.105781	up	4336013	Q7XUX7	4:22611924-22620016	Os04g0453200,LOC4336013	protein_coding	sugar transport protein 5
XLOC_046121	4:22641943-22711727	OS04G0453500	0.96993	4.3866	2.17715	0.0042	0.0251301	up	107280814	A0A0P0WBF1	4:22645052-22648129	LOC107280814	protein_coding	sugar transport protein 5-like
XLOC_046168	4:23059609-23060936	OS04G0461600	1.84132	4.69366	1.34997	0.0038	0.0231457	up	4336059	Q0JCM6	4:23059610-23060936	LOC4336059	protein_coding	cell number regulator 2
XLOC_046173	4:23087230-23095983	OS04G0462300	2.39227	6.44134	1.42898	0.00045	0.00409753	up	4336064	Q7XTF0	4:23094153-23095938	LOC4336064	protein_coding	uncharacterized LOC4336064
XLOC_046199	4:23272709-23277509	OS04G0465500	5.96478	24.1795	2.01924	5e-05	0.000625736	up	4336090	Q7XUY6	4:23275807-23277462	LOC4336090	protein_coding	uncharacterized LOC4336090
XLOC_046218	4:23385291-23391194	OS04G0468000	0.363362	2.28498	2.6527	5e-05	0.000625736	up	107280571	A0A0P0WBN0	4:23385292-23391194	Os04g0468000	protein_coding	uncharacterized LOC107280571
XLOC_046219	4:23408497-23410250	OS04G0468600	12.1984	72.8404	2.57805	5e-05	0.000625736	up	4336108	A0A0P0WBR0	4:23408498-23410250	OSJNBA0016O02.14,LOC4336108	protein_coding	wiskott-Aldrich syndrome protein homolog
XLOC_046272	4:23876180-23879430	OS04G0477025	1.05045	3.8595	1.87741	0.0277	0.104053	up	-	A0A0P0WBR8	4:23876831-23878695	-	protein_coding	-
XLOC_046314	4:24175648-24178952	OS04G0483500	3.00843	6.56905	1.12667	0.00065	0.0055733	up	4336202	Q7XQF8	4:24175649-24178952	LOC4336202	protein_coding	very-long-chain 3-oxoacyl-CoA reductase 1
XLOC_046331	4:24330899-24334857	OS04G0487000	1.89437	3.85449	1.02482	0.01065	0.0512961	up	4336219	Q0JC81	4:24331929-24334820	-	protein_coding	Os04g0487000 protein; cDNA clone:001-132-F03, full insert sequence; cDNA clone:002-181-C04, full insert sequence [Source:UniProtKB/TrEMBL;Acc:Q0JC81]
XLOC_046333	4:24356758-24357616	OS04G0487400	1.63062	3.42444	1.07045	0.0252	0.0971293	up	-	Q7XSB3	4:24356759-24357616	OJ991113_30.9	protein_coding	OJ991113_30.9 protein [Source:UniProtKB/TrEMBL;Acc:Q7XSB3]
XLOC_046340	4:24416320-24418415	OS04G0488700	6.19192	22.0082	1.82958	5e-05	0.000625736	up	4336231	A0A0P0WBQ8	4:24416321-24418415	OJ991113_30.20,LOC4336231	protein_coding	serine/threonine-protein kinase OXI1
XLOC_046351	4:24524894-24530652	OS04G0490800	144.334	578.056	2.0018	5e-05	0.000625736	up	4336245	Q7X7H3	4:24527988-24530505	LOC4336245	protein_coding	phosphoglycolate phosphatase 1B, chloroplastic
XLOC_046450	4:25340335-25342111	OS04G0507100	16.6488	55.0483	1.72528	5e-05	0.000625736	up	9270292	Q7X6M7	4:25340375-25341989	LOC9270292	protein_coding	protein LOW PSII ACCUMULATION 1, chloroplastic
XLOC_046471	4:25515035-25516412	OS04G0509800	17.8089	36.8469	1.04895	0.00035	0.00332699	up	4336366	Q0JBU1	4:25515488-25516137	LOC4336366	protein_coding	uncharacterized protein DKFZp434B061
XLOC_046511	4:25826778-25830976	OS04G0516600	4.13669	47.3095	3.51558	5e-05	0.000625736	up	4336402	Q7X634	4:25826802-25830703	LOC4336402	protein_coding	probable low-specificity L-threonine aldolase 1
XLOC_046525	4:25927076-25929716	OS04G0518400	0.858735	9.19452	3.42049	5e-05	0.000625736	up	4336415	Q7X8V3	4:25927077-25929716	LOC4336415	protein_coding	phenylalanine ammonia-lyase
XLOC_046568	4:26260509-26267430	OS04G0525100|OS04G0525200	0.438599	1.62106	1.88597	0.0007	0.00592591	up	4336447|4336448	Q0JBL7|Q0JBL6	4:26260577-26262268|4:26263793-26267430	LOC4336447|-	protein_coding|protein_coding	UDP-glycosyltransferase 82A1|Os04g0525200 protein; cDNA clone:J023047B10, full insert sequence [Source:UniProtKB/TrEMBL;Acc:Q0JBL6]
XLOC_046589	4:26511351-26515329	OS04G0530000	1.47999	3.36133	1.18344	0.01235	0.0574359	up	4336478	Q7X8F2	4:26511352-26515329	LOC4336478	protein_coding	uncharacterized LOC4336478
XLOC_046608	4:26617404-26619429	OS04G0532400	3.12174	11.7393	1.91092	5e-05	0.000625736	up	4336497	Q7X7F0	4:26617453-26619087	LOC4336497	protein_coding	salutaridine reductase
XLOC_046616	4:26674343-26676661	OS04G0533500	25.5985	52.9218	1.0478	5e-05	0.000625736	up	4336503	Q7XMK3	4:26674344-26676661	Os04g0533500,LOC4336503	protein_coding	probable ascorbate-specific transmembrane electron transporter 2
XLOC_046633	4:26913248-26919741	OS04G0538100	180.904	382.306	1.07951	5e-05	0.000625736	up	4336525	Q0JBE3	4:26917910-26919741	LOC4336525	protein_coding	elongation factor G-1, chloroplastic
XLOC_046634	4:26920268-26920691	OS04G0538166	47.9705	142.124	1.56693	5e-05	0.000625736	up	-	A0A0N7KJF4	4:26920269-26920691	Os04g0538166	protein_coding	-
XLOC_046663	4:27183972-27187838	OS04G0542800	8.76782	19.5537	1.15715	5e-05	0.000625736	up	4336546	K7ZRZ3	4:27183978-27187746	YSL16,LOC4336546	protein_coding	probable metal-nicotianamine transporter YSL16
XLOC_046670	4:27251809-27254199	OS04G0544200	0.270797	1.46226	2.43291	0.00455	0.0267583	up	4336556	Q7XN03	4:27251810-27254199	OSJNBB0038F03.8,LOC4336556	protein_coding	cyclin-P4-1-like
XLOC_046683	4:27300801-27317639	OS04G0545100	4.09856	8.98856	1.13297	0.00465	0.0272299	up	4336562	Q7XMZ7	4:27300831-27317008	OSJNBB0038F03.14,LOC4336562	protein_coding	uncharacterized LOC4336562
XLOC_046783	4:28181291-28185392	OS04G0563000	2.76442	9.50512	1.78173	5e-05	0.000625736	up	4336667	A0A0P0WDP9	4:28181292-28185097	LOC4336667	protein_coding	uncharacterized protein At1g04910
XLOC_046867	4:29124550-29126984	OS04G0577800	2.16302	6.11189	1.49857	0.00065	0.0055733	up	4336748	B7FAK3	4:29124648-29126984	LOC4336748	protein_coding	protein FATTY ACID EXPORT 4, chloroplastic
XLOC_046891	4:29323833-29327367	OS04G0580866	0.321343	1.35888	2.08024	0.006	0.033134	up	107278612	Q7XSR3	4:29323996-29324514	LOC107278612	protein_coding	RING-H2 finger protein ATL45-like
XLOC_046915	4:29500938-29504429	OS04G0583900	60.0237	241.287	2.00715	5e-05	0.000625736	up	4336779	Q7XUC8	4:29500955-29503774	LOC4336779	protein_coding	uncharacterized LOC4336779
XLOC_046916	4:29507565-29512087	OS04G0584100	0.225991	0.984695	2.12341	0.01	0.0489012	up	9267582	C7J1S3	4:29507653-29508822	LOC9267582	protein_coding	probable L-type lectin-domain containing receptor kinase S.5
XLOC_046925	4:29565710-29570387	OS04G0585200	15.3049	38.6959	1.33819	5e-05	0.000625736	up	4336790	A0A0P0WE72	4:29565754-29570387	Os04g0585200,LOC4336790	protein_coding	glutamate receptor 3.1
XLOC_046945	4:29794617-29797437	OS04G0589350	0.104316	1.15153	3.46452	0.02915	0.108075	up	-	A0A0P0WEF9	4:29794618-29795360	-	protein_coding	-
XLOC_046997	4:30291462-30293040	OS04G0600300	0.188902	0.814073	2.10752	0.0085	0.0430715	up	4336875	O82766	4:30291463-30293040	AOX1B,LOC4336875	protein_coding	ubiquinol oxidase 2, mitochondrial
XLOC_047121	4:31285356-31296044	OS04G0616400	1.26378	2.60991	1.04625	0.00065	0.0055733	up	4336998	A0A0P0WF40	4:31285363-31295976	Os04g0616400,LOC4336998	protein_coding	probable LRR receptor-like serine/threonine-protein kinase At1g56130
XLOC_047162	4:31646260-31649339	OS04G0622800	0.672954	1.94677	1.5325	0.0294	0.108623	up	9266809	A0A0N7KJQ5	4:31646261-31649090	LOC9266809	protein_coding	transcription factor GTE7
XLOC_047196	4:31848104-31852519	OS04G0626400	23.5704	53.0278	1.16977	0.00015	0.0016286	up	4337069	B9FCM4	4:31848493-31850847	Os04g0626400,LOC4337069	protein_coding	chloroplastic lipocalin
XLOC_047230	4:32238774-32243104	EPlOSAG00000035534	0.480341	1.44738	1.59131	0.0163	0.0700864	up	-	-	4:32242191-32242352	-	ncRNA	-
XLOC_047238	4:32297570-32298126	OS04G0635000	0.252381	2.38355	3.23944	0.0147	0.0650996	up	4337129	Q7XQS9	4:32297571-32298126	LOC4337129	protein_coding	uncharacterized LOC4337129
XLOC_047288	4:32689837-32692671	OS04G0642300	1.17559	3.4219	1.54141	0.0036	0.0222524	up	107275957	A0A0P0WFH9	4:32690044-32692537	Os04g0642300,LOC107275957	protein_coding	uncharacterized LOC107275957
XLOC_047301	4:32801073-32813241	OS04G0644600|OS04G0644675	17.0954	42.7061	1.32083	5e-05	0.000625736	up	4337188|-	Q7XTM8|A0A0P0WFI4	4:32801074-32807528|4:32808151-32812224	LOC4337188|Os04g0644675	protein_coding|protein_coding	haloalkane dehalogenase 2|-
XLOC_047394	4:33524669-33528751	OS04G0657300	30.4992	100.161	1.71548	5e-05	0.000625736	up	4337261	A0A0P0WG30	4:33524754-33525163	Os04g0657300,LOC4337261	protein_coding	farnesyl pyrophosphate synthase 2
XLOC_047404	4:33623136-33634840	OS04G0659100|OS04G0659150	388.395	1003.85	1.36994	0.0001	0.00115383	up	4337272|9268485	B7E8Y8|A0A0P0WFU7	4:33624428-33631025|4:33631897-33634738	GLN2,LOC4337272|LOC9268485	protein_coding|protein_coding	glutamine synthetase, chloroplastic|uncharacterized LOC9268485
XLOC_047430	4:33814145-33818739	OS04G0662700	28.1012	94.1521	1.74436	5e-05	0.000625736	up	4337297	A0A0P0WG81	4:33814158-33818739	Os04g0662700,LOC4337297	protein_coding	GTP cyclohydrolase 1
XLOC_047456	4:33972764-33976118	OS04G0665600	2.3692	4.82155	1.0251	0.00145	0.0108033	up	4337318	Q0J995	4:33972765-33975729	LOC4337318	protein_coding	uncharacterized LOC4337318
XLOC_047568	4:34714701-34721623	OS04G0679900	28.6072	63.4418	1.14906	0.00015	0.0016286	up	4337425	Q7XKE1	4:34717887-34721250	OSJNBB0017I01.13,LOC4337425	protein_coding	tetraspanin-19
XLOC_047617	4:35187441-35189187	OS04G0688100	2.90406	22.8386	2.97534	5e-05	0.000625736	up	4337482	Q7XSV2	4:35187443-35189187	OSJNBA0039K24.4,LOC4337482	protein_coding	cationic peroxidase SPC4
XLOC_047659	4:1288165-1289212	-	0.112395	0.509285	2.17989	0.0354	0.124062	up	-	-	-	-	-	-
XLOC_047670	4:6840436-6841614	-	0.0976435	0.483552	2.30807	0.03255	0.116628	up	-	-	-	-	-	-
XLOC_047678	4:7801981-7802415	-	0	0.869734	inf	0.001	0.00797168	up	-	-	-	-	-	-
XLOC_047683	4:8688339-8688815	-	0	1.16123	inf	5e-05	0.000625736	up	-	-	-	-	-	-
XLOC_047685	4:8778728-8780653	-	0.958718	2.57623	1.42608	0.001	0.00797168	up	-	-	-	-	-	-
XLOC_047687	4:9056185-9057135	-	0.196831	0.825124	2.06765	0.02155	0.0863515	up	-	-	-	-	-	-
XLOC_047688	4:9059379-9059855	-	0	1.16123	inf	5e-05	0.000625736	up	-	-	-	-	-	-
XLOC_047698	4:13020050-13022139	-	0.231843	1.2897	2.47581	0.0036	0.0222524	up	-	-	-	-	-	-
XLOC_047701	4:13513221-13514804	-	0.224802	0.588285	1.38786	0.02795	0.104605	up	-	-	-	-	-	-
XLOC_047711	4:16266258-16266564	-	2.75548	10.9994	1.99705	0.0259	0.098946	up	-	-	-	-	-	-
XLOC_047712	4:16358608-16361419	-	0.102783	0.916599	3.15669	0.0004	0.00372054	up	-	-	-	-	-	-
XLOC_047717	4:17844879-17845225	-	0.825488	5.00766	2.60082	0.03925	0.134017	up	-	-	-	-	-	-
XLOC_047735	4:22176108-22177892	-	0.246437	0.964355	1.96835	0.0023	0.0156629	up	-	-	-	-	-	-
XLOC_047742	4:23904690-23905036	-	0	1.73961	inf	0.001	0.00797168	up	-	-	-	-	-	-
XLOC_047758	4:30761755-30762059	-	0	19.6218	inf	5e-05	0.000625736	up	-	-	-	-	-	-
XLOC_047759	4:31051513-31052070	-	0.194918	1.31507	2.7542	0.04675	0.15209	up	-	-	-	-	-	-
XLOC_047760	4:31603510-31605292	-	0.27365	6.75486	4.62552	5e-05	0.000625736	up	-	-	-	-	-	-
XLOC_047942	5:1454719-1457228	OS05G0125200	0.332444	0.745933	1.16593	0.0171	0.0725911	up	4337673	Q6L4L2	5:1454720-1457228	LOC4337673	protein_coding	L-type lectin-domain containing receptor kinase VIII.2
XLOC_047989	5:1781531-1782890	OS05G0130300	0.455974	1.76478	1.95247	0.0074	0.0388979	up	9266317	B7F7Y4	5:1781532-1782890	Os05g0130300,LOC9266317	protein_coding	uncharacterized LOC9266317
XLOC_047990	5:1796038-1796862	OS05G0130600	0.733635	9.32766	3.66838	0.00045	0.00409753	up	9266485	B7E8B6	5:1796039-1796862	LOC9266485	protein_coding	uncharacterized LOC9266485
XLOC_048023	5:2165044-2171535	OS05G0137100|OS05G0137200	13.9735	38.5685	1.46473	5e-05	0.000625736	up	4337742|4337742	Q5KQM6|A0A0P0WHR7	5:2165243-2166893|5:2169601-2171510	OJ1127_B08.9,LOC4337742|-	protein_coding|protein_coding	ABC transporter B family member 21|Os05g0137200 protein; Putative uncharacterized protein OJ1127_B08.11 [Source:UniProtKB/TrEMBL;Acc:Q5KQM4]
XLOC_048091	5:2785978-2797623	OS05G0148700|OS05G0148900	54.7994	112.725	1.04057	5e-05	0.000625736	up	4337812|4337813	A0A0P0WI86|Q65XF1	5:2786118-2791149|5:2796435-2797546	OJ1504_G04.1,LOC4337812|LOC4337813	protein_coding|protein_coding	uncharacterized LOC4337812|probable glutathione S-transferase GSTF1
XLOC_048106	5:2915982-2918389	OS05G0150733	0.354251	1.2758	1.84856	0.0052	0.0295544	up	9266714	A0A0N7KK59	5:2917556-2918143	Os05g0150733,LOC9266714	protein_coding	glycine-rich cell wall structural protein 1.0
XLOC_048190	5:3626393-3629080	OS05G0161500	3.6116	26.1198	2.85444	5e-05	0.000625736	up	4337890	Q6ATB2	5:3626394-3629080	Os05g0161500,LOC4337890	protein_coding	probable GTP diphosphokinase CRSH2, chloroplastic
XLOC_048250	5:4249804-4255568	OS05G0170950	37.1094	79.4386	1.09806	0.0007	0.00592591	up	4337941	A0A0P0WIK0	5:4254052-4254939	LOC4337941	protein_coding	phosphoenolpyruvate/phosphate translocator 3, chloroplastic-like
XLOC_048251	5:4255794-4260122	OS05G0171050	3.39175	13.3878	1.98081	5e-05	0.000625736	up	9271202	C7J2W6	5:4256062-4258888	Os05g0171050	protein_coding	Os05g0171050 protein [Source:UniProtKB/TrEMBL;Acc:C7J2W6]
XLOC_048314	5:4928927-4937474	OS05G0181902	0.28051	1.12893	2.00883	0.0308	0.112146	up	-	A0A0N7KK92	5:4935434-4935797	-	protein_coding	-
XLOC_048449	5:6348826-6350064	OS05G0202300	0.742055	5.37623	2.857	0.02195	0.0875639	up	4338061	Q6L4Q0	5:6348995-6349943	LOC4338061	protein_coding	lachrymatory-factor synthase
XLOC_048464	5:6514745-6517280	OS05G0204600	6.0985	17.2801	1.50258	5e-05	0.000625736	up	4338069	Q6ATK0	5:6514746-6517280	LOC4338069	protein_coding	B-box zinc finger protein 22
XLOC_048486	5:6707816-6710151	-	0	0.843401	inf	5e-05	0.000625736	up	-	-	-	-	-	-
XLOC_048488	5:6729956-6733304	OS05G0208600	0.315446	1.27357	2.01341	0.00175	0.0125387	up	107276961	Q75IL0	5:6729957-6733304	LOC107276961	protein_coding	uncharacterized LOC107276961
XLOC_048497	5:6773864-6774671	OS05G0209500	14.9092	58.4748	1.97161	5e-05	0.000625736	up	4338091	Q75IK5	5:6773865-6774671	OSJNBB0016G07.7,LOC4338091	protein_coding	uncharacterized LOC4338091
XLOC_048510	5:6941645-6944877	OS05G0212350	0.376095	2.16235	2.52343	0.033	0.117789	up	-	A0A0P0WJE5	5:6942506-6944415	-	protein_coding	-
XLOC_048548	5:7249979-7251629	OS05G0217700	52.3745	144.226	1.46139	5e-05	0.000625736	up	4338118	Q60E34	5:7249980-7251356	BURP7	protein_coding	BURP domain-containing protein 7 [Source:UniProtKB/Swiss-Prot;Acc:Q60E34]
XLOC_048562	5:7415099-7416907	OS05G0220500	0.832025	5.90113	2.82629	5e-05	0.000625736	up	4338127	A0A0P0WJB1	5:7415240-7416708	Os05g0220500,LOC4338127	protein_coding	uncharacterized LOC4338127
XLOC_048578	5:7704925-7707835	OS05G0226300	5.30571	12.6044	1.24831	5e-05	0.000625736	up	-	A0A0P0WJM0	5:7704963-7707764	Os05g0226300	protein_coding	Putative uncharacterized protein [Source:UniProtKB/TrEMBL;Acc:B9FN67]
XLOC_048605	5:8014250-8017549	OS05G0232200	10.3294	34.4191	1.73646	5e-05	0.000625736	up	4338167	A0A0P0WJI6	5:8014406-8017467	Os05g0232200,LOC4338167	protein_coding	uncharacterized LOC4338167
XLOC_048722	5:9517479-9527746	OS05G0256500	4.31404	10.6795	1.30773	5e-05	0.000625736	up	-	A0A0P0WK53	5:9517563-9527490	-	protein_coding	-
XLOC_048912	5:12896014-12896822	OS05G0292800	114.446	339.759	1.56985	5e-05	0.000625736	up	4338307	Q0DJF5	5:12896015-12896822	LOC4338307	protein_coding	high-light-induced protein, chloroplastic
XLOC_048929	5:13140367-13142741	OS05G0296200	0	1.20292	inf	5e-05	0.000625736	up	4338327	B7E9R2	5:13140368-13142741	Os05g0296200,LOC4338327	protein_coding	uncharacterized LOC4338327
XLOC_048932	5:13192717-13193340	OS05G0296750	0.780688	2.10381	1.43019	0.0374	0.129613	up	-	A0A0P0WKC0	5:13192718-13193340	-	protein_coding	-
XLOC_048983	5:13734520-13740470	OS05G0304600	35.1582	74.3359	1.0802	5e-05	0.000625736	up	4338358	A0A0P0WKN7	5:13734777-13740470	Os05g0304600,LOC4338358	protein_coding	linoleate 9S-lipoxygenase 6
XLOC_049023	5:14245043-14246369	OS05G0311500	11.6776	43.2201	1.88796	5e-05	0.000625736	up	4338378	Q0DJ98	5:14245044-14246369	LOC4338378	protein_coding	protein LURP-one-related 8
XLOC_049062	5:14725925-14735830	OS05G0317900	0.378198	0.948524	1.32654	0.005	0.028803	up	4338399	Q5W6W0	5:14725926-14735830	LOC4338399	protein_coding	receptor-like protein kinase FERONIA
XLOC_049063	5:14749713-14754024	OS05G0318100	0.758724	2.88438	1.92662	0.00135	0.0102146	up	4338400	B9FGM8	5:14749809-14753963	LOC4338400	protein_coding	wall-associated receptor kinase-like 20
XLOC_049075	5:14899986-14904546	OS05G0320750	3.84721	10.9503	1.50908	0.02975	0.109535	up	-	A0A0P0WKP8	5:14900247-14900847	-	protein_coding	-
XLOC_049076	5:14906517-14907372	OS05G0320800	1.19561	7.9223	2.72817	5e-05	0.000625736	up	4338410	Q5W6F0	5:14906587-14907252	LOC4338410	protein_coding	uncharacterized LOC4338410
XLOC_049082	5:14991396-14993796	OS05G0322900	57.041	165.616	1.53777	5e-05	0.000625736	up	4338413	Q5W6D6	5:14991579-14993673	WRKY45-1,LOC4338413	protein_coding	probable WRKY transcription factor 70
XLOC_049100	5:15144349-15147523	OS05G0326675	1.20277	4.39812	1.87052	5e-05	0.000625736	up	-	A0A0P0WKQ7	5:15146188-15147334	-	protein_coding	Putative uncharacterized protein OSJNBa0076A09.5 [Source:UniProtKB/TrEMBL;Acc:Q5W690]
XLOC_049148	5:15526713-15530968	OS05G0331900	0.643796	1.96768	1.61182	0.0014	0.0105112	up	-	A0A0P0WKV5	5:15527432-15530968	-	protein_coding	-
XLOC_049152	5:15556084-15560404	OS05G0332300	5.28447	13.305	1.33214	5e-05	0.000625736	up	4338445	A0A0P0WL51	5:15556085-15560404	CIPK18,LOC4338445	protein_coding	CBL-interacting protein kinase 18
XLOC_049270	5:17014536-17022023	OS05G0358400	2.95754	6.61735	1.16186	0.03105	0.112775	up	4338530	Q6L483	5:17014645-17018325	Os05g0358400,LOC4338530	protein_coding	uncharacterized LOC4338530
XLOC_049320	5:17530119-17534443	OS05G0365600	16.4789	48.4065	1.55458	5e-05	0.000625736	up	4338556	Q0DIT2	5:17530348-17534432	Os05g0365600,LOC4338556	protein_coding	beta-glucosidase 19
XLOC_049376	5:18126139-18129652	OS05G0375600	4.55721	10.7012	1.23154	5e-05	0.000625736	up	4338612	A0A0P0WLM4	5:18126363-18129636	LOC4338612	protein_coding	peptide chain release factor PrfB3, chloroplastic
XLOC_049398	5:18341383-18347772	OS05G0379500	0.727264	2.11095	1.53734	5e-05	0.000625736	up	107277738	A0A0N7KKP0	5:18341384-18347080	Os05g0379500,LOC107277738	protein_coding	putative disease resistance protein RGA3
XLOC_049402	5:18370290-18371184	OS05G0380250	14.3534	57.7453	2.00831	0.00435	0.0258423	up	-	A0A0P0WLW6	5:18370501-18370866	Os05g0380250	protein_coding	-
XLOC_049403	5:18377052-18382932	OS05G0380300	2.06196	4.5951	1.15608	5e-05	0.000625736	up	4338629	Q6L4D7	5:18377097-18382814	LOC4338629	protein_coding	putative disease resistance protein RGA3
XLOC_049459	5:18877769-18878429	OS05G0389900	0.260327	1.15179	2.14549	0.02995	0.109994	up	-	A0A0P0WM17	5:18877770-18878429	-	protein_coding	-
XLOC_049463	5:18919134-18920528	OS05G0390300	0	0.615957	inf	5e-05	0.000625736	up	-	A0A0P0WLV0	5:18919135-18920528	Os05g0390300	protein_coding	-
XLOC_049593	5:20037795-20039662	OS05G0410200	2.89296	10.6004	1.87349	5e-05	0.000625736	up	4338776	Q6J657	5:20038069-20039445	P0668F02.3,LOC4338776	protein_coding	probable carboxylesterase 15
XLOC_049767	5:21750779-21762740	OS05G0444300	4.89426	10.7285	1.13228	0.00055	0.00484934	up	4338935	Q6F2N6	5:21750821-21754162	LOC4338935	protein_coding	solute carrier family 35 member F2
XLOC_049787	5:22001205-22002881	-	0.383045	1.1151	1.54158	0.0137	0.0617716	up	-	-	-	-	-	-
XLOC_049840	5:22481302-22484543	OS05G0457800	0.988735	2.01265	1.02544	0.00795	0.0409596	up	4338997	Q0DHL8	5:22481303-22484543	LOC4338997	protein_coding	glycerol-3-phosphate acyltransferase 5
XLOC_049849	5:22579999-22585345	OS05G0459600	0.439022	1.03395	1.2358	0.02765	0.103899	up	4339009	A0A0P0WN84	5:22580168-22581005	LOC4339009	protein_coding	uncharacterized protein At1g04910
XLOC_049880	5:22810744-22812586	OS05G0464350	2.02185	7.07254	1.80656	5e-05	0.000625736	up	-	A0A0N7KKX6	5:22811497-22811754	Os05g0464350	protein_coding	-
XLOC_050033	5:24015137-24022089	OS05G0488600	1.69329	5.07354	1.58316	0.04885	0.15728	up	4339151	B9FKV5	5:24015243-24017576	Os05g0488600,LOC4339151	protein_coding	myb family transcription factor APL
XLOC_050038	5:24040898-24043904	OS05G0489100	2.70866	5.62303	1.05377	0.00145	0.0108033	up	4339155	Q6AVM9	5:24041023-24043904	-	protein_coding	Os05g0489100 protein; Putative prolyl 4-hydroxylase alpha subunit; cDNA clone:J033138K17, full insert sequence [Source:UniProtKB/TrEMBL;Acc:Q6AVM9]
XLOC_050158	5:25052387-25054257	-	0.475805	1.2553	1.39959	0.03895	0.133324	up	-	-	-	-	-	-
XLOC_050161	5:25081082-25083783	-	0.515556	2.32648	2.17395	0.00015	0.0016286	up	-	-	-	-	-	-
XLOC_050165	5:25158931-25163416	OS05G0508400	1.02337	6.541	2.67618	5e-05	0.000625736	up	4339266	Q6L4X6	5:25159955-25163398	LOC4339266	protein_coding	jacalin-related lectin 3
XLOC_050192	5:25346687-25353353	OS05G0511700	14.9222	29.9914	1.00709	0.00415	0.0248947	up	4339291	Q0DGU2	5:25346821-25349309	Os05g0511700,LOC4339291	protein_coding	putative rRNA methylase YtqB
XLOC_050194	5:25382164-25385529	OS05G0512200	13.5034	28.4955	1.07742	5e-05	0.000625736	up	4339294	B9FL32	5:25382364-25385526	LOC4339294	protein_coding	uncharacterized LOC4339294
XLOC_050210	5:25542984-25546943	OS05G0515200	6.93401	15.1091	1.12366	5e-05	0.000625736	up	4339312	Q68Y41	5:25543222-25546408	LOC4339312	protein_coding	cytochrome P450 71A1
XLOC_050311	5:26344417-26346857	OS05G0530400	3.10736	7.02505	1.17682	0.0001	0.00115383	up	4339409	Q93VB5	5:26344418-26346857	Os05g0530400,LOC4339409	protein_coding	heat stress transcription factor A-4d
XLOC_050331	5:26497712-26499607	OS05G0533800	0.25676	1.42041	2.46782	0.00435	0.0258423	up	4339428	B7F8F4	5:26497719-26499607	Os05g0533800,LOC4339428	protein_coding	uncharacterized LOC4339428
XLOC_050350	5:26622070-26627483	OS05G0536000|OS05G0536101	2.03221	5.14997	1.34152	0.012	0.0562222	up	-|-	A0A0P0WQ59|A0A0P0WPS8	5:26622124-26623094|5:26626634-26627432	-|-	protein_coding|protein_coding	-|-
XLOC_050399	5:26940246-26943210	OS05G0542800	0.421578	2.50422	2.57049	5e-05	0.000625736	up	4339483	Q65XN6	5:26940318-26943170	OJ1288_A07.4,LOC4339483	protein_coding	probable polygalacturonase At1g80170
XLOC_050422	5:27119120-27120202	OS05G0546300	5.26337	11.0668	1.07217	0.0009	0.00730918	up	4339501	A0A0P0WPW0	5:27119121-27120202	LOC4339501	protein_coding	vegetative cell wall protein gp1
XLOC_050494	5:27638093-27638894	OS05G0555700	14.3092	31.3391	1.13102	5e-05	0.000625736	up	4339562	Q6I617	5:27638094-27638894	LOC4339562	protein_coding	uncharacterized LOC4339562
XLOC_050498	5:27660690-27664963	OS05G0556300	0.388656	1.15555	1.57201	0.00335	0.0210467	up	4339567	A0A0P0WQG4	5:27660691-27664963	Os05g0556300,LOC4339567	protein_coding	O-acyltransferase WSD1
XLOC_050578	5:28307088-28308038	OS05G0568600	0.937107	2.27038	1.27665	0.01585	0.0686951	up	4339649	Q6AUN7	5:28307089-28308038	LOC4339649	protein_coding	uncharacterized LOC4339649
XLOC_050584	5:28342634-28345131	OS05G0569400	1.62085	4.18219	1.36751	0.00085	0.00696606	up	4339654	A0A0P0WQ23	5:28342690-28345103	Os05g0569400,LOC4339654	protein_coding	putative glucose-6-phosphate 1-epimerase
XLOC_050594	5:28471801-28473050	OS05G0571200	0.384469	1.87046	2.28246	0.0015	0.011105	up	4339665	Q0DFT7	5:28471802-28473050	LOC4339665	protein_coding	probable WRKY transcription factor 41
XLOC_050640	5:28829812-28840934	OS05G0579200|OS05G0579300|OS05G0579500	13.0146	38.751	1.5741	5e-05	0.000625736	up	4339712|4339713|4339714	Q688U4|Q688U3|Q0DFN9	5:28829948-28832127|5:28835774-28836869|5:28838409-28840715	LOC4339712|ZHD6,LOC4339713|LOC4339714	protein_coding|protein_coding|protein_coding	putative fatty-acid--CoA ligase fadD25|zinc-finger homeodomain protein 6|uncharacterized LOC4339714
XLOC_050653	5:28984512-28988060	OS05G0582300	11.0001	82.0149	2.89837	5e-05	0.000625736	up	107276142	A0A0P0WQS6	5:28984653-28987389	LOC107276142	protein_coding	solanesyl-diphosphate synthase 2, chloroplastic
XLOC_050654	5:28989787-28997625	OS05G0582400|OS05G0582500	2.02289	13.5319	2.74187	5e-05	0.000625736	up	9267741|4339736	A0A0P0WQT4|Q75I01	5:28989788-28995655|5:28995973-28997546	LOC9267741|LOC4339736	protein_coding|protein_coding	mitogen-activated protein kinase 9|serine carboxypeptidase-like 50
XLOC_050673	5:29126272-29126734	OS05G0584950	1.4717	4.62559	1.65215	0.0187	0.0775791	up	-	A0A0P0WRL8	5:29126273-29126734	Os05g0584950	protein_coding	-
XLOC_050674	5:29137317-29140259	OS05G0585400	0.560678	4.02407	2.84341	0.00235	0.0159291	up	4339750	Q6I588	5:29137464-29140080	LOC4339750	protein_coding	probable protein ABIL4
XLOC_050686	5:29224853-29227682	OS05G0586600	3.29169	46.168	3.80999	5e-05	0.000625736	up	4339759	A0A0P0WQU9	5:29225038-29227592	Os05g0586600,LOC4339759	protein_coding	RNA polymerase sigma factor sigE, chloroplastic/mitochondrial
XLOC_050772	5:116432-118268	OS05G0102000	0.0753554	0.573876	2.92896	0.01505	0.0662478	up	4337529	Q9FW31	5:116433-118268	LOC4337529	protein_coding	jasmonate O-methyltransferase
XLOC_050785	5:207335-217820	OS05G0103800	2.09629	22.731	3.43875	0.00285	0.0185954	up	4337545	A0A0P0WGT8	5:207597-209481	Os05g0103800,LOC4337545	protein_coding	uncharacterized LOC4337545
XLOC_050790	5:267889-278243	OS05G0105000|OS05G0105050	39.639	98.5441	1.31385	5e-05	0.000625736	up	4337554|-	Q75M18|A0A0P0WGW6	5:267986-274638|5:276939-278024	LOC4337554|-	protein_coding|protein_coding	methionine S-methyltransferase|-
XLOC_050834	5:648653-650860	OS05G0112101	0.143382	0.754209	2.3951	0.0117	0.0552264	up	9270026	Q65XV1	5:648654-650677	LOC9270026	protein_coding	probable clathrin assembly protein At4g32285
XLOC_050843	5:739656-742961	OS05G0114000	0.661312	3.41988	2.37054	0.00015	0.0016286	up	4337608	Q75L10	5:739658-742961	LOC4337608	protein_coding	soluble inorganic pyrophosphatase 4
XLOC_050908	5:1295615-1298756	OS05G0123300	0.383845	1.28128	1.73899	0.0109	0.0522203	up	107275835	A0A0P0WHF9	5:1295746-1298699	Os05g0123300,LOC107275835	protein_coding	exonuclease V, chloroplastic-like
XLOC_050909	5:1300374-1302199	OS05G0123400	0.257105	0.637119	1.30921	0.024	0.0935223	up	4337668	A0A0P0WHF3	5:1300445-1302199	LOC4337668	protein_coding	uncharacterized LOC4337668
XLOC_050938	5:1578417-1580831	-	0.72649	1.60431	1.14294	0.04565	0.14949	up	-	-	-	-	-	-
XLOC_050999	5:2113586-2117365	OS05G0136200	6.70516	31.3526	2.22524	5e-05	0.000625736	up	4337736	Q75L42	5:2113595-2117110	CIPK17,LOC4337736	protein_coding	CBL-interacting protein kinase 17
XLOC_051009	5:2179362-2185073	OS05G0137500	1.50876	3.9416	1.38541	0.00015	0.0016286	up	107276141	A0A0P0WHU6	5:2179520-2184898	LOC107276141	protein_coding	probable WRKY transcription factor 47
XLOC_051018	5:2258032-2259903	OS05G0139300	0.171814	0.595773	1.79392	0.01025	0.0497903	up	4337754	A0A0P0WHR0	5:2258505-2259688	Os05g0139300,LOC4337754	protein_coding	putative F-box protein At3g10240
XLOC_051037	5:2373808-2376419	OS05G0141300	0	0.602979	inf	5e-05	0.000625736	up	4337762	Q75KH0	5:2375085-2376419	OJ1489_G03.6,LOC4337762	protein_coding	benzyl alcohol O-benzoyltransferase
XLOC_051050	5:2449417-2450032	OS05G0142100	4.41535	11.4036	1.36888	0.0012	0.00926264	up	4337767	Q75KL9	5:2449418-2450032	-	protein_coding	Os05g0142100 protein; Putative uncharacterized protein OJ1264_A04.8 [Source:UniProtKB/TrEMBL;Acc:Q75KL9]
XLOC_051085	5:2705789-2711412	OS05G0147133	0.193757	0.492037	1.34452	0.0144	0.0641602	up	107276126	A0A0P0WHV3	5:2706169-2709396	Os05g0147133,LOC107276126	protein_coding	uncharacterized LOC107276126
XLOC_051168	5:3439192-3443769	OS05G0158500	4.22164	13.3817	1.66438	5e-05	0.000625736	up	4337873	Q5W727	5:3439304-3443769	LOC4337873	protein_coding	serine carboxypeptidase-like 33
XLOC_051183	5:3606450-3606838	OS05G0161100	2.43199	7.31859	1.58943	0.01765	0.0742648	up	-	-	5:3606451-3606838	-	ncRNA	-
XLOC_051218	5:3875892-3881865	OS05G0165900	3.52239	8.52791	1.27564	0.00035	0.00332699	up	4337915	Q60D78	5:3878200-3881024	LOC4337915	protein_coding	G-type lectin S-receptor-like serine/threonine-protein kinase At2g19130
XLOC_051220	5:3956609-3959179	OS05G0166300	0.0763731	0.64993	3.08915	0.00305	0.0195994	up	4337918	Q60D69	5:3956610-3959179	LOC4337918	protein_coding	G-type lectin S-receptor-like serine/threonine-protein kinase At2g19130
XLOC_051279	5:4472515-4475374	-	1.1903	2.53069	1.08821	0.01415	0.0632998	up	-	-	-	-	-	-
XLOC_051388	5:5488412-5490830	OS05G0189425	0.577805	2.27256	1.97567	0.00285	0.0185954	up	-	A0A0P0WIU7	5:5488413-5490689	Os05g0189425	protein_coding	-
XLOC_051419	5:5756231-5760792	OS05G0193900	0.644513	1.51596	1.23395	0.0101	0.0492357	up	107276104	A0A0P0WIW4	5:5756504-5760603	LOC107276104	protein_coding	cullin-1-like
XLOC_051491	5:6652759-6656383	OS05G0207400	1.45402	3.52999	1.27962	0.00705	0.0374882	up	4338078	Q60EZ3	5:6652760-6656383	LOC4338078	protein_coding	uncharacterized LOC4338078
XLOC_051792	5:10112380-10126224	OS05G0261700	10.4686	38.1183	1.86441	5e-05	0.000625736	up	4338239	Q0DJL8	5:10114810-10126224	LOC4338239	protein_coding	probable LRR receptor-like serine/threonine-protein kinase At1g56130
XLOC_051835	5:10902159-10905902	OS05G0270500	0.644104	19.469	4.91774	5e-05	0.000625736	up	4338260	A0A0P0WJY7	5:10902163-10904608	LOC4338260	protein_coding	probable ribonuclease P/MRP protein subunit POP5
XLOC_051853	5:11216397-11220423	-	0.367706	1.42843	1.9578	0.0001	0.00115383	up	-	-	-	-	-	-
XLOC_051855	5:11247206-11256951	OS05G0274950|OS05G0275000	8.80607	17.8468	1.01909	0.00875	0.0440327	up	-|9271043	A0A0P0WK30|Q6ATD8	5:11252091-11253503|5:11253553-11256527	-|LOC9271043	protein_coding|protein_coding	-|pentatricopeptide repeat-containing protein At2g18940, chloroplastic
XLOC_051880	5:11609490-11615071	OS05G0278500	0.568035	5.01509	3.14222	0.0431	0.143329	up	4338283	Q0DJH7	5:11609491-11615022	Os05g0278500,LOC4338283	protein_coding	taxadien-5-alpha-ol O-acetyltransferase
XLOC_051945	5:12833492-12839420	OS05G0291700	66.3324	150.955	1.18633	5e-05	0.000625736	up	4338302	Q0DJF9	5:12833493-12839420	Os05g0291700,LOC4338302	protein_coding	protein plastid transcriptionally active 16, chloroplastic
XLOC_051988	5:13280292-13280716	OS05G0297850	0	0.680633	inf	0.00405	0.0243573	up	-	A0A0P0WK81	5:13280293-13280716	Os05g0297850	protein_coding	-
XLOC_052199	5:15770655-15773664	OS05G0337400	45.4131	95.4234	1.07123	5e-05	0.000625736	up	4338460	A0A0P0WL76	5:15770656-15773664	Os05g0337400,LOC4338460	protein_coding	uncharacterized LOC4338460
XLOC_052217	5:16014827-16018002	OS05G0341450	0.359101	0.794768	1.14614	0.0254	0.0976264	up	-	A0A0P0WKZ7	5:16014828-16018002	-	protein_coding	-
XLOC_052400	5:17854877-17859787	OS05G0371166	0.27061	0.958222	1.82415	0.012	0.0562222	up	-	-	5:17854886-17855281	-	ncRNA	-
XLOC_052418	5:18001525-18007365	OS05G0373500	0.695859	1.54409	1.14989	0.00955	0.0472145	up	4338601	A0A0P0WLU0	5:18002686-18007276	LOC4338601	protein_coding	mastermind-like domain-containing protein 1
XLOC_052428	5:18106227-18110985	OS05G0375400	7.23937	33.2554	2.19966	5e-05	0.000625736	up	4338611	Q75K72	5:18106229-18110985	LOC4338611	protein_coding	lichenase-2
XLOC_052448	5:18370290-18371184	OS05G0380200	8.62053	25.2055	1.54789	5e-05	0.000625736	up	-	A0A0P0WLJ8	5:18370291-18371184	-	protein_coding	-
XLOC_052471	5:18564055-18565651	OS05G0384300	0.166648	1.03151	2.62988	0.0027	0.0177906	up	4338650	Q6AV12	5:18564056-18565651	Os05g0384300,LOC4338650	protein_coding	aspartic proteinase nepenthesin-1
XLOC_052510	5:18941012-18942893	OS05G0390600	0.523783	1.63787	1.64478	0.00595	0.0329046	up	4338680	Q75KI0	5:18941617-18942774	LOC4338680	protein_coding	probable membrane-associated kinase regulator 1
XLOC_052561	5:19503038-19509304	OS05G0401100	79.4061	202.937	1.35371	5e-05	0.000625736	up	4338729	Q6ATY4	5:19507539-19508996	Os05g0401100,LOC4338729	protein_coding	UPF0603 protein Os05g0401100, chloroplastic
XLOC_052603	5:19957170-19963120	OS05G0408900	6.93834	18.8576	1.44248	5e-05	0.000625736	up	4338768	A0A0P0WM82	5:19957171-19963120	Os05g0408900,LOC4338768	protein_coding	1-deoxy-D-xylulose-5-phosphate synthase 1, chloroplastic
XLOC_052607	5:19997513-19999679	OS05G0409500	2.72132	35.8723	3.72049	5e-05	0.000625736	up	4338773	A0A0P0WMA8	5:19997585-19999679	LOC4338773	protein_coding	WAT1-related protein At5g07050
XLOC_052684	5:20636524-20650723	OS05G0420750	0.102906	1.06358	3.36954	0.03925	0.134017	up	-	A0A0P0WMN6	5:20636525-20646564	Os05g0420750	protein_coding	-
XLOC_052729	5:20988708-21044941	OS05G0428700	9.68613	21.3963	1.14337	5e-05	0.000625736	up	4338867	A0A0P0WMK7	5:21039575-21042553	Os05g0428700,LOC4338867	protein_coding	potassium channel AKT2
XLOC_052775	5:21451512-21457146	OS05G0437800	1.60665	3.76498	1.22858	0.0374	0.129613	up	4338908	Q0DHV4	5:21456352-21457121	Os05g0437800	protein_coding	Os05g0437800 protein [Source:UniProtKB/TrEMBL;Acc:Q0DHV4]
XLOC_052851	5:22238994-22241710	OS05G0453300	8.63511	60.9294	2.81885	5e-05	0.000625736	up	4338970	A0A0P0WNA8	5:22238995-22241632	Os05g0453300,LOC4338970	protein_coding	uncharacterized LOC4338970
XLOC_052976	5:23310507-23313449	OS05G0474800	0.956548	4.01457	2.06934	5e-05	0.000625736	up	4339092	Q65WW1	5:23310508-23313449	P0486C01.14,LOC4339092	protein_coding	probable WRKY transcription factor 33
XLOC_053021	5:23592942-23595525	OS05G0479900	0.9427	2.0257	1.10355	0.0171	0.0725911	up	4339114	Q75GM3	5:23593040-23595210	LOC4339114	protein_coding	uncharacterized LOC4339114
XLOC_053034	5:23697740-23700670	OS05G0481900	0.24767	0.856733	1.79043	0.0032	0.0202953	up	4339130	Q5KQI0	5:23697741-23700670	LOC4339130	protein_coding	uncharacterized LOC4339130
XLOC_053040	5:23748752-23753405	OS05G0482700	5.74282	15.0626	1.39114	5e-05	0.000625736	up	4339133	Q5KQH5	5:23748753-23753405	Os05g0482700,LOC4339133	protein_coding	2,3-bisphosphoglycerate-independent phosphoglycerate mutase
XLOC_053058	5:23899479-23905791	OS05G0486100	1.24441	3.26061	1.38968	0.0002	0.00208337	up	4339142	A0A0N7KKZ8	5:23899480-23905448	Os05g0486100,LOC4339142	protein_coding	probable leucine-rich repeat receptor-like protein kinase At5g49770
XLOC_053071	5:24015137-24022089	OS05G0488600	0.949145	4.88151	2.36263	0.00285	0.0185954	up	4339151	B9FKV5	5:24015243-24017576	Os05g0488600,LOC4339151	protein_coding	myb family transcription factor APL
XLOC_053084	5:24103729-24106552	OS05G0490400	0.689209	3.30054	2.25969	5e-05	0.000625736	up	4339165	Q6F323	5:24103730-24106552	LOC4339165	protein_coding	uncharacterized LOC4339165
XLOC_053124	5:24378360-24381743	OS05G0496200	205.632	593.177	1.5284	5e-05	0.000625736	up	4339204	A0A0P0WNZ4	5:24378361-24381743	Os05g0496200,LOC4339204	protein_coding	phosphoglycerate kinase, chloroplastic
XLOC_053144	5:24569210-24571817	OS05G0498900	1.38087	6.48382	2.23127	5e-05	0.000625736	up	4339220	Q6L4U4	5:24569211-24571817	LOC4339220	protein_coding	serine/threonine-protein kinase CDL1
XLOC_053209	5:25229701-25233200	OS05G0509500	3.4967	8.03914	1.20105	5e-05	0.000625736	up	4339274	Q7XB57	5:25229702-25233200	LOC4339274	protein_coding	signal recognition particle 54 kDa protein 2
XLOC_053236	5:25474798-25484268	OS05G0513900	1.77133	3.84511	1.11819	0.0143	0.0637876	up	4339305	Q0DGS8	5:25477117-25483468	Os05g0513900,LOC4339305	protein_coding	proline iminopeptidase
XLOC_053264	5:25776480-25778593	OS05G0519300	1.12199	5.50125	2.29371	5e-05	0.000625736	up	4339339	Q65X09	5:25776481-25778593	LOC4339339	protein_coding	uncharacterized LOC4339339
XLOC_053321	5:26237427-26246071	OS05G0528000	0.643962	1.50679	1.22643	0.04755	0.153986	up	4339397	Q65XC8	5:26237497-26245891	LOC4339397	protein_coding	respiratory burst oxidase homolog protein A
XLOC_053418	5:26966572-26969894	OS05G0543400	1.71916	3.80377	1.14573	0.00295	0.0191092	up	4339489	Q65XM9	5:26966573-26969894	LOC4339489	protein_coding	farnesyl pyrophosphate synthase
XLOC_053444	5:27229413-27233659	OS05G0548900	0.989679	2.42883	1.29523	0.0021	0.0145988	up	4339516	B7FA34	5:27229414-27233659	Os05g0548900,LOC4339516	protein_coding	phosphomethylethanolamine N-methyltransferase
XLOC_053454	5:27346381-27357615	OS05G0550700	1.8429	4.62533	1.32758	0.0037	0.0226845	up	4339528	A0A0P0WQI5	5:27346433-27356977	LOC4339528	protein_coding	probable receptor-like protein kinase At1g67000
XLOC_053466	5:27457525-27458747	OS05G0552200	0.782947	2.24962	1.52269	0.0037	0.0226845	up	4339538	Q6L4F9	5:27457526-27458747	LOC4339538	protein_coding	beta-1,3-galactosyltransferase pvg3
XLOC_053554	5:28125197-28131181	OS05G0565400	23.175	91.8206	1.98625	5e-05	0.000625736	up	4339629	Q6AUF2	5:28128521-28131181	LOC4339629	protein_coding	uncharacterized LOC4339629
XLOC_053558	5:28176576-28194652	OS05G0566400	3.57563	9.67733	1.43641	0.0011	0.00865954	up	4339633	Q0DFW7	5:28188894-28194022	Os05g0566400,LOC4339633	protein_coding	mitogen-activated protein kinase 7
XLOC_053571	5:28299368-28300093	OS05G0568300	10.7234	24.8635	1.21327	0.0002	0.00208337	up	4339648	Q9ZWF5	5:28299369-28300093	LOC4339648	protein_coding	50S ribosomal protein L12, chloroplastic-like
XLOC_053617	5:28710319-28711241	OS05G0576600	2.60004	13.8385	2.41207	5e-05	0.000625736	up	4339695	Q6L5F9	5:28710320-28711241	LOC4339695	protein_coding	uncharacterized LOC4339695
XLOC_053631	5:28845109-28846124	OS05G0579600	0.935687	34.2378	5.19342	0.0001	0.00115383	up	4339715	Q0DFN8	5:28845110-28846124	LOC4339715	protein_coding	protein RADIALIS-like 3
XLOC_053665	5:29093488-29099073	OS05G0584600	3.46592	8.037	1.21342	5e-05	0.000625736	up	4339748	Q6I591	5:29093561-29098854	LOC4339748	protein_coding	peroxisomal biogenesis factor 6
XLOC_053674	5:29163880-29166192	OS05G0586050	30.1391	82.0075	1.44412	5e-05	0.000625736	up	107277509	A0A0P0WRE6	5:29164084-29165467	Os05g0586050,LOC107277509	protein_coding	uncharacterized LOC107277509
XLOC_053675	5:29187682-29189369	-	1.9169	9.92194	2.37185	0.04575	0.149755	up	-	-	-	-	-	-
XLOC_053752	5:1452912-1454646	-	0.160443	0.471226	1.55436	0.0301	0.110389	up	-	-	-	-	-	-
XLOC_053754	5:1574081-1577228	-	0.0789687	0.438686	2.47384	0.0028	0.0183512	up	-	-	-	-	-	-
XLOC_053764	5:6707816-6710151	-	0	0.547221	inf	0.02925	0.108343	up	-	-	-	-	-	-
XLOC_053776	5:12097976-12098294	-	0	2.70133	inf	0.00105	0.00831354	up	-	-	-	-	-	-
XLOC_053788	5:14137158-14138291	-	0.463588	1.22522	1.40212	0.0289	0.107404	up	-	-	-	-	-	-
XLOC_053794	5:15676067-15676415	-	1.5154	7.15233	2.23872	0.01655	0.0709655	up	-	-	-	-	-	-
XLOC_053816	5:27528249-27530032	-	0.395399	0.847745	1.10032	0.04005	0.135855	up	-	-	-	-	-	-
XLOC_053830	6:163258-165320	OS06G0102100	0.150849	2.1096	3.80579	0.03855	0.132284	up	4339836	Q5VRI5	6:163259-165320	OSJNBA0075G19.13,LOC4339836	protein_coding	3,9-dihydroxypterocarpan 6A-monooxygenase
XLOC_053866	6:454814-457222	OS06G0107100	10.644	36.5999	1.78179	5e-05	0.000625736	up	4339871	Q5VS59	6:454843-457220	P0644B06.44-2,LOC4339871	protein_coding	uncharacterized membrane protein YjcL
XLOC_053872	6:522768-530057	OS06G0108900	5.01845	14.4402	1.52478	5e-05	0.000625736	up	4339876	Q0DF87	6:523053-530057	LOC4339876	protein_coding	homeobox protein BEL1 homolog
XLOC_053880	6:564528-567751	OS06G0109600	1.0086	2.33502	1.21107	0.0084	0.0426944	up	4339882	Q5VRN0	6:564534-567658	Os06g0109600,LOC4339882	protein_coding	UMP-CMP kinase 1
XLOC_053907	6:821240-826951	OS06G0114300	0.158812	0.511383	1.68709	0.01985	0.0811256	up	9267779	C7J3Y0	6:825521-826951	LOC9267779	protein_coding	uncharacterized LOC9267779
XLOC_053934	6:1039776-1042719	OS06G0119100	0.541845	1.72533	1.67092	0.0002	0.00208337	up	4339942	Q5VPR2	6:1039996-1042719	Os06g0119100,LOC4339942	protein_coding	uncharacterized LOC4339942
XLOC_053942	6:1089872-1092645	OS06G0120200	0.550146	1.8951	1.78438	5e-05	0.000625736	up	4339947	Q5VQ96	6:1090058-1092625	LOC4339947	protein_coding	uncharacterized LOC4339947
XLOC_053958	6:1211918-1212598	-	0	0.900293	inf	5e-05	0.000625736	up	-	-	-	-	-	-
XLOC_053969	6:1383404-1385968	OS06G0125800	25.1158	59.6276	1.24739	5e-05	0.000625736	up	4339966	Q9LWV9	6:1383618-1385968	P0425F02.32,LOC4339966	protein_coding	E3 ubiquitin ligase BIG BROTHER
XLOC_053986	6:1470864-1477393	OS06G0128000	1.65786	4.90412	1.56467	0.0022	0.0151408	up	107276920	A0A0P0WRU8	6:1476221-1477258	LOC107276920	protein_coding	glutamate formimidoyltransferase-like
XLOC_053992	6:1520669-1526061	OS06G0128600|OS06G0128700	4.18945	21.6397	2.36885	5e-05	0.000625736	up	4339988|-	A0A0N7KLG5|A0A0P0WSG7	6:1520761-1522188|6:1523290-1526001	Os06g0128600,LOC4339988|-	protein_coding|protein_coding	probable E3 ubiquitin-protein ligase XBOS36|-
XLOC_054045	6:1921201-1930914	OS06G0136300	11.8362	27.313	1.20638	0.00125	0.00957582	up	4340040	Q0DET4	6:1922429-1923593	LOC4340040	protein_coding	uncharacterized protein At4g22758
XLOC_054187	6:2958903-2963067	OS06G0158100	1.10568	3.17646	1.52249	0.00575	0.0320795	up	4340188	Q5VMX9	6:2959754-2963006	LOC4340188	protein_coding	probable WRKY transcription factor 30
XLOC_054233	6:3316218-3318079	OS06G0165900	4.15993	10.6822	1.36057	0.00505	0.0289981	up	9266171	A0A0N7KLL2	6:3316737-3317378	-	protein_coding	Os06g0165900 protein; Putative uncharacterized protein OSJNBa0015I14.30; Putative uncharacterized protein P0680A03.4 [Source:UniProtKB/TrEMBL;Acc:Q5VRR6]
XLOC_054260	6:3542681-3545696	-	0.415979	1.6785	2.01259	0.0056	0.0314151	up	-	-	-	-	-	-
XLOC_054288	6:3781062-3782897	OS06G0174800	0.0627687	0.58473	3.21965	0.0172	0.0728832	up	4340280	A0A0P0WTK8	6:3781226-3782897	LOC4340280	protein_coding	uncharacterized LOC4340280
XLOC_054359	6:4285832-4289045	OS06G0185300|OS06G0185400	1.90426	5.02584	1.40013	0.02095	0.0845272	up	9268895|-	Q5SMQ0|A0A0P0WTW8	6:4286708-4287890|6:4288255-4288983	P0554A06.28,LOC9268895|Os06g0185400	protein_coding|protein_coding	rosmarinate synthase|-
XLOC_054549	6:5847980-5849957	OS06G0215100	0.900579	2.76021	1.61585	0.0027	0.0177906	up	4340480	A3B9M6	6:5848330-5849957	LOC4340480	protein_coding	uncharacterized LOC4340480
XLOC_054654	6:6757995-6763789	OS06G0230100	4.27847	11.2375	1.39316	5e-05	0.000625736	up	4340570	A0A0P0WUA1	6:6757996-6762787	Os06g0230100,LOC4340570	protein_coding	probable mannan synthase 3
XLOC_054709	6:7221702-7246433	OS06G0239200	60.7461	159.233	1.39028	0.00085	0.00696606	up	4340617	Q67VB0	6:7230221-7230662	LOC4340617	protein_coding	uncharacterized LOC4340617
XLOC_054725	6:7419442-7433115	OS06G0243100	1.10901	3.66659	1.72517	0.01925	0.079172	up	-	-	6:7422540-7433115	-	ncRNA	-
XLOC_054758	6:7707968-7710744	OS06G0248500	0.90018	4.40536	2.29097	0.0001	0.00115383	up	4340648	A0A0P0WV49	6:7709145-7710744	LOC4340648	protein_coding	U-box domain-containing protein 21
XLOC_054846	6:8739179-8744934	OS06G0264500|OS06G0264650	15.1755	41.8552	1.46367	0.0002	0.00208337	up	4340701|-	Q5Z6P7|A0A0P0WVF2	6:8739433-8744022|6:8744339-8744814	LOC4340701|-	protein_coding|protein_coding	protein NRT1/ PTR FAMILY 3.1|-
XLOC_054857	6:8934396-8941992	OS06G0268600	0.0968203	1.08439	3.48543	5e-05	0.000625736	up	-	-	6:8939510-8941619	-	ncRNA	-
XLOC_054897	6:9288889-9291353	OS06G0274300	14.5978	35.6029	1.28624	5e-05	0.000625736	up	4340742	A0A0P0WV71	6:9289326-9291317	Os06g0274300,LOC4340742	protein_coding	protein NSP-INTERACTING KINASE 2
XLOC_055000	6:10381935-10393829	OS06G0286700	0.242031	0.601602	1.31362	0.00465	0.0272299	up	4340778	A0A0P0WVI0	6:10387793-10390465	-	protein_coding	Os06g0286700 protein; Putative NBS-LRR disease resistance protein [Source:UniProtKB/TrEMBL;Acc:Q5VN78]
XLOC_055009	6:10444644-10455883	OS06G0287700	34.4063	112.931	1.71469	5e-05	0.000625736	up	9268881	A0A0P0WVT7	6:10445137-10451095	Os06g0287700	protein_coding	Os06g0287700 protein [Source:UniProtKB/TrEMBL;Acc:C7J3D2]
XLOC_055012	6:10479284-10480865	OS06G0288300	2.21058	6.9235	1.64708	5e-05	0.000625736	up	9266253	Q5VMI0	6:10479285-10480865	LOC9266253	protein_coding	UDP-glycosyltransferase 708A6
XLOC_055033	6:10756336-10760264	OS06G0293000|OS06G0293100	0.830008	2.78116	1.74449	5e-05	0.000625736	up	4340796|-	A0A0P0WVF8|A0A0P0WVF5	6:10756337-10757232|6:10758256-10759995	Os06g0293000,LOC4340796|Os06g0293100	protein_coding|protein_coding	uncharacterized LOC4340796|-
XLOC_055167	6:12345876-12350133	OS06G0318600	43.1592	93.1466	1.10984	5e-05	0.000625736	up	4340883	Q5ZA08	6:12345953-12350133	P0592B08.6,LOC4340883	protein_coding	carboxyl-terminal-processing peptidase 3, chloroplastic
XLOC_055218	6:12873398-12881119	EPlOSAG00000045195	0.666328	1.81787	1.44794	0.00305	0.0195994	up	-	-	6:12878340-12878613	-	ncRNA	-
XLOC_055231	6:13002890-13010710	EPlOSAG00000036921	6.21194	13.4928	1.11907	0.0204	0.0828373	up	-	-	6:13008792-13008965	-	ncRNA	-
XLOC_055250	6:13177446-13181741	OS06G0332600	2.38831	5.54739	1.21582	0.00365	0.0224545	up	4340927	Q69WH5	6:13177570-13181678	LOC4340927	protein_coding	uncharacterized LOC4340927
XLOC_055300	6:13738327-13740797	-	0.543663	1.24094	1.19065	0.0077	0.0400781	up	-	-	-	-	-	-
XLOC_055348	6:14295998-14301559	EPlOSAG00000045158	2.34123	5.1543	1.13851	0.03655	0.127233	up	-	-	6:14300239-14300526	-	ncRNA	-
XLOC_055367	6:14577761-14580768	OS06G0355300	0.622491	1.58145	1.34512	0.00585	0.0325131	up	-	A0A0N7KM32	6:14577762-14580200	-	protein_coding	-
XLOC_055398	6:15189241-15197492	OS06G0364500	0.0883048	1.29821	3.87789	0.0078	0.0404544	up	4341004	Q69KT1	6:15189242-15197492	OSJNBA0034G14.6,LOC4341004	protein_coding	uncharacterized LOC4341004
XLOC_055462	6:16093518-16094237	OS06G0477400	10.3106	23.509	1.18909	0.0001	0.00115383	up	-	A0A0P0WWU6	6:16093519-16094237	-	protein_coding	-
XLOC_055515	6:16773967-16785447	OS06G0488200	1.81477	4.29009	1.24122	5e-05	0.000625736	up	4341074	A0A0P0WWU7	6:16774133-16785410	P0583E12.11,LOC4341074	protein_coding	myosin-11
XLOC_055532	6:17054414-17057598	OS06G0492900	0.159089	0.459722	1.53093	0.02645	0.100587	up	4341085	Q0DC30	6:17054415-17056375	Os06g0492900,LOC4341085	protein_coding	F-box/FBD/LRR-repeat protein At1g13570
XLOC_055535	6:17130108-17144471	OS06G0493600	0.360409	3.6082	3.32357	0.0003	0.00293653	up	4341088	Q651J5	6:17130109-17134973	PHO1-3,LOC4341088	protein_coding	phosphate transporter PHO1-3
XLOC_055541	6:17194054-17200621	OS06G0494400	19.9151	46.5623	1.2253	5e-05	0.000625736	up	4341093	Q651I6	6:17194074-17200567	LOC4341093	protein_coding	protein DETOXIFICATION 16
XLOC_055710	6:19277397-19283455	-	4.91602	9.96387	1.01922	0.0305	0.111453	up	-	-	-	-	-	-
XLOC_055776	6:20090510-20091051	OS06G0536200	1.72451	4.00975	1.21733	0.0364	0.126806	up	-	A0A0P0WXT5	6:20090511-20091051	Os06g0536200	protein_coding	-
XLOC_055825	6:20497222-20498453	OS06G0543601	11.2623	35.0617	1.63839	5e-05	0.000625736	up	9271499	C7J3E4	6:20497223-20498453	Os06g0543601	protein_coding	Os06g0543601 protein [Source:UniProtKB/TrEMBL;Acc:C7J3E4]
XLOC_055827	6:20522129-20525215	OS06G0544100	3.407	7.90074	1.21349	0.00025	0.00251561	up	4341238	B7F9F7	6:20522130-20524853	LOC4341238	protein_coding	probable LRR receptor-like serine/threonine-protein kinase At2g24230
XLOC_055909	6:21325207-21335318	-	1.0737	4.37989	2.0283	5e-05	0.000625736	up	-	-	-	-	-	-
XLOC_055915	6:21396824-21399342	OS06G0560000	2.64042	6.45914	1.29058	0.00025	0.00251561	up	4341302	Q5Z922	6:21397006-21399317	LOC4341302	protein_coding	solute carrier family 40 member 1
XLOC_055954	6:21882929-21885294	OS06G0567000	42.1727	106.695	1.33911	5e-05	0.000625736	up	4341334	Q5Z647	6:21882930-21885294	LOC4341334	protein_coding	transmembrane protein 258
XLOC_055988	6:22224654-22226945	-	1.07509	5.14312	2.25818	5e-05	0.000625736	up	-	-	-	-	-	-
XLOC_056022	6:22556019-22560608	OS06G0579100	38.1984	159.027	2.05769	5e-05	0.000625736	up	9269935	C7J3I2	6:22556192-22558566	-	protein_coding	Os06g0579100 protein [Source:UniProtKB/TrEMBL;Acc:C7J3I2]
XLOC_056049	6:22779408-22781032	OS06G0582600	22.4939	54.5453	1.27792	5e-05	0.000625736	up	4341383	Q5VP99	6:22779409-22781032	P0498C03.23,LOC4341383	protein_coding	ervatamin-B
XLOC_056074	6:23066439-23068165	EPlOSAG00000017610	1.0339	3.54609	1.77814	0.0012	0.00926264	up	-	-	6:23066833-23066869	-	ncRNA	-
XLOC_056087	6:23181096-23190801	OS06G0590301	9.19858	20.223	1.13652	5e-05	0.000625736	up	9267040	Q69X86	6:23181263-23184271	LOC9267040	protein_coding	dehydrogenase/reductase SDR family member 12
XLOC_056143	6:23632461-23634139	OS06G0599200	0.191173	1.50971	2.98132	0.0004	0.00372054	up	4341447	Q69X58	6:23632462-23634139	Os06g0599200,LOC4341447	protein_coding	ent-cassadiene C11-alpha-hydroxylase 1
XLOC_056159	6:23773146-23781044	OS06G0601500	0.0619704	4.07696	6.03977	0.01275	0.0587813	up	9268301	A0A0N7KMD3	6:23773286-23776880	LOC9268301	protein_coding	transcription factor HY5
XLOC_056160	6:23773146-23781044	OS06G0601600	0.108375	0.460437	2.08697	0.0145	0.064446	up	107276400	A0A0P0WYX4	6:23777893-23780396	LOC107276400	protein_coding	putative cellulose synthase A catalytic subunit 11 [UDP-forming]
XLOC_056183	6:23967689-23970551	-	0.672873	21.5048	4.99818	5e-05	0.000625736	up	-	-	-	-	-	-
XLOC_056260	6:24541218-24545900	-	0.239176	0.608382	1.34691	0.02755	0.10364	up	-	-	-	-	-	-
XLOC_056332	6:25315267-25322114	OS06G0627100	8.17399	19.213	1.23297	0.00085	0.00696606	up	9267558	C7J3Z3	6:25315693-25316400	-	protein_coding	Os06g0627101 protein [Source:UniProtKB/TrEMBL;Acc:C7J3Z3]
XLOC_056371	6:25745376-25746855	-	0.892787	1.9157	1.10148	0.0172	0.0728832	up	-	-	-	-	-	-
XLOC_056451	6:26442730-26444814	OS06G0647100	97.0219	206.495	1.08972	5e-05	0.000625736	up	4341664	Q67W51	6:26442731-26444814	LOC4341664	protein_coding	50S ribosomal protein L35, chloroplastic
XLOC_056498	6:26829534-26830408	OS06G0654400	5.95245	13.7288	1.20565	0.00035	0.00332699	up	107277980	Q67WC1	6:26829535-26830408	LOC107277980	protein_coding	protein GLUTAMINE DUMPER 2-like
XLOC_056526	6:27054114-27055646	OS06G0658200	0.634839	1.51707	1.25683	0.02525	0.0972579	up	9269216	Q67U36	6:27054291-27054779	B1047G05.6	protein_coding	Os06g0658200 protein; Putative uncharacterized protein B1047G05.6; Putative uncharacterized protein P0677B10.21 [Source:UniProtKB/TrEMBL;Acc:Q67U36]
XLOC_056615	6:27862142-27862997	OS06G0671600	0	0.96268	inf	0.0254	0.0976264	up	9268804	Q652I9	6:27862160-27862997	OSJNBA0032M14.11,LOC9268804	protein_coding	rRNA 2'-O-methyltransferase fibrillarin
XLOC_056622	6:27960569-27973185	OS06G0673700	35.0652	114.602	1.70852	5e-05	0.000625736	up	4341815	Q0DA69	6:27960874-27971323	Os06g0673700	protein_coding	Os06g0673700 protein; cDNA clone:J013089M08, full insert sequence [Source:UniProtKB/TrEMBL;Acc:Q0DA69]
XLOC_056641	6:28100800-28105862	OS06G0676700	0.663421	1.44577	1.12384	0.00705	0.0374882	up	4341833	Q653V4	6:28100801-28105862	LOC4341833	protein_coding	probable alpha-glucosidase Os06g0675700
XLOC_056667	6:28345140-28350881	OS06G0680500	1.58468	10.6769	2.75223	5e-05	0.000625736	up	4341854	Q0DA37	6:28345366-28350758	Os06g0680500,LOC4341854	protein_coding	glutamate receptor 3.4
XLOC_056673	6:28401738-28404626	OS06G0681400	120.328	265.457	1.1415	0.0001	0.00115383	up	4341860	A0A0P0X005	6:28401740-28404496	Os06g0681400,LOC4341860	protein_coding	polyubiquitin
XLOC_056712	6:28679476-28680929	OS06G0687600	2.63573	10.6093	2.00906	5e-05	0.000625736	up	4341892	Q653F8	6:28679477-28680929	LOC4341892	protein_coding	protein IRX15-LIKE
XLOC_056787	6:29380804-29382914	OS06G0699100	5.83981	23.9378	2.03529	5e-05	0.000625736	up	-	A0A0P0X0M7	6:29381137-29382336	Os06g0699100	protein_coding	-
XLOC_056813	6:29696559-29703309	OS06G0703300	0.509987	1.55953	1.61258	0.00045	0.00409753	up	4341984	Q5Z820	6:29696560-29703207	OJ1215_E11.9-1,LOC4341984	protein_coding	uncharacterized LOC4341984
XLOC_056829	6:29789092-29790631	OS06G0705100	44.4671	120.783	1.44161	5e-05	0.000625736	up	4342001	Q5Z8V3	6:29789098-29790631	P0018H04.9,LOC4342001	protein_coding	thylakoid lumenal 16.5 kDa protein, chloroplastic
XLOC_056832	6:29814273-29817290	OS06G0705600	0.918874	2.37625	1.37075	0.00115	0.00897154	up	-	A0A0P0X150	6:29814603-29816743	-	protein_coding	-
XLOC_056833	6:29824310-29831137	OS06G0705700	34.8617	74.9897	1.10505	5e-05	0.000625736	up	4342006	Q5Z8U7	6:29824393-29826498	LOC4342006	protein_coding	protein NRT1/ PTR FAMILY 8.3
XLOC_057020	6:149169-156802	OS06G0101600	1373.07	3713.5	1.43537	0.0002	0.00208337	up	4339833	B7EHW1	6:149486-150187	PETE,LOC4339833	protein_coding	plastocyanin, chloroplastic
XLOC_057057	6:462714-468477	OS06G0107432	0.464246	1.05564	1.18516	0.0291	0.107975	up	-	-	6:468292-468418	-	ncRNA	-
XLOC_057061	6:479260-481572	OS06G0107700	686.181	1486.3	1.11507	0.00145	0.0108033	up	4339874	P41344	6:479261-481572	LOC4339874	protein_coding	ferredoxin--NADP reductase, leaf isozyme, chloroplastic
XLOC_057072	6:534583-535745	OS06G0109100	0.585762	1.36979	1.22556	0.04435	0.146444	up	9271064	A0A0P0WRX5	6:534584-535745	Os06g0109100,LOC9271064	protein_coding	probable E3 ubiquitin-protein ligase XERICO
XLOC_057165	6:1371823-1381831	OS06G0125500	11.5325	23.128	1.00393	0.003	0.0193579	up	4339963	A0A0P0WSE3	6:1371852-1375438	Os06g0125500,LOC4339963	protein_coding	oligopeptide transporter 7
XLOC_057203	6:1674157-1677406	OS06G0131300	16.8959	38.4994	1.18816	0.00285	0.0185954	up	4340008	Q9SNN0	6:1674665-1676773	Os06g0131300,LOC4340008	protein_coding	arginine decarboxylase 1
XLOC_057208	6:1733191-1735250	OS06G0132400	30.1878	82.6397	1.45287	0.0011	0.00865954	up	4340015	Q0DEV8	6:1733988-1734456	LOC4340015	protein_coding	magnesium protoporphyrin IX methyltransferase, chloroplastic
XLOC_057220	6:1804999-1812357	OS06G0133800	371.87	979.952	1.39791	0.0004	0.00372054	up	4340025	Q0DEU8	6:1808969-1812083	Os06g0133800,LOC4340025	protein_coding	transketolase, chloroplastic
XLOC_057275	6:2162737-2169673	OS06G0141200	0.736888	6.20306	3.07346	5e-05	0.000625736	up	4340075	Q9SNS0	6:2162738-2165150	LOC4340075	protein_coding	uncharacterized RNA-binding protein C17H9.04c
XLOC_057290	6:2241745-2243175	OS06G0142650	0.157006	0.862688	2.45802	0.0065	0.0352454	up	9269484	Q5VSC0	6:2241753-2243138	LOC9269484	protein_coding	probable receptor-like protein kinase At5g20050
XLOC_057294	6:2261680-2263972	OS06G0143100	218.879	596.741	1.44697	5e-05	0.000625736	up	9268366	Q5VSB5	6:2261681-2263972	P0535G04.32-1	protein_coding	Putative uncharacterized protein P0535G04.32-2 [Source:UniProtKB/TrEMBL;Acc:Q5VSB5]
XLOC_057314	6:2453453-2454286	OS06G0147000	0.671916	2.57196	1.93652	0.0135	0.0611649	up	4340119	Q5VP44	6:2453481-2454046	LOC4340119	protein_coding	uncharacterized LOC4340119
XLOC_057340	6:2678992-2684020	OS06G0151900	28.8164	89.2551	1.63105	5e-05	0.000625736	up	4340153	Q0DEH8	6:2679054-2680272	LOC4340153	protein_coding	ATP-dependent 6-phosphofructokinase 3
XLOC_057370	6:2855157-2863276	OS06G0155400|OS06G0155500	0.351487	3.47999	3.30754	0.0313	0.113384	up	4340175|4340176	A0A0P0WT20|Q5VMB4	6:2859811-2861298|6:2861696-2863179	LOC4340175|LOC4340176	protein_coding|protein_coding	histone chaperone RTT106|3'-N-debenzoyl-2'-deoxytaxol N-benzoyltransferase
XLOC_057383	6:2958903-2963067	OS06G0158100	0.393628	2.03316	2.36882	0.0156	0.0679266	up	4340188	Q5VMX9	6:2959754-2963006	LOC4340188	protein_coding	probable WRKY transcription factor 30
XLOC_057402	6:3090131-3090825	OS06G0160800	2.26929	4.91347	1.1145	0.0184	0.0767707	up	4340208	Q5WA88	6:3090132-3090825	P0681F10.14-1,LOC4340208	protein_coding	uncharacterized LOC4340208
XLOC_057435	6:3304388-3308200	OS06G0165500	1.70251	6.4978	1.93229	5e-05	0.000625736	up	4340238	A0A0P0WSZ1	6:3305304-3307872	LOC4340238	protein_coding	putative receptor protein kinase ZmPK1
XLOC_057445	6:3388340-3390644	OS06G0167200	0.857003	1.89778	1.14694	0.0226	0.0894392	up	4340250	Q5VRG7	6:3389074-3390445	LOC4340250	protein_coding	RING-H2 finger protein ATL46
XLOC_057572	6:4481239-4487783	OS06G0188700	1.86	4.64606	1.32071	0.0003	0.00293653	up	107275732	Q69KL0	6:4481240-4487783	LOC107275732	protein_coding	glutamate receptor 2.9-like
XLOC_057577	6:4501517-4502726	-	1.86257	4.91322	1.39937	0.0111	0.0529938	up	-	-	-	-	-	-
XLOC_057594	6:4640793-4645100	OS06G0191900	0.741237	1.82076	1.29653	0.00535	0.0302158	up	4340371	A0A0P0WTL2	6:4641462-4644922	Os06g0191900,LOC4340371	protein_coding	U-box domain-containing protein 52
XLOC_057654	6:5118379-5119154	EPlOSAG00000003264	0.836342	2.30037	1.4597	0.0338	0.119857	up	-	-	6:5119078-5119138	-	ncRNA	-
XLOC_057708	6:5633353-5635721	OS06G0210400	0.658996	1.33113	1.01431	0.01355	0.0613082	up	4340458	Q69TX5	6:5633354-5635721	LOC4340458	protein_coding	L-type lectin-domain containing receptor kinase S.4
XLOC_057764	6:6007465-6010097	OS06G0217700	0.752811	2.48247	1.72142	0.00805	0.0413927	up	4340498	Q69QC1	6:6007466-6010097	LOC4340498	protein_coding	protein CURVATURE THYLAKOID 1A, chloroplastic
XLOC_057772	6:6058802-6060541	OS06G0218300	1.49361	4.53511	1.60233	0.0001	0.00115383	up	4340502	Q69QB2	6:6058841-6060541	LOC4340502	protein_coding	E3 ubiquitin-protein ligase ATL31
XLOC_057774	6:6102119-6109072	OS06G0218900	1.64997	8.22269	2.31717	5e-05	0.000625736	up	4340506	A0A0P0WU10	6:6102185-6104364	LOC4340506	protein_coding	LMBR1 domain-containing protein 2 homolog A
XLOC_057826	6:6482204-6488744	OS06G0225300	7.92171	22.0052	1.47396	5e-05	0.000625736	up	4340544	Q67X31	6:6484167-6488553	LOC4340544	protein_coding	somatic embryogenesis receptor kinase 2
XLOC_057864	6:6778606-6787687	OS06G0230801	1.42031	2.95604	1.05745	0.00085	0.00696606	up	-	A0A0P0WUQ8	6:6783375-6787538	-	protein_coding	-
XLOC_057880	6:6892682-6895644	OS06G0232600	60.6158	132.045	1.12326	0.0005	0.00448292	up	4340581	Q67UK9	6:6892683-6895614	P0479H10.23,LOC4340581	protein_coding	glutathione S-transferase DHAR3, chloroplastic
XLOC_058045	6:8453428-8454089	OS06G0261300	0.290523	1.83683	2.66049	0.0259	0.098946	up	4340692	Q5Z7E2	6:8453429-8454089	-	protein_coding	Os06g0261300 protein; Putative uncharacterized protein OSJNBa0092H22.26; cDNA clone:002-176-C03, full insert sequence; cDNA clone:J033042E22, full insert sequence [Source:UniProtKB/TrEMBL;Acc:Q5Z7E2]
XLOC_058065	6:8751331-8757734	OS06G0264800|OS06G0264900	229.04	481.761	1.07272	5e-05	0.000625736	up	4340704|4340705	Q5Z6P4|A0A0P0WUW9	6:8751332-8752603|6:8753354-8757513	LOC4340704|Os06g0264900,LOC4340705	protein_coding|protein_coding	protein CURVATURE THYLAKOID 1A, chloroplastic|carbon catabolite repressor protein 4 homolog 3
XLOC_058109	6:9126383-9128484	OS06G0271400	0.183789	0.874136	2.24981	0.0104	0.050341	up	107275293	A0A0P0WVF9	6:9126670-9128484	LOC107275293	protein_coding	uncharacterized LOC107275293
XLOC_058127	6:9246577-9253552	OS06G0273400	1.81911	6.58858	1.85673	0.0011	0.00865954	up	-	A0A0P0WVB2	6:9246578-9248087	-	protein_coding	-
XLOC_058229	6:10469381-10471225	OS06G0288100	23.1559	62.7043	1.43719	5e-05	0.000625736	up	4340783	Q5VMI1	6:10469382-10471225	LOC4340783	protein_coding	leucine-rich repeat receptor-like serine/threonine/tyrosine-protein kinase SOBIR1
XLOC_058250	6:10738364-10745214	OS06G0292400	2.44777	5.70383	1.22046	0.00045	0.00409753	up	4340794	A3BAV3	6:10738687-10742348	LOC4340794	protein_coding	uncharacterized LOC4340794
XLOC_058281	6:10956726-10961138	OS06G0296700	1.10691	3.05536	1.4648	0.0116	0.0548763	up	4340805	Q5Z6J6	6:10957733-10960700	LOC4340805	protein_coding	uncharacterized LOC4340805
XLOC_058324	6:11448665-11450886	OS06G0303600	26.3464	54.027	1.03607	5e-05	0.000625736	up	-	A0A0P0WVW3	6:11448759-11449309	Os06g0303600	protein_coding	-
XLOC_058377	6:12014673-12015705	-	2.63148	10.6822	2.02127	0.0004	0.00372054	up	-	-	-	-	-	-
XLOC_058453	6:12729395-12731865	OS06G0325602	0.905157	2.65626	1.55316	0.00365	0.0224545	up	-	A0A0P0WW12	6:12729396-12731865	Os06g0325602	protein_coding	-
XLOC_058522	6:13584734-13591999	OS06G0340200	1.63333	6.65724	2.02711	0.0022	0.0151408	up	9266525	Q5Z887	6:13584735-13591992	Os06g0340200,LOC9266525	protein_coding	uncharacterized LOC9266525
XLOC_058639	6:15718545-15721230	OS06G0472000	38.3815	81.6532	1.0891	5e-05	0.000625736	up	4341018	A0A0P0WWH4	6:15718546-15721230	MSRB1,LOC4341018	protein_coding	peptide methionine sulfoxide reductase B1, chloroplastic
XLOC_058723	6:16803715-16805730	-	1.44522	2.95895	1.0338	0.00655	0.0354507	up	-	-	-	-	-	-
XLOC_058913	6:19205573-19207119	OS06G0521500	0.195857	5.84538	4.89942	5e-05	0.000625736	up	4341168	Q5Z9B2	6:19205574-19207119	LOC4341168	protein_coding	peroxidase 2-like
XLOC_058918	6:19266271-19272675	OS06G0522300	0.288012	10.5551	5.19566	5e-05	0.000625736	up	4341171	Q654F1	6:19271256-19272675	LOC4341171	protein_coding	peroxidase 2-like
XLOC_059003	6:20177412-20179043	OS06G0538400	2.43117	5.6427	1.21474	0.00445	0.0263226	up	4341221	Q5Z6U2	6:20178124-20179043	LOC4341221	protein_coding	uncharacterized LOC4341221
XLOC_059007	6:20215275-20217628	EPlOSAG00000019396	0.398152	1.64353	2.0454	0.01355	0.0613082	up	-	-	6:20216464-20216565	-	ncRNA	-
XLOC_059016	6:20323334-20341065	OS06G0541600	1.23564	2.7172	1.13686	0.0172	0.0728832	up	9270367	A0A0N7KM87	6:20330315-20338404	LOC9270367	protein_coding	G-type lectin S-receptor-like serine/threonine-protein kinase At1g67520
XLOC_059032	6:20490103-20492403	OS06G0543400	46.2655	131.859	1.51098	5e-05	0.000625736	up	4341236	Q5Z6X0	6:20490388-20492271	Os06g0543400,LOC4341236	protein_coding	CBL-interacting protein kinase 25
XLOC_059093	6:21090108-21091328	OS06G0554600	0.791773	3.31313	2.06504	0.00015	0.0016286	up	4341279	A0A0P0WXW3	6:21090109-21091328	Os06g0554600,LOC4341279	protein_coding	uncharacterized LOC4341279
XLOC_059094	6:21113183-21126493	OS06G0554800	10.8513	33.6704	1.63361	5e-05	0.000625736	up	4341281	A0A0P0WY08	6:21113234-21120648	Os06g0554800,LOC4341281	protein_coding	ABC transporter G family member 42
XLOC_059156	6:21730401-21733637	OS06G0564700	0.227312	0.585801	1.36574	0.0419	0.140438	up	4341322	Q5Z6A9	6:21730402-21733637	LOC4341322	protein_coding	cysteine synthase-like
XLOC_059160	6:21749811-21758774	OS06G0565100	0.0128269	0.524046	5.35245	0.0429	0.142949	up	4341325	Q5Z6A5	6:21755618-21758603	P0513E02.10,LOC4341325	protein_coding	cytochrome P450 711A1
XLOC_059178	6:21929451-21930640	-	0.642792	1.693	1.39716	0.02335	0.09177	up	-	-	-	-	-	-
XLOC_059252	6:22710289-22714862	OS06G0581500	3.33374	73.136	4.45537	5e-05	0.000625736	up	4341380	Q5VPA8	6:22710845-22714666	LOC4341380	protein_coding	LRR receptor-like serine/threonine-protein kinase EFR
XLOC_059277	6:22956668-22957307	OS06G0586000	4.05014	17.869	2.14142	5e-05	0.000625736	up	4341395	Q69KC5	6:22956669-22957307	B1047H05.13	protein_coding	Os06g0586000 protein; Putative uncharacterized protein B1047H05.13; Putative uncharacterized protein OSJNBb0035K09.20; cDNA clone:001-122-H08, full insert sequence; cDNA clone:001-122-H09, full insert sequence [Source:UniProtKB/TrEMBL;Acc:Q69KC5]
XLOC_059286	6:23013086-23022838	OS06G0587300	5.45715	31.6457	2.53579	5e-05	0.000625736	up	4341400	Q0DBA1	6:23017969-23021462	Os06g0587300	protein_coding	Os06g0587300 protein [Source:UniProtKB/TrEMBL;Acc:Q0DBA1]
XLOC_059290	6:23049659-23052133	OS06G0587900	0.392041	2.60029	2.7296	5e-05	0.000625736	up	9270683	A0A0N7KMC1	6:23049660-23052133	LOC9270683	protein_coding	leucine-rich repeat receptor protein kinase EMS1
XLOC_059294	6:23105221-23113075	OS06G0589300	0.474978	0.997553	1.07053	0.01315	0.0600801	up	4341405	Q69XA0	6:23105298-23113054	LOC4341405	protein_coding	ABC transporter A family member 8
XLOC_059349	6:23584068-23589298	EPlOSAG00000016535|EPlOSAG00000051094	57.0572	130.364	1.19207	0.00015	0.0016286	up	-|-	-|-	6:23587053-23587140|6:23587038-23587105	-|-	ncRNA|ncRNA	-|-
XLOC_059368	6:23721771-23727075	OS06G0600700	4.6488	19.0802	2.03715	5e-05	0.000625736	up	4341451	Q69XL1	6:23721777-23726845	LOC4341451	protein_coding	uncharacterized LOC4341451
XLOC_059412	6:24139349-24147489	OS06G0607200	7.36776	17.1685	1.22047	5e-05	0.000625736	up	4341483	A0A0P0WYN1	6:24142517-24147434	Os06g0607200,LOC4341483	protein_coding	SEC14 cytosolic factor
XLOC_059430	6:24300318-24313968	EPlOSAG00000045043|EPlOSAG00000046745	0.573113	1.85851	1.69726	0.00715	0.0379164	up	-|-	-|-	6:24309236-24309320|6:24312387-24312576	-|-	ncRNA|ncRNA	-|-
XLOC_059431	6:24332014-24338835	OS06G0610500	0.213394	0.936655	2.134	0.00175	0.0125387	up	9267607	A0A0P0WYT9	6:24332015-24336928	LOC9267607	protein_coding	MLO-like protein 13
XLOC_059451	6:24522212-24528529	OS06G0613500	0.885354	1.97633	1.1585	0.02355	0.0922921	up	4341525	Q0DAY8	6:24522241-24527832	LOC4341525	protein_coding	transcription factor bHLH48
XLOC_059454	6:24555316-24557830	OS06G0614000	0.47243	1.35198	1.5169	0.00365	0.0224545	up	4341529	A0A0P0WYT4	6:24555317-24557454	LOC4341529	protein_coding	protein QUIRKY
XLOC_059455	6:24561250-24568695	OS06G0614100	1.29054	3.23632	1.32638	0.0003	0.00293653	up	4341530	Q69T21	6:24561305-24568614	P0691E09.5,LOC4341530	protein_coding	transcription factor HBP-1b(c38)
XLOC_059490	6:24917162-24920293	OS06G0620600	2.23728	4.7821	1.09589	0.0044	0.0260664	up	4341544	Q0DAW9	6:24917274-24920283	Os06g0620600,LOC4341544	protein_coding	protein YIF1B
XLOC_059493	6:24929619-24936178	EPlOSAG00000049115	1.03547	2.23195	1.10802	0.0016	0.0116716	up	-	-	6:24934953-24935024	-	ncRNA	-
XLOC_059495	6:24946102-24953142	OS06G0621550	1.65729	3.84777	1.2152	0.00035	0.00332699	up	-	-	6:24950026-24950129	-	ncRNA	-
XLOC_059498	6:24974568-24978081	OS06G0621800	0.311899	1.23281	1.9828	0.00045	0.00409753	up	9268388	C7J4E0	6:24974772-24978046	-	protein_coding	Os06g0621800 protein [Source:UniProtKB/TrEMBL;Acc:C7J4E0]
XLOC_059518	6:25154106-25155738	OS06G0624850	0.423308	2.69273	2.66929	0.0006	0.00521734	up	-	-	6:25154307-25155583	-	ncRNA	-
XLOC_059648	6:26355533-26359057	OS06G0645600	0.1507	1.32585	3.13716	0.006	0.033134	up	4341654	A0A0P0WZM6	6:26355715-26358802	Os06g0645600,LOC4341654	protein_coding	uncharacterized LOC4341654
XLOC_059666	6:26509978-26511606	OS06G0649000	2.96386	6.17614	1.05923	0.00225	0.0154168	up	4341678	A0A0N7KMI2	6:26510006-26511606	LOC4341678	protein_coding	probable WRKY transcription factor 60
XLOC_059756	6:27271798-27278873	OS06G0661800	2.28223	12.7334	2.4801	0.00845	0.0429018	up	4341749	Q0DAD1	6:27275526-27278844	Os06g0661800,LOC4341749	protein_coding	cryptochrome DASH, chloroplastic/mitochondrial
XLOC_059781	6:27428872-27431134	OS06G0664200	21.0025	49.018	1.22275	5e-05	0.000625736	up	4341770	Q655Y9	6:27428890-27431107	Os06g0664200,LOC4341770	protein_coding	fructose-1,6-bisphosphatase, chloroplastic
XLOC_059790	6:27492987-27499553	OS06G0665500	89.0693	327.039	1.87646	5e-05	0.000625736	up	4341777	Q655X8	6:27495307-27499531	AAH,LOC4341777	protein_coding	probable allantoate deiminase
XLOC_059792	6:27545471-27546423	-	0.23566	1.54769	2.71534	0.0154	0.0672814	up	-	-	-	-	-	-
XLOC_059839	6:27960569-27973185	OS06G0673800|OS06G0674000	7.64008	20.6928	1.43747	0.01295	0.059387	up	4341816|4341817	Q0DA70|A0A0P0X090	6:27962695-27964029|6:27967268-27972701	Os06g0673800,LOC4341816|Os06g0674000,LOC4341817	protein_coding|protein_coding	uncharacterized LOC4341816|uncharacterized LOC4341817
XLOC_059855	6:28089150-28094397	OS06G0676600	3.57706	8.16777	1.19117	0.0001	0.00115383	up	4341832	Q653V5	6:28090119-28094397	LOC4341832	protein_coding	putative serine/threonine-protein kinase
XLOC_059893	6:28472625-28474779	OS06G0683200	96.5802	198.142	1.03673	5e-05	0.000625736	up	4341869	Q653V9	6:28472626-28474779	LOC4341869	protein_coding	50S ribosomal protein L24, chloroplastic
XLOC_059898	6:28504159-28509352	OS06G0684000	5.42539	11.7534	1.11528	5e-05	0.000625736	up	4341876	Q655G1	6:28504190-28508822	LOC4341876	protein_coding	external alternative NAD(P)H-ubiquinone oxidoreductase B1, mitochondrial
XLOC_059926	6:28750206-28757629	OS06G0689600	2.57062	5.2477	1.02957	0.0015	0.011105	up	4341898	A0A0P0X0E5	6:28752549-28757404	Os06g0689600,LOC4341898	protein_coding	cysteine-rich receptor-like protein kinase 5
XLOC_060009	6:29534220-29536613	OS06G0701600	0.740543	5.24759	2.825	5e-05	0.000625736	up	4341970	Q8L4K5	6:29534805-29536553	Os06g0701600,LOC4341970	protein_coding	probable cation transporter HKT9
XLOC_060034	6:29744278-29766975	OS06G0704600|OS06G0704700	66.4664	196.717	1.56542	5e-05	0.000625736	up	4341997|4341998	Q5Z8V9|Q5Z8V8	6:29757543-29761819|6:29762530-29766745	HEMB,LOC4341997|LOC4341998	protein_coding|protein_coding	delta-aminolevulinic acid dehydratase, chloroplastic|uncharacterized LOC4341998
XLOC_060054	6:29917798-29924540	OS06G0707700	0.434932	1.00438	1.20745	0.00105	0.00831354	up	4342015	Q0D9N1	6:29921667-29924540	LOC4342015	protein_coding	putative disease resistance protein RGA1
XLOC_060127	6:30470104-30474472	OS06G0717200	2.14025	4.68581	1.13052	5e-05	0.000625736	up	4342080	Q5Z9N5	6:30470105-30474472	Os06g0717200,LOC4342080	protein_coding	leucine-rich repeat receptor-like kinase protein FLORAL ORGAN NUMBER1
XLOC_060175	6:30893358-30894592	OS06G0726300	10.2612	32.0809	1.64451	5e-05	0.000625736	up	4342116	Q5Z7Q4	6:30893359-30894592	LOC4342116	protein_coding	NAC transcription factor 29
XLOC_060198	6:31025971-31029102	OS06G0728700	2.27131	5.25281	1.20957	0.0002	0.00208337	up	4342135	Q5Z5B9	6:31025972-31028984	LOC4342135	protein_coding	protein REVEILLE 1
XLOC_060200	6:31051911-31056520	OS06G0729000	51.8921	118.822	1.19522	5e-05	0.000625736	up	4342137	Q5Z5B6	6:31051983-31055919	Os06g0729000,LOC4342137	protein_coding	phytoene synthase 2, chloroplastic
XLOC_060265	6:14913871-14914371	-	0	0.863277	inf	0.00025	0.00251561	up	-	-	-	-	-	-
XLOC_060280	6:19847945-19848364	-	2.09522	5.76904	1.46123	0.02745	0.103363	up	-	-	-	-	-	-
XLOC_060289	6:22856117-22856881	-	0.446055	1.35807	1.60626	0.0295	0.108889	up	-	-	-	-	-	-
XLOC_060301	6:27980519-27981323	-	0	0.514294	inf	5e-05	0.000625736	up	-	-	-	-	-	-
XLOC_060303	6:28938338-28938818	-	0	0.954821	inf	5e-05	0.000625736	up	-	-	-	-	-	-
XLOC_060309	6:29899726-29901213	-	0.220133	2.92817	3.73355	0.0002	0.00208337	up	-	-	-	-	-	-
XLOC_060310	6:29901633-29902456	-	0.108114	7.62109	6.13938	0.02855	0.106459	up	-	-	-	-	-	-
XLOC_060312	6:30116058-30117463	-	2.42956	8.51724	1.80969	5e-05	0.000625736	up	-	-	-	-	-	-
XLOC_060319	7:36134-42289	OS07G0100500	34.0417	468.436	3.78248	5e-05	0.000625736	up	4342164	A0A0P0X1B7	7:36140-42289	B1026C12.9,LOC4342164	protein_coding	protein NRT1/ PTR FAMILY 8.2
XLOC_060331	7:190868-199843	OS07G0103100	3.34057	13.7455	2.04079	0.00265	0.0175204	up	4342180	Q0D972	7:191053-196429	LOC4342180	protein_coding	glutamate receptor 3.4
XLOC_060350	7:364238-368914	EPlOSAG00000037995	0	2.94588	inf	5e-05	0.000625736	up	-	-	7:366641-366802	-	ncRNA	-
XLOC_060358	7:404374-406777	OS07G0107366	0.387465	2.59418	2.74314	0.0411	0.138452	up	-	A0A0P0X1G1	7:404708-405708	-	protein_coding	-
XLOC_060390	7:685444-688910	OS07G0112100	0.511529	3.09594	2.59749	0.00025	0.00251561	up	4342237	Q8GS68	7:685467-687222	LOC4342237	protein_coding	flavin-containing monooxygenase FMO GS-OX-like 9
XLOC_060435	7:1133618-1136888	-	0.438345	1.19616	1.44828	0.0021	0.0145988	up	-	-	-	-	-	-
XLOC_060436	7:1139250-1145530	OS07G0121800	5.94684	14.8751	1.3227	0.0003	0.00293653	up	4342287	A0A0P0X233	7:1143552-1145530	LOC4342287	protein_coding	uncharacterized LOC4342287
XLOC_060437	7:1149095-1152504	OS07G0122000	0.447844	1.82656	2.02806	0.0002	0.00208337	up	4342288	Q7XIE4	7:1150138-1152196	-	protein_coding	Os07g0122000 protein; Putative uncharacterized protein OSJNBa0057M23.118; Putative uncharacterized protein P0022B05.146; cDNA clone:J033095G03, full insert sequence [Source:UniProtKB/TrEMBL;Acc:Q7XIE4]
XLOC_060438	7:1153046-1155205	OS07G0122100	0.607042	2.69518	2.15051	5e-05	0.000625736	up	4342289	Q0D8W9	7:1153268-1155205	Os07g0122100,LOC4342289	protein_coding	uncharacterized LOC4342289
XLOC_060459	7:1269040-1269855	OS07G0124400	0.349195	1.18084	1.75772	0.0286	0.106577	up	-	A0A0P0X274	7:1269041-1269855	-	protein_coding	Putative uncharacterized protein [Source:UniProtKB/TrEMBL;Acc:B9FVA8]
XLOC_060479	7:1385339-1386095	OS07G0126301	0.175231	8.86833	5.66133	0.01595	0.0690516	up	107277316	Q84J76	7:1385340-1386095	LOC107277316	protein_coding	pathogenesis-related protein 1-like
XLOC_060494	7:1512191-1512829	OS07G0129200	1.29649	4.38224	1.75706	0.0078	0.0404544	up	4342317	A0A0N7KMW0	7:1512192-1512829	Os07g0129200,LOC4342317	protein_coding	pathogenesis-related protein PRB1-3
XLOC_060507	7:1626737-1628731	OS07G0131001	0.312416	0.917906	1.55488	0.00545	0.0307286	up	-	A0A0P0X291	7:1626738-1628731	Os07g0131001	protein_coding	-
XLOC_060560	7:2197572-2201392	OS07G0143000	41.8173	94.933	1.18281	5e-05	0.000625736	up	4342382	Q0D8N4	7:2197573-2201392	LOC4342382	protein_coding	uncharacterized oxidoreductase At1g06690, chloroplastic
XLOC_060563	7:2212009-2213879	EPlOSAG00000026589	1.41539	2.86177	1.01571	0.0258	0.0986607	up	-	-	7:2212197-2212270	-	ncRNA	-
XLOC_060590	7:2369189-2370650	OS07G0146300	7.90674	16.3042	1.04409	0.00315	0.0200818	up	9267230	Q84YW0	7:2369190-2370650	LOC9267230	protein_coding	uncharacterized LOC9267230
XLOC_060610	7:2546464-2547298	OS07G0148900	526.455	1590.44	1.59504	5e-05	0.000625736	up	4342404	Q84PB5	7:2546465-2547298	LOC4342404	protein_coding	photosystem I reaction center subunit psaK, chloroplastic
XLOC_060711	7:3402632-3404241	-	1.28742	2.9804	1.21102	0.01925	0.079172	up	-	-	-	-	-	-
XLOC_060739	7:3672713-3674413	OS07G0168700	0.126563	0.435533	1.78293	0.02305	0.0908661	up	-	-	7:3672714-3674413	-	ncRNA	-
XLOC_060884	7:4947650-4948597	OS07G0191650	7.26962	23.1964	1.67395	5e-05	0.000625736	up	9268037	A0A0P0X3B7	7:4947651-4948597	Os07g0191650,LOC9268037	protein_coding	cysteine-rich and transmembrane domain-containing protein A
XLOC_060913	7:5166691-5175163	OS07G0195350	1.05525	3.39554	1.68605	0.0075	0.0393085	up	-	A0A0P0X3Q6	7:5166692-5170944	Os07g0195350	protein_coding	-
XLOC_060914	7:5194698-5200434	-	0.0791605	5.00661	5.98291	5e-05	0.000625736	up	-	-	-	-	-	-
XLOC_060946	7:5507022-5507708	OS07G0202400	0.203856	1.04396	2.35644	0.04945	0.158556	up	4342671	Q7XB85	7:5507023-5507708	-	protein_coding	Os07g0202400 protein; Putative uncharacterized protein OSJNBa0081K20.15; Putative uncharacterized protein P0431A02.1; cDNA clone:001-110-B08, full insert sequence [Source:UniProtKB/TrEMBL;Acc:Q7XB85]
XLOC_061015	7:6133264-6136742	OS07G0212200	113.897	276.311	1.27856	5e-05	0.000625736	up	4342714	Q8GTK8	7:6134016-6136740	LOC4342714	protein_coding	chloroplast stem-loop binding protein of 41 kDa a, chloroplastic
XLOC_061113	7:7394485-7397577	OS07G0232800	11.9829	30.0913	1.32836	5e-05	0.000625736	up	4342782	A0A0P0X435	7:7394486-7397577	Os07g0232800,LOC4342782	protein_coding	zinc transporter 8
XLOC_061143	7:7815178-7832317	OS07G0240600	1.29912	3.70901	1.5135	0.00015	0.0016286	up	4342808	Q7F0B2	7:7815442-7832249	LOC4342808	protein_coding	DIMBOA UDP-glucosyltransferase BX8
XLOC_061154	7:7982458-7999298	OS07G0243150	133.563	447.585	1.74464	5e-05	0.000625736	up	9271497	A0A0P0X4N7	7:7982657-7983155	LOC9271497	protein_coding	uncharacterized LOC9271497
XLOC_061163	7:8075641-8078200	OS07G0245100	5.65837	19.8005	1.80708	5e-05	0.000625736	up	4342824	A0A0P0X4E0	7:8075642-8078200	Os07g0245100,LOC4342824	protein_coding	guanine deaminase
XLOC_061166	7:8110140-8112552	-	1.93502	5.80761	1.58559	0.00065	0.0055733	up	-	-	-	-	-	-
XLOC_061201	7:8465825-8472354	OS07G0251900	0.0169291	0.683931	5.33628	0.0112	0.0534057	up	4342846	Q0D7F8	7:8465826-8472252	-	protein_coding	Os07g0251900 protein [Source:UniProtKB/TrEMBL;Acc:Q0D7F8]
XLOC_061269	7:9287257-9308756	OS07G0263400	0	0.769976	inf	0.02325	0.0914539	up	107276342	A0A0P0X499	7:9298577-9300441	Os07g0263400,LOC107276342	protein_coding	hydroxypyruvate reductase-like
XLOC_061437	7:11395091-11401691	-	0.318973	1.58805	2.31575	0.00075	0.00628767	up	-	-	-	-	-	-
XLOC_061453	7:11546511-11550858	EPlOSAG00000007837	0.252733	0.793885	1.65132	0.0454	0.14888	up	-	-	7:11550188-11550253	-	ncRNA	-
XLOC_061462	7:11642348-11645986	OS07G0297400	12.356	25.3747	1.03818	5e-05	0.000625736	up	-	B9F9Y7	7:11642552-11644280	-	protein_coding	Putative uncharacterized protein [Source:UniProtKB/TrEMBL;Acc:B9F9Y7]
XLOC_061552	7:13053566-13055398	OS07G0414000	1.13103	5.41831	2.26021	5e-05	0.000625736	up	4343015	A0A0P0X534	7:13053764-13055292	Os07g0414000,LOC4343015	protein_coding	malonyl-CoA:anthocyanidin 5-O-glucoside-6''-O-malonyltransferase
XLOC_061588	7:13443249-13446180	OS07G0420000	13.853	29.1193	1.07178	5e-05	0.000625736	up	-	B9FWW1	7:13443292-13445654	-	protein_coding	Putative uncharacterized protein [Source:UniProtKB/TrEMBL;Acc:B9FWW1]
XLOC_061619	7:14118025-14118911	OS07G0429700	0	1.60009	inf	5e-05	0.000625736	up	4343053	Q6ZL66	7:14118026-14118911	OJ1423_A11.14,LOC4343053	protein_coding	uncharacterized LOC4343053
XLOC_061621	7:14133602-14137641	-	0.476398	1.53588	1.68883	0.00085	0.00696606	up	-	-	-	-	-	-
XLOC_061629	7:14238734-14244746	EPlOSAG00000002154|EPlOSAG00000007457|EPlOSAG00000010402|EPlOSAG00000046077|EPlOSAG00000046543	20.9534	52.6804	1.33009	0.00635	0.0345926	up	-|-|-|-|-	-|-|-|-|-	7:14242127-14242200|7:14239033-14239108|7:14240547-14240628|7:14243653-14243729|7:14239110-14239188	-|-|-|-|-	ncRNA|ncRNA|ncRNA|ncRNA|ncRNA	-|-|-|-|-
XLOC_061631	7:14292054-14293934	OS07G0432201	0	1.25015	inf	5e-05	0.000625736	up	9271516	Q6YTM0	7:14292161-14292961	OSJNBA0067K15.33,LOC9271516	protein_coding	uncharacterized LOC9271516
XLOC_061702	7:15406441-15409748	OS07G0448800	21.545	55.4462	1.36373	5e-05	0.000625736	up	4343122	Q8H5N9	7:15406442-15409748	Os07g0448800,LOC4343122	protein_coding	probable aquaporin PIP2-1
XLOC_061745	7:15918968-15927182	OS07G0457550	5.82583	13.4043	1.20216	0.0003	0.00293653	up	107276053	A0A0P0X5J4	7:15925403-15926963	Os07g0457550,LOC107276053	protein_coding	uncharacterized LOC107276053
XLOC_061777	7:16346393-16350046	EPlOSAG00000049360	2.97852	15.8346	2.41042	5e-05	0.000625736	up	-	-	7:16347817-16347895	-	ncRNA	-
XLOC_061805	7:16743401-16745394	OS07G0469100	191.048	420.704	1.13887	5e-05	0.000625736	up	4343189	Q6ZL81	7:16743570-16745394	OJ1115_C05.14,LOC4343189	protein_coding	protein CURVATURE THYLAKOID 1B, chloroplastic
XLOC_061817	7:16893332-16900314	OS07G0471300	2.9261	7.82763	1.41959	5e-05	0.000625736	up	4343201	A0A0P0X663	7:16894746-16900204	Os07g0471300,LOC4343201	protein_coding	protein argonaute 18
XLOC_061883	7:17615100-17630006	OS07G0482433	3.57285	9.25856	1.37371	0.00335	0.0210467	up	-	A0A0P0X6Q8	7:17619784-17620080	Os07g0482433	protein_coding	-
XLOC_061884	7:17634751-17636343	-	2.87892	5.91971	1.04	0.0045	0.0265177	up	-	-	-	-	-	-
XLOC_061911	7:17870340-17880487	OS07G0486000	0.349628	1.53938	2.13846	5e-05	0.000625736	up	9266513	C7J4K5	7:17870561-17880263	LOC9266513	protein_coding	DNA mismatch repair protein MSH4
XLOC_061916	7:17945711-17947351	OS07G0486700	0.333802	0.934793	1.48565	0.0154	0.0672814	up	4343257	Q0D6E5	7:17945712-17947351	LOC4343257	protein_coding	7-deoxyloganetic acid glucosyltransferase
XLOC_061929	7:18152274-18154530	EPlOSAG00000040714	1.14296	3.02213	1.40278	0.0075	0.0393085	up	-	-	7:18154369-18154530	-	ncRNA	-
XLOC_061953	7:18394233-18399241	OS07G0492966	0.960536	2.60178	1.43759	0.00245	0.0164353	up	-	A0A0P0X6A0	7:18394234-18399059	Os07g0492966	protein_coding	Putative ankyrin repeat protein family [Source:UniProtKB/TrEMBL;Acc:Q8LHU0]
XLOC_061967	7:18496242-18502946	OS07G0494800	0.606473	1.66513	1.45712	0.0073	0.0385021	up	4343284	Q0D6C0	7:18497999-18502813	LOC4343284	protein_coding	wall-associated receptor kinase 2
XLOC_062032	7:19060761-19062546	OS07G0503900	3.20116	11.2197	1.80936	5e-05	0.000625736	up	4343325	Q6Z473	7:19060762-19062546	LOC4343325	protein_coding	anthocyanidin 3-O-glucosyltransferase 2
XLOC_062233	7:20936020-20941652	OS07G0534000	4.21773	9.90423	1.23158	0.00055	0.00484934	up	4343463	A0A0P0X7D0	7:20936091-20941652	LOC4343463	protein_coding	thylakoid lumenal 15.0 kDa protein 2, chloroplastic
XLOC_062251	7:21133026-21144268	OS07G0537550|OS07G0537600	0.246205	3.39929	3.7873	0.0126	0.0582738	up	-|4343480	A0A0P0X704|A0A0P0X6S6	7:21139748-21140912|7:21140941-21144246	-|LOC4343480	protein_coding|protein_coding	-|putative receptor-like protein kinase At4g00960
XLOC_062252	7:21146542-21149896	OS07G0537900	0.693837	2.99362	2.10922	5e-05	0.000625736	up	4343481	Q7F1L4	7:21146543-21149741	LOC4343481	protein_coding	putative receptor-like protein kinase At4g00960
XLOC_062255	7:21167099-21170678	OS07G0538400	4.29953	12.4172	1.53009	5e-05	0.000625736	up	4343485	Q0D5S8	7:21168993-21170678	LOC4343485	protein_coding	cysteine-rich receptor-like protein kinase 25
XLOC_062268	7:21291315-21294971	OS07G0539950	0.525035	1.94643	1.89034	0.00415	0.0248947	up	9271830	C7J5D0	7:21291968-21292934	-	protein_coding	Os07g0539950 protein [Source:UniProtKB/TrEMBL;Acc:C7J5D0]
XLOC_062290	7:21470796-21473453	OS07G0543100	1.24297	5.12045	2.04247	5e-05	0.000625736	up	4343510	A0A0P0X7C2	7:21470797-21473327	Os07g0543100,LOC4343510	protein_coding	beta-amylase
XLOC_062293	7:21512955-21517664	OS07G0543500	14.8447	30.8323	1.05449	5e-05	0.000625736	up	4343512	Q6Z5A8	7:21513062-21517031	LOC4343512	protein_coding	uncharacterized LOC4343512
XLOC_062398	7:22413971-22417540	OS07G0561500	5.60043	24.4831	2.12817	5e-05	0.000625736	up	4343598	Q6ZF50	7:22416201-22417146	LOC4343598	protein_coding	short-chain type dehydrogenase/reductase
XLOC_062456	7:22934929-22937598	OS07G0569800	0.424434	2.69478	2.66655	5e-05	0.000625736	up	4343654	A0A0P0X7N1	7:22935622-22937578	Os07g0569800,LOC4343654	protein_coding	L-type lectin-domain containing receptor kinase IX.1
XLOC_062507	7:23302453-23309676	OS07G0576000	18.5387	37.8062	1.02809	0.00095	0.00764878	up	4343702	A0A0P0X7U9	7:23302454-23309676	Os07g0576000,LOC4343702	protein_coding	probable homogentisate phytyltransferase 2, chloroplastic
XLOC_062510	7:23325198-23331288	OS07G0576600	2.39649	9.2084	1.94203	0.0226	0.0894392	up	-	A0A0N7KNQ8	7:23328122-23329043	-	protein_coding	-
XLOC_062562	7:23807452-23808545	OS07G0585900	0.369248	1.30115	1.81712	0.00955	0.0472145	up	107277568	Q8GRW3	7:23807453-23808545	LOC107277568	protein_coding	uncharacterized LOC107277568
XLOC_062628	7:24505214-24508911	OS07G0600700	0.620611	2.41282	1.95896	0.00035	0.00332699	up	4343820	Q0D4W1	7:24505215-24508630	LOC4343820	protein_coding	PLASMODESMATA CALLOSE-BINDING PROTEIN 3
XLOC_062669	7:24805360-24807455	OS07G0605350	62.0988	170.281	1.45528	0.0005	0.00448292	up	-	Q6Z4F7	7:24805571-24805912	-	protein_coding	Putative uncharacterized protein OSJNBb0040H10.30 [Source:UniProtKB/TrEMBL;Acc:Q6Z4F7]
XLOC_062672	7:24809645-24893491	OS07G0605400	116.521	280.555	1.2677	5e-05	0.000625736	up	4343852	Q6Z4F5	7:24809650-24810354	OSJNBB0040H10.32,LOC4343852	protein_coding	protein EGG APPARATUS-1
XLOC_062720	7:25156915-25157997	OS07G0611200	0	0.776499	inf	5e-05	0.000625736	up	107278281	A0A0P0X8M3	7:25156916-25157997	Os07g0611200,LOC107278281	protein_coding	uncharacterized LOC107278281
XLOC_062722	7:25166948-25168583	OS07G0611400	3.47063	18.0841	2.38145	5e-05	0.000625736	up	-	Q8H5Y7	7:25167044-25167730	-	protein_coding	Putative uncharacterized protein OJ1003_H02.109 [Source:UniProtKB/TrEMBL;Acc:Q8H5Y7]
XLOC_062741	7:25320454-25323447	OS07G0614600	5.27244	13.4807	1.35436	5e-05	0.000625736	up	4343895	B7F9V1	7:25320455-25323447	LOC4343895	protein_coding	transmembrane protein 87A
XLOC_062764	7:25488478-25489870	OS07G0617700	0.271589	1.45888	2.42537	0.00155	0.0113994	up	4343915	Q8GSA3	7:25488479-25489870	LOC4343915	protein_coding	F-box only protein 13
XLOC_062839	7:26208536-26209455	OS07G0631700	4.69183	9.52477	1.02153	0.00345	0.0215475	up	4343999	Q8LHN5	7:26208537-26209455	LOC4343999	protein_coding	probable calcium-binding protein CML45
XLOC_062860	7:26375647-26377615	OS07G0635300	5.4577	23.4295	2.10196	5e-05	0.000625736	up	4344023	Q0D4C4	7:26375648-26377615	-	protein_coding	Os07g0635300 protein [Source:UniProtKB/TrEMBL;Acc:Q0D4C4]
XLOC_062870	7:26462762-26470717	OS07G0637000|OS07G0637050	1.49938	4.09133	1.4482	0.00095	0.00764878	up	4344036|-	A0A0P0X9G8|A0A0P0X942	7:26464444-26468858|7:26468884-26470717	Os07g0637000,LOC4344036|-	protein_coding|protein_coding	CBL-interacting protein kinase 21|-
XLOC_062901	7:26734643-26746290	OS07G0642400	1.25445	2.9119	1.21491	0.00025	0.00251561	up	4344076	A0A0P0X9K4	7:26734659-26746290	LOC4344076	protein_coding	putative SWI/SNF-related matrix-associated actin-dependent regulator of chromatin subfamily A member 3-like 1
XLOC_062909	7:26793174-26797512	OS07G0643700	0.814495	3.59675	2.14272	5e-05	0.000625736	up	4344083	Q7F1Y5	7:26796193-26797512	LOC4344083	protein_coding	probable carboxylesterase 18
XLOC_062964	7:27197244-27203105	OS07G0650600	34.6451	84.7838	1.29114	0.01065	0.0512961	up	4344126	A0A0N7KNZ1	7:27197715-27201395	Os07g0650600,LOC4344126	protein_coding	uncharacterized LOC4344126
XLOC_063080	7:28173218-28176820	OS07G0667000	6.45308	14.3545	1.15344	5e-05	0.000625736	up	4344218	Q8H485	7:28173219-28176820	Os07g0667000,LOC4344218	protein_coding	tubby-like F-box protein 11
XLOC_063090	7:28240465-28245410	OS07G0668700	1.16556	3.78709	1.70007	5e-05	0.000625736	up	4344227	A0A0P0X9X0	7:28240466-28245410	Os07g0668700,LOC4344227	protein_coding	lipase
XLOC_063122	7:28468360-28475584	OS07G0673600	287.031	703.676	1.2937	0.0118	0.0555413	up	4344257	Q0D3Q0	7:28474722-28475309	Os07g0673600	protein_coding	Os07g0673600 protein [Source:UniProtKB/TrEMBL;Acc:Q0D3Q0]
XLOC_063142	7:28653406-28656038	OS07G0676800	0.887573	2.63308	1.56881	0.0109	0.0522203	up	-	A0A0P0XAA8	7:28654214-28656004	-	protein_coding	-
XLOC_063143	7:28659944-28661812	OS07G0676900	9.18047	37.4853	2.02969	5e-05	0.000625736	up	4344276	Q7F1U2	7:28660188-28661792	LOC4344276	protein_coding	peroxidase 70
XLOC_063144	7:28669497-28671388	OS07G0677100	4.21553	12.0919	1.52025	5e-05	0.000625736	up	4344277	Q7F1U1	7:28669498-28671384	LOC4344277	protein_coding	peroxidase 2-like
XLOC_063145	7:28673753-28675351	OS07G0677200	73.0863	708.522	3.27714	5e-05	0.000625736	up	4344278	A0A0P0XAM5	7:28673754-28675351	Os07g0677200,LOC4344278	protein_coding	peroxidase 2-like
XLOC_063148	7:28688442-28690371	OS07G0677500	0	3.96477	inf	5e-05	0.000625736	up	4344281	Q7XIX0	7:28688443-28690371	OJ1409_C08.4,LOC4344281	protein_coding	peroxidase 2-like
XLOC_063183	7:29004216-29006208	OS07G0683900	181.129	397.994	1.13573	5e-05	0.000625736	up	4344319	Q6Z4N6	7:29004217-29006208	Os07g0683900,LOC4344319	protein_coding	uncharacterized LOC4344319
XLOC_063208	7:29183670-29188496	OS07G0686900	0.166656	0.511298	1.61729	0.00595	0.0329046	up	9268769	C7J5E2	7:29183671-29188455	LOC9268769	protein_coding	alpha-L-arabinofuranosidase 1
XLOC_063217	7:29254445-29259866	OS07G0688500	0.255199	0.61893	1.27815	0.0487	0.156862	up	4344356	A0A0N7KP35	7:29254446-29259496	Os07g0688500,LOC4344356	protein_coding	nuclear poly(A) polymerase 3
XLOC_063220	7:29323097-29324607	OS07G0689600	0.24882	2.36904	3.25113	5e-05	0.000625736	up	4344361	Q0D3F2	7:29323098-29324607	NAS3,LOC4344361	protein_coding	nicotianamine synthase 3
XLOC_063241	7:29484520-29487346	OS07G0693000	0.14471	0.620518	2.10031	0.00515	0.0293846	up	4344381	Q84NQ1	7:29484521-29487346	LOC4344381	protein_coding	probable LRR receptor-like serine/threonine-protein kinase MRH1
XLOC_063246	7:29522374-29563886	OS07G0693700|OS07G0693800|OS07G0693900|OS07G0694050	43.2604	117.504	1.44159	0.0024	0.0161602	up	4344388|4344389|4344390|-	Q0D3C7|Q7XI61|Q69R94|A0A0P0XB64	7:29522442-29530602|7:29531284-29534119|7:29534469-29545694|7:29546098-29546614	LOC4344388|LOC4344389|LOC4344390|Os07g0694050	protein_coding|protein_coding|protein_coding|protein_coding	uncharacterized LOC4344388|omega-3 fatty acid desaturase, chloroplastic|uncharacterized LOC4344390|-
XLOC_063263	7:48781-53496	OS07G0100800	3.31661	7.56612	1.18984	0.00025	0.00251561	up	4342166	A0A0P0X1E9	7:48787-53212	LOC4342166	protein_coding	probable proline transporter 2
XLOC_063291	7:335224-353808	OS07G0106200	29.7949	62.1693	1.06114	0.0118	0.0555413	up	4342198	Q7XAK7	7:349201-353686	P0617C02.124-1,LOC4342198	protein_coding	sugar carrier protein C
XLOC_063294	7:383518-385171	OS07G0107000	3.66859	10.808	1.5588	0.00135	0.0102146	up	4342201	Q7EXY3	7:384232-385009	-	protein_coding	Os07g0107000 protein; Putative uncharacterized protein B1317D11.128 [Source:UniProtKB/TrEMBL;Acc:Q7EXY3]
XLOC_063321	7:589032-594628	EPlOSAG00000020549	0.113906	66.4404	9.18807	0.0003	0.00293653	up	-	-	7:592984-593027	-	ncRNA	-
XLOC_063339	7:722559-726594	OS07G0113200	10.2254	22.4794	1.13644	0.0001	0.00115383	up	4342242	Q7XHP0	7:722913-726481	LOC4342242	protein_coding	uncharacterized LOC4342242
XLOC_063393	7:1117471-1121606	OS07G0121200	0.948692	2.6629	1.48899	0.00235	0.0159291	up	4342285	A3BG45	7:1117768-1120936	LOC4342285	protein_coding	probable LRR receptor-like serine/threonine-protein kinase At3g47570
XLOC_063395	7:1139250-1145530	OS07G0121750	1.64848	6.75751	2.03536	0.0004	0.00372054	up	9270072	C7J4K4	7:1140062-1142002	-	protein_coding	Os07g0121750 protein [Source:UniProtKB/TrEMBL;Acc:C7J4K4]
XLOC_063399	7:1202106-1204611	OS07G0123400	4.26621	9.5547	1.16326	0.0071	0.0376855	up	9268571	C7J4M4	7:1202315-1203025	LOC9268571	protein_coding	uncharacterized LOC9268571
XLOC_063442	7:1603023-1605428	OS07G0130400	0.291549	0.838838	1.52465	0.02605	0.099454	up	4342325	A0A0P0X248	7:1603024-1605316	Os07g0130400,LOC4342325	protein_coding	L-type lectin-domain containing receptor kinase IV.1
XLOC_063502	7:2099992-2102326	OS07G0140232	5.57691	11.2097	1.00721	0.00805	0.0413927	up	-	A0A0N7KMX1	7:2100194-2100823	Os07g0140232	protein_coding	-
XLOC_063559	7:2643539-2647983	OS07G0150700	20.0672	40.9695	1.02971	0.0001	0.00115383	up	4342410	Q6ZLP5	7:2643540-2647773	Os07g0150700	protein_coding	CBL-interacting protein kinase 23 [Source:UniProtKB/Swiss-Prot;Acc:Q6ZLP5]
XLOC_063579	7:2806930-2815086	OS07G0153150	1.74078	4.89367	1.49118	0.00035	0.00332699	up	9270230	A0A0P0X2C8	7:2806936-2815086	Os07g0153150,LOC9270230	protein_coding	uncharacterized membrane protein DDB_G0293934
XLOC_063621	7:3241803-3247591	OS07G0160400	58.8589	155.376	1.40043	5e-05	0.000625736	up	4342451	Q0D8H0	7:3244803-3247308	LOC4342451	protein_coding	uncharacterized protein YwkD
XLOC_063628	7:3316475-3318170	OS07G0162100	0.277147	7.02145	4.66305	0.0004	0.00372054	up	4342458	Q8H539	7:3316476-3318170	LOC4342458	protein_coding	3-oxo-5-alpha-steroid 4-dehydrogenase 2
XLOC_063713	7:4068002-4070177	OS07G0176900	93.6799	355.448	1.92383	5e-05	0.000625736	up	4342543	Q6ZEZ2	7:4068003-4070134	Os07g0176900,LOC4342543	protein_coding	probable ribose-5-phosphate isomerase 3, chloroplastic
XLOC_063879	7:5773955-5777483	OS07G0207100	0.681026	1.5751	1.20966	0.0016	0.0116716	up	4342694	Q0D7V2	7:5773958-5777483	LOC4342694	protein_coding	leucine-rich repeat receptor-like tyrosine-protein kinase PXC3
XLOC_063893	7:5890574-5894128	OS07G0209100	44.0334	94.8765	1.10745	5e-05	0.000625736	up	4342703	Q6ZLJ9	7:5890575-5894128	LOC4342703	protein_coding	probable galactinol--sucrose galactosyltransferase 2
XLOC_063895	7:5911578-5919052	-	0.21303	13.7012	6.0071	5e-05	0.000625736	up	-	-	-	-	-	-
XLOC_063896	7:5919490-5920121	-	0	0.732527	inf	5e-05	0.000625736	up	-	-	-	-	-	-
XLOC_063914	7:6146969-6152549	OS07G0212400	0.481425	1.04503	1.11815	0.0115	0.0545136	up	4342716	Q0D7T0	7:6146970-6152549	Os07g0212400,LOC4342716	protein_coding	uncharacterized LOC4342716
XLOC_064020	7:7224592-7228243	OS07G0229700	0.409331	1.57914	1.9478	0.00175	0.0125387	up	4342769	Q0D7N2	7:7224593-7228243	LOC4342769	protein_coding	transcription elongation factor TFIIS
XLOC_064118	7:8205306-8216705	EPlOSAG00000019730	2.28627	5.10967	1.16023	0.0044	0.0260664	up	-	-	7:8215462-8215546	-	ncRNA	-
XLOC_064132	7:8326638-8331798	OS07G0249800	4.34998	9.78627	1.16975	0.0006	0.00521734	up	4342839	A0A0P0X4T1	7:8326644-8329267	LOC4342839	protein_coding	IAA-amino acid hydrolase ILR1-like 8
XLOC_064311	7:10564947-10568022	-	0.920019	3.23186	1.81263	0.00225	0.0154168	up	-	-	-	-	-	-
XLOC_064338	7:10805326-10807392	OS07G0283050	0.658797	2.15118	1.70722	0.0001	0.00115383	up	9268628	Q6YWI9	7:10805327-10807392	LOC9268628	protein_coding	L-type lectin-domain containing receptor kinase IV.1
XLOC_064339	7:10811144-10813161	OS07G0283125	0.636512	1.49571	1.23257	0.0065	0.0352454	up	9270958	Q6YWI8	7:10811145-10813161	LOC9270958	protein_coding	L-type lectin-domain containing receptor kinase IV.1
XLOC_064488	7:12946596-12953040	EPlOSAG00000019969	0.196897	0.792381	2.00875	0.0034	0.0213264	up	-	-	7:12947547-12947611	-	ncRNA	-
XLOC_064496	7:13037552-13038640	OS07G0413800	32.8405	67.2626	1.03433	5e-05	0.000625736	up	4343014	B9FWT3	7:13037553-13038640	OSJNBA0077F02.114,LOC4343014	protein_coding	protein CDI
XLOC_064584	7:14238734-14244746	EPlOSAG00000010352	119.066	280.035	1.23384	0.0002	0.00208337	up	-	-	7:14244214-14244290	-	ncRNA	-
XLOC_064753	7:16312522-16318972	OS07G0463600	0.556699	14.9516	4.74726	5e-05	0.000625736	up	9266155	A0A0P0X5N4	7:16315081-16318851	Os07g0463600,LOC9266155	protein_coding	5-pentadecatrienyl resorcinol O-methyltransferase
XLOC_064757	7:16346393-16350046	OS07G0464200	16.5345	97.7071	2.56298	5e-05	0.000625736	up	4343171	A3BJI2	7:16346965-16349480	LOC4343171	protein_coding	5-pentadecatrienyl resorcinol O-methyltransferase
XLOC_064786	7:16815628-16816867	OS07G0470400	1.02121	3.01439	1.56158	0.0141	0.0631124	up	4343194	Q0D6K7	7:16815629-16816839	Os07g0470400,LOC4343194	protein_coding	uncharacterized LOC4343194
XLOC_064803	7:17072506-17075537	-	0.360454	1.28093	1.8293	0.0238	0.0929756	up	-	-	-	-	-	-
XLOC_064844	7:17615100-17630006	OS07G0482566	0.209178	0.991822	2.24535	0.0286	0.106577	up	-	A0A0P0X6E6	7:17619937-17622639	-	protein_coding	-
XLOC_064879	7:18102557-18103713	OS07G0489000	0.171447	0.859097	2.32506	0.04815	0.155369	up	9269508	Q6YZQ8	7:18102558-18103713	OSJNBA0064M11.36,LOC9269508	protein_coding	non-specific lipid transfer protein-like 1
XLOC_064880	7:18113478-18115173	OS07G0489200	0.48123	4.55869	3.24382	5e-05	0.000625736	up	9271101	Q6YZQ6	7:18113479-18115173	LOC9271101	protein_coding	7-deoxyloganetic acid glucosyltransferase
XLOC_064881	7:18124676-18126388	OS07G0489300	0.196174	1.945	3.30956	0.00025	0.00251561	up	4343260	Q7XHS6	7:18124677-18126388	P0477A12.3,LOC4343260	protein_coding	7-deoxyloganetic acid glucosyltransferase
XLOC_064900	7:18324909-18334392	OS07G0491900	6.94263	25.2207	1.86105	5e-05	0.000625736	up	4343274	A0A0P0X6B3	7:18331928-18333468	LOC4343274	protein_coding	FAD-dependent urate hydroxylase
XLOC_064920	7:18496242-18502946	OS07G0494700	1.15073	3.47049	1.59259	0.038	0.131109	up	-	A0A0P0X6K0	7:18496789-18497820	-	protein_coding	-
XLOC_064967	7:18956410-18963242	OS07G0502200	29.2817	62.5961	1.09608	5e-05	0.000625736	up	4343318	Q6Z493	7:18956816-18963021	P0430F03.2,LOC4343318	protein_coding	protein DETOXIFICATION 19
XLOC_065013	7:19454525-19456170	OS07G0510400	0.154553	0.595025	1.94485	0.0051	0.0291991	up	4343352	Q6Z4C0	7:19454526-19456170	LOC4343352	protein_coding	anthocyanidin 3-O-glucosyltransferase 2
XLOC_065015	7:19462348-19464260	OS07G0510500	0.156867	1.91246	3.60781	0.03055	0.111514	up	4343353	Q6Z4B7	7:19462349-19464260	LOC4343353	protein_coding	anthocyanidin 3-O-glucosyltransferase 2
XLOC_065039	7:19655990-19668106	OS07G0513000|OS07G0513100	366.423	999.55	1.44777	5e-05	0.000625736	up	4343366|107275761	Q84NW1|A0A0N7KNI7	7:19655991-19657560|7:19658119-19668106	OSJNBB0041J06.115,LOC4343366|Os07g0513100,LOC107275761	protein_coding|protein_coding	ATP synthase subunit gamma, chloroplastic|protein RRP6-like 3
XLOC_065119	7:20504691-20506402	OS07G0526400	0.130898	7.37755	5.81663	0.0001	0.00115383	up	4343432	Q6Z4M0	7:20504692-20506402	LOC4343432	protein_coding	bisdemethoxycurcumin synthase-like
XLOC_065155	7:20931660-20933692	OS07G0533800	0.652955	1.53659	1.23468	0.01645	0.0706274	up	4343462	Q0D5V1	7:20931661-20933256	LOC4343462	protein_coding	aspartic proteinase nepenthesin-1
XLOC_065176	7:21133026-21144268	OS07G0537500	0.390364	5.48688	3.81309	5e-05	0.000625736	up	4343479	Q0D5T4	7:21133305-21140628	Os07g0537500,LOC4343479	protein_coding	cysteine-rich receptor-like protein kinase 10
XLOC_065179	7:21155395-21158796	OS07G0538200	4.28622	18.325	2.09604	5e-05	0.000625736	up	4343483	Q6YVV8	7:21155455-21158796	LOC4343483	protein_coding	cysteine-rich receptor-like protein kinase 15
XLOC_065184	7:21222883-21225870	OS07G0539100	0.349615	6.23553	4.15667	5e-05	0.000625736	up	4343487	Q6YVU7	7:21223272-21225870	P0696F12.28,LOC4343487	protein_coding	glucan endo-1,3-beta-glucosidase 3
XLOC_065191	7:21280035-21282858	OS07G0539900	3.11763	26.5347	3.08936	5e-05	0.000625736	up	4343492	Q0D5S1	7:21280322-21282626	Os07g0539900,LOC4343492	protein_coding	glucan endo-1,3-beta-glucosidase 3
XLOC_065199	7:21333059-21347016	OS07G0540500|OS07G0540600	1.10706	2.7731	1.32477	5e-05	0.000625736	up	4343495|4343496	A0A0P0X7K2|Q0D5R7	7:21333060-21335665|7:21345784-21346908	Os07g0540500,LOC4343495|-	protein_coding|protein_coding	cysteine-rich receptor-like protein kinase 6|Os07g0540600 protein [Source:UniProtKB/TrEMBL;Acc:Q0D5R7]
XLOC_065207	7:21395227-21401727	OS07G0541700	0.493543	1.49665	1.60049	0.007	0.0373073	up	4343503	Q0D5R0	7:21395341-21396704	LOC4343503	protein_coding	cysteine-rich receptor-like protein kinase 10
XLOC_065208	7:21407941-21411687	OS07G0541800	0.260637	0.603427	1.21114	0.0405	0.136924	up	4343504	Q7F271	7:21407942-21411687	LOC4343504	protein_coding	cysteine-rich receptor-like protein kinase 10
XLOC_065211	7:21441036-21444823	OS07G0542600	3.42033	10.2159	1.57861	5e-05	0.000625736	up	4343507	B7FA79	7:21441037-21444823	LOC4343507	protein_coding	putative receptor-like protein kinase At4g00960
XLOC_065236	7:21674756-21678262	OS07G0546750	0.801668	1.6545	1.04532	0.0094	0.046611	up	107277239	A0A0P0X7F2	7:21674780-21678262	LOC107277239	protein_coding	uncharacterized LOC107277239
XLOC_065252	7:21861319-21868824	OS07G0550900	0.569676	2.7847	2.28931	0.0002	0.00208337	up	4343546	Q7EZ33	7:21863109-21868527	LOC4343546	protein_coding	G-type lectin S-receptor-like serine/threonine-protein kinase B120
XLOC_065285	7:22231008-22234633	OS07G0557100	4.04921	11.0862	1.45305	5e-05	0.000625736	up	4343573	Q69S29	7:22231027-22234551	OSJNBA0058I18.40,LOC4343573	protein_coding	equilibrative nucleotide transporter 3
XLOC_065287	7:22243908-22246490	OS07G0557400	0.776758	1.60654	1.04842	0.02135	0.0856971	up	4343575	Q0D5J2	7:22243925-22246490	Os07g0557400	protein_coding	Os07g0557400 protein; cDNA clone:J013001M14, full insert sequence [Source:UniProtKB/TrEMBL;Acc:Q0D5J2]
XLOC_065367	7:22939101-22954778	OS07G0570100	2.71703	5.74812	1.08106	0.00015	0.0016286	up	9266542	A0A0P0X879	7:22939113-22954778	Os07g0570100,LOC9266542	protein_coding	zinc-metallopeptidase, peroxisomal
XLOC_065385	7:23058799-23059595	OS07G0571300	2.98789	6.99766	1.22774	0.00295	0.0191092	up	4343666	Q6YTV2	7:23058800-23059595	OJ1121_A05.13	protein_coding	Os07g0571300 protein; Putative uncharacterized protein OJ1121_A05.13; cDNA clone:002-129-D11, full insert sequence [Source:UniProtKB/TrEMBL;Acc:Q6YTV2]
XLOC_065387	7:23076408-23078827	OS07G0571600	0.46451	1.14682	1.30386	0.03215	0.115602	up	4343668	Q0D5A7	7:23076409-23078827	LOC4343668	protein_coding	fatty-acid-binding protein 1
XLOC_065426	7:23325198-23331288	OS07G0576550	2.59735	9.37308	1.85148	5e-05	0.000625736	up	-	A0A0P0X8A4	7:23325287-23330883	-	protein_coding	-
XLOC_065441	7:23472442-23475255	EPlOSAG00000012444	1.43317	8.45742	2.56101	0.00025	0.00251561	up	-	-	7:23472977-23473045	-	ncRNA	-
XLOC_065658	7:25393023-25398600	OS07G0616200	0.733262	2.65502	1.85632	0.00015	0.0016286	up	4343906	Q8H3I6	7:25393024-25398600	LOC4343906	protein_coding	3-oxoacyl-[acyl-carrier-protein] synthase II, chloroplastic
XLOC_065664	7:25427670-25435536	OS07G0616750|OS07G0616850	0.762794	3.06151	2.00488	0.04735	0.153487	up	107277036|-	A0A0P0X904|A0A0N7KNV3	7:25427751-25435536|7:25430588-25434974	Os07g0616750,LOC107277036|Os07g0616850	protein_coding|protein_coding	uncharacterized LOC107277036|-
XLOC_065697	7:25726436-25730027	OS07G0622200	3.87867	10.3385	1.41439	5e-05	0.000625736	up	4343946	Q0D4J5	7:25726437-25730027	Os07g0622200,LOC4343946	protein_coding	phospho-2-dehydro-3-deoxyheptonate aldolase 2, chloroplastic
XLOC_065709	7:25839983-25843850	OS07G0624100	0.16515	0.507037	1.61832	0.0139	0.0624324	up	4343958	A0A0P0X8V2	7:25839984-25842020	Os07g0624100,LOC4343958	protein_coding	zinc finger BED domain-containing protein RICESLEEPER 2-like
XLOC_065745	7:26152707-26156193	OS07G0630800	8.3494	32.183	1.94655	5e-05	0.000625736	up	4343993	Q8H4E0	7:26153825-26156006	P0011H09.138,LOC4343993	protein_coding	malate dehydrogenase, chloroplastic
XLOC_065780	7:26481501-26485271	OS07G0637300	25.8183	135.978	2.3969	5e-05	0.000625736	up	4344039	A0A0P0X9C5	7:26481502-26485166	LOC4344039	protein_coding	pyruvate dehydrogenase (acetyl-transferring) kinase, mitochondrial
XLOC_065802	7:26718943-26727309	OS07G0642100	5.51028	12.1484	1.14057	0.0001	0.00115383	up	-	A0A0P0X9M2	7:26719124-26727238	-	protein_coding	-
XLOC_065803	7:26727637-26729979	OS07G0642200	0.14778	0.621672	2.0727	0.0256	0.0982013	up	4344074	Q8GS76	7:26727638-26729979	LOC4344074	protein_coding	GDSL esterase/lipase At5g45910
XLOC_065808	7:26775409-26778677	OS07G0642900	1.21559	3.13279	1.36579	0.00215	0.0148624	up	4344079	Q8GRK1	7:26775410-26778677	P0524G08.134,LOC4344079	protein_coding	gamma carbonic anhydrase 2, mitochondrial
XLOC_065813	7:26790869-26792114	OS07G0643400	2.17808	7.39391	1.76328	0.00015	0.0016286	up	4344081	Q8H5P5	7:26790870-26792040	LOC4344081	protein_coding	probable carboxylesterase 18
XLOC_065837	7:26995074-27000533	OS07G0646600	15.5955	32.5609	1.06201	5e-05	0.000625736	up	4344104	Q7XIQ6	7:26995075-27000533	OJ1316_A04.102-1,LOC4344104	protein_coding	uncharacterized LOC4344104
XLOC_065913	7:27783544-27787353	OS07G0659400	3.79986	52.73	3.79461	5e-05	0.000625736	up	4344169	A0A0P0X9N9	7:27783743-27786614	LOC4344169	protein_coding	haloacid dehalogenase-like hydrolase domain-containing protein 3
XLOC_066002	7:28391809-28400306	OS07G0671500	0.305296	0.667706	1.129	0.01605	0.0693048	up	4344247	Q0D3R0	7:28393569-28400306	LOC4344247	protein_coding	probable indole-3-acetic acid-amido synthetase GH3.11
XLOC_066082	7:29091951-29094286	OS07G0685300	2.92745	8.7003	1.57142	5e-05	0.000625736	up	4344327	Q0D3I5	7:29092003-29094140	LOC4344327	protein_coding	myb family transcription factor APL
XLOC_066118	7:29382740-29387310	OS07G0690900	2.25658	5.99901	1.41059	5e-05	0.000625736	up	4344368	Q8H3Y9	7:29382741-29385022	P0597G07.128,LOC4344368	protein_coding	COBRA-like protein 7
XLOC_066151	7:1121682-1123297	-	0.185351	0.800959	2.11147	0.0136	0.0614749	up	-	-	-	-	-	-
XLOC_066152	7:1426153-1426870	-	1.12647	3.80881	1.75753	0.0043	0.0256104	up	-	-	-	-	-	-
XLOC_066153	7:1460720-1461010	-	3.02133	18.6386	2.62504	0.0186	0.0773015	up	-	-	-	-	-	-
XLOC_066154	7:1461126-1461561	-	1.76221	5.66612	1.68498	0.00775	0.0402397	up	-	-	-	-	-	-
XLOC_066158	7:3313410-3314286	-	0.579434	2.46207	2.08716	0.0016	0.0116716	up	-	-	-	-	-	-
XLOC_066165	7:6856612-6857307	-	0	0.731208	inf	5e-05	0.000625736	up	-	-	-	-	-	-
XLOC_066170	7:8922920-8924967	-	0.0673324	0.568687	3.07826	0.0057	0.0318461	up	-	-	-	-	-	-
XLOC_066179	7:11990531-11991419	-	0.284773	1.41578	2.31371	0.0157	0.0682602	up	-	-	-	-	-	-
XLOC_066191	7:15447882-15448205	-	2.95532	13.0421	2.14179	0.0102	0.0496299	up	-	-	-	-	-	-
XLOC_066197	7:17868070-17869775	-	3.6715	12.7173	1.79235	5e-05	0.000625736	up	-	-	-	-	-	-
XLOC_066210	7:22426871-22427165	-	0	6.00172	inf	0.0003	0.00293653	up	-	-	-	-	-	-
XLOC_066211	7:22443582-22444574	-	0.120154	0.686538	2.51446	0.03695	0.128358	up	-	-	-	-	-	-
XLOC_066212	7:22456623-22458081	-	0.36103	1.04243	1.52976	0.0114	0.0541825	up	-	-	-	-	-	-
XLOC_066218	7:25581171-25581957	-	0.368408	1.37862	1.90385	0.02015	0.0820646	up	-	-	-	-	-	-
XLOC_066245	8:159045-160368	OS08G0102800	41.5309	94.3187	1.18336	5e-05	0.000625736	up	4344426	Q69U62	8:159200-159833	P0015C07.20,LOC4344426	protein_coding	uncharacterized protein At4g14100
XLOC_066320	8:749995-750899	OS08G0114000	0.995989	2.15406	1.11286	0.03195	0.115025	up	-	Q6YXT9	8:749996-750899	-	protein_coding	Putative uncharacterized protein P0427G12.9 [Source:UniProtKB/TrEMBL;Acc:Q6YXT9]
XLOC_066321	8:751420-753191	OS08G0114100	8.97142	44.4545	2.30892	5e-05	0.000625736	up	4344507	Q6YXS1	8:751421-753191	LOC4344507	protein_coding	beta-carotene isomerase D27, chloroplastic-like
XLOC_066444	8:1744491-1749190	OS08G0130900	0.746831	1.76995	1.24485	0.0026	0.0172484	up	4344592	B9FYX6	8:1744492-1749089	Os08g0130900,LOC4344592	protein_coding	probable beta-1,3-galactosyltransferase 20
XLOC_066512	8:2433611-2437098	OS08G0144000	51.6334	150.155	1.54008	5e-05	0.000625736	up	4344650	Q6ZDM0	8:2433858-2436741	P0025F03.25,LOC4344650	protein_coding	cyclin-dependent kinase 12
XLOC_066523	8:2666744-2669861	-	0.251136	1.1724	2.22292	0.0315	0.113879	up	-	-	-	-	-	-
XLOC_066537	8:2878891-2888749	EPlOSAG00000010900	2.73935	5.67747	1.05142	0.00035	0.00332699	up	-	-	8:2881958-2882001	-	ncRNA	-
XLOC_066552	8:3007043-3012903	OS08G0152400	24.2923	69.5454	1.51746	0.00405	0.0243573	up	4344671	A0A0P0XBR4	8:3008402-3009236	LOC4344671	protein_coding	cytochrome P450 89A2
XLOC_066560	8:3101977-3105403	OS08G0154000	2.65338	6.24991	1.23601	0.00055	0.00484934	up	4344681	Q84ZM2	8:3102013-3105084	LOC4344681	protein_coding	O-methyltransferase MdmC
XLOC_066591	8:3360806-3373676	OS08G0157600	37.7097	213.737	2.50283	5e-05	0.000625736	up	4344703	Q0J7W9	8:3360865-3373395	Os08g0157600,LOC4344703	protein_coding	protein LHY
XLOC_066630	8:3694304-3696637	OS08G0162600	157.337	431.99	1.45714	5e-05	0.000625736	up	4344733	A0A0P0XC84	8:3694305-3696637	LOC4344733	protein_coding	uncharacterized LOC4344733
XLOC_066703	8:4300573-4301421	OS08G0173600	2.45042	9.72706	1.98897	0.0004	0.00372054	up	4344780	A0A0N7KPC6	8:4300574-4301421	LOC4344780	protein_coding	uncharacterized LOC4344780
XLOC_066726	8:4440041-4447679	OS08G0176200	0.866683	4.78563	2.46513	5e-05	0.000625736	up	4344796	A0A0N7KPC9	8:4445655-4447532	LOC4344796	protein_coding	uncharacterized LOC4344796
XLOC_066781	8:5109125-5116784	OS08G0187500	5.01867	14.8572	1.56578	5e-05	0.000625736	up	4344832	A0A0P0XCM0	8:5109268-5116778	Os08g0187500,LOC4344832	protein_coding	homeobox-leucine zipper protein ROC1
XLOC_066805	8:5260238-5261296	OS08G0189900	4.3053	14.7634	1.77784	5e-05	0.000625736	up	4344846	Q6YZ97	8:5260239-5261296	Os08g0189900,LOC4344846	protein_coding	germin-like protein 8-11
XLOC_066808	8:5274162-5279339	OS08G0190250	1.17801	5.49518	2.22181	5e-05	0.000625736	up	-	A0A0P0XCL3	8:5274603-5277357	-	protein_coding	-
XLOC_066835	8:5435535-5440157	OS08G0193100	0.328762	0.936297	1.50992	0.0105	0.050699	up	9272514	A0A0P0XDI7	8:5435576-5439963	LOC9272514	protein_coding	solanesyl-diphosphate synthase 1, mitochondrial-like
XLOC_066839	8:5457346-5462825	OS08G0193600	0.219101	0.754662	1.78423	0.01945	0.0798961	up	4344868	A0A0P0XCL5	8:5457347-5460486	Os08g0193600	protein_coding	F-box protein-like; Os08g0193600 protein [Source:UniProtKB/TrEMBL;Acc:Q6Z1B3]
XLOC_066879	8:5840287-5843848	OS08G0200500	7.47871	15.8857	1.08687	5e-05	0.000625736	up	4344901	Q0J7D9	8:5840300-5843516	LOC4344901	protein_coding	putative serine/threonine-protein kinase
XLOC_066884	8:5878082-5894662	OS08G0201500|OS08G0201700	1.03032	5.48921	2.41351	0.0032	0.0202953	up	4344906|-	Q0J7D7|A0A0P0XCX6	8:5878083-5879812|8:5893697-5894289	Os08g0201500,LOC4344906|Os08g0201700	protein_coding|protein_coding	probable LRR receptor-like serine/threonine-protein kinase At1g56140|-
XLOC_066886	8:5942190-5960151	OS08G0202300	20.9871	64.6547	1.62325	5e-05	0.000625736	up	4344909	B9FZJ7	8:5942660-5960134	Os08g0202300,LOC4344909	protein_coding	probable LRR receptor-like serine/threonine-protein kinase At1g56130
XLOC_066891	8:6015717-6023268	OS08G0203400	10.4768	23.987	1.19505	0.0001	0.00115383	up	4344914	Q6ZKW7	8:6015745-6023225	LOC4344914	protein_coding	probable LRR receptor-like serine/threonine-protein kinase At1g56140
XLOC_066913	8:6251352-6252206	OS08G0207300	0	2.97415	inf	5e-05	0.000625736	up	-	A0A0P0XCV0	8:6251353-6252206	Os08g0207300	protein_coding	-
XLOC_066940	8:6553970-6586115	OS08G0211750	0	4.1003	inf	0.0454	0.14888	up	-	A0A0P0XDA3	8:6553984-6585906	Os08g0211750	protein_coding	-
XLOC_066964	8:6890758-6893671	OS08G0216900	0.584601	1.66699	1.51172	0.00335	0.0210467	up	4344956	Q6YRP2	8:6891099-6893671	LOC4344956	protein_coding	uncharacterized LOC4344956
XLOC_067013	8:7583486-7588332	OS08G0224500	0.195543	0.554794	1.50447	0.02405	0.0936859	up	4344970	Q84QM8	8:7583487-7588332	LOC4344970	protein_coding	glucan endo-1,3-beta-glucosidase 6
XLOC_067044	8:7853631-7861625	EPlOSAG00000000222	0.579499	1.82197	1.65262	0.0051	0.0291991	up	-	-	8:7855438-7855468	-	ncRNA	-
XLOC_067048	8:7939704-7944306	OS08G0230200	0.523356	1.34699	1.36388	0.00375	0.0229129	up	4344993	A0A0P0XDG3	8:7939705-7944306	Os08g0230200,LOC4344993	protein_coding	uncharacterized membrane protein At1g16860
XLOC_067054	8:7981412-7988217	OS08G0230800	0.574655	2.20537	1.94025	0.0069	0.0369006	up	9269085	A0A0P0XDL5	8:7982512-7985309	Os08g0230800,LOC9269085	protein_coding	G-type lectin S-receptor-like serine/threonine-protein kinase RLK1
XLOC_067088	8:8303869-8307507	OS08G0236866	1.07447	2.41196	1.16658	0.0039	0.0236132	up	-	B9FZR8	8:8303870-8307351	-	protein_coding	Putative uncharacterized protein [Source:UniProtKB/TrEMBL;Acc:B9FZR8]
XLOC_067125	8:8580142-8584102	OS08G0241400	0.431087	1.11275	1.36808	0.00895	0.0448652	up	9266655	A0A0N7KPI3	8:8581992-8584058	LOC9266655	protein_coding	probable E3 ubiquitin-protein ligase HIP1
XLOC_067142	8:8760096-8765204	OS08G0243500	2.84056	6.97354	1.29572	5e-05	0.000625736	up	4345047	Q0J705	8:8760402-8765182	LOC4345047	protein_coding	NADPH--cytochrome P450 reductase
XLOC_067171	8:9001737-9005347	OS08G0247600	2.01368	27.1904	3.7552	5e-05	0.000625736	up	4345064	Q0J6Z0	8:9001801-9005304	Os08g0247600	protein_coding	Os08g0247600 protein [Source:UniProtKB/TrEMBL;Acc:Q0J6Z0]
XLOC_067230	8:9538124-9539765	OS08G0256700	0.493931	5.19558	3.3949	5e-05	0.000625736	up	4345101	Q6Z586	8:9538125-9539756	LOC4345101	protein_coding	uncharacterized LOC4345101
XLOC_067239	8:9692696-9697289	OS08G0259100	0.534405	1.6182	1.59839	0.00185	0.0131424	up	4345103	Q0J6W4	8:9692697-9697289	-	protein_coding	Os08g0259100 protein; cDNA clone:002-105-F02, full insert sequence [Source:UniProtKB/TrEMBL;Acc:Q0J6W4]
XLOC_067305	8:10410087-10413820	OS08G0271400	1.85005	5.02954	1.44286	0.01045	0.0505307	up	4345142	Q6YWZ5	8:10410093-10411679	-	protein_coding	Os08g0271400 protein; Putative uncharacterized protein OSJNBa0053M06.7; Putative uncharacterized protein OSJNBa0091D16.26; cDNA clone:001-106-G02, full insert sequence [Source:UniProtKB/TrEMBL;Acc:Q6YWZ5]
XLOC_067328	8:10630167-10639603	OS08G0276100	102.306	291.439	1.5103	0.0031	0.0198279	up	4345153	Q6ZG03	8:10630309-10633641	LOC4345153	protein_coding	photosynthetic NDH subunit of subcomplex B 1, chloroplastic
XLOC_067409	8:11542646-11546309	EPlOSAG00000019542	0.137121	0.569495	2.05424	0.01805	0.0756481	up	-	-	8:11545086-11545147	-	ncRNA	-
XLOC_067591	8:14349345-14354580	OS08G0326500	0.337466	1.02873	1.60805	0.00595	0.0329046	up	4345280	Q7F1F4	8:14349346-14354580	LOC4345280	protein_coding	glucan endo-1,3-beta-glucosidase 5
XLOC_067623	8:14675040-14676325	OS08G0331900	0.192463	0.73139	1.92606	0.0148	0.0654308	up	4345294	A0A0P0XEQ9	8:14675041-14676325	Os08g0331900,LOC4345294	protein_coding	probable LRR receptor-like serine/threonine-protein kinase At3g47570
XLOC_067755	8:16235883-16247701	OS08G0355400	6.07587	21.2453	1.80598	0.0067	0.0360787	up	4345356	Q6Z5Z5	8:16235884-16247701	LOC4345356	protein_coding	uncharacterized LOC4345356
XLOC_067774	8:16482558-16486701	-	0.794227	1.91571	1.27026	0.0247	0.0955647	up	-	-	-	-	-	-
XLOC_067787	8:16592930-16617565	OS08G0360300	0.350348	2.90033	3.04936	5e-05	0.000625736	up	107276160	A0A0P0XF72	8:16593210-16596198	Os08g0360300,LOC107276160	protein_coding	protein SAR DEFICIENT 1-like
XLOC_067818	8:16892204-16896443	OS08G0364900	5.57176	21.7484	1.9647	5e-05	0.000625736	up	4345385	Q0J657	8:16892349-16896395	LOC4345385	protein_coding	pirin-like protein
XLOC_067830	8:17060222-17065855	OS08G0367300	0.099412	0.514283	2.37107	0.0016	0.0116716	up	107275885	A0A0P0XF83	8:17060223-17065855	LOC107275885	protein_coding	uncharacterized LOC107275885
XLOC_067913	8:18019943-18023911	OS08G0382400	27.0031	58.2523	1.10919	5e-05	0.000625736	up	4345443	A0A0P0XF43	8:18020081-18023911	Os08g0382400,LOC4345443	protein_coding	peptidyl-prolyl cis-trans isomerase, chloroplastic
XLOC_067925	8:18122462-18128131	-	1.37237	3.08318	1.16775	0.0001	0.00115383	up	-	-	-	-	-	-
XLOC_067943	8:18219989-18225354	OS08G0386200	7.47807	29.9164	2.0002	0.0029	0.0188742	up	4345456	Q6ZA22	8:18220044-18221513	LOC4345456	protein_coding	probable WRKY transcription factor 54
XLOC_068251	8:21078006-21086649	OS08G0434500|OS08G0434632	0.323157	2.40169	2.89374	5e-05	0.000625736	up	4345658|-	A0A0P0XGC5|A0A0P0XGQ9	8:21078139-21079066|8:21083276-21086649	LOC4345658|Os08g0434632	protein_coding|protein_coding	probable mannan synthase 11|-
XLOC_068484	8:23485280-23486358	OS08G0476700	27.4141	106.938	1.96378	0.01945	0.0798961	up	-	A0A0N7KQ07	8:23485476-23485896	Os08g0476700	protein_coding	-
XLOC_068498	8:23648008-23651073	OS08G0479300	0.663529	3.57081	2.42802	5e-05	0.000625736	up	4345844	Q4KYM5	8:23648009-23651073	Os08g0479300,LOC4345844	protein_coding	cyclin-D4-2
[truncated: 209 more rows]

## Sheet: DEGs.down
Tracking_id	tracking_pos	ref_gene	189	165	log2(fold_change)	p-val	q-val	track	entrez_id	uniprot_id	ref_pos	symbol	gene_type	description
XLOC_000033	1:224915-225543	OS01G0104350	26.9558	11.519	-1.22658	0.0004	0.00372054	down	-	-	1:224916-225543	-	ncRNA	-
XLOC_000067	1:549156-552574	OS01G0110400	59.7971	18.7419	-1.67381	5e-05	0.000625736	down	4326136	Q9ASK5	1:549157-552574	P0439B06.9,LOC4326136	protein_coding	acetyl-CoA acetyltransferase, cytosolic 1
XLOC_000193	1:1517916-1521610	OS01G0127700	16.5282	8.17095	-1.01636	0.0002	0.00208337	down	4325990	A0A0P0UXF5	1:1518247-1521601	Os01g0127700,LOC4325990	protein_coding	putative receptor-like protein kinase At4g00960
XLOC_000215	1:1781074-1782386	OS01G0132500	7.02933	2.43582	-1.52898	5e-05	0.000625736	down	4325799	A0A0P0UXP0	1:1781075-1782386	Os01g0132500,LOC4325799	protein_coding	uncharacterized LOC4325799
XLOC_000221	1:1849831-1856405	OS01G0133500	15.2657	4.67591	-1.70697	5e-05	0.000625736	down	4325805	Q5ZCN1	1:1849887-1856251	OSJNBA0083M16.21-2,LOC4325805	protein_coding	beta-lactamase-like protein 2
XLOC_000250	1:2059308-2062272	OS01G0138500	1.2963	0.139787	-3.21309	0.0002	0.00208337	down	4325682	Q5ZC54	1:2059309-2062226	LOC4325682	protein_coding	uncharacterized LOC4325682
XLOC_000328	1:2674399-2675508	OS01G0149400	219.099	41.5166	-2.39983	0.00035	0.00332699	down	4324510	A0A0P0UY08	1:2674414-2674683	Os01g0149400	protein_coding	Os01g0149400 protein [Source:UniProtKB/TrEMBL;Acc:Q0JQP0]
XLOC_000358	1:2872114-2872826	OS01G0153300	747.878	248.452	-1.58984	5e-05	0.000625736	down	4324504	Q94JE1	1:2872115-2872826	H2B.5,LOC4324504	protein_coding	histone H2B.5
XLOC_000384	1:3047374-3053203	OS01G0158000	31.8654	15.2646	-1.0618	5e-05	0.000625736	down	4324088	Q9FYP9	1:3047432-3052194	LOC4324088	protein_coding	importin subunit alpha-2
XLOC_000387	1:3060893-3066213	OS01G0158500	7.59218	2.96068	-1.35858	0.00135	0.0102146	down	4324056	A0A0P0UYI0	1:3060978-3066135	LOC4324056	protein_coding	arginine--tRNA ligase, cytoplasmic
XLOC_000409	1:3250629-3258989	OS01G0162200|OS01G0162300|OS01G0162400	21.2285	5.32356	-1.99554	5e-05	0.000625736	down	107277838|4324407|9272381	A0A0P0UYL5|Q0JQG8|A0A0P0UYL4	1:3251426-3252724|1:3256822-3257901|1:3257944-3258889	LOC107277838|Os01g0162300|Os01g0162400,LOC9272381	protein_coding|protein_coding|protein_coding	LRR receptor-like serine/threonine-protein kinase GSO2|Os01g0162300 protein [Source:UniProtKB/TrEMBL;Acc:Q0JQG8]|uncharacterized LOC9272381
XLOC_000411	1:3259274-3263359	OS01G0162500	2.35936	0.576527	-2.03294	0.01135	0.0539778	down	107278768	A0A0P0UYC8	1:3259516-3262661	Os01g0162500,LOC107278768	protein_coding	receptor-like protein 2
XLOC_000422	1:3356331-3367873	OS01G0165000	25.6766	9.03492	-1.50687	5e-05	0.000625736	down	4324418	A0A0N7KCE1	1:3356383-3361204	DREB2A,LOC4324418	protein_coding	dehydration-responsive element-binding protein 2A
XLOC_000498	1:3917698-3929658	OS01G0176000	16.8338	7.58994	-1.1492	0.0059	0.0327288	down	4326218	Q9FU69	1:3917918-3920432	P0013F10.9,LOC4326218	protein_coding	UDP-glycosyltransferase 73C6
XLOC_000538	1:4253844-4259581	OS01G0180800	77.6718	30.3058	-1.3578	5e-05	0.000625736	down	4325355	A0A0P0UZP8	1:4253845-4259581	Os01g0180800,LOC4325355	protein_coding	heat shock 70 kDa protein 15
XLOC_000566	1:4527985-4532862	OS01G0185300	48.8672	22.1166	-1.14374	5e-05	0.000625736	down	4325654	Q9LGQ6	1:4528237-4532862	Os01g0185300,LOC4325654	protein_coding	3'-N-debenzoyl-2'-deoxytaxol N-benzoyltransferase
XLOC_000593	1:4789655-4795364	OS01G0189700	19.1039	9.02785	-1.08141	0.0005	0.00448292	down	9270260	A0A0P0UZ21	1:4789656-4795346	-	protein_coding	cDNA clone:001-031-C06, full insert sequence [Source:UniProtKB/TrEMBL;Acc:B7E3W8]
XLOC_000663	1:5478544-5479749	OS01G0200700	30548.4	14548.3	-1.07024	0.01395	0.0626089	down	4327065	A1YTM8	1:5478545-5479749	Os01g0200700	protein_coding	Metallothionein-like protein 3A [Source:UniProtKB/Swiss-Prot;Acc:A1YTM8]
XLOC_000675	1:5639834-5641475	OS01G0202500	8.75294	1.03222	-3.08401	5e-05	0.000625736	down	4327073	A0A0P0UZC2	1:5639835-5641475	LOC4327073	protein_coding	B-box zinc finger protein 22
XLOC_000727	1:6253722-6258558	OS01G0214400|OS01G0214500	172.84	39.0942	-2.14441	0.0002	0.00208337	down	9269554|4325256	A0A0P0V065|Q5QNJ2	1:6253793-6256906|1:6257846-6258501	LOC9269554|LOC4325256	protein_coding|protein_coding	uncharacterized protein HI_0077|uncharacterized LOC4325256
XLOC_000815	1:7024288-7030894	OS01G0227100	142.846	63.0209	-1.18056	5e-05	0.000625736	down	4327178	Q5N800	1:7024297-7030591	Os01g0227100,LOC4327178	protein_coding	probable chlorophyll(ide) b reductase NYC1, chloroplastic
XLOC_000983	1:8404246-8408383	OS01G0253900	11.7564	3.7811	-1.63657	5e-05	0.000625736	down	4327707	Q5NBU1	1:8404247-8408353	P0705D01.7-2,LOC4327707	protein_coding	uncharacterized LOC4327707
XLOC_001061	1:9159494-9165728	OS01G0267100	61.7657	20.4138	-1.59726	5e-05	0.000625736	down	4324378	Q0JNT2	1:9159753-9165677	LOC4324378	protein_coding	methyltransferase-like protein 1
XLOC_001283	1:11316719-11320061	OS01G0305200	105.08	9.32249	-3.49463	5e-05	0.000625736	down	4323909	Q657U9	1:11316720-11320061	LOC4323909	protein_coding	uncharacterized LOC4323909
XLOC_001341	1:11783909-11784899	OS01G0313300	3.48186	0.321668	-3.43622	0.00025	0.00251561	down	4327287	Q8LQ87	1:11783910-11784899	LOC4327287	protein_coding	ethylene-responsive transcription factor ERF071
XLOC_001354	1:11958844-11964676	OS01G0316600	50.1187	10.1161	-2.30869	5e-05	0.000625736	down	-	A0A0P0V1N4	1:11958911-11964676	Os01g0316600	protein_coding	-
XLOC_001583	1:14170972-14175788	OS01G0353600	0.673736	0.239276	-1.4935	0.0142	0.0634384	down	9270690	A0A0P0V2K3	1:14171226-14175788	LOC9270690	protein_coding	AP-3 complex subunit sigma
XLOC_001616	1:14446653-14453463	OS01G0357100	45.9409	17.8574	-1.36326	5e-05	0.000625736	down	4326014	Q0JMV6	1:14446913-14453454	Os01g0357100,LOC4326014	protein_coding	ferredoxin--nitrite reductase, chloroplastic
XLOC_001749	1:16046426-16067659	OS01G0383700|OS01G0383900	180.704	57.3939	-1.65466	5e-05	0.000625736	down	9266898|4325429	C7IWT8|Q5VNZ1	1:16046692-16056268|1:16061947-16067655	LOC9266898|LOC4325429	protein_coding|protein_coding	LEC14B protein|nuclear pore complex protein NUP98A
XLOC_001756	1:16130431-16131612	OS01G0384800	48.4863	23.4524	-1.04784	5e-05	0.000625736	down	4325431	Q5VNY3	1:16130515-16131331	LOC4325431	protein_coding	uncharacterized LOC4325431
XLOC_001794	1:16693832-16700567	OS01G0392600	6.58225	1.24774	-2.39926	5e-05	0.000625736	down	-	A0A0P0V2X1	1:16693961-16700566	Os01g0392600	protein_coding	-
XLOC_001825	1:17151735-17157921	OS01G0498200	78.1419	9.98656	-2.96804	5e-05	0.000625736	down	4324539	Q0JMJ0	1:17155310-17157677	LOC4324539	protein_coding	uncharacterized LOC4324539
XLOC_001899	1:17975865-17977759	OS01G0511000	1.54935	0.448789	-1.78756	0.0018	0.0128379	down	4324028	Q0JME5	1:17975866-17977327	LOC4324028	protein_coding	LOB domain-containing protein 40
XLOC_001978	1:18763250-18774476	OS01G0524700	11.4801	5.0832	-1.17532	5e-05	0.000625736	down	4323930	Q5QL78	1:18763270-18774476	LOC4323930	protein_coding	uncharacterized LOC4323930
XLOC_002039	1:19389830-19392838	OS01G0534800	17.8547	8.66534	-1.04297	5e-05	0.000625736	down	4326411	Q5JLH9	1:19389831-19392838	LOC4326411	protein_coding	uncharacterized LOC4326411
XLOC_002071	1:19971936-19977472	OS01G0542000|OS01G0542100	21.7275	6.53127	-1.73409	5e-05	0.000625736	down	4326870|-	Q8LHG8|A0A0P0V3Q0	1:19972083-19973030|1:19973271-19977472	LOC4326870|-	protein_coding|protein_coding	DNA-damage-repair/toleration protein DRT102|Putative uncharacterized protein OSJNBa0062A24.22 [Source:UniProtKB/TrEMBL;Acc:Q5JJY3]
XLOC_002078	1:20061960-20066455	OS01G0543100	0.870005	0.331479	-1.3921	0.0242	0.0940664	down	4326874	Q0JM38	1:20061961-20066455	Os01g0543100,LOC4326874	protein_coding	peroxidase 72
XLOC_002175	1:21150418-21151079	OS01G0558700	2.6254	0.761764	-1.78512	0.01405	0.0629247	down	9267897	Q5JKR4	1:21150419-21151079	LOC9267897	protein_coding	uncharacterized LOC9267897
XLOC_002305	1:22427834-22430869	OS01G0579600	4.53344	1.63646	-1.47002	0.00075	0.00628767	down	9269084	A0A0P0V4I4	1:22427835-22430779	Os01g0579600,LOC9269084	protein_coding	calcineurin B-like protein 9
XLOC_002325	1:22617973-22624094	OS01G0583100	53.2283	17.4887	-1.60577	5e-05	0.000625736	down	4324201	A0A0P0V4J5	1:22618198-22624094	LOC4324201	protein_coding	probable protein phosphatase 2C 6
XLOC_002338	1:22742544-22747123	OS01G0585100	9.6175	2.64732	-1.86113	5e-05	0.000625736	down	4327652	Q94D47	1:22742545-22747123	LOC4327652	protein_coding	uncharacterized membrane protein C776.05
XLOC_002406	1:23447172-23448687	OS01G0597600	5.94213	0.895627	-2.73001	5e-05	0.000625736	down	4325959	A2ZV22	1:23447173-23448687	LOC4325959	protein_coding	vacuolar amino acid transporter 1
XLOC_002422	1:23607313-23615257	OS01G0600900	10577.5	90.9325	-6.86198	5e-05	0.000625736	down	4324599	A0A0P0V4X0	1:23607363-23608541	CAB2R,LOC4324599	protein_coding	chlorophyll a-b binding protein 2, chloroplastic
XLOC_002456	1:23911516-23913239	OS01G0606900	0.594259	0.102136	-2.5406	0.03175	0.114499	down	4324218	Q5ZBN6	1:23911517-23913239	LOC4324218	protein_coding	dnaJ homolog subfamily B member 7
XLOC_002654	1:25788321-25791223	OS01G0641800	1.36376	0.550646	-1.3084	0.0086	0.0434463	down	4326559	A0A0P0V5Q6	1:25788671-25790988	LOC4326559	protein_coding	AAA-ATPase At3g50940
XLOC_002669	1:25926369-25928206	OS01G0644000	322.951	25.3841	-3.66932	5e-05	0.000625736	down	4326569	Q5VP66	1:25926370-25928206	LOC4326569	protein_coding	uncharacterized LOC4326569
XLOC_002682	1:26036641-26040912	OS01G0646000	1.56368	0.600464	-1.38079	0.001	0.00797168	down	4325920	Q0JKW0	1:26036642-26039083	Os01g0646000,LOC4325920	protein_coding	pentatricopeptide repeat-containing protein At3g22690
XLOC_002714	1:26293202-26298970	OS01G0651100	1.81652	0.680313	-1.41691	0.00455	0.0267583	down	4325366	A0A0P0V5Z4	1:26293489-26298880	LOC4325366	protein_coding	putative pentatricopeptide repeat-containing protein At5g52630
XLOC_002742	1:26514508-26521761	OS01G0654100	9.16303	2.80597	-1.70733	5e-05	0.000625736	down	4324172	A0A0P0V605	1:26514543-26521761	LOC4324172	protein_coding	CTP synthase
XLOC_002751	1:26611798-26618704	OS01G0655500	45.9408	19.2172	-1.25738	5e-05	0.000625736	down	4324179	Q5SN79	1:26611799-26618704	Os01g0655500,LOC4324179	protein_coding	probable plastid-lipid-associated protein 14, chloroplastic
XLOC_002755	1:26652711-26658312	OS01G0656200	8.92277	3.9891	-1.16143	0.00015	0.0016286	down	4324182	Q5SN75	1:26652966-26658299	Os01g0656200,LOC4324182	protein_coding	probable protein phosphatase 2C 8
XLOC_002786	1:26967890-26973519	OS01G0660900	15.2267	6.88409	-1.14526	0.00055	0.00484934	down	4327177	A0A0P0V643	1:26971446-26973519	Os01g0660900,LOC4327177	protein_coding	uncharacterized LOC4327177
XLOC_002878	1:27995794-27997544	OS01G0680200	1.13507	0.238948	-2.24801	0.0013	0.00990688	down	4325285	Q5QLF2	1:27995961-27997544	P0019E03.3,LOC4325285	protein_coding	probable purine permease 4
XLOC_002889	1:28080391-28083298	OS01G0681600	1279	630.112	-1.02133	0.0039	0.0236132	down	4324395	Q8LHF3	1:28080392-28083298	Os01g0681600,LOC4324395	protein_coding	protein SDE2 homolog
XLOC_002907	1:28249926-28251739	OS01G0685400	2.10016	0.549488	-1.93434	0.0002	0.00208337	down	9268190	A0A0P0V6Q6	1:28250506-28251508	LOC9268190	protein_coding	myb-related protein Myb4-like
XLOC_002982	1:28921497-28922922	OS01G0699100	0.837069	0.28556	-1.55155	0.0153	0.0669823	down	4325301	Q0JK37	1:28921498-28922922	LOC4325301	protein_coding	mitogen-activated protein kinase kinase kinase NPK1
XLOC_002986	1:28933835-28935191	OS01G0699400	5.07821	0.12668	-5.32506	0.00045	0.00409753	down	4326918	Q0JK36	1:28933836-28935191	LOC4326918	protein_coding	mitogen-activated protein kinase kinase kinase NPK1
XLOC_003013	1:29230314-29231441	OS01G0705000	2.27378	1.07227	-1.08442	0.0193	0.0793497	down	-	A0A0P0V769	1:29230315-29231441	-	protein_coding	Putative uncharacterized protein P0684B02.20; Putative uncharacterized protein P0692C11.1 [Source:UniProtKB/TrEMBL;Acc:Q5N8G0]
XLOC_003040	1:29458550-29462988	OS01G0708900	22.7572	6.6238	-1.78059	5e-05	0.000625736	down	4327687	Q5NAJ0	1:29458644-29462865	P0456F08.4,LOC4327687	protein_coding	mitochondrial substrate carrier family protein B
XLOC_003097	1:29987910-29994075	OS01G0719300	1.02431	0.126069	-3.02237	0.00025	0.00251561	down	4324697	Q942E2	1:29987911-29994075	P0480C01.33,LOC4324697	protein_coding	probable sulfate transporter 3.5
XLOC_003106	1:30054861-30061009	OS01G0720900|OS01G0721000	22.5323	8.8949	-1.34094	5e-05	0.000625736	down	9266457|4324656	A0A0P0V7I4|Q8W0E0	1:30055567-30057039|1:30059264-30060869	LOC9266457|LOC4324656	protein_coding|protein_coding	disease resistance protein RGA2|uncharacterized LOC4324656
XLOC_003146	1:30236129-30236776	OS01G0725000	12.7312	4.27288	-1.57509	0.00035	0.00332699	down	-	A0A0P0V7M7	1:30236130-30236776	-	protein_coding	-
XLOC_003147	1:30241953-30255906	OS01G0725400|OS01G0725600	25.697	9.95992	-1.3674	0.0002	0.00208337	down	4324725|4324726	Q5JM57|Q8S160	1:30241954-30251103|1:30251471-30254956	Os01g0725400,LOC4324725|LOC4324726	protein_coding|protein_coding	CASP-like protein 3A1|ultraviolet-B receptor UVR8
XLOC_003187	1:30572963-30585457	OS01G0733200	41.6305	5.98845	-2.79739	5e-05	0.000625736	down	4324158	Q942D6	1:30582485-30583694	HSFC1B,LOC4324158	protein_coding	heat stress transcription factor C-1b
XLOC_003191	1:30603998-30608082	OS01G0734000	1.60879	0.488999	-1.71807	0.00685	0.0367088	down	4324161	Q942D2	1:30604326-30608077	B1060H01.11,LOC4324161	protein_coding	probable WRKY transcription factor 24
XLOC_003242	1:30975561-30979337	OS01G0741900	186.707	69.9022	-1.41737	5e-05	0.000625736	down	4326541	A0A0P0V810	1:30975765-30979337	IAA6,LOC4326541	protein_coding	auxin-responsive protein IAA6
XLOC_003284	1:31272336-31274383	OS01G0747300	27.9065	4.18779	-2.73634	5e-05	0.000625736	down	4325540	A0A0P0V855	1:31272337-31274375	LOC4325540	protein_coding	uncharacterized LOC4325540
XLOC_003320	1:31567470-31583476	OS01G0752500	58.2893	15.482	-1.91264	0.0056	0.0314151	down	4327006	Q5JMX7	1:31567786-31568709	LOC4327006	protein_coding	pathogenesis-related genes transcriptional activator PTI5
XLOC_003338	1:31710635-31711784	OS01G0755700	10.4511	5.18264	-1.01189	0.0012	0.00926264	down	4325138	Q8S1W2	1:31710636-31711784	LOC4325138	protein_coding	RING-H2 finger protein ATL39
XLOC_003346	1:31795104-31797640	OS01G0757200	2.74847	0.315636	-3.12229	0.00205	0.0143322	down	4325145	Q8S0S6	1:31795105-31797640	OJ1414_E05.17,LOC4325145	protein_coding	gibberellin 2-beta-dioxygenase
XLOC_003406	1:32346888-32350070	OS01G0767600	35.5031	2.80867	-3.65998	5e-05	0.000625736	down	4325501	Q8LIX4	1:32346889-32350070	LOC4325501	protein_coding	uncharacterized LOC4325501
XLOC_003411	1:32408208-32413668	OS01G0768600	26.6143	12.3375	-1.10915	5e-05	0.000625736	down	4325592	Q0JIZ7	1:32408282-32413597	LOC4325592	protein_coding	uncharacterized LOC4325592
XLOC_003416	1:32433120-32439546	OS01G0769000	38.0512	17.824	-1.09412	5e-05	0.000625736	down	4325594	Q5ZAQ3	1:32433121-32439546	Os01g0769000,LOC4325594	protein_coding	uncharacterized LOC4325594
XLOC_003425	1:32461877-32465053	OS01G0769700	0.979556	0.223327	-2.13297	0.00265	0.0175204	down	4325600	Q94EF4	1:32461878-32465053	Os01g0769700,LOC4325600	protein_coding	receptor-like protein kinase FERONIA
XLOC_003469	1:32886868-32892451	OS01G0777200	61.7678	15.5921	-1.98604	5e-05	0.000625736	down	9267579	Q5ZAZ8	1:32886869-32892451	LOC9267579	protein_coding	aspartic proteinase-like protein 2
XLOC_003478	1:32939710-32942493	OS01G0778100	2.65882	0.930563	-1.51461	0.0021	0.0145988	down	9270515	A0A0P0V8V1	1:32940137-32942493	LOC9270515	protein_coding	protein UPSTREAM OF FLC
XLOC_003493	1:33091620-33096361	OS01G0781100	0.730042	0.244477	-1.57828	0.0013	0.00990688	down	4327841	Q8LQR9	1:33091621-33096361	LOC4327841	protein_coding	putative disease resistance RPP13-like protein 1
XLOC_003569	1:33642079-33650929	OS01G0794400	12.7514	4.04173	-1.65761	5e-05	0.000625736	down	4324135	Q0JIL1	1:33642080-33650929	Os01g0794400,LOC4324135	protein_coding	probable nucleoredoxin 2
XLOC_003611	1:33893726-33895996	OS01G0800400	1.7925	0.873551	-1.03701	0.009	0.0450482	down	4327956	Q8S2H6	1:33893760-33895996	LOC4327956	protein_coding	pentatricopeptide repeat-containing protein At1g33350
XLOC_003612	1:33897199-33904396	OS01G0800500	23.4429	4.21628	-2.47511	5e-05	0.000625736	down	4327957	Q8S2H5	1:33897380-33904345	LOC4327957	protein_coding	nucleotide pyrophosphatase/phosphodiesterase
XLOC_003706	1:34804132-34808059	OS01G0817700	74.9873	36.9447	-1.02128	5e-05	0.000625736	down	4327493	Q5QMK7	1:34804310-34808023	LOC4327493	protein_coding	2,3-bisphosphoglycerate-independent phosphoglycerate mutase
XLOC_003711	1:34852307-34855786	OS01G0818300	16.3414	5.79157	-1.4965	5e-05	0.000625736	down	4327440	Q5QMM5	1:34852308-34855786	LOC4327440	protein_coding	KH domain-containing protein SPIN1-like
XLOC_003725	1:34946617-34949027	OS01G0819800	3.43212	1.01299	-1.76048	5e-05	0.000625736	down	4327605	Q8LQE8	1:34946618-34949027	LOC4327605	protein_coding	putative pentatricopeptide repeat-containing protein At3g11460
XLOC_003749	1:35228662-35234434	OS01G0824600	5.67869	2.45862	-1.20771	0.0003	0.00293653	down	107275263	Q0JI49	1:35228913-35234373	CIPK11,LOC107275263	protein_coding	CBL-interacting protein kinase 11
XLOC_003774	1:35491880-35493110	OS01G0829400	9.98121	4.76374	-1.06712	0.00095	0.00764878	down	4327420	Q941V7	1:35491910-35492921	LOC4327420	protein_coding	uncharacterized protein At5g39865
XLOC_003804	1:35765800-35773988	OS01G0834700	41.7628	12.3468	-1.75808	5e-05	0.000625736	down	4327416	Q0JHZ2	1:35767582-35772351	Os01g0834700,LOC4327416	protein_coding	zinc finger CCCH domain-containing protein 11
XLOC_003820	1:35911890-35913241	OS01G0837600	420.505	122.743	-1.77648	5e-05	0.000625736	down	4327369	Q943N1	1:35912084-35913241	P0031D11.1,LOC4327369	protein_coding	uncharacterized LOC4327369
XLOC_003831	1:36039673-36043153	OS01G0840100	28.996	2.77821	-3.38362	5e-05	0.000625736	down	4327388	Q943K7	1:36039716-36043151	LOC4327388	protein_coding	probable mediator of RNA polymerase II transcription subunit 37c
XLOC_003866	1:36343947-36350514	OS01G0846300|OS01G0846400	107.308	30.8074	-1.80041	5e-05	0.000625736	down	4327465|4327466	Q5N9N2|Q0JHS5	1:36343948-36346009|1:36346113-36349545	Os01g0846300,LOC4327465|-	protein_coding|protein_coding	probable protein phosphatase 2C 9|Os01g0846400 protein; cDNA clone:001-132-E01, full insert sequence [Source:UniProtKB/TrEMBL;Acc:Q0JHS5]
XLOC_003903	1:36622775-36627662	OS01G0850700	1.80617	0.437017	-2.04718	0.00015	0.0016286	down	4324802	Q5N7B4	1:36622829-36627662	P0529H11.22-2,LOC4324802	protein_coding	laccase-7
XLOC_003932	1:36894606-36897206	OS01G0855200	14.8372	4.97495	-1.57646	5e-05	0.000625736	down	4324827	Q5N7T3	1:36894607-36897206	LOC4324827	protein_coding	uncharacterized LOC4324827
XLOC_003973	1:37303623-37307696	OS01G0861700	1.60713	0.576756	-1.47846	0.01145	0.0543648	down	4324739	Q5N7H0	1:37303624-37307696	LOC4324739	protein_coding	uncharacterized LOC4324739
XLOC_003975	1:37321573-37327587	OS01G0862500|OS01G0862600	6.98377	1.19237	-2.55017	0.0001	0.00115383	down	4324747|4324748	Q94CW3|Q5N7G7	1:37321895-37323497|1:37323898-37324874	P0423B08.11,LOC4324747|LOC4324748	protein_coding|protein_coding	uncharacterized LOC4324747|rab-like protein 6
XLOC_003976	1:37334204-37336216	OS01G0862800	3.51044	0.921054	-1.93029	0.0001	0.00115383	down	4324781	Q94CW0	1:37334397-37336207	LOC4324781	protein_coding	NAC domain-containing protein 90
XLOC_003978	1:37358204-37359687	OS01G0863300	10.8075	0.472808	-4.51464	5e-05	0.000625736	down	4324783	Q0JHH7	1:37358205-37359556	Os01g0863300,LOC4324783	protein_coding	transcription factor DIVARICATA
XLOC_003990	1:37513877-37514462	OS01G0866200	107.598	18.2265	-2.56155	5e-05	0.000625736	down	4325069	A0A0P0VAU1	1:37513878-37514462	LOC4325069	protein_coding	histone H3.2
XLOC_003997	1:37565891-37575940	OS01G0867600	22.7622	7.85532	-1.5349	5e-05	0.000625736	down	4325046	Q5N968	1:37566054-37575892	LOC4325046	protein_coding	sterol 3-beta-glucosyltransferase UGT80B1
XLOC_004024	1:37789051-37797741	OS01G0871500	58.7727	23.1596	-1.34353	5e-05	0.000625736	down	4324944	Q5N747	1:37790484-37792882	P0491F11.2,LOC4324944	protein_coding	uncharacterized LOC4324944
XLOC_004027	1:37804020-37812446	OS01G0871800|OS01G0871900	22.8418	5.00848	-2.18923	5e-05	0.000625736	down	4324945|4324946	Q5N735|Q0JHC3	1:37804021-37807126|1:37810770-37812129	-|Os01g0871900	protein_coding|protein_coding	Os01g0871800 protein; Peptide transporter-like protein; cDNA clone:J013000B18, full insert sequence; cDNA clone:J013023O17, full insert sequence; cDNA clone:J013095A19, full insert sequence [Source:UniProtKB/TrEMBL;Acc:Q5N735]|Os01g0871900 protein [Source:UniProtKB/TrEMBL;Acc:Q0JHC3]
XLOC_004029	1:37814672-37826971	OS01G0872000|OS01G0872100	19.4703	3.46331	-2.49105	5e-05	0.000625736	down	4324947|4324948	Q5N734|Q0JHC1	1:37814673-37816775|1:37821284-37826818	LOC4324947|Os01g0872100	protein_coding|protein_coding	uncharacterized LOC4324947|Os01g0872100 protein; Uncharacterized protein [Source:UniProtKB/TrEMBL;Acc:Q0JHC1]
XLOC_004033	1:37834181-37840372	OS01G0872500|OS01G0872600	10.7972	4.86531	-1.15006	5e-05	0.000625736	down	-|4324951	A0A0P0VAW7|Q0JHB8	1:37834199-37836889|1:37839529-37840372	P0491F11.13-1|-	protein_coding|protein_coding	Putative amino acid/peptide transporter; cDNA clone:J013134D13, full insert sequence [Source:UniProtKB/TrEMBL;Acc:Q5N733]|Os01g0872600 protein [Source:UniProtKB/TrEMBL;Acc:Q0JHB8]
XLOC_004049	1:38009640-38011902	OS01G0875700	1.51524	0.493947	-1.61712	0.00395	0.0238542	down	4324778	Q5N8X4	1:38009641-38011902	LOC4324778	protein_coding	dnaJ protein homolog 1
XLOC_004065	1:38151364-38152044	OS01G0879300	2.69165	0.264571	-3.34677	0.00475	0.0276492	down	107275679	Q8L532	1:38151365-38152044	LOC107275679	protein_coding	uncharacterized LOC107275679
XLOC_004088	1:38382384-38385599	OS01G0883800	48.8141	1.90165	-4.68198	5e-05	0.000625736	down	4325003	Q0JH50	1:38382385-38385469	20OX2,LOC4325003	protein_coding	gibberellin 20 oxidase 2
XLOC_004144	1:38818694-38822466	OS01G0892800	1.19196	0.0753525	-3.98354	0.0002	0.00208337	down	4324956	Q5JLW4	1:38818767-38822164	Os01g0892800,LOC4324956	protein_coding	probable serine/threonine-protein kinase DDB_G0267514
XLOC_004179	1:39211306-39218965	OS01G0900800	311.714	125.762	-1.30953	5e-05	0.000625736	down	4325038	A0A0P0VBP9	1:39211307-39216467	P0035F12.17-1,LOC4325038	protein_coding	transcription factor bHLH128
XLOC_004215	1:39544234-39550951	OS01G0908200	98.7294	29.2995	-1.75261	5e-05	0.000625736	down	4324985	Q8L3R7	1:39544235-39548599	LOC4324985	protein_coding	BTB/POZ and TAZ domain-containing protein 2
XLOC_004260	1:39947870-39953554	OS01G0916400	131.709	53.9468	-1.28775	5e-05	0.000625736	down	4324333	Q8RZW7	1:39948114-39951519	LOC4324333	protein_coding	selenium-binding protein 1
XLOC_004269	1:39991965-39994903	OS01G0917200	0.998868	0.477865	-1.06369	0.02605	0.099454	down	4324338	Q5JLC5	1:39991966-39994903	LOC4324338	protein_coding	uncharacterized LOC4324338
XLOC_004279	1:40067580-40070080	OS01G0918400	2.02408	0.313116	-2.6925	5e-05	0.000625736	down	-	A0A0P0VC42	1:40067581-40069618	-	protein_coding	-
XLOC_004288	1:40167808-40170157	OS01G0920100	193.195	79.1701	-1.28703	5e-05	0.000625736	down	4327740	Q5JJJ8	1:40167809-40170157	LOC4327740	protein_coding	uncharacterized protein At3g27210
XLOC_004354	1:40654210-40665127	OS01G0927000	3.16756	1.2285	-1.36647	0.0046	0.0270048	down	4326952	Q5JK06	1:40654238-40664395	LOC4326952	protein_coding	histone-lysine N-methyltransferase, H3 lysine-9 specific SUVH4
XLOC_004359	1:40695663-40700980	OS01G0927600	372.016	168.755	-1.14044	5e-05	0.000625736	down	4326957	A0A0P0VCI4	1:40695664-40700914	ARF4,LOC4326957	protein_coding	auxin response factor 4
XLOC_004414	1:41061100-41073437	OS01G0935500	15.4217	6.76081	-1.1897	0.0138	0.0620787	down	4326793	A0A0P0VCL9	1:41061106-41067020	Os01g0935500,LOC4326793	protein_coding	probable potassium transporter 2
XLOC_004466	1:41495393-41504742	OS01G0944100	43.4596	2.97587	-3.86829	5e-05	0.000625736	down	9268196	A0A0N7KEE3	1:41495711-41504742	P0614D08.13-1	protein_coding	Os01g0944100 protein; Putative uncharacterized protein P0614D08.13-1 [Source:UniProtKB/TrEMBL;Acc:Q5JKI4]
XLOC_004529	1:41971443-41978093	OS01G0952900	2.19413	0.518262	-2.08189	0.0102	0.0496299	down	4325751	Q0JFZ1	1:41972004-41973019	Os01g0952900,LOC4325751	protein_coding	uncharacterized LOC4325751
XLOC_004544	1:42086404-42095972	OS01G0955700	30.4189	10.7539	-1.5001	5e-05	0.000625736	down	4325409	A0A0P0VCX8	1:42086484-42095424	LOC4325409	protein_coding	protein CLT1, chloroplastic
XLOC_004592	1:42377191-42381581	OS01G0961200	7.647	3.78303	-1.01535	0.00035	0.00332699	down	4325249	Q5JMT5	1:42377194-42381519	LOC4325249	protein_coding	CBS domain-containing protein CBSCBSPB3
XLOC_004598	1:42411364-42416580	OS01G0962100	6.57621	0.835491	-2.97656	0.0427	0.142486	down	4324548	Q5JMS7	1:42411799-42413498	LOC4324548	protein_coding	uncharacterized LOC4324548
XLOC_004643	1:42769393-42773730	-	2.18615	0.942245	-1.21422	0.00955	0.0472145	down	-	-	-	-	-	-
XLOC_004674	1:43071515-43072507	OS01G0974701	4.52827	1.6326	-1.47179	0.0057	0.0318461	down	4324297	B7F8B0	1:43071516-43072507	LOC4324297	protein_coding	glycine-rich RNA-binding protein 2, mitochondrial
XLOC_004676	1:43096263-43098040	OS01G0975300	246.387	117.033	-1.07401	5e-05	0.000625736	down	4324302	A0A0P0VDS4	1:43096401-43097949	P0459B04.21,LOC4324302	protein_coding	transcription factor MYB59
XLOC_004711	1:164576-175073	OS01G0102900|OS01G0103000	7625.02	2416.76	-1.65766	0.0003	0.00293653	down	4326442|9266052	Q03200|Q9FTZ4	1:169390-170316|1:170798-173144	Os01g0102900,LOC4326442|P0436E04.3,LOC9266052	protein_coding|protein_coding	light-regulated protein|charged multivesicular body protein 5
XLOC_004869	1:1365585-1366502	OS01G0124650	20.5858	6.36899	-1.69251	5e-05	0.000625736	down	9267088	B7E9D7	1:1365586-1366432	LOC9267088	protein_coding	Bowman-Birk type bran trypsin inhibitor
XLOC_004909	1:1760309-1761065	OS01G0132000	10.9698	4.36004	-1.33112	0.0027	0.0177906	down	4325794	Q9LGB2	1:1760310-1761065	LOC4325794	protein_coding	Bowman-Birk type wound-induced proteinase inhibitor WIP1
XLOC_004953	1:2074642-2077986	OS01G0138900	89.8886	42.6098	-1.07695	5e-05	0.000625736	down	4325471	Q5ZC51	1:2074795-2077903	LOC4325471	protein_coding	L-Ala-D/L-amino acid epimerase
XLOC_005037	1:2857381-2858128	OS01G0153100	871.842	184.081	-2.24372	5e-05	0.000625736	down	4324502	Q9LGH4	1:2857382-2858128	Os01g0153100,LOC4324502	protein_coding	histone H2B.6
XLOC_005072	1:3091434-3092698	OS01G0159000	2.25821	0	-inf	5e-05	0.000625736	down	4324059	B7EHP2	1:3091435-3092698	Os01g0159000,LOC4324059	protein_coding	transcription factor TGA6
XLOC_005160	1:3870325-3874330	OS01G0175400	10.6484	2.23067	-2.25509	5e-05	0.000625736	down	4326215	Q5VQZ7	1:3870734-3874321	LOC4326215	protein_coding	uncharacterized LOC4326215
XLOC_005164	1:3913686-3916840	OS01G0175850	1.40255	0.136755	-3.35838	0.00065	0.0055733	down	-	A0A0P0UZ13	1:3914804-3916283	-	protein_coding	-
XLOC_005210	1:4297774-4301059	-	0.868191	0.335893	-1.37001	0.0358	0.125145	down	-	-	-	-	-	-
XLOC_005215	1:4329274-4338652	OS01G0182600	405.62	62.4301	-2.69982	5e-05	0.000625736	down	4325329	Q9AWL7	1:4329362-4338486	GI,LOC4325329	protein_coding	protein GIGANTEA
XLOC_005236	1:4581236-4584778	OS01G0186200	27.0442	5.34006	-2.34039	5e-05	0.000625736	down	4325659	Q5VRX2	1:4581254-4584592	P0510F03.29-1,LOC4325659	protein_coding	protein TWIN LOV 1
XLOC_005244	1:4646433-4648130	OS01G0186950	5.72579	1.45245	-1.97899	0.00255	0.0170036	down	-	A0A0P0UZ18	1:4646844-4647917	Os01g0186950	protein_coding	-
XLOC_005254	1:4739270-4744568	OS01G0188400	163.563	51.4928	-1.6674	5e-05	0.000625736	down	4326769	P43279	1:4739271-4744472	ME6,LOC4326769	protein_coding	NADP-dependent malic enzyme, chloroplastic
XLOC_005258	1:4768719-4782760	OS01G0189100	2.766	1.13886	-1.2802	0.00685	0.0367088	down	4326771	Q5SNE4	1:4768738-4782706	LOC4326771	protein_coding	ankyrin repeat, SAM and basic leucine zipper domain-containing protein 1
XLOC_005259	1:4796154-4798454	OS01G0189800	73.4391	36.1888	-1.021	0.0001	0.00115383	down	4326773	Q5SNI5	1:4796155-4798454	P0710E05.10,LOC4326773	protein_coding	uncharacterized LOC4326773
XLOC_005277	1:4971465-4973555	OS01G0192300	108.069	24.4048	-2.14672	5e-05	0.000625736	down	4327305	Q5SNG6	1:4971466-4973555	P0671B11.19-3,LOC4327305	protein_coding	transcription factor MYB1R1
XLOC_005450	1:6387690-6391467	OS01G0217000	1.0043	0.358778	-1.48502	0.0123	0.0572717	down	4324576	Q5QNK9	1:6387691-6391467	P0515G01.44-1,LOC4324576	protein_coding	protein trichome birefringence-like 41
XLOC_005506	1:6879620-6881980	OS01G0225000	16.447	5.82184	-1.49828	5e-05	0.000625736	down	4326735	Q0JPF8	1:6879860-6881980	LOC4326735	protein_coding	mitochondrial arginine transporter BAC2
[truncated: 1,432 more rows]
