# Supplementary material for: OsASR6 Alleviates Rice Resistance to Xanthomonas oryzae via Transcriptional Suppression of OsCIPK15
Source: Int J Mol Sci. 2022 Jun 14;23(12):6622. doi: 10.3390/ijms23126622 (PMC9223573; doi:10.3390/ijms23126622)
Supplement: Supplementary file 1 [file ijms-23-06622-s001.zip › Table S5. 252 DEGs showing opposite trends of Xoc-responsive expression in OsASR6-RNAi and WT plants.xlsx]

## Sheet: Table S5
Tracking_id	165_X	165	189_X	189	log2fc(165_X-VS-165)	log2fc(189_X-VS-189)	p-val(165_X-VS-165)	p-val(189_X-VS-189)	q-val(165_X-VS-165)	q-val(189_X-VS-189)	track(165_X-VS-165)	track(189_X-VS-189)	tracking_pos	ref_gene	entrez_id	uniprot_id	ref_pos	symbol	gene_type	description
XLOC_000060	0.667687	1.75846	1.89665	0.458226	-1.39707	2.04932	0.0029	5e-05	0.037767	0.00061983	down	up	1:483687-486492	OS01G0108800	9268327	C7IWJ2	1:483887-486492	Os01g0108800,LOC9268327	protein_coding	uncharacterized LOC9268327
XLOC_000598	0.81795	1.78733	5.29623	2.00101	-1.12772	1.40424	0.0149	5e-05	0.118445	0.00061983	down	up	1:4816831-4818972	OS01G0190300	4326775	Q9LG86	1:4816831-4818958	IAA2,LOC4326775	protein_coding	auxin-responsive protein IAA2
XLOC_000903	36.0979	88.7774	84.6583	30.6671	-1.29828	1.46496	5e-05	5e-05	0.0015303	0.00061983	down	up	1:7665112-7668138	OS01G0238500	4326358	Q5NAM3	1:7665423-7668089	LOC4326358	protein_coding	D-amino-acid transaminase, chloroplastic
XLOC_000961	0.753319	1.97578	1.9538	0.378013	-1.39109	2.36977	0.02165	0.00065	0.153278	0.00569199	down	up	1:8193371-8194620	OS01G0248800	4327216	Q0JP28	1:8193455-8194256	LOC4327216	protein_coding	uncharacterized LOC4327216
XLOC_001445	0.393622	0.856969	0.984343	0.184413	-1.12243	2.41622	0.03115	0.0003	0.190527	0.0029949	down	up	1:12734054-12738081	OS01G0329900	4326986	Q5ZDS5	1:12734098-12738081	Os01g0329900,LOC4326986	protein_coding	GDSL esterase/lipase At1g09390
XLOC_001521	0.302331	0.761766	1.82481	0.281384	-1.33322	2.69713	0.0255	5e-05	0.168358	0.00061983	down	up	1:13487850-13507173	EPlOSAG00000016233|OS01G0341750	-|-	-|A0A0P0V230	1:13491945-13492010|1:13487892-13506871	-|Os01g0341750	ncRNA|protein_coding	-|-
XLOC_002161	0.991275	2.17623	4.69777	0.465588	-1.13447	3.33485	0.02905	5e-05	0.18278	0.00061983	down	up	1:20935608-20937446	OS01G0555100	4324560	Q8RYZ5	1:20935789-20937436	B1110C07.45,LOC4324560	protein_coding	zinc finger Ran-binding domain-containing protein 2
XLOC_002449	1.29148	4.55178	5.51618	1.3774	-1.81741	2.00172	0.0479	0.0017	0.248077	0.0124448	down	up	1:23838868-23840725	OS01G0605100	4324105	Q5ZDA1	1:23838868-23840725	P0681B11.39,LOC4324105	protein_coding	AAA-ATPase At3g50940
XLOC_002559	0.37513	1.03037	0.960935	0.419859	-1.45769	1.19453	0.0051	0.03945	0.0565079	0.134566	down	up	1:24958601-24962838	OS01G0625200	4326684	A0A0P0V5H8	1:24961079-24962826	Os01g0625200,LOC4326684	protein_coding	kinesin-13A
XLOC_002624	14.3858	50.8631	45.928	18.9712	-1.82198	1.27556	5e-05	0.00015	0.0015303	0.00162904	down	up	1:25462003-25463635	OS01G0635200	4326605	Q0JL02	1:25462003-25463635	LOC4326605	protein_coding	protein RADIALIS-like 2
XLOC_002639	0.347254	1.25085	0.82397	0.306181	-1.84885	1.42821	0.0051	0.02055	0.0565079	0.084367	down	up	1:25615791-25617367	OS01G0638600	4326579	Q94CY6	1:25615791-25617367	LOC4326579	protein_coding	scopoletin glucosyltransferase
XLOC_003789	0.692639	2.35015	1.4089	0.7042	-1.76258	1.00051	5e-05	0.01865	0.0015303	0.078369	down	up	1:35619733-35625793	OS01G0832300	4327438	Q8LPZ7	1:35619733-35625793	LOC4327438	protein_coding	calcium-dependent protein kinase 13
XLOC_003842	3.37596	7.30302	23.8273	6.0292	-1.11319	1.98258	0.00175	5e-05	0.0260728	0.00061983	down	up	1:36129276-36132715	OS01G0841600	4327400	Q8LR75	1:36129470-36132564	LOC4327400	protein_coding	triosephosphate isomerase, cytosolic-like
XLOC_004012	259.619	710.527	223.506	77.7108	-1.45249	1.52412	5e-05	5e-05	0.0015303	0.00061983	down	up	1:37694203-37699735	OS01G0869800	4324933	Q943K1	1:37697024-37699582	P0039A07.6,LOC4324933	protein_coding	photosystem II 22 kDa protein, chloroplastic
XLOC_004138	1.1115	2.86276	2.6124	0.604267	-1.3649	2.11212	0.0011	5e-05	0.0184677	0.00061983	down	up	1:38795480-38799897	OS01G0892300	4324921	Q0JH05	1:38795480-38797375	LOC4324921	protein_coding	probably inactive leucine-rich repeat receptor-like protein kinase At5g48380
XLOC_004189	7.33341	16.8171	12.3221	3.99068	-1.19737	1.62654	5e-05	5e-05	0.0015303	0.00061983	down	up	1:39307443-39310557	OS01G0902700	4325014	Q8RZ75	1:39307443-39310557	B1065G12.20,LOC4325014	protein_coding	protein NRT1/ PTR FAMILY 8.1
XLOC_004290	0.116934	0.547753	0.976439	0.304454	-2.22783	1.68131	0.00585	0.0017	0.0625929	0.0124448	down	up	1:40211197-40217020	OS01G0921000|OS01G0921100	4327746|4327747	Q8RUF2|A0A0N7KEB3	1:40211197-40213481|1:40215071-40216944	LOC4327746|LOC4327747	protein_coding|protein_coding	uncharacterized protein At4g15970|uncharacterized protein At4g15970
XLOC_004599	261.993	644.871	562.723	118.837	-1.29948	2.24343	5e-05	5e-05	0.0015303	0.00061983	down	up	1:42460555-42461946	OS01G0963600	4324459	Q94DL7	1:42460555-42461946	P0483G10.38,LOC4324459	protein_coding	homeotic protein female sterile
XLOC_004650	24.0078	133.097	257.715	22.3391	-2.4709	3.52813	5e-05	5e-05	0.0015303	0.00061983	down	up	1:42959738-42965825	OS01G0973100	9266561	A0A0N7KEH6	1:42960110-42964990	Os01g0973100,LOC9266561	protein_coding	uncharacterized LOC9266561
XLOC_004660	56.0749	119.026	268.036	90.3132	-1.08585	1.56942	0.0001	5e-05	0.00277714	0.00061983	down	up	1:43046897-43047931	OS01G0974200	4326409	Q5JM82	1:43047164-43047861	MT2B,LOC4326409	protein_coding	metallothionein-like protein 2B
XLOC_004855	78.7282	196.811	801.358	195.985	-1.32186	2.0317	5e-05	5e-05	0.0015303	0.00061983	down	up	1:1336313-1339293	OS01G0123900	4325998	Q0JR29	1:1338241-1339098	LOC4325998	protein_coding	Bowman-Birk type bran trypsin inhibitor
XLOC_004856	2.863	27.8943	291.311	32.2159	-3.28437	3.17671	5e-05	5e-05	0.0015303	0.00061983	down	up	1:1341368-1342277	OS01G0124000	4325999	Q5ZCB1	1:1341368-1342277	P0037C04.14,LOC4325999	protein_coding	Bowman-Birk type bran trypsin inhibitor
XLOC_004947	0.542683	3.20072	2.43747	0.372946	-2.56022	2.70835	0.01085	0.01485	0.0947735	0.0664445	down	up	1:2102113-2102672	OS01G0139700	9270987	Q5ZDH0	1:2102113-2102672	P0480E02.8,LOC9270987	protein_coding	uncharacterized LOC9270987
XLOC_005072	0.730202	1.61221	7.12461	2.36107	-1.14267	1.59337	0.0192	5e-05	0.140596	0.00061983	down	up	1:3188851-3191641	OS01G0160800	4324068	Q9LGK6	1:3189117-3190330	LOC4324068	protein_coding	protein synthesis inhibitor I
XLOC_005363	11.3223	32.2252	6.78488	2.57135	-1.50902	1.3998	5e-05	5e-05	0.0015303	0.00061983	down	up	1:5808960-5811661	OS01G0206700	4327093	A0A0P0UZF3	1:5809589-5811510	CIPK5,LOC4327093	protein_coding	CBL-interacting protein kinase 5
XLOC_005375	0.181185	0.933693	1.27867	0.509596	-2.36548	1.32722	0.00135	0.006	0.0214488	0.0335019	down	up	1:5875794-5877849	OS01G0208400	4325529	Q8LRI2	1:5875794-5877849	LOC4325529	protein_coding	peptide-N4-(N-acetyl-beta-glucosaminyl)asparagine amidase A
XLOC_005463	0.59152	5.61105	1.32356	0.211705	-3.24577	2.6443	5e-05	0.00075	0.0015303	0.00638892	down	up	1:6611843-6614017	OS01G0220700	4324648	A0A0P0V0L5	1:6612386-6613717	Os01g0220700,LOC4324648	protein_coding	bidirectional sugar transporter SWEET3b
XLOC_006333	0.540498	1.67706	1.39439	0.609745	-1.63357	1.19336	0.00945	0.0333	0.0866671	0.11866	down	up	1:15281170-15283073	OS01G0371200	4325710	O65857	1:15281170-15283073	GSTF1,LOC4325710	protein_coding	probable glutathione S-transferase GSTF1
XLOC_007195	2.64533	6.46172	12.1333	5.73204	-1.28847	1.08185	0.0053	0.00015	0.0582606	0.00162904	down	up	1:24695194-24698159	OS01G0619900	107278244	A0A0P0V5D3	1:24696532-24697792	LOC107278244	protein_coding	MYB-like transcription factor ETC3
XLOC_007770	3.25205	17.8841	17.5628	2.89341	-2.45925	2.60168	5e-05	5e-05	0.0015303	0.00061983	down	up	1:30025254-30026952	OS01G0720400	4324704	Q8W0E7	1:30025366-30026465	LOC4324704	protein_coding	inorganic pyrophosphatase 1
XLOC_008217	0.402923	1.66346	1.52292	0.0866352	-2.04561	4.13574	0.0019	5e-05	0.0274613	0.00061983	down	up	1:33600945-33605463	OS01G0793300	9271853	C7IXC9	1:33601018-33605323	LOC9271853	protein_coding	aureusidin synthase
XLOC_009294	0.780468	1.64383	2.0086	0.393624	-1.07465	2.3513	0.01095	5e-05	0.0952606	0.00061983	down	up	1:42738765-42742174	OS01G0969100	4323835	Q8S9Z2	1:42738765-42742174	LOC4323835	protein_coding	UDP-D-apiose/UDP-D-xylose synthase
XLOC_009323	0.738767	2.13171	2.35167	0.863764	-1.52882	1.44498	0.0228	0.04255	0.158112	0.141495	down	up	1:42967035-42970202	OS01G0973200	4326399	A0A0P0VDD4	1:42967465-42970167	Os01g0973200,LOC4326399	protein_coding	kinetochore protein Spc25
XLOC_009467	0.0942306	0.409099	0.501726	0.0681226	-2.11818	2.8807	0.0315	0.03765	0.191925	0.129729	down	up	1:39405458-39406840	-	-	-	-	-	-	-
XLOC_009688	3.56524	11.4351	21.761	8.27908	-1.6814	1.3942	5e-05	5e-05	0.0015303	0.00061983	down	up	10:2257449-2262684	OS10G0136500	4348065	Q7XH16	10:2257492-2262619	Os10g0136500,LOC4348065	protein_coding	cysteine-rich receptor-like protein kinase 4
XLOC_010439	0.109201	0.5642	0.831208	0.0942652	-2.36923	3.14041	0.0384	0.0106	0.216071	0.0515643	down	up	10:11731475-11732720	OS10G0371100	9270685	A0A0P0XUB4	10:11731475-11732720	OS10G0371100,LOC9270685	protein_coding	ethylene-responsive transcription factor RAP2-13
XLOC_011277	0.848002	2.72096	4.18503	1.2613	-1.68198	1.73032	0.00015	5e-05	0.0039307	0.00061983	down	up	10:19606999-19610598	OS10G0510000	4349087	A3C6D7	10:19606999-19610598	ACT2,LOC4349087	protein_coding	actin-2
XLOC_011732	118.093	250.862	87.6132	31.7961	-1.08696	1.4623	5e-05	5e-05	0.0015303	0.00061983	down	up	10:80420-82502	OS10G0100700	4347937	B7E4V8	10:81102-82243	PDX12,LOC4347937	protein_coding	probable pyridoxal 5'-phosphate synthase subunit PDX1.2
XLOC_012827	6.70779	15.1707	25.3256	12.5421	-1.17738	1.01383	0.0417	0.0078	0.227401	0.0409615	down	up	10:13185374-13187289	OS10G0394700	-	B9G5K6	10:13186553-13187289	-	protein_coding	Putative uncharacterized protein [Source:UniProtKB/TrEMBL;Acc:B9G5K6]
XLOC_013041	4.90705	16.2163	9.24478	3.89061	-1.72452	1.24864	5e-05	5e-05	0.0015303	0.00061983	down	up	10:15303901-15309302	OS10G0430200	4348690	Q337Y2	10:15303901-15309302	Os10g0430200,LOC4348690	protein_coding	probable cinnamyl alcohol dehydrogenase 3
XLOC_013560	0.958669	3.59138	1.3273	0.448474	-1.90543	1.5654	5e-05	0.00045	0.0015303	0.00419843	down	up	10:19952911-19957382	OS10G0516600|OS10G0516701	4349119|4349119	A0A0N7KS29|A0A0P0XX76	10:19954746-19955464|10:19956384-19957356	LOC4349119|-	protein_coding|protein_coding	uncharacterized LOC4349119|Os10g0516600 protein [Source:UniProtKB/TrEMBL;Acc:Q0IWD6]
XLOC_013646	0.359435	1.05033	0.788501	0.251764	-1.54704	1.64704	0.01415	0.02715	0.113975	0.102908	down	up	10:20786594-20787842	OS10G0534400	4349229	Q336X5	10:20786594-20787842	LOC4349229	protein_coding	uncharacterized LOC4349229
XLOC_014154	0.154608	0.905639	1.35858	0.311999	-2.55032	2.12249	0.0021	0.0008	0.0294535	0.0067457	down	up	11:1186210-1189668	OS11G0126100	4349644	Q2RB46	11:1186210-1189668	LOC4349644	protein_coding	protein DETOXIFICATION 21
XLOC_014954	3.41228	13.4638	3.04674	1.2372	-1.98028	1.30019	5e-05	0.00135	0.0015303	0.0103643	down	up	11:8989696-8994774	OS11G0264500	4350239	A0A0P0Y1J7	11:8990256-8994514	LOC4350239	protein_coding	uncharacterized LOC4350239
XLOC_015143	0.391094	1.31142	1.23838	0.412159	-1.74554	1.58718	0.0008	0.00125	0.0145666	0.00974248	down	up	11:11370892-11376657	OS11G0302800	4350330	Q0IT67	11:11373318-11376619	LOC4350330	protein_coding	uncharacterized LOC4350330
XLOC_016265	0.507285	1.58285	7.95058	0.500466	-1.64166	3.98971	0.02545	0.0005	0.168358	0.0045694	down	up	11:22510803-22512391	OS11G0592200	4350823	Q941F5	11:22511506-22512374	LOC4350823	protein_coding	barwin
XLOC_016516	3.53496	13.1632	15.7612	3.40749	-1.89674	2.20959	5e-05	5e-05	0.0015303	0.00061983	down	up	11:25021621-25043002	OS11G0635300|OS11G0635500	107275783|4350979	A0A0P0Y4U3|Q2R0R2	11:25021621-25023695|11:25040876-25042999	LOC107275783|LOC4350979	protein_coding|protein_coding	cytochrome P450 71D10-like|cytochrome P450 71D10
XLOC_016802	101.368	244.273	265.236	101.919	-1.26889	1.37986	0.0009	5e-05	0.0159105	0.00061983	down	up	11:28075369-28080252	OS11G0690332	107276842	A0A0P0Y5J6	11:28075457-28076938	LOC107276842	protein_coding	wall-associated receptor kinase 3-like
XLOC_017054	1.01209	6.54292	0.459886	0.0839712	-2.6926	2.45331	5e-05	0.0191	0.0015303	0.0798146	down	up	11:1335172-1345117	OS11G0129000	4349662	A0A0P0XYA6	11:1341435-1344785	OS11G0129000,LOC4349662	protein_coding	protein DETOXIFICATION 21
XLOC_018495	0.599091	2.04047	2.01035	0.398761	-1.76805	2.33385	0.00275	0.00065	0.0363328	0.00569199	down	up	11:17234509-17237925	OS11G0489250	4350534	Q2R447	11:17234743-17237925	LOC4350534	protein_coding	cytochrome P450 78A5
XLOC_019978	5.9334	15.2957	23.6705	10.2256	-1.3662	1.2109	5e-05	0.00015	0.0015303	0.00162904	down	up	12:2176452-2181157	OS12G0144200	-	A0A0P0Y725	12:2176948-2180811	-	protein_coding	-
XLOC_020425	0.876181	2.13384	1.94241	0.705729	-1.28415	1.46066	0.00975	0.02115	0.0885952	0.0861551	down	up	12:6865265-6872469	OS12G0225700|OS12G0225900	-|4351814	A0A0P0Y8V0|Q2QVK7	12:6865308-6867028|12:6869987-6872291	Os12g0225700|LOC4351814	protein_coding|protein_coding	-|2-alkenal reductase (NADP(+)-dependent)
XLOC_020429	26.1191	99.6504	31.6497	15.3053	-1.93177	1.04816	5e-05	5e-05	0.0015303	0.00061983	down	up	12:6915711-6918436	OS12G0226900	4351818	Q2QVJ6	12:6916185-6918431	LOC4351818	protein_coding	2-alkenal reductase (NADP(+)-dependent)
XLOC_020552	28.636	74.8168	60.0316	2.17031	-1.38553	4.78975	0.0003	5e-05	0.00684653	0.00061983	down	up	12:8239432-8241147	OS12G0247700	4351887	Q306J3	12:8239432-8241147	LOC4351887	protein_coding	PYK10-binding protein 1
XLOC_021498	377.616	1328.09	1113.88	283.285	-1.81436	1.97527	5e-05	5e-05	0.0015303	0.00061983	down	up	12:20042293-20043043	OS12G0515800	9268392	Q2QPV9	12:20042293-20043043	LOC9268392	protein_coding	uncharacterized LOC9268392
XLOC_021844	108.222	217.377	523.805	177.013	-1.0062	1.56517	0.0006	5e-05	0.0116887	0.00061983	down	up	12:23435426-23447194	OS12G0569500|OS12G0569700	4352572|-	Q2QND6|A0A0P0YBH9	12:23435458-23436485|12:23442171-23447194	LOC4352572|-	protein_coding|protein_coding	osmotin-like protein|Heat shock cognate 70 kDa protein 2, putative, expressed; cDNA clone:J013097I18, full insert sequence [Source:UniProtKB/TrEMBL;Acc:Q2QND5]
XLOC_022402	0.909083	2.01114	4.54396	1.23073	-1.14553	1.88443	0.01565	5e-05	0.122678	0.00061983	down	up	12:789034-791051	-	-	-	-	-	-	-
XLOC_022575	0.791675	2.27271	2.65717	0.64853	-1.52143	2.03464	0.0025	0.00275	0.0336491	0.018287	down	up	12:2176552-2181157	OS12G0144401	-	A0A0P0Y766	12:2176990-2180262	Os12g0144401	protein_coding	-
XLOC_022626	0.345008	1.32075	6.7836	2.47769	-1.93665	1.45306	0.0196	0.00025	0.142863	0.00254639	down	up	12:2622160-2623105	OS12G0153200	4351528	Q2QXK9	12:2622160-2623105	LOC4351528	protein_coding	uncharacterized LOC4351528
XLOC_023150	0.130854	0.65337	0.924586	0.0902609	-2.31994	3.35663	0.02835	0.0295	0.180485	0.109054	down	up	12:7874284-7875247	OS12G0242100	4351869	Q2QV63	12:7874284-7875247	LOC4351869	protein_coding	putative glycine-rich cell wall structural protein 1
XLOC_023795	3.86959	8.55271	9.56535	0.519331	-1.1442	4.20309	0.003	5e-05	0.0387286	0.00061983	down	up	12:15970117-15973931	-	-	-	-	-	-	-
XLOC_023799	2.92694	7.31418	5.65793	0.198885	-1.32131	4.83027	0.001	5e-05	0.0172158	0.00061983	down	up	12:15998272-16005479	OS12G0458100	4352177	Q0ING3	12:15998272-16005479	LOC4352177	protein_coding	benzyl alcohol O-benzoyltransferase
XLOC_023848	0.52162	1.89847	3.25755	0.504493	-1.86377	2.69088	0.00365	0.00025	0.0445925	0.00254639	down	up	12:16495352-16498375	-	-	-	-	-	-	-
XLOC_024155	142.709	408.154	198.077	97.8317	-1.51604	1.01769	5e-05	5e-05	0.0015303	0.00061983	down	up	12:20058131-20059545	OS12G0516200	9266183	Q2QPV6	12:20058131-20059545	LOC9266183	protein_coding	uncharacterized LOC9266183
XLOC_024746	2.63598	5.44022	3.1078	0.645625	-1.04532	2.26712	0.00685	0.00015	0.0699137	0.00162904	down	up	12:25738003-25741258	OS12G0609500	4352758	Q2QMC5	12:25738156-25741105	LOC4352758	protein_coding	C-factor
XLOC_025791	0.919901	1.86953	1.42759	0.291737	-1.02312	2.29084	0.01285	0.00015	0.106771	0.00162904	down	up	2:5835491-5839057	OS02G0204400	4328669	Q0E2Y1	2:5835504-5838694	Os02g0204400,LOC4328669	protein_coding	(6-4)DNA photolyase
XLOC_026023	25.5682	96.0703	229.944	61.971	-1.90974	1.89162	5e-05	5e-05	0.0015303	0.00061983	down	up	2:7948472-7968910	OS02G0240300	4328842	Q6ER49	2:7948543-7949997	OSJNBA0082C09.15,LOC4328842	protein_coding	peroxidase P7
XLOC_026562	0.288833	0.736053	0.524869	0.200246	-1.34958	1.39018	0.01245	0.0155	0.104141	0.068551	down	up	2:14073571-14076360	OS02G0439200	4329232	Q6Z7G3	2:14073571-14076360	OJ1570_H12.23,LOC4329232	protein_coding	WEB family protein At5g16730, chloroplastic
XLOC_027192	2.52027	5.6426	3.08956	1.39714	-1.16278	1.14493	0.0002	0.00035	0.00497146	0.00340244	down	up	2:20985864-20994931	OS02G0555600	4329656	Q6ZI91	2:20985975-20994224	LOC4329656	protein_coding	ACT domain-containing protein ACR3
XLOC_027278	0.119984	0.867646	2.00663	0.567794	-2.85426	1.82133	0.0038	0.00065	0.0457642	0.00569199	down	up	2:21662608-21664276	OS02G0569000	4329721	Q6YTF5	2:21662608-21664276	CYP76M5,LOC4329721	protein_coding	cytochrome P450 76M5
XLOC_027434	0.55655	1.34566	1.255	0.596701	-1.27373	1.07261	0.04875	0.04395	0.250399	0.144811	down	up	2:23044559-23047405	OS02G0594700	4329851	Q0DZW7	2:23046483-23047393	Os02g0594700,LOC4329851	protein_coding	BTB/POZ domain-containing protein At1g67900
XLOC_027749	0.318625	1.26084	12.2663	1.62246	-1.98445	2.91845	0.0117	5e-05	0.0997342	0.00061983	down	up	2:26271681-26272652	OS02G0651900	4330171	Q6H3Y0	2:26271681-26272652	LOC4330171	protein_coding	putative glycine-rich cell wall structural protein 1
XLOC_027830	0.260152	0.739958	2.07786	0.273488	-1.50809	2.92555	0.01615	0.00015	0.124944	0.00162904	down	up	2:27077280-27079003	OS02G0666700	4330252	Q6ESG6	2:27077280-27079003	LOC4330252	protein_coding	purine-uracil permease NCS1
XLOC_027983	4.37074	9.51993	9.54855	3.07867	-1.12307	1.63298	5e-05	5e-05	0.0015303	0.00061983	down	up	2:28638293-28645621	OS02G0696700	4330404	Q0DYF8	2:28643011-28645617	Os02g0696700,LOC4330404	protein_coding	lysine-specific demethylase JMJ706-like
XLOC_028288	2.02427	6.09686	9.34319	1.31919	-1.59066	2.82427	0.0001	5e-05	0.00277714	0.00061983	down	up	2:31266316-31269951	OS02G0745100	4330713	Q6Z2T3	2:31266328-31269935	Os02g0745100,LOC4330713	protein_coding	aquaporin NIP2-1
XLOC_029231	0.14894	0.515674	0.554661	0.193359	-1.79173	1.52032	0.0007	0.0019	0.013213	0.0136396	down	up	2:3065654-3072787	OS02G0155900	-	B9F2T6	2:3065811-3072625	-	protein_coding	Putative uncharacterized protein [Source:UniProtKB/TrEMBL;Acc:B9F2T6]
XLOC_030185	0.660742	1.54298	0.996782	0.302258	-1.22356	1.7215	0.00355	0.00085	0.0438	0.00709776	down	up	2:11376851-11379304	OS02G0297200	4329081	Q6K8M2	2:11376851-11379304	LOC4329081	protein_coding	uncharacterized LOC4329081
XLOC_030298	1.56444	5.6574	5.59557	2.26676	-1.85449	1.30365	5e-05	5e-05	0.0015303	0.00061983	down	up	2:12663606-12680627	OS02G0318450|OS02G0318500|OS02G0318600	4329158|4329158|9268453	A0A0N7KF66|A0A0P0VIB9|C7IYH8	2:12664725-12666874|2:12668310-12669932|2:12680087-12680627	LOC4329158|-|-	protein_coding|protein_coding|protein_coding	ABC transporter G family member 40|Putative uncharacterized protein [Source:UniProtKB/TrEMBL;Acc:B9F5B6]|Os02g0318600 protein [Source:UniProtKB/TrEMBL;Acc:C7IYH8]
XLOC_030313	0.339946	1.01402	0.771286	0.153757	-1.5767	2.32661	0.00065	0.0001	0.0124578	0.00114267	down	up	2:12923699-12929633	OS02G0323000	9270100	C7IY55	2:12923864-12927803	LOC9270100	protein_coding	ABC transporter B family member 9
XLOC_031469	0.355293	0.769151	4.78258	0.0517361	-1.11426	6.53048	0.0342	0.0026	0.201734	0.0175119	down	up	2:25006495-25009018	OS02G0627100	4330040	Q0DZE0	2:25006495-25009018	Os02g0627100,LOC4330040	protein_coding	phenylalanine ammonia-lyase
XLOC_031583	0.838843	1.98595	3.73568	0.739136	-1.24335	2.33746	0.00605	5e-05	0.0642108	0.00061983	down	up	2:26034329-26041422	OS02G0646500	4330146	Q6H627	2:26034336-26041422	LOC4330146	protein_coding	aldehyde dehydrogenase family 3 member F1
XLOC_032867	0.119444	0.515506	0.807845	0.381748	-2.10965	1.08146	0.01985	0.03875	0.144374	0.132685	down	up	3:609881-614424	OS03G0110500	4331354	Q8H7V8	3:609881-614424	LOC4331354	protein_coding	kinase-interacting family protein
XLOC_032919	0.838813	3.21804	1.86099	0.471495	-1.93976	1.98076	5e-05	5e-05	0.0015303	0.00061983	down	up	3:1015313-1020193	OS03G0118800	4331418	A3ADI5	3:1015325-1020066	LOC4331418	protein_coding	hydroxymethylglutaryl-CoA synthase
XLOC_033070	0.614916	1.28234	1.02401	0.279165	-1.06032	1.87505	0.0249	0.0003	0.166673	0.0029949	down	up	3:2260300-2264711	OS03G0140900	4331574	A0A0P0VSX2	3:2260797-2263995	LOC4331574	protein_coding	uncharacterized LOC4331574
XLOC_033721	27.6595	71.9901	25.7882	12.3236	-1.38002	1.06529	5e-05	0.00035	0.0015303	0.00340244	down	up	3:7615893-7618983	OS03G0244000	4332227	Q10P76	3:7615918-7618902	LOC4332227	protein_coding	protein SPA, chloroplastic
XLOC_033815	0.540608	4.69943	2.70994	1.10107	-3.11983	1.29936	5e-05	0.01005	0.0015303	0.0495286	down	up	3:8487502-8489628	OS03G0261100	4332319	Q9XG81	3:8487523-8489366	Os03g0261100,LOC4332319	protein_coding	probable phospholipase A2 homolog 2
XLOC_034064	1.47982	3.02898	7.10388	0.346666	-1.03341	4.35699	0.02915	5e-05	0.182898	0.00061983	down	up	3:10562231-10563277	OS03G0300400	4332568	Q10MP7	3:10562231-10563277	LOC4332568	protein_coding	pathogenesis-related protein 1
XLOC_034126	4.33037	11.0601	10.6116	4.21677	-1.3528	1.33143	0.011	0.01115	0.0956253	0.053548	down	up	3:11090186-11091350	OS03G0310701	9271682	A0A0P0VXG6	3:11090273-11090710	OS03G0310701	protein_coding	Os03g0310701 protein [Source:UniProtKB/TrEMBL;Acc:C7J0P9]
XLOC_034407	0.912435	2.81153	2.40597	0.515798	-1.62356	2.22174	5e-05	5e-05	0.0015303	0.00061983	down	up	3:13712274-13716785	OS03G0356582	9267438	Q10L79	3:13712274-13716745	LOC9267438	protein_coding	phosphatidylinositol 4-phosphate 5-kinase 6
XLOC_034981	0.497896	2.10772	1.06966	0.47519	-2.08177	1.17058	0.00025	0.02055	0.00589866	0.084367	down	up	3:20240277-20244182	OS03G0563100	4333257	Q10I64	3:20240367-20243969	LOC4333257	protein_coding	L-gulonolactone oxidase 2
XLOC_035796	0.207279	1.33808	1.93473	0.272737	-2.69052	2.82655	0.03565	0.0471	0.20709	0.152398	down	up	3:28548351-28554497	OS03G0708000	4333862	Q10E50	3:28548351-28549923	Os03g0708000,LOC4333862	protein_coding	phospholipase A2 homolog 3
XLOC_036213	0.381977	1.40782	1.20367	0.586588	-1.8819	1.03702	0.00125	0.00785	0.0203794	0.0411165	down	up	3:32078494-32082649	OS03G0773700	4334273	Q0DN56	3:32079178-32082438	LOC4334273	protein_coding	leucine-rich repeat receptor-like serine/threonine-protein kinase BAM1
XLOC_036592	0.292694	0.762669	0.707868	0.313365	-1.38166	1.17564	0.0103	0.01795	0.0918317	0.0762653	down	up	3:34965492-34972852	OS03G0832500	4334678	Q7Y145	3:34965492-34972691	LOC4334678	protein_coding	uncharacterized LOC4334678
XLOC_036654	6.07753	59.1653	26.1474	7.60561	-3.28319	1.78153	5e-05	5e-05	0.0015303	0.00061983	down	up	3:35467632-35469813	OS03G0843800	4334753	Q75LD3	3:35467632-35469813	LOC4334753	protein_coding	probable thiol methyltransferase 2
XLOC_037073	2.05304	13.9511	6.71562	0.995972	-2.76455	2.75334	5e-05	5e-05	0.0015303	0.00061983	down	up	3:2747665-2753382	OS03G0149300	4331629	Q10RR0	3:2748162-2753327	LOC4331629	protein_coding	WAT1-related protein At2g39510
XLOC_037526	11.914	25.4609	10.5822	2.96655	-1.09562	1.83477	5e-05	5e-05	0.0015303	0.00061983	down	up	3:6457908-6462146	OS03G0223400	4332108	Q10PS4	3:6457915-6462146	GLN1-2,LOC4332108	protein_coding	glutamine synthetase cytosolic isozyme 1-2
XLOC_037561	3.19508	8.41658	7.6081	2.02612	-1.39738	1.90882	5e-05	5e-05	0.0015303	0.00061983	down	up	3:6853778-6856814	OS03G0229500	9270049	A0A0P0VV15	3:6854085-6856064	Os03g0229500,LOC9270049	protein_coding	protein DETOXIFICATION 48
XLOC_038219	1.11455	10.0713	2.69661	0.265483	-3.17572	3.34446	5e-05	5e-05	0.0015303	0.00061983	down	up	3:13063027-13070884	OS03G0348200	4332831	A0A0P0VY91	3:13063312-13070842	OS03G0348200,LOC4332831	protein_coding	alpha-humulene synthase
XLOC_038921	3.59824	7.86721	8.90312	0.367481	-1.12856	4.59857	5e-05	5e-05	0.0015303	0.00061983	down	up	3:20978620-20986095	OS03G0574900	4333296	Q84MS4	3:20978620-20985759	Os03g0574900,LOC4333296	protein_coding	potassium transporter 27
XLOC_039824	1.47524	3.2837	5.66986	2.57137	-1.15437	1.14077	0.0271	0.00545	0.175306	0.0311453	down	up	3:29448215-29450245	OS03G0724500	4333956	A0A0P0W2D1	3:29448215-29450245	Os03g0724500,LOC4333956	protein_coding	uncharacterized LOC4333956
XLOC_040298	0.642184	1.41524	8.60829	0.226705	-1.13999	5.24684	0.032	5e-05	0.193429	0.00061983	down	up	3:33214517-33217495	OS03G0797400	4334427	Q7Y1I9	3:33214544-33217418	LOC4334427	protein_coding	indole-3-glycerol phosphate lyase, chloroplastic
XLOC_040450	0.861951	1.783	15.6749	4.26562	-1.04863	1.87763	0.0483	5e-05	0.248897	0.00061983	down	up	3:34394508-34395638	OS03G0819600	4334588	Q84T92	3:34394508-34395638	Os03g0819600,LOC4334588	protein_coding	chalcone--flavonone isomerase
XLOC_041489	2.25504	5.90412	3.15696	1.13225	-1.38857	1.47935	0.02325	0.0232	0.160154	0.0920627	down	up	4:8005382-8060629	OS04G0220300	4335196	A0A0P0W7Q8	4:8009023-8018541	LOC4335196	protein_coding	wall-associated receptor kinase 2
XLOC_042996	1.06543	2.78441	0.741471	0.203646	-1.38593	1.86433	0.01125	0.0137	0.0967337	0.0624823	down	up	4:24534345-24536914	OS04G0490900	4336246	A0A0P0WBX8	4:24535112-24536254	Os04g0490900	protein_coding	Os04g0490900 protein [Source:UniProtKB/TrEMBL;Acc:Q0JC55]
XLOC_043398	7.36757	28.3894	32.3314	1.68128	-1.94609	4.2653	5e-05	5e-05	0.0015303	0.00061983	down	up	4:28108757-28113653	OS04G0561500	4336657	Q7XSQ2	4:28108757-28113603	OSJNBA0084K11.14,LOC4336657	protein_coding	prolyl endopeptidase
XLOC_043718	1.43472	8.1891	7.77887	2.76494	-2.51294	1.49231	5e-05	0.00065	0.0015303	0.00569199	down	up	4:31061538-31062694	OS04G0612500	107278293	Q0JA77	4:31061682-31062694	Os04g0612500,LOC107278293	protein_coding	36.4 kDa proline-rich protein-like
XLOC_044098	0.618849	3.75515	3.67731	1.29787	-2.60121	1.5025	0.0298	0.0442	0.185479	0.145416	down	up	4:34119465-34125452	OS04G0668800	4337338	Q84P94	4:34119501-34122972	LOC4337338	protein_coding	uncharacterized protein At5g50100, mitochondrial
XLOC_044153	0.345146	1.04489	0.952219	0.467719	-1.59808	1.02565	0.00075	0.0088	0.0138478	0.0449018	down	up	4:34649606-34655212	OS04G0678300	4337413	Q7FAN9	4:34649606-34655208	OSJNBA0064G10.23,LOC4337413	protein_coding	WD repeat-containing protein 44
XLOC_044255	0.185905	0.488456	0.927762	0.45998	-1.39366	1.01218	0.0426	0.0347	0.230295	0.122507	down	up	4:99797-101630	OS04G0101400	4334886	Q0JFI2	4:99797-101630	Os04g0101400,LOC4334886	protein_coding	cytochrome P450 93A2
XLOC_044731	74.791	169.356	346.101	162.309	-1.17912	1.09245	5e-05	5e-05	0.0015303	0.00061983	down	up	4:6231586-6232495	OS04G0191500	4335124	Q0JEX0	4:6231634-6232379	-	protein_coding	Os04g0191500 protein [Source:UniProtKB/TrEMBL;Acc:Q0JEX0]
XLOC_045741	0.786835	6.56062	16.157	5.5002	-3.0597	1.55461	5e-05	5e-05	0.0015303	0.00061983	down	up	4:19807185-19836910	OS04G0401000	4335725	Q0JDI8	4:19835206-19836892	OSJNBB0014D23.16,LOC4335725	protein_coding	leucine-rich repeat extensin-like protein 3
XLOC_045795	8.34231	16.9193	71.8437	17.6182	-1.02015	2.02779	0.00195	5e-05	0.0279115	0.00061983	down	up	4:20240211-20243534	OS04G0409200	4335763	A0A0P0W9U3	4:20240211-20242336	Os04g0409200,LOC4335763	protein_coding	1,4-alpha-glucan-branching enzyme 1, chloroplastic/amyloplastic
XLOC_045840	2.50409	6.26503	9.01055	3.47644	-1.32303	1.37401	0.0006	5e-05	0.0116887	0.00061983	down	up	4:20579331-20580542	OS04G0416700	4335811	Q7X7T9	4:20579386-20580531	OSJNBA0033G16.4,LOC4335811	protein_coding	protein YLS9
XLOC_046095	1.27406	5.0189	6.09408	1.26867	-1.97794	2.26409	5e-05	5e-05	0.0015303	0.00061983	down	up	4:22641944-22659048	OS04G0453500	107280814	A0A0P0WBF1	4:22645052-22648129	LOC107280814	protein_coding	sugar transport protein 5-like
XLOC_046486	22.8856	48.0866	10.0202	4.47443	-1.07119	1.16314	5e-05	0.00095	0.0015303	0.00776333	down	up	4:25826779-25830991	OS04G0516600	4336402	Q7X634	4:25826802-25830703	LOC4336402	protein_coding	probable low-specificity L-threonine aldolase 1
XLOC_046499	4.39783	9.18496	15.735	0.898128	-1.06248	4.13091	0.00105	5e-05	0.0178689	0.00061983	down	up	4:25927077-25929716	OS04G0518400	4336415	Q7X8V3	4:25927077-25929716	LOC4336415	protein_coding	phenylalanine ammonia-lyase
XLOC_047957	0.714807	1.76316	5.46773	0.478369	-1.30254	3.51475	0.0246	0.00015	0.165648	0.00162904	down	up	5:1781532-1782890	OS05G0130300	9266317	B7F7Y4	5:1781532-1782890	Os05g0130300,LOC9266317	protein_coding	uncharacterized LOC9266317
XLOC_047958	2.03438	9.31399	14.539	0.76623	-2.19481	4.24601	0.0002	0.00035	0.00497146	0.00340244	down	up	5:1796039-1796862	OS05G0130600	9266485	B7E8B6	5:1796039-1796862	LOC9266485	protein_coding	uncharacterized LOC9266485
XLOC_048157	2.15757	29.6929	9.93566	4.39147	-3.78264	1.17791	5e-05	0.00075	0.0015303	0.00638892	down	up	5:3626394-3645032	OS05G0161500	4337890	Q6ATB2	5:3626394-3629080	Os05g0161500,LOC4337890	protein_coding	probable GTP diphosphokinase CRSH2, chloroplastic
XLOC_048995	18.292	43.1764	29.555	12.229	-1.23903	1.27309	5e-05	5e-05	0.0015303	0.00061983	down	up	5:14245044-14246369	OS05G0311500	4338378	Q0DJ98	5:14245044-14246369	LOC4338378	protein_coding	protein LURP-one-related 8
XLOC_050139	1.93126	6.52233	3.63435	1.07433	-1.75584	1.75825	5e-05	5e-05	0.0015303	0.00061983	down	up	5:25158932-25163416	OS05G0508400	4339266	Q6L4X6	5:25159955-25163398	LOC4339266	protein_coding	jacalin-related lectin 3
XLOC_050304	0.430097	1.41917	1.34651	0.268577	-1.72232	2.32582	0.01755	0.0076	0.132825	0.040165	down	up	5:26497713-26499607	OS05G0533800	4339428	B7F8F4	5:26497719-26499607	Os05g0533800,LOC4339428	protein_coding	uncharacterized LOC4339428
XLOC_050739	0.0498188	0.5732	0.520139	0.078827	-3.52428	2.72214	0.0092	0.022	0.0851656	0.0885993	down	up	5:116433-118268	OS05G0102000	4337529	Q9FW31	5:116433-118268	LOC4337529	protein_coding	jasmonate O-methyltransferase
XLOC_050811	0.626375	3.17699	3.64542	0.667098	-2.34256	2.45011	0.0147	0.0115	0.11717	0.0547921	down	up	5:739657-742961	OS05G0114000	4337608	Q75L10	5:739658-742961	LOC4337608	protein_coding	soluble inorganic pyrophosphatase 4
XLOC_050877	0.548625	1.29907	1.4083	0.401486	-1.24359	1.81054	0.0185	0.0011	0.137424	0.00875748	down	up	5:1295616-1298757	OS05G0123300	107275835	A0A0P0WHF9	5:1295746-1298699	Os05g0123300,LOC107275835	protein_coding	exonuclease V, chloroplastic-like
XLOC_050905	0.899314	1.91188	6.69128	2.81327	-1.0881	1.25003	0.01655	5e-05	0.127001	0.00061983	down	up	5:1561984-1568161	OS05G0127500	4337689	Q75IL5	5:1561984-1568161	LOC4337689	protein_coding	protein SRG1
XLOC_051019	4.72291	11.3861	29.8392	4.62116	-1.26952	2.69088	0.0028	5e-05	0.0367678	0.00061983	down	up	5:2449418-2450032	OS05G0142100	4337767	Q75KL9	5:2449418-2450032	-	protein_coding	Os05g0142100 protein; Putative uncharacterized protein OJ1264_A04.8 [Source:UniProtKB/TrEMBL;Acc:Q75KL9]
XLOC_051020	19.5659	48.3404	148.847	69.5726	-1.30489	1.09724	5e-05	5e-05	0.0015303	0.00061983	down	up	5:2452663-2453318	OS05G0142200	4337768	Q75KL8	5:2452663-2453318	Os05g0142200,LOC4337768	protein_coding	uncharacterized LOC4337768
XLOC_052430	0.497709	2.69694	11.6168	1.99723	-2.43795	2.54014	0.0001	5e-05	0.00277714	0.00061983	down	up	5:18494334-18496011	OS05G0382600	4338644	Q0DIK2	5:18494334-18496011	Os05g0382600,LOC4338644	protein_coding	annexin D4
XLOC_052454	1.1345	2.4319	3.74344	1.6955	-1.10002	1.14265	0.0269	0.00355	0.174537	0.0221751	down	up	5:18721248-18724814	OS05G0386800	4338658	Q0DIJ0	5:18721311-18724814	BC1L4	protein_coding	COBRA-like protein 3 [Source:UniProtKB/Swiss-Prot;Acc:Q60E70]
XLOC_052571	7.93615	36.0766	22.8656	2.84602	-2.18455	3.00616	5e-05	5e-05	0.0015303	0.00061983	down	up	5:19997490-19999679	OS05G0409500	4338773	A0A0P0WMA8	5:19997585-19999679	LOC4338773	protein_coding	WAT1-related protein At5g07050
XLOC_052591	0.268252	0.72852	0.63251	0.201833	-1.44138	1.64793	0.0413	0.04495	0.226209	0.147281	down	up	5:20192522-20193783	OS05G0412800	4338787	Q6AUB4	5:20192522-20193783	LOC4338787	protein_coding	glutathione transferase GST 23
XLOC_052722	0.265735	0.593939	2.90717	0.64346	-1.16032	2.17569	0.02915	5e-05	0.182898	0.00061983	down	up	5:21325749-21328295	OS05G0435800	4338899	Q6I5K9	5:21325749-21328295	LOC4338899	protein_coding	subtilisin-like protease SBT1.7
XLOC_053031	2.05162	7.48357	6.01188	1.67761	-1.86697	1.84141	0.00015	0.0049	0.0039307	0.0287032	down	up	5:24015138-24022091	OS05G0488600	4339151	B9FKV5	5:24015243-24017576	Os05g0488600,LOC4339151	protein_coding	myb family transcription factor APL
XLOC_053403	0.863004	2.42703	5.38066	1.03664	-1.49175	2.37588	0.00035	5e-05	0.00780711	0.00061983	down	up	5:27229414-27233659	OS05G0548900	4339516	B7FA34	5:27229414-27233659	Os05g0548900,LOC4339516	protein_coding	phosphomethylethanolamine N-methyltransferase
XLOC_053587	3.88713	34.1845	4.73912	0.977011	-3.13656	2.27817	5e-05	0.00405	0.0015303	0.0246467	down	up	5:28845110-28846124	OS05G0579600	4339715	Q0DFN8	5:28845110-28846124	LOC4339715	protein_coding	protein RADIALIS-like 3
XLOC_053800	0.115112	2.21767	2.47555	0.114351	-4.26793	4.43621	0.03685	0.0016	0.21111	0.0118532	down	up	6:163214-165320	OS06G0102100	4339836	Q5VRI5	6:163259-165320	OSJNBA0075G19.13,LOC4339836	protein_coding	3,9-dihydroxypterocarpan 6A-monooxygenase
XLOC_053836	14.397	35.163	26.4391	10.7025	-1.28829	1.30473	5e-05	5e-05	0.0015303	0.00061983	down	up	6:454816-457222	OS06G0107100	4339871	Q5VS59	6:454843-457220	P0644B06.44-2,LOC4339871	protein_coding	uncharacterized membrane protein YjcL
XLOC_053845	0.521687	1.19073	4.63734	1.79255	-1.19059	1.37129	0.03005	0.0002	0.186496	0.00210105	down	up	6:543057-545777	OS06G0109200	4339878	Q5VRN3	6:543057-545777	LOC4339878	protein_coding	WAT1-related protein At3g30340
XLOC_053850	0.653093	2.33296	2.74563	1.05969	-1.8368	1.3735	0.0006	0.0006	0.0116887	0.00533754	down	up	6:564529-567751	OS06G0109600	4339882	Q5VRN0	6:564534-567658	Os06g0109600,LOC4339882	protein_coding	UMP-CMP kinase 1
XLOC_053912	0.670651	1.83209	1.44922	0.571915	-1.44986	1.34141	0.0008	0.0008	0.0145666	0.0067457	down	up	6:1089873-1138644	OS06G0120200|OS06G0121500	4339947|4339950	Q5VQ96|Q0DF21	6:1090058-1092625|6:1137134-1138629	LOC4339947|Os06g0121500,LOC4339950	protein_coding|protein_coding	uncharacterized LOC4339947|protein ASPARTIC PROTEASE IN GUARD CELL 2
XLOC_054226	0.350336	1.43894	2.20094	0.374162	-2.03819	2.55638	0.00325	0.0007	0.0411487	0.00602475	down	up	6:3542570-3545696	-	-	-	-	-	-	-
XLOC_054724	1.89117	3.92098	3.62907	0.86479	-1.05194	2.06918	0.0188	0.0001	0.138999	0.00114267	down	up	6:7707969-7710744	OS06G0248500	4340648	A0A0P0WV49	6:7709145-7710744	LOC4340648	protein_coding	U-box domain-containing protein 21
XLOC_055122	0.455575	1.47347	4.03827	1.225	-1.69346	1.72096	0.0226	0.0021	0.157277	0.0148106	down	up	6:12212221-12213070	OS06G0316300	9267746	Q5Z4Q6	6:12212221-12213070	B1156C07.30,LOC9267746	protein_coding	ctenidin-3
XLOC_055502	0.589271	3.48539	1.40428	0.108804	-2.56432	3.69002	0.0003	0.0443	0.00684653	0.145646	down	up	6:17130109-17140239	OS06G0493600	4341088	Q651J5	6:17130109-17134973	PHO1-3,LOC4341088	protein_coding	phosphate transporter PHO1-3
XLOC_056017	22.6798	54.4796	72.8312	23.5936	-1.26431	1.62616	5e-05	5e-05	0.0015303	0.00061983	down	up	6:22779409-22781032	OS06G0582600	4341383	Q5VP99	6:22779409-22781032	P0498C03.23,LOC4341383	protein_coding	ervatamin-B
XLOC_056044	1.55269	3.54699	4.57769	1.07946	-1.19183	2.08432	0.018	0.00015	0.135108	0.00162904	down	up	6:23066437-23068165	EPlOSAG00000017610	-	-	6:23066833-23066869	-	ncRNA	-
XLOC_056807	0.793079	2.37378	1.95122	0.962618	-1.58165	1.01934	0.00045	0.0069	0.00945878	0.0373502	down	up	6:29814274-29817290	OS06G0705600	-	A0A0P0X150	6:29814603-29816743	-	protein_coding	-
XLOC_057045	0.4815	1.3686	3.81091	0.612551	-1.5071	2.63723	0.01235	5e-05	0.103378	0.00061983	down	up	6:534584-535745	OS06G0109100	9271064	A0A0P0WRX5	6:534584-535745	Os06g0109100,LOC9271064	protein_coding	probable E3 ubiquitin-protein ligase XERICO
XLOC_057248	0.614155	6.19922	1.99148	0.773291	-3.33541	1.36476	5e-05	0.00595	0.0015303	0.0332612	down	up	6:2162734-2169673	OS06G0141200	4340075	Q9SNS0	6:2162738-2165150	LOC4340075	protein_coding	uncharacterized RNA-binding protein C17H9.04c
XLOC_057287	0.468945	2.56794	2.49972	0.702656	-2.45312	1.83087	0.00545	0.0108	0.0594406	0.0523259	down	up	6:2453454-2454286	OS06G0147000	4340119	Q5VP44	6:2453481-2454046	LOC4340119	protein_coding	uncharacterized LOC4340119
XLOC_058711	211.523	435.577	917.235	305.088	-1.04211	1.58807	5e-05	5e-05	0.0015303	0.00061983	down	up	6:17066928-17068724	OS06G0493100	4341087	Q656L1	6:17066928-17068612	-	protein_coding	Brown planthopper-inducible protein-like; Os06g0493100 protein; cDNA clone:001-121-F04, full insert sequence [Source:UniProtKB/TrEMBL;Acc:Q656L1]
XLOC_059058	1.24539	3.31027	2.36271	0.829469	-1.41034	1.51018	0.00125	0.0012	0.0203794	0.00942595	down	up	6:21090109-21091328	OS06G0554600	4341279	A0A0P0WXW3	6:21090109-21091328	Os06g0554600,LOC4341279	protein_coding	uncharacterized LOC4341279
XLOC_059217	19.7023	72.5209	13.8429	3.55829	-1.88004	1.95989	5e-05	5e-05	0.0015303	0.00061983	down	up	6:22710285-22714862	OS06G0581500	4341380	Q5VPA8	6:22710845-22714666	LOC4341380	protein_coding	LRR receptor-like serine/threonine-protein kinase EFR
XLOC_059256	1.04771	3.31114	1.66595	0.622737	-1.66008	1.41965	0.00055	0.0029	0.0110228	0.0189499	down	up	6:23049525-23052497	OS06G0587900	9270683	A0A0N7KMC1	6:23049660-23052133	LOC9270683	protein_coding	leucine-rich repeat receptor protein kinase EMS1
XLOC_060535	28.5813	91.2983	174.915	80.8608	-1.67551	1.11314	5e-05	5e-05	0.0015303	0.00061983	down	up	7:2190546-2196990	OS07G0142900	4342381	Q8H4J8	7:2193809-2196930	LOC4342381	protein_coding	uncharacterized oxidoreductase At1g06690, chloroplastic
XLOC_061891	0.026021	0.679222	2.00953	0.131032	-4.70613	3.93887	0.0219	0.00015	0.154402	0.00162904	down	up	7:18106115-18111651	OS07G0489100	107276319	A0A0N7KNG3	7:18106225-18111251	LOC107276319	protein_coding	alcohol-forming fatty acyl-CoA reductase-like
XLOC_062584	0.923269	2.27133	1.42686	0.61877	-1.29871	1.20537	0.00765	0.0166	0.0752266	0.072015	down	up	7:24505215-24508630	OS07G0600700	4343820	Q0D4W1	7:24505215-24508630	LOC4343820	protein_coding	PLASMODESMATA CALLOSE-BINDING PROTEIN 3
XLOC_063099	32.7399	67.9827	111.372	49.3451	-1.05412	1.1744	5e-05	5e-05	0.0015303	0.00061983	down	up	7:28683893-28686633	OS07G0677400	4344280	Q7XIX1	7:28684142-28685862	LOC4344280	protein_coding	peroxidase 2-like
XLOC_063589	1.40202	7.01211	2.46925	0.289827	-2.32235	3.09081	5e-05	0.0031	0.0015303	0.0199911	down	up	7:3316476-3318170	OS07G0162100	4342458	Q8H539	7:3316476-3318170	LOC4342458	protein_coding	3-oxo-5-alpha-steroid 4-dehydrogenase 2
XLOC_063845	0.250565	0.795866	1.55214	0.735862	-1.66734	1.07675	0.0249	0.04295	0.166673	0.142451	down	up	7:5852752-5858718	OS07G0208500	4342699	A0A0P0X3V1	7:5852783-5858718	Os07g0208500,LOC4342699	protein_coding	probable cellulose synthase A catalytic subunit 8 [UDP-forming]
XLOC_064271	1.40326	3.30232	10.4952	1.03817	-1.2347	3.33763	0.0133	5e-05	0.108868	0.00061983	down	up	7:10564948-10568023	-	-	-	-	-	-	-
XLOC_064298	1.05862	2.14881	2.07359	0.690427	-1.02135	1.58657	0.0188	5e-05	0.138999	0.00061983	down	up	7:10805327-10807392	OS07G0283050	9268628	Q6YWI9	7:10805327-10807392	LOC9268628	protein_coding	L-type lectin-domain containing receptor kinase IV.1
XLOC_064299	0.696972	1.49408	4.19461	0.66723	-1.10009	2.65228	0.01795	5e-05	0.134818	0.00061983	down	up	7:10811145-10813161	OS07G0283125	9270958	Q6YWI8	7:10811145-10813161	LOC9270958	protein_coding	L-type lectin-domain containing receptor kinase IV.1
XLOC_064840	0.901356	1.94392	0.958413	0.205522	-1.1088	2.22135	0.0113	0.0025	0.0971283	0.0169663	down	up	7:18124677-18126388	OS07G0489300	4343260	Q7XHS6	7:18124677-18126388	P0477A12.3,LOC4343260	protein_coding	7-deoxyloganetic acid glucosyltransferase
XLOC_064975	0.260497	0.594469	0.446914	0.161818	-1.19034	1.46562	0.0425	0.0177	0.230017	0.0755093	down	up	7:19454526-19456170	OS07G0510400	4343352	Q6Z4C0	7:19454526-19456170	LOC4343352	protein_coding	anthocyanidin 3-O-glucosyltransferase 2
XLOC_065622	0.681278	2.65303	1.80354	0.800078	-1.96133	1.17262	5e-05	0.0026	0.0015303	0.0175119	down	up	7:25393023-25398600	OS07G0616200	4343906	Q8H3I6	7:25393024-25398600	LOC4343906	protein_coding	3-oxoacyl-[acyl-carrier-protein] synthase II, chloroplastic
XLOC_065696	0.210482	0.671035	1.32288	0.643822	-1.67269	1.03894	0.02675	0.0454	0.173754	0.148412	down	up	7:26044457-26047625	OS07G0628600	4343985	Q8GSL4	7:26044575-26047500	ORC6,LOC4343985	protein_coding	origin of replication complex subunit 6
XLOC_066698	3.4102	9.71198	8.95802	2.56439	-1.50991	1.80457	0.0013	5e-05	0.020921	0.00061983	down	up	8:4300574-4301421	OS08G0173600	4344780	A0A0N7KPC6	8:4300574-4301421	LOC4344780	protein_coding	uncharacterized LOC4344780
XLOC_067166	7.1908	27.7541	7.33386	2.24378	-1.94848	1.70864	5e-05	5e-05	0.0015303	0.00061983	down	up	8:9001738-9005347	OS08G0247600	4345064	Q0J6Z0	8:9001801-9005304	Os08g0247600	protein_coding	Os08g0247600 protein [Source:UniProtKB/TrEMBL;Acc:Q0J6Z0]
XLOC_067784	1.33443	2.89518	3.37605	0.367206	-1.11743	3.20068	0.0039	5e-05	0.0466131	0.00061983	down	up	8:16592928-16617565	OS08G0360300	107276160	A0A0P0XF72	8:16593210-16596198	Os08g0360300,LOC107276160	protein_coding	protein SAR DEFICIENT 1-like
XLOC_068793	0.645545	1.54431	2.2976	0.910258	-1.25838	1.33578	0.00385	0.00055	0.046202	0.00494754	down	up	8:26102849-26105352	OS08G0524800	4346087	Q84QW1	8:26102849-26105352	OJ1191_A10.109,LOC4346087	protein_coding	transcription factor bHLH78
XLOC_068829	0.217543	1.55607	4.26697	0.585541	-2.83853	2.86537	5e-05	5e-05	0.0015303	0.00061983	down	up	8:26434611-26445473	OS08G0531000	4346129	Q6ZI95	8:26439631-26445473	LOC4346129	protein_coding	nucleotide pyrophosphatase/phosphodiesterase
XLOC_069345	22.0144	333.113	27.9776	5.31114	-3.91949	2.39718	5e-05	5e-05	0.0015303	0.00061983	down	up	8:2210023-2213993	OS08G0139700	4344635	A0A0P0XBL8	8:2210027-2213892	Os08g0139700,LOC4344635	protein_coding	beta-sesquiphellandrene synthase
XLOC_069377	0.834801	3.3076	2.57833	0.799706	-1.98628	1.6889	0.00055	0.00705	0.0110228	0.038034	down	up	8:2567867-2570247	-	-	-	-	-	-	-
XLOC_069459	1.54963	5.72885	3.09572	0.29083	-1.88632	3.41203	5e-05	5e-05	0.0015303	0.00061983	down	up	8:3408278-3409968	OS08G0158200	4344706	Q84PV7	8:3408278-3409968	P0498E12.107,LOC4344706	protein_coding	reticuline oxidase
XLOC_069525	0.811179	1.90868	3.14013	1.36848	-1.23448	1.19825	0.037	0.0031	0.21156	0.0199911	down	up	8:3932229-3933747	OS08G0167000	4344750	Q6YYM2	8:3928463-3933577	LOC4344750	protein_coding	ABC transporter G family member 14
XLOC_070004	12.9462	31.2776	33.8166	11.7148	-1.2726	1.5294	0.0003	0.0002	0.00684653	0.00210105	down	up	8:9128572-9174512	OS08G0249900	9271141	A0A0P0XE27	8:9165968-9167452	-	protein_coding	Os08g0249933 protein [Source:UniProtKB/TrEMBL;Acc:C7J650]
XLOC_070103	1.89383	7.5282	7.31233	2.96868	-1.991	1.30051	0.00035	0.0015	0.00780711	0.0112682	down	up	8:10287058-10287839	OS08G0269500	4345132	Q0J6T8	8:10287058-10287839	LOC4345132	protein_coding	uncharacterized LOC4345132
XLOC_071186	0.379787	1.07443	5.52775	1.83987	-1.50031	1.58709	0.003	5e-05	0.0387286	0.00061983	down	up	8:23288613-23294162	OS08G0472800	4345810	Q6ZDE3	8:23288613-23294162	Os08g0472800,LOC4345810	protein_coding	abscisic acid 8'-hydroxylase 2
XLOC_071671	0.441227	1.32112	1.93148	0.880099	-1.58217	1.13397	5e-05	0.00035	0.0015303	0.00340244	down	up	8:27435126-27442725	OS08G0547500	4346235	A0A0P0XI44	8:27435126-27442438	P0544G09.15-2	protein_coding	Putative kinesin heavy chain [Source:UniProtKB/TrEMBL;Acc:Q6Z9D2]
XLOC_072325	0.115386	0.501707	0.831946	0.353075	-2.12038	1.23652	0.0259	0.0408	0.170051	0.137689	down	up	9:6195158-6196917	OS09G0283600	4346618	Q6EPS5	9:6195158-6196917	LOC4346618	protein_coding	probable E3 ubiquitin-protein ligase ARI9
XLOC_072678	0.364777	1.06094	1.93382	0.792634	-1.54025	1.28673	0.0062	0.0016	0.0652184	0.0118532	down	up	9:10338311-10340548	OS09G0338500	4346776	Q6ERL2	9:10338558-10340355	LOC4346776	protein_coding	delta(8)-fatty-acid desaturase 2
XLOC_073610	0.454759	0.972654	1.20125	0.545502	-1.09682	1.13889	0.03385	0.0076	0.200568	0.040165	down	up	9:19769695-19775095	OS09G0509400	4347533	A0A0P0XQ52	9:19769695-19775038	OS09G0509400,LOC4347533	protein_coding	uncharacterized LOC4347533
XLOC_073852	2.9708	6.20135	5.8799	2.88711	-1.06173	1.02617	0.00015	5e-05	0.0039307	0.00061983	down	up	9:21734474-21740633	OS09G0549450	9268032	A0A0P0XQL5	9:21735447-21740544	OS09G0549450,LOC9268032	protein_coding	protein NLP1-like
XLOC_074944	17.6776	44.236	36.3384	12.3006	-1.32329	1.56276	5e-05	5e-05	0.0015303	0.00061983	down	up	9:11601968-11622843	OS09G0358500	-	A0A0P0XKR5	9:11604046-11607329	-	protein_coding	-
XLOC_075286	2.28557	5.48549	9.93006	1.5954	-1.26307	2.63788	0.0006	5e-05	0.0116887	0.00061983	down	up	9:15073510-15079359	OS09G0419200	4347074	Q6ERR3	9:15076258-15079326	LOC4347074	protein_coding	cinnamoyl-CoA reductase 1
XLOC_075413	0.597057	1.43218	4.21452	0.727419	-1.26228	2.53451	0.0414	5e-05	0.226443	0.00061983	down	up	9:16200901-16202013	OS09G0438100	4347159	Q69LJ5	9:16200946-16201902	LOC4347159	protein_coding	uncharacterized LOC4347159
XLOC_075593	17.7002	37.0989	24.2941	5.49577	-1.06761	2.14421	5e-05	5e-05	0.0015303	0.00061983	down	up	9:17968358-17971414	OS09G0471500	-	A0A0P0XP33	9:17968402-17971304	OS09G0471500	protein_coding	-
XLOC_076316	91.6476	228.581	247.949	96.625	-1.31854	1.35958	0.00025	5e-05	0.00589866	0.00061983	down	up	Syng_TIGR_008:6308-11263	-	-	-	-	-	-	-
XLOC_002673	93.4032	25.3762	96.2218	339.097	1.87999	-1.81726	5e-05	5e-05	0.0015303	0.00061983	up	down	1:25926370-25928206	OS01G0644000	4326569	Q5VP66	1:25926370-25928206	LOC4326569	protein_coding	uncharacterized LOC4326569
XLOC_003471	32.4181	15.8983	20.5868	65.5345	1.02793	-1.67054	5e-05	5e-05	0.0015303	0.00061983	up	down	1:32886869-32892451	OS01G0777200	9267579	Q5ZAZ8	1:32886869-32892451	LOC9267579	protein_coding	aspartic proteinase-like protein 2
XLOC_003977	1.34343	0.470302	4.92363	11.2729	1.51426	-1.19507	0.01255	5e-05	0.104867	0.00061983	up	down	1:37358205-37359556	OS01G0863300	4324783	Q0JHH7	1:37358205-37359556	Os01g0863300,LOC4324783	protein_coding	transcription factor DIVARICATA
XLOC_004084	15.3719	2.1543	18.1203	59.0284	2.835	-1.70381	5e-05	5e-05	0.0015303	0.00061983	up	down	1:38382385-38385502	OS01G0883800	4325003	Q0JH50	1:38382385-38385469	20OX2,LOC4325003	protein_coding	gibberellin 20 oxidase 2
XLOC_004667	310.068	117.275	102.255	258.989	1.40268	-1.34072	5e-05	5e-05	0.0015303	0.00061983	up	down	1:43096240-43098048	OS01G0975300	4324302	A0A0P0VDS4	1:43096401-43097949	P0459B04.21,LOC4324302	protein_coding	transcription factor MYB59
XLOC_006255	2.51705	1.16549	1.68578	3.92005	1.11079	-1.21746	0.004	5e-05	0.0475444	0.00061983	up	down	1:14550968-14569806	EPlOSAG00000019725	-	-	1:14560421-14560478	-	ncRNA	-
XLOC_009961	27.1069	9.63694	6.44142	25.3016	1.49201	-1.97378	5e-05	5e-05	0.0015303	0.00061983	up	down	10:5412580-5414295	OS10G0178500	4348200	Q8LNA9	10:5412580-5414295	LOC4348200	protein_coding	UDP-glycosyltransferase 73C1
XLOC_010871	19.2126	5.1453	34.8633	79.2637	1.90073	-1.18495	5e-05	5e-05	0.0015303	0.00061983	up	down	10:15827027-15835284	OS10G0440500	4348724	Q0IXG0	10:15827417-15827923	LOC4348724	protein_coding	cylicin-2
XLOC_011385	39.5105	13.4979	29.8039	91.8128	1.5495	-1.62319	5e-05	5e-05	0.0015303	0.00061983	up	down	10:20551209-20552361	OS10G0528100	4349188	Q8S702	10:20551209-20552361	LOC4349188	protein_coding	uncharacterized LOC4349188
XLOC_012927	113.263	54.503	0.722776	1.75965	1.05527	-1.28367	0.0009	0.00865	0.0159105	0.0443619	up	down	10:14171332-14172873	OS10G0409400	4348595	A0A0P0XUS9	10:14171332-14172873	BURP16,LOC4348595	protein_coding	BURP domain-containing protein 16
XLOC_013346	13.7514	6.35736	28.8575	67.8388	1.11307	-1.23317	0.0014	5e-05	0.0220656	0.00061983	up	down	10:18129402-18130451	OS10G0481000	-	A0A0P0XVF5	10:18129498-18130451	-	protein_coding	-
XLOC_014914	535.201	192.58	163.054	408.796	1.47462	-1.32603	5e-05	5e-05	0.0015303	0.00061983	up	down	11:8464952-8469347	OS11G0256900	9266264	C7J9B3	11:8466832-8469347	-	protein_coding	Os11g0256900 protein [Source:UniProtKB/TrEMBL;Acc:C7J9B3]
XLOC_014930	38.9274	12.8969	8.17478	22.4106	1.59376	-1.45493	5e-05	5e-05	0.0015303	0.00061983	up	down	11:8675108-8679108	OS11G0260100	4350232	Q53L02	11:8677314-8678820	LOC4350232	protein_coding	anthranilate O-methyltransferase 1
XLOC_015090	2.81809	1.33899	2.57675	5.32536	1.07357	-1.04733	0.00715	0.0009	0.0718305	0.00742015	up	down	11:10691836-10698637	OS11G0293300	4350305	Q53MI2	11:10691940-10698318	LOC4350305	protein_coding	uncharacterized LOC4350305
XLOC_016072	3.52388	1.19457	2.14623	4.45822	1.56067	-1.05466	0.0006	0.00055	0.0116887	0.00494754	up	down	11:20659540-20668186	OS11G0556132	-	A0A0P0Y3B1	11:20660249-20668186	-	protein_coding	-
XLOC_016308	53.3195	16.9927	0.722355	5.72981	1.64975	-2.98771	5e-05	5e-05	0.0015303	0.00061983	up	down	11:22861962-22867143	OS11G0598500	4350851	Q0IRT6	11:22862447-22866319	LOC4350851	protein_coding	uncharacterized LOC4350851
XLOC_019854	15.4643	5.77114	6.62693	17.8598	1.42202	-1.43031	5e-05	5e-05	0.0015303	0.00061983	up	down	12:1139073-1141278	OS12G0123700	4351369	A0A0P0Y6B4	12:1139158-1141233	LOC4351369	protein_coding	NAC transcription factor 29
XLOC_022075	5.33943	2.62916	1.49617	7.28869	1.02208	-2.28439	0.0022	5e-05	0.0304593	0.00061983	up	down	12:25480332-25485176	OS12G0604000	-	-	12:25480527-25483216	-	ncRNA	-
XLOC_022116	60.9254	22.9756	14.6899	43.248	1.40694	-1.55781	5e-05	5e-05	0.0015303	0.00061983	up	down	12:25800844-25807778	OS12G0610600	4352763	Q2QMB5	12:25800944-25806504	LOC4352763	protein_coding	NAC domain-containing protein 21/22
XLOC_022600	0.941562	0.403337	0.414053	1.19349	1.22307	-1.5273	0.0358	0.0096	0.207351	0.0479383	up	down	12:2395992-2397707	OS12G0148700	4351504	Q2QXP5	12:2395992-2397707	LOC4351504	protein_coding	seipin-1
XLOC_023669	3.81513	1.67081	2.70594	5.79595	1.19118	-1.09892	0.0018	0.00015	0.0266335	0.00162904	up	down	12:14487403-14491113	OS12G0438600	4352132	A0A0P0Y9R2	12:14487420-14491026	LOC4352132	protein_coding	chloride channel protein CLC-a
XLOC_024715	12.3347	2.9821	4.06304	17.5924	2.04832	-2.11432	0.0004	5e-05	0.00864562	0.00061983	up	down	12:25444890-25446279	OS12G0603700	-	A0A0P0YC00	12:25444907-25446226	Os12g0603700	protein_coding	-
XLOC_026778	25.5491	7.65087	5.61177	12.2343	1.73958	-1.1244	0.0014	0.02255	0.0220656	0.0903162	up	down	2:16747962-16748375	OS02G0484950	-	Q6K6T3	2:16747962-16748375	P0036H07.24	protein_coding	Putative uncharacterized protein OJ1122_H01.43; Putative uncharacterized protein P0036H07.24 [Source:UniProtKB/TrEMBL;Acc:Q6K6T3]
XLOC_027849	15.6212	6.24984	6.96589	26.3676	1.32162	-1.92038	5e-05	5e-05	0.0015303	0.00061983	up	down	2:27248839-27250065	OS02G0671100	4330275	Q6ESP4	2:27248839-27250065	P0684A08.38,LOC4330275	protein_coding	uncharacterized LOC4330275
XLOC_028424	6.17076	1.32541	1.60836	4.88299	2.21901	-1.60218	0.00015	0.0001	0.0039307	0.00114267	up	down	2:32591800-32593408	OS02G0772100	-	A0A0N7KG62	2:32591800-32593204	-	protein_coding	-
XLOC_029618	30.9788	11.0338	22.476	44.9762	1.48935	-1.00077	5e-05	5e-05	0.0015303	0.00061983	up	down	2:5964314-5967728	OS02G0206400	4328678	A0A0P0VG91	2:5965657-5967648	LOC4328678	protein_coding	UDP-glycosyltransferase 73C3
XLOC_031480	3.03503	0.940178	1.89658	7.99848	1.6907	-2.07632	0.00175	5e-05	0.0260728	0.00061983	up	down	2:25153298-25154265	OS02G0629000	4330048	Q6K219	2:25153298-25154265	LOC4330048	protein_coding	uncharacterized LOC4330048
XLOC_033459	9.91874	3.36155	5.95858	16.6346	1.56103	-1.48115	5e-05	5e-05	0.0015303	0.00061983	up	down	3:5261587-5263765	OS03G0200200	4331964	Q10QE1	3:5261710-5263669	LOC4331964	protein_coding	uncharacterized LOC4331964
XLOC_035203	16.7444	5.69631	13.5591	31.4432	1.55558	-1.21349	5e-05	5e-05	0.0015303	0.00061983	up	down	3:22667617-22669483	OS03G0604566	9270259	C7J083	3:22667960-22669203	LOC9270259	protein_coding	uncharacterized LOC9270259
XLOC_036126	6.93775	0.716971	12.4748	39.2764	3.27448	-1.65465	5e-05	5e-05	0.0015303	0.00061983	up	down	3:31436212-31439424	OS03G0760000	4334182	Q10DI0	3:31436337-31437955	OS03G0760000,LOC4334182	protein_coding	isoflavone 2'-hydroxylase
XLOC_036488	3.82412	1.39133	6.60612	14.7278	1.45866	-1.15667	0.00015	5e-05	0.0039307	0.00061983	up	down	3:34271361-34273067	OS03G0817200	4334572	Q84TX7	3:34271361-34273067	LOC4334572	protein_coding	amino acid transporter ANT1
XLOC_037387	10.3322	1.37685	1.60559	8.07215	2.9077	-2.32985	5e-05	5e-05	0.0015303	0.00061983	up	down	3:5180779-5182185	OS03G0198600	4331956	Q10QF2	3:5180779-5182185	HOX12,LOC4331956	protein_coding	homeobox-leucine zipper protein HOX12
XLOC_037898	7.37824	1.92854	5.10634	104.74	1.93576	-4.35838	5e-05	5e-05	0.0015303	0.00061983	up	down	3:10120288-10124450	OS03G0291500	4332506	Q10MX3	3:10120289-10124384	LOC4332506	protein_coding	asparagine synthetase [glutamine-hydrolyzing] 1
XLOC_037983	101.44	48.3446	50.838	107.967	1.0692	-1.08661	5e-05	5e-05	0.0015303	0.00061983	up	down	3:10824130-10827757	OS03G0305100	4332593	Q10MK9	3:10824184-10827482	OS03G0305100,LOC4332593	protein_coding	acetate/butyrate--CoA ligase AAE7, peroxisomal
XLOC_038222	2.0444	0.743729	1.09658	13.817	1.45883	-3.65537	0.00745	5e-05	0.0740281	0.00061983	up	down	3:13095466-13098360	OS03G0348900	4332833	Q10LI1	3:13095799-13098282	OS03G0348900,LOC4332833	protein_coding	E3 ubiquitin-protein ligase MIEL1	In non-infected plants, MIEL1 attenuates cell death and defence through degradation of MYB30. Following bacterial inoculation, repression of MIEL1 expression removes this negative regulation allowing sufficient MYB30 accumulation in the inoculated zone to trigger the hypersensitive response and restrict pathogen growth. Marino D, Froidure S, Canonne J, Ben Khaled S, Khafif M, Pouzet C, Jauneau A,…
XLOC_040499	15.3302	6.72842	5.4095	249.794	1.18803	-5.5291	0.0004	5e-05	0.00864562	0.00061983	up	down	3:34739004-34740668	OS03G0826900	4334644	A0A0P0W543	3:34739011-34740504	OS03G0826900,LOC4334644	protein_coding	uncharacterized LOC4334644
XLOC_040790	2.64474	1.14417	0.142941	0.908385	1.20883	-2.66789	0.0387	0.0339	0.217088	0.120211	up	down	3:21016621-21017450	-	-	-	-	-	-	-
XLOC_043467	8.54064	4.18351	6.61292	35.7077	1.02963	-2.43288	0.00085	5e-05	0.0152543	0.00061983	up	down	4:28750897-28754428	OS04G0571300	4336716	Q0JAW8	4:28751117-28754395	Os04g0571300,LOC4336716	protein_coding	F-box protein PP2-A13
XLOC_043891	151.838	58.0008	82.142	288.116	1.38839	-1.81046	5e-05	5e-05	0.0015303	0.00061983	up	down	4:32294760-32330868	OS04G0634800	4337127	Q7XQT1	4:32294993-32295517	OSJNBA0043L09.16,LOC4337127	protein_coding	uncharacterized LOC4337127
XLOC_048227	1.79718	0.345696	4.74177	17.8426	2.37816	-1.91183	0.00375	5e-05	0.0454393	0.00061983	up	down	5:4301546-4306024	OS05G0171900	4337946	A0A0P0WII9	5:4301546-4306024	LOC4337946	protein_coding	uncharacterized LOC4337946
XLOC_048698	28.4754	13.8128	10.9857	48.0553	1.04371	-2.12907	0.0002	5e-05	0.00497146	0.00061983	up	down	5:9643781-9655122	OS05G0258400	-	A0A0N7KKF3	5:9647991-9654813	-	protein_coding	-
XLOC_053488	1.25728	0.592944	2.11007	12.2946	1.08433	-2.54267	0.03075	5e-05	0.189057	0.00061983	up	down	5:27972348-27974607	OS05G0562300	4339609	Q688X8	5:27972462-27974607	LOC4339609	protein_coding	dnaJ homolog subfamily B member 4
XLOC_055880	66.049	32.4689	70.8121	234.267	1.02448	-1.72609	0.00065	5e-05	0.0124578	0.00061983	up	down	6:21372400-21374077	OS06G0559400	4341299	Q5Z7F9	6:21372400-21374077	LOC4341299	protein_coding	uncharacterized LOC4341299
XLOC_057928	5.01729	0.193548	4.187	45.8631	4.69614	-3.45334	5e-05	5e-05	0.0015303	0.00061983	up	down	6:7478595-7482312	OS06G0244000	4340632	A0A0P0WV01	6:7480272-7482194	LOC4340632	protein_coding	anthranilate O-methyltransferase 2
XLOC_058921	0.951417	0.185953	0.480852	3.49758	2.35514	-2.86269	0.01055	0.00015	0.0931838	0.00162904	up	down	6:19610157-19612031	OS06G0528350	9271495	C7J3W5	6:19610157-19612031	Os06g0528350	protein_coding	Os06g0528350 protein [Source:UniProtKB/TrEMBL;Acc:C7J3W5]
XLOC_059647	106.975	34.3599	57.6322	202.812	1.63848	-1.8152	5e-05	5e-05	0.0015303	0.00061983	up	down	6:26646355-26648170	OS06G0650900	4341688	Q67UQ4	6:26646375-26647794	LOC4341688	protein_coding	chaperone protein dnaJ 8, chloroplastic
XLOC_060035	177.555	87.7313	158.717	359.873	1.01711	-1.18103	0.00125	5e-05	0.0203794	0.00061983	up	down	6:29998230-30038103	OS06G0710001|OS06G0710300	-|4342030	Q5Z9G7|Q5Z9G6	6:30033145-30033722|6:30036069-30037729	P0655A07.22|LOC4342030	protein_coding|protein_coding	Putative uncharacterized protein P0655A07.22 [Source:UniProtKB/TrEMBL;Acc:Q5Z9G7]|uncharacterized LOC4342030
XLOC_060575	765.139	71.0566	920.183	6239.28	3.42868	-2.76139	5e-05	5e-05	0.0015303	0.00061983	up	down	7:2453951-2455636	OS07G0147500	4342395	Q8H4P7	7:2454338-2455636	LOC4342395	protein_coding	photosystem II 10 kDa polypeptide, chloroplastic
XLOC_060932	103.993	48.7106	116.052	457.469	1.09418	-1.97891	5e-05	5e-05	0.0015303	0.00061983	up	down	7:5598427-5601187	OS07G0204100	4342676	Q7XB67	7:5598662-5600729	LOC4342676	protein_coding	uncharacterized LOC4342676
XLOC_062802	2.38115	1.15916	5.66202	12.2827	1.03858	-1.11724	0.02445	0.0001	0.164919	0.00114267	up	down	7:26265494-26268672	OS07G0633200	4344009	Q7XI49	7:26265494-26268672	LOC4344009	protein_coding	serine/arginine-rich SC35-like splicing factor SCL33
XLOC_063021	16.2234	4.71738	0.496558	18.305	1.78202	-5.20413	0.0014	5e-05	0.0220656	0.00061983	up	down	7:28061353-28063442	OS07G0664600	4344207	Q0D3U8	7:28061378-28063141	Os07g0664600,LOC4344207	protein_coding	momilactone A synthase-like
XLOC_063502	0.753724	0.300317	0.26701	0.936307	1.32755	-1.81009	0.0175	0.0001	0.132574	0.00114267	up	down	7:2458274-2461953	OS07G0147600	4342396	Q6ZF70	7:2458274-2461953	P0022E03.17,LOC4342396	protein_coding	probable receptor-like protein kinase At1g30570
XLOC_065640	4.58655	1.26725	1.17842	5.85374	1.85571	-2.3125	0.0005	5e-05	0.0102996	0.00061983	up	down	7:25504290-25505558	OS07G0618000	4343917	Q7X6F8	7:25504356-25505462	P0552F09.124,LOC4343917	protein_coding	E3 ubiquitin-protein ligase EL5-like
XLOC_066043	22.9334	11.4157	18.2993	44.3741	1.00643	-1.27793	5e-05	5e-05	0.0015303	0.00061983	up	down	7:29040452-29042297	OS07G0684800	4344324	Q6Z4N0	7:29040452-29042297	LOC4344324	protein_coding	NAC domain-containing protein 92
XLOC_068022	1.81711	0.595675	0.0931579	0.903038	1.60904	-3.27704	0.0022	5e-05	0.0304593	0.00061983	up	down	8:19000615-19008033	OS08G0398350	9269177	A0A0P0XFX5	8:19002463-19007607	LOC9269177	protein_coding	ABC transporter A family member 7
XLOC_068066	2.25829	0.411065	0.607982	1.83224	2.45779	-1.59151	0.00105	0.00455	0.0178689	0.0271144	up	down	8:19382952-19386574	OS08G0405700	4345527	Q6ZBC3	8:19382952-19386574	LOC4345527	protein_coding	tropomyosin-1, isoforms 33/34
XLOC_068901	116.691	20.1476	11.1387	44.5289	2.53401	-1.99917	5e-05	5e-05	0.0015303	0.00061983	up	down	8:26987852-26998420	OS08G0539700	4346183	Q9MBF2	8:26989664-26997637	Os08g0539700,LOC4346183	protein_coding	putative disease resistance RPP13-like protein 3
XLOC_069732	25.0551	5.16633	11.7187	33.627	2.27789	-1.52081	5e-05	5e-05	0.0015303	0.00061983	up	down	8:5846839-5850675	OS08G0200600	4344902	Q6Z1A3	8:5846866-5850647	Os08g0200600,LOC4344902	protein_coding	NAC domain-containing protein 21/22
XLOC_074517	37.5495	4.75696	17.2604	37.2444	2.98068	-1.10955	5e-05	5e-05	0.0015303	0.00061983	up	down	9:6387891-6389820	OS09G0286600	4346628	Q0J2X0	9:6387891-6389789	LOC4346628	protein_coding	ethylene-responsive transcription factor 1-like
XLOC_075250	14.9962	3.79472	13.932	28.0562	1.98253	-1.00992	5e-05	5e-05	0.0015303	0.00061983	up	down	9:14649378-14650175	OS09G0412400	4347040	Q6ES43	9:14649378-14650175	LOC4347040	protein_coding	uncharacterized LOC4347040
XLOC_075920	1.71448	0.745962	7.35811	17.7314	1.20059	-1.2689	0.0157	5e-05	0.123029	0.00061983	up	down	9:20591242-20595239	OS09G0526600	4347637	A0A0P0XPJ6	9:20591252-20595143	Os09g0526600,LOC4347637	protein_coding	heat stress transcription factor B-2c
XLOC_075961	4.62017	1.62708	7.00056	21.7167	1.50566	-1.63326	0.00015	5e-05	0.0039307	0.00061983	up	down	9:20868701-20871268	OS09G0532000	4347672	Q652K1	9:20868846-20871077	SGR,LOC4347672	protein_coding	protein STAY-GREEN, chloroplastic
