# Supplementary material for: OsASR6 Alleviates Rice Resistance to Xanthomonas oryzae via Transcriptional Suppression of OsCIPK15
Source: Int J Mol Sci. 2022 Jun 14;23(12):6622. doi: 10.3390/ijms23126622 (PMC9223573; doi:10.3390/ijms23126622)
Supplement: Supplementary file 1 [file ijms-23-06622-s001.zip › Table S6. DEGs-enriched KEGG pathways related to hexose biosynthesis_R1.xlsx]

## Sheet: Sheet1
Table S6. DEGs-enriched KEGG pathways related to hexose biosynthesis.
Pathway	Pathway ID	K_id	genes	Log2 FC (ASR6-RNAi / WT)	Log2 FC(ASR6-RNAi-Xoc / WT-Xoc)	K_id desc	Reaction
Starch and sucrose metabolism	ko00500	K01188	Os01g0813800	2.1902	3.19735	beta-glucosidase [EC:3.2.1.21]	(1) Cellobiose + H2O => 2 D-Glucose; (2) Cellodextrin + (n-2) H2O => (n-2) D-Glucose + Cellobiose; (3) beta-D-Glucoside + H2O => D-Glucose + ROH
			Os05g0365600	1.55458	0.701472	beta-glucosidase [EC:3.2.1.21]	(1) Cellobiose + H2O => 2 D-Glucose; (2) Cellodextrin + (n-2) H2O => (n-2) D-Glucose + Cellobiose; (3) beta-D-Glucoside + H2O => D-Glucose + ROH
			Os09g0511600	1.29137	0.803194	beta-glucosidase [EC:3.2.1.21]	(1) Cellobiose + H2O => 2 D-Glucose; (2) Cellodextrin + (n-2) H2O => (n-2) D-Glucose + Cellobiose; (3) beta-D-Glucoside + H2O => D-Glucose + ROH
			Os10g0370500	1.34238	1.1975	glucan 1,3-beta-glucosidase A	(1) Cellobiose + H2O => 2 D-Glucose; (2) Cellodextrin + (n-2) H2O => (n-2) D-Glucose + Cellobiose; (3) beta-D-Glucoside + H2O => D-Glucose + ROH
		K01187	Os06g0676700	1.12384	-1.15	malZ; alpha-glucosidase [EC:3.2.1.20]	(1) Sucrose + H2O => D-Fructose + D-Glucose; (2) Maltose + H2O => 2 D-Glucose
		K01177	Os10g0465700	1.11544	0.571493	E3.2.1.2; beta-amylase [EC:3.2.1.2]	(1) Maltodextrin + H2O => Maltose; (2) Starch => Dextrin + Maltose
			Os07g0543100	2.04247	0.484249	E3.2.1.2; beta-amylase [EC:3.2.1.2]	(1) Maltodextrin + H2O => Maltose; (2) Starch => Dextrin + Maltose
		K19893	Os08g0224500	1.50447	-0.1	glucan endo-1,3-beta-glucosidase 5/6 [EC:3.2.1.39]	1,3-beta-D-Glucan + H2O => D-Glucose + 1,3-beta-D-Glucan
			Os01g0713200	4.38963	-0.55	glucan endo-1,3-beta-glucosidase GII	1,3-beta-D-Glucan + H2O => D-Glucose + 1,3-beta-D-Glucan
			Os01g0940700	2.98952	-0.95	glucan endo-1,3-beta-glucosidase, acidic isoform	1,3-beta-D-Glucan + H2O => D-Glucose + 1,3-beta-D-Glucan
			Os07g0539100	4.15667	1.3012	glucan endo-1,3-beta-glucosidase 3	1,3-beta-D-Glucan + H2O => D-Glucose + 1,3-beta-D-Glucan
			Os07g0539900	3.08936	0.60521	glucan endo-1,3-beta-glucosidase 3	1,3-beta-D-Glucan + H2O => D-Glucose + 1,3-beta-D-Glucan
			Os08g0326500	1.60805	1.1332	glucan endo-1,3-beta-glucosidase 5	1,3-beta-D-Glucan + H2O => D-Glucose + 1,3-beta-D-Glucan
Fructose and mannose metabolism	ko00051	K03841	Os01g0866400	1.48501	0.612448	FBP; fructose-1,6-bisphosphatase I [EC:3.1.3.11]	beta-D-Fructose 1,6-bisphosphate + H2O => beta-D-Fructose 6-phosphate + Orthophosphate
			Os03g0267300	1.258	0.289031	FBP; fructose-1,6-bisphosphatase I [EC:3.1.3.11]	beta-D-Fructose 1,6-bisphosphate + H2O => beta-D-Fructose 6-phosphate + Orthophosphate
			Os06g0664200	1.22275	0.00611623	FBP; fructose-1,6-bisphosphatase I [EC:3.1.3.11]	beta-D-Fructose 1,6-bisphosphate + H2O => beta-D-Fructose 6-phosphate + Orthophosphate
		K00966	Os12g0109000	4.9694	-0.78	mannose-1-phosphate guanylyltransferase [EC:2.7.7.13]	GTP + D-Mannose 1-phosphate => Diphosphate + GDP-mannose
